# Supplementary material for: Proteogenomics data for deciphering Frankia coriariae interactions with root exudates from three host plants
Source: Data Brief. 2017 Jul 11;14:73–6. doi: 10.1016/j.dib.2017.07.009 (PMC5526514; doi:10.1016/j.dib.2017.07.009)
Supplement: Supplementary file 2 — Table S1. List of peptide-to-spectrum assignments and their characteristics for whole-cell proteomes queried against BMG5.1 database. Supplementary material [file mmc2.xlsx]

## Sheet: Table S1
Table S1. List of MS/MS spectra from Frankia whole cells assigned to peptides (BMG5.1 database).
Lines 9 to 34573:	BMG5.1 + BD-N (replicate 2, replicate 3, replicate 4)
Lines 34574 to 67123:	BMG5.1 + RE Alnus (replicate 1, replicate 2, replicate 3)
Lines 67124 to 108483:	BMG5.1 + RE Coriaria (replicate 1, replicate 2, replicate 3)
Lines 108484 to 149637:	BMG5.1 + RE Melo (replicate 1, replicate 2, replicate 3)
Sample	.DAT	Origine_Query	Rang	MS/MS Query	m/z observed	z	Mr (experimental)	Mr (theoretical)	Error (ppm)	Miss-cleavage	Mascot Peptide Score	Expect value	Start	Stop	-1	Peptide sequence	+1	Modifications	R.T.	Query title	Protein accession	Protein functional description
BMG5.1 + BD-N 4	F202479.dat	Q20470_S_A_1	200	1	350.229	2	698.443	698.444	-0.894846	0	41.48	8.17896e-05	520	526	R	VLAVAAR	E		3355	Q20470_S_A.25400.25400.2.dta	gb|KLL12897.1|	vitamin B12-dependent ribonucleotide reductase [Frankia sp. BMG5.1]
BMG5.1 + BD-N 4	F202479.dat	Q20470_S_A_100	8	100	351.213	2	700.411	700.412	-1.19073	0	32.46	0.000567545	201	207	R	VVALDGK	V		3058	Q20470_S_A.22077.22077.2.dta	gb|KLL12696.1|	succinyl-CoA synthetase subunit beta [Frankia sp. BMG5.1]
BMG5.1 + BD-N 4	F202479.dat	Q20470_S_A_1000	24	1000	365.714	2	729.413	729.413	0.0315322	0	17.52	0.0424826	520	527	R	GGTGAIVR	T		2548	Q20470_S_A.16890.16890.2.dta	gb|KLL10236.1|	aminopeptidase A [Frankia sp. BMG5.1]
BMG5.1 + BD-N 4	F202479.dat	Q20470_S_A_10001	175	10001	550.807	2	1099.6	1099.6	1.26501	0	40.14	0.000222704	99	108	K	VANLTAEQVR	Q		3127	Q20470_S_A.22794.22794.2.dta	gb|KLL12632.1|	50S ribosomal protein L11 [Frankia sp. BMG5.1]
BMG5.1 + BD-N 4	F202479.dat	Q20470_S_A_10002	175	10002	550.807	2	1099.6	1099.6	1.26501	0	50.62	1.99401e-05	99	108	K	VANLTAEQVR	Q		3031	Q20470_S_A.21804.21804.2.dta	gb|KLL12632.1|	50S ribosomal protein L11 [Frankia sp. BMG5.1]
BMG5.1 + BD-N 4	F202479.dat	Q20470_S_A_10003	175	10003	550.807	2	1099.6	1099.6	1.5924	0	29.07	0.00272535	99	108	K	VANLTAEQVR	Q		3203	Q20470_S_A.23607.23607.2.dta	gb|KLL12632.1|	50S ribosomal protein L11 [Frankia sp. BMG5.1]
BMG5.1 + BD-N 4	F202479.dat	Q20470_S_A_10004	175	10004	550.808	2	1099.6	1099.6	2.04711	0	51.47	1.6752e-05	99	108	K	VANLTAEQVR	Q		3138	Q20470_S_A.22908.22908.2.dta	gb|KLL12632.1|	50S ribosomal protein L11 [Frankia sp. BMG5.1]
BMG5.1 + BD-N 4	F202479.dat	Q20470_S_A_10005	175	10005	550.808	2	1099.6	1099.6	2.48363	0	38.88	0.000304136	99	108	K	VANLTAEQVR	Q		3170	Q20470_S_A.23248.23248.2.dta	gb|KLL12632.1|	50S ribosomal protein L11 [Frankia sp. BMG5.1]
BMG5.1 + BD-N 4	F202479.dat	Q20470_S_A_10006	16	10006	367.544	3	1099.61	1099.61	-0.291012	2	41.53	0.000137099	452	460	K	RKNEVDAIR	L		3683	Q20470_S_A.29758.29758.3.dta	gb|KLL10002.1|	glutamine synthetase [Frankia sp. BMG5.1]
BMG5.1 + BD-N 4	F202479.dat	Q20470_S_A_10008	408	10008	367.56	3	1099.66	1099.66	-0.780241	0	18.58	0.0138676	145	155	K	SLTGTKPAVVK	T		3663	Q20470_S_A.29441.29441.3.dta	gb|KLL09929.1|	hypothetical protein FrCorBMG51_21375 [Frankia sp. BMG5.1]
BMG5.1 + BD-N 4	F202479.dat	Q20470_S_A_1001	24	1001	365.714	2	729.413	729.413	0.11379	0	22.5	0.0134962	520	527	R	GGTGAIVR	T		2118	Q20470_S_A.12789.12789.2.dta	gb|KLL10236.1|	aminopeptidase A [Frankia sp. BMG5.1]
BMG5.1 + BD-N 4	F202479.dat	Q20470_S_A_10016	291	10016	551.298	2	1100.58	1100.58	-0.9604	0	33.16	0.00106273	188	197	R	QAIVAIEDSR	F		3442	Q20470_S_A.26473.26473.2.dta	gb|KLL12043.1|	twin-arginine translocation pathway signal protein [Frankia sp. BMG5.1]
BMG5.1 + BD-N 4	F202479.dat	Q20470_S_A_10017	210	10017	551.299	2	1100.58	1100.58	0.805937	0	59.98	1.959e-06	35	44	R	TVQLAEIDGR	K		3526	Q20470_S_A.27557.27557.2.dta	gb|KLL12445.1|	metal-dependent hydrolase [Frankia sp. BMG5.1]
BMG5.1 + BD-N 4	F202479.dat	Q20470_S_A_10018	14	10018	551.325	2	1100.63	1100.63	0.701414	0	58.06	3.1263e-06	920	929	R	NGGILPYVLR	S		3777	Q20470_S_A.31277.31277.2.dta	gb|KLL11080.1|	aconitate hydratase [Frankia sp. BMG5.1]
BMG5.1 + BD-N 4	F202479.dat	Q20470_S_A_10022	233	10022	552.286	2	1102.56	1102.56	-3.62882	0	39.35	0.000203254	491	501	R	SGEAAAETVLR	S		3334	Q20470_S_A.25145.25145.2.dta	gb|KLL11780.1|	protoporphyrinogen oxidase [Frankia sp. BMG5.1]
BMG5.1 + BD-N 4	F202479.dat	Q20470_S_A_10023	233	10023	552.287	2	1102.56	1102.56	-2.95766	0	60.23	1.65973e-06	491	501	R	SGEAAAETVLR	S		3322	Q20470_S_A.24998.24998.2.dta	gb|KLL11780.1|	protoporphyrinogen oxidase [Frankia sp. BMG5.1]
BMG5.1 + BD-N 4	F202479.dat	Q20470_S_A_10024	233	10024	552.287	2	1102.56	1102.56	-2.95766	0	42.85	9.079e-05	491	501	R	SGEAAAETVLR	S		3347	Q20470_S_A.25303.25303.2.dta	gb|KLL11780.1|	protoporphyrinogen oxidase [Frankia sp. BMG5.1]
BMG5.1 + BD-N 4	F202479.dat	Q20470_S_A_10025	233	10025	552.287	2	1102.56	1102.56	-2.73998	0	30.37	0.00160708	491	501	R	SGEAAAETVLR	S		3311	Q20470_S_A.24858.24858.2.dta	gb|KLL11780.1|	protoporphyrinogen oxidase [Frankia sp. BMG5.1]
BMG5.1 + BD-N 4	F202479.dat	Q20470_S_A_10026	233	10026	552.288	2	1102.56	1102.56	-1.17998	0	24.12	0.00716427	491	501	R	SGEAAAETVLR	S		3358	Q20470_S_A.25444.25444.2.dta	gb|KLL11780.1|	protoporphyrinogen oxidase [Frankia sp. BMG5.1]
BMG5.1 + BD-N 4	F202479.dat	Q20470_S_A_10027	509	10027	552.296	2	1102.58	1102.58	-0.0861618	0	44.94	6.57285e-05	7	16	R	GDTLWTIAAR	H		3757	Q20470_S_A.30959.30959.2.dta	ref|WP_052914439.1|	hypothetical protein [Frankia sp. BMG5.1]
BMG5.1 + BD-N 4	F202479.dat	Q20470_S_A_10028	75	10028	552.297	2	1102.58	1102.58	-1.13552	0	48.94	2.0423e-05	192	201	R	LAQDVAIMSR	G		3549	Q20470_S_A.27857.27857.2.dta	gb|KLL10736.1|	multidrug ABC transporter ATPase [Frankia sp. BMG5.1]
BMG5.1 + BD-N 4	F202479.dat	Q20470_S_A_10029	75	10029	552.297	2	1102.58	1102.58	-0.809011	0	42.47	9.05983e-05	192	201	R	LAQDVAIMSR	G		3560	Q20470_S_A.28003.28003.2.dta	gb|KLL10736.1|	multidrug ABC transporter ATPase [Frankia sp. BMG5.1]
BMG5.1 + BD-N 4	F202479.dat	Q20470_S_A_1003	24	1003	365.714	2	729.414	729.413	0.278306	0	16.13	0.0585075	520	527	R	GGTGAIVR	T		2452	Q20470_S_A.15947.15947.2.dta	gb|KLL10236.1|	aminopeptidase A [Frankia sp. BMG5.1]
BMG5.1 + BD-N 4	F202479.dat	Q20470_S_A_10030	75	10030	552.298	2	1102.58	1102.58	0.0798128	0	52.21	9.61878e-06	192	201	R	LAQDVAIMSR	G		3573	Q20470_S_A.28172.28172.2.dta	gb|KLL10736.1|	multidrug ABC transporter ATPase [Frankia sp. BMG5.1]
BMG5.1 + BD-N 4	F202479.dat	Q20470_S_A_10031	75	10031	552.298	2	1102.58	1102.58	0.950498	0	40.78	0.000150409	192	201	R	LAQDVAIMSR	G		3584	Q20470_S_A.28323.28323.2.dta	gb|KLL10736.1|	multidrug ABC transporter ATPase [Frankia sp. BMG5.1]
BMG5.1 + BD-N 4	F202479.dat	Q20470_S_A_10032	531	10032	552.307	2	1102.6	1102.6	1.13097	0	41.88	0.000110268	116	126	R	TTLAEITAAGR	E		3602	Q20470_S_A.28554.28554.2.dta	gb|KLL12804.1|	MarR family transcriptional regulator [Frankia sp. BMG5.1]
BMG5.1 + BD-N 4	F202479.dat	Q20470_S_A_10033	501	10033	552.307	2	1102.6	1102.6	1.32142	0	34.37	0.000621511	71	81	K	VDVSASAVTVR	V		3289	Q20470_S_A.24599.24599.2.dta	gb|KLL12341.1|	osmotically inducible protein C [Frankia sp. BMG5.1]
BMG5.1 + BD-N 4	F202479.dat	Q20470_S_A_10034	501	10034	552.308	2	1102.6	1102.6	2.21023	0	46.36	3.93051e-05	71	81	K	VDVSASAVTVR	V		3278	Q20470_S_A.24460.24460.2.dta	gb|KLL12341.1|	osmotically inducible protein C [Frankia sp. BMG5.1]
BMG5.1 + BD-N 4	F202479.dat	Q20470_S_A_10035	501	10035	552.309	2	1102.6	1102.6	3.86088	0	25.82	0.00405818	71	81	K	VDVSASAVTVR	V		3301	Q20470_S_A.24734.24734.2.dta	gb|KLL12341.1|	osmotically inducible protein C [Frankia sp. BMG5.1]
BMG5.1 + BD-N 4	F202479.dat	Q20470_S_A_10039	181	10039	553.272	2	1104.53	1104.53	-0.225435	0	50.46	9.89447e-06	39	48	R	SSDVVNDIEK	N		3043	Q20470_S_A.21926.21926.2.dta	gb|KLL09648.1|	glycerol-3-phosphate acyltransferase [Frankia sp. BMG5.1]
BMG5.1 + BD-N 4	F202479.dat	Q20470_S_A_1004	41	1004	366.205	2	730.395	730.397	-2.61638	0	27.57	0.00577449	41	47	R	DISLAGR	I		3091	Q20470_S_A.22422.22422.2.dta	gb|KLL10392.1|	isocitrate dehydrogenase [Frankia sp. BMG5.1]
BMG5.1 + BD-N 4	F202479.dat	Q20470_S_A_10040	181	10040	553.272	2	1104.53	1104.53	-0.225435	0	46.28	2.59055e-05	39	48	R	SSDVVNDIEK	N		2894	Q20470_S_A.20395.20395.2.dta	gb|KLL09648.1|	glycerol-3-phosphate acyltransferase [Frankia sp. BMG5.1]
BMG5.1 + BD-N 4	F202479.dat	Q20470_S_A_10041	181	10041	553.272	2	1104.53	1104.53	0.00995899	0	41.32	8.11695e-05	39	48	R	SSDVVNDIEK	N		2936	Q20470_S_A.20829.20829.2.dta	gb|KLL09648.1|	glycerol-3-phosphate acyltransferase [Frankia sp. BMG5.1]
BMG5.1 + BD-N 4	F202479.dat	Q20470_S_A_10043	181	10043	553.273	2	1104.53	1104.53	0.553177	0	43.78	4.18794e-05	39	48	R	SSDVVNDIEK	N		2905	Q20470_S_A.20501.20501.2.dta	gb|KLL09648.1|	glycerol-3-phosphate acyltransferase [Frankia sp. BMG5.1]
BMG5.1 + BD-N 4	F202479.dat	Q20470_S_A_10044	181	10044	553.273	2	1104.53	1104.53	0.553177	0	52.16	6.08135e-06	39	48	R	SSDVVNDIEK	N		2947	Q20470_S_A.20936.20936.2.dta	gb|KLL09648.1|	glycerol-3-phosphate acyltransferase [Frankia sp. BMG5.1]
BMG5.1 + BD-N 4	F202479.dat	Q20470_S_A_10045	181	10045	553.273	2	1104.53	1104.53	0.553177	0	39.61	0.000109396	39	48	R	SSDVVNDIEK	N		2915	Q20470_S_A.20612.20612.2.dta	gb|KLL09648.1|	glycerol-3-phosphate acyltransferase [Frankia sp. BMG5.1]
BMG5.1 + BD-N 4	F202479.dat	Q20470_S_A_10046	181	10046	553.273	2	1104.53	1104.53	0.66182	0	15.79	0.0263633	39	48	R	SSDVVNDIEK	N		3097	Q20470_S_A.22481.22481.2.dta	gb|KLL09648.1|	glycerol-3-phosphate acyltransferase [Frankia sp. BMG5.1]
BMG5.1 + BD-N 4	F202479.dat	Q20470_S_A_10047	181	10047	553.273	2	1104.53	1104.53	0.66182	0	39.13	0.00012218	39	48	R	SSDVVNDIEK	N		3000	Q20470_S_A.21490.21490.2.dta	gb|KLL09648.1|	glycerol-3-phosphate acyltransferase [Frankia sp. BMG5.1]
BMG5.1 + BD-N 4	F202479.dat	Q20470_S_A_10048	181	10048	553.273	2	1104.53	1104.53	0.66182	0	63.49	4.47713e-07	39	48	R	SSDVVNDIEK	N		2926	Q20470_S_A.20721.20721.2.dta	gb|KLL09648.1|	glycerol-3-phosphate acyltransferase [Frankia sp. BMG5.1]
BMG5.1 + BD-N 4	F202479.dat	Q20470_S_A_10049	181	10049	553.273	2	1104.53	1104.53	0.770464	0	53.64	4.32514e-06	39	48	R	SSDVVNDIEK	N		2979	Q20470_S_A.21272.21272.2.dta	gb|KLL09648.1|	glycerol-3-phosphate acyltransferase [Frankia sp. BMG5.1]
BMG5.1 + BD-N 4	F202479.dat	Q20470_S_A_1005	41	1005	366.206	2	730.397	730.397	-1.02821	0	28.92	0.00423169	41	47	R	DISLAGR	I		3102	Q20470_S_A.22536.22536.2.dta	gb|KLL10392.1|	isocitrate dehydrogenase [Frankia sp. BMG5.1]
BMG5.1 + BD-N 4	F202479.dat	Q20470_S_A_10050	181	10050	553.273	2	1104.53	1104.53	0.770464	0	44.65	3.42768e-05	39	48	R	SSDVVNDIEK	N		2873	Q20470_S_A.20181.20181.2.dta	gb|KLL09648.1|	glycerol-3-phosphate acyltransferase [Frankia sp. BMG5.1]
BMG5.1 + BD-N 4	F202479.dat	Q20470_S_A_10051	181	10051	553.273	2	1104.53	1104.53	0.897214	0	45.63	2.73527e-05	39	48	R	SSDVVNDIEK	N		3022	Q20470_S_A.21706.21706.2.dta	gb|KLL09648.1|	glycerol-3-phosphate acyltransferase [Frankia sp. BMG5.1]
BMG5.1 + BD-N 4	F202479.dat	Q20470_S_A_10052	181	10052	553.273	2	1104.53	1104.53	1.33179	0	35.06	0.000311889	39	48	R	SSDVVNDIEK	N		3033	Q20470_S_A.21819.21819.2.dta	gb|KLL09648.1|	glycerol-3-phosphate acyltransferase [Frankia sp. BMG5.1]
BMG5.1 + BD-N 4	F202479.dat	Q20470_S_A_10053	181	10053	553.273	2	1104.53	1104.53	1.33179	0	63.34	4.63447e-07	39	48	R	SSDVVNDIEK	N		2884	Q20470_S_A.20288.20288.2.dta	gb|KLL09648.1|	glycerol-3-phosphate acyltransferase [Frankia sp. BMG5.1]
BMG5.1 + BD-N 4	F202479.dat	Q20470_S_A_10054	181	10054	553.273	2	1104.53	1104.53	1.33179	0	37.47	0.000179061	39	48	R	SSDVVNDIEK	N		2968	Q20470_S_A.21155.21155.2.dta	gb|KLL09648.1|	glycerol-3-phosphate acyltransferase [Frankia sp. BMG5.1]
BMG5.1 + BD-N 4	F202479.dat	Q20470_S_A_10055	181	10055	553.273	2	1104.53	1104.53	1.65772	0	29.76	0.00105682	39	48	R	SSDVVNDIEK	N		2990	Q20470_S_A.21382.21382.2.dta	gb|KLL09648.1|	glycerol-3-phosphate acyltransferase [Frankia sp. BMG5.1]
BMG5.1 + BD-N 4	F202479.dat	Q20470_S_A_10056	181	10056	553.273	2	1104.53	1104.53	1.76636	0	15.27	0.0297167	39	48	R	SSDVVNDIEK	N		3069	Q20470_S_A.22188.22188.2.dta	gb|KLL09648.1|	glycerol-3-phosphate acyltransferase [Frankia sp. BMG5.1]
BMG5.1 + BD-N 4	F202479.dat	Q20470_S_A_10057	181	10057	553.273	2	1104.53	1104.53	1.87501	0	36.49	0.000224388	39	48	R	SSDVVNDIEK	N		3012	Q20470_S_A.21603.21603.2.dta	gb|KLL09648.1|	glycerol-3-phosphate acyltransferase [Frankia sp. BMG5.1]
BMG5.1 + BD-N 4	F202479.dat	Q20470_S_A_10058	181	10058	553.274	2	1104.53	1104.53	2.8709	0	50.36	9.2045e-06	39	48	R	SSDVVNDIEK	N		2957	Q20470_S_A.21042.21042.2.dta	gb|KLL09648.1|	glycerol-3-phosphate acyltransferase [Frankia sp. BMG5.1]
BMG5.1 + BD-N 4	F202479.dat	Q20470_S_A_1006	68	1006	366.206	2	730.397	730.397	-0.699619	0	28.13	0.00507591	64	70	R	AVTLNGR	A	Deamidated (NQ) [5]	1709	Q20470_S_A.9173.9173.2.dta	gb|KLL11531.1|	aminopeptidase N [Frankia sp. BMG5.1]
BMG5.1 + BD-N 4	F202479.dat	Q20470_S_A_10061	140	10061	553.278	2	1104.54	1104.54	0.000905353	0	52.41	7.17646e-06	368	380	R	TSQAAAAAASTGV	-		2155	Q20470_S_A.13131.13131.2.dta	gb|KLL10259.1|	anthranilate phosphoribosyltransferase [Frankia sp. BMG5.1]
BMG5.1 + BD-N 4	F202479.dat	Q20470_S_A_10062	140	10062	553.278	2	1104.54	1104.54	0.21819	0	62.18	7.56676e-07	368	380	R	TSQAAAAAASTGV	-		2134	Q20470_S_A.12935.12935.2.dta	gb|KLL10259.1|	anthranilate phosphoribosyltransferase [Frankia sp. BMG5.1]
BMG5.1 + BD-N 4	F202479.dat	Q20470_S_A_10064	140	10064	553.278	2	1104.54	1104.54	0.34494	0	52.35	7.27629e-06	368	380	R	TSQAAAAAASTGV	-		2186	Q20470_S_A.13422.13422.2.dta	gb|KLL10259.1|	anthranilate phosphoribosyltransferase [Frankia sp. BMG5.1]
BMG5.1 + BD-N 4	F202479.dat	Q20470_S_A_10065	140	10065	553.278	2	1104.54	1104.54	0.34494	0	57.65	2.14739e-06	368	380	R	TSQAAAAAASTGV	-		2144	Q20470_S_A.13034.13034.2.dta	gb|KLL10259.1|	anthranilate phosphoribosyltransferase [Frankia sp. BMG5.1]
BMG5.1 + BD-N 4	F202479.dat	Q20470_S_A_10067	140	10067	553.278	2	1104.54	1104.54	0.453582	0	36.92	0.000254045	368	380	R	TSQAAAAAASTGV	-		2176	Q20470_S_A.13326.13326.2.dta	gb|KLL10259.1|	anthranilate phosphoribosyltransferase [Frankia sp. BMG5.1]
BMG5.1 + BD-N 4	F202479.dat	Q20470_S_A_10068	140	10068	553.278	2	1104.54	1104.54	0.562224	0	52.06	7.77875e-06	368	380	R	TSQAAAAAASTGV	-		2165	Q20470_S_A.13227.13227.2.dta	gb|KLL10259.1|	anthranilate phosphoribosyltransferase [Frankia sp. BMG5.1]
BMG5.1 + BD-N 4	F202479.dat	Q20470_S_A_10069	140	10069	553.278	2	1104.54	1104.54	0.779509	0	13.77	0.0524699	368	380	R	TSQAAAAAASTGV	-		2197	Q20470_S_A.13521.13521.2.dta	gb|KLL10259.1|	anthranilate phosphoribosyltransferase [Frankia sp. BMG5.1]
BMG5.1 + BD-N 4	F202479.dat	Q20470_S_A_1007	615	1007	366.206	2	730.397	730.397	-0.638009	0	26.27	0.00778958	113	119	R	LTGADVR	L		1943	Q20470_S_A.11237.11237.2.dta	gb|KLL09844.1|	integrase [Frankia sp. BMG5.1]
BMG5.1 + BD-N 4	F202479.dat	Q20470_S_A_10070	140	10070	553.279	2	1104.54	1104.54	2.67622	1	33.91	0.000629987	73	82	R	AKGETSEEVR	G		3621	Q20470_S_A.28824.28824.2.dta	gb|KLL10259.1|	anthranilate phosphoribosyltransferase [Frankia sp. BMG5.1]
BMG5.1 + BD-N 4	F202479.dat	Q20470_S_A_101	8	101	351.213	2	700.411	700.412	-1.10506	0	27.77	0.00167109	201	207	R	VVALDGK	V		3079	Q20470_S_A.22293.22293.2.dta	gb|KLL12696.1|	succinyl-CoA synthetase subunit beta [Frankia sp. BMG5.1]
BMG5.1 + BD-N 4	F202479.dat	Q20470_S_A_1010	581	1010	366.206	2	730.397	730.397	-0.206737	0	30.35	0.00304449	23	29	R	DLSGLAR	G		3155	Q20470_S_A.23081.23081.2.dta	gb|KLL11862.1|	hypothetical protein FrCorBMG51_08555 [Frankia sp. BMG5.1]
BMG5.1 + BD-N 4	F202479.dat	Q20470_S_A_1011	41	1011	366.206	2	730.397	730.397	-0.12459	0	26.15	0.00800781	41	47	R	DISLAGR	I		3123	Q20470_S_A.22754.22754.2.dta	gb|KLL10392.1|	isocitrate dehydrogenase [Frankia sp. BMG5.1]
BMG5.1 + BD-N 4	F202479.dat	Q20470_S_A_1012	41	1012	366.206	2	730.397	730.397	-0.0424427	0	27.7	0.0056042	41	47	R	DISLAGR	I		3112	Q20470_S_A.22645.22645.2.dta	gb|KLL10392.1|	isocitrate dehydrogenase [Frankia sp. BMG5.1]
BMG5.1 + BD-N 4	F202479.dat	Q20470_S_A_1013	581	1013	366.206	2	730.397	730.397	-0.0424427	0	26.18	0.00795269	23	29	R	DLSGLAR	G		3176	Q20470_S_A.23309.23309.2.dta	gb|KLL11862.1|	hypothetical protein FrCorBMG51_08555 [Frankia sp. BMG5.1]
BMG5.1 + BD-N 4	F202479.dat	Q20470_S_A_1014	41	1014	366.206	2	730.397	730.397	-0.0424427	0	25.9	0.00848231	41	47	R	DISLAGR	I		3144	Q20470_S_A.22971.22971.2.dta	gb|KLL10392.1|	isocitrate dehydrogenase [Frankia sp. BMG5.1]
BMG5.1 + BD-N 4	F202479.dat	Q20470_S_A_1015	581	1015	366.206	2	730.397	730.397	-0.0424427	0	30.89	0.00268852	23	29	R	DLSGLAR	G		3187	Q20470_S_A.23430.23430.2.dta	gb|KLL11862.1|	hypothetical protein FrCorBMG51_08555 [Frankia sp. BMG5.1]
BMG5.1 + BD-N 4	F202479.dat	Q20470_S_A_1016	68	1016	366.206	2	730.397	730.397	0.0397044	0	41.41	0.000238514	64	70	R	AVTLNGR	A	Deamidated (NQ) [5]	1720	Q20470_S_A.9268.9268.2.dta	gb|KLL11531.1|	aminopeptidase N [Frankia sp. BMG5.1]
BMG5.1 + BD-N 4	F202479.dat	Q20470_S_A_10166	332	10166	554.279	2	1106.54	1106.55	-3.57328	0	14.94	0.0368721	48	57	R	VLMDCAAVTK	V	Carbamidomethyl (C) [5]	3410	Q20470_S_A.26078.26078.2.dta	gb|KLL11051.1|	ferredoxin [Frankia sp. BMG5.1]
BMG5.1 + BD-N 4	F202479.dat	Q20470_S_A_10167	332	10167	554.279	2	1106.54	1106.55	-3.22987	0	21.46	0.00821671	48	57	R	VLMDCAAVTK	V	Carbamidomethyl (C) [5]	3422	Q20470_S_A.26222.26222.2.dta	gb|KLL11051.1|	ferredoxin [Frankia sp. BMG5.1]
BMG5.1 + BD-N 4	F202479.dat	Q20470_S_A_1017	581	1017	366.206	2	730.397	730.397	0.0397044	0	29.69	0.00354417	23	29	R	DLSGLAR	G		3134	Q20470_S_A.22861.22861.2.dta	gb|KLL11862.1|	hypothetical protein FrCorBMG51_08555 [Frankia sp. BMG5.1]
BMG5.1 + BD-N 4	F202479.dat	Q20470_S_A_1018	41	1018	366.206	2	730.397	730.397	0.0397044	0	27.44	0.00594996	41	47	R	DISLAGR	I		3165	Q20470_S_A.23194.23194.2.dta	gb|KLL10392.1|	isocitrate dehydrogenase [Frankia sp. BMG5.1]
BMG5.1 + BD-N 4	F202479.dat	Q20470_S_A_10181	307	10181	555.775	2	1109.53	1109.54	-0.365919	0	16.86	0.0247276	11	20	R	LGAVSYETDR	S		3177	Q20470_S_A.23322.23322.2.dta	gb|KLL10135.1|	membrane protein [Frankia sp. BMG5.1]
BMG5.1 + BD-N 4	F202479.dat	Q20470_S_A_10183	307	10183	555.775	2	1109.54	1109.54	0.517334	0	16.34	0.0278728	11	20	R	LGAVSYETDR	S		3149	Q20470_S_A.23024.23024.2.dta	gb|KLL10135.1|	membrane protein [Frankia sp. BMG5.1]
BMG5.1 + BD-N 4	F202479.dat	Q20470_S_A_10184	307	10184	555.775	2	1109.54	1109.54	0.73364	0	15.46	0.0341335	11	20	R	LGAVSYETDR	S		3120	Q20470_S_A.22719.22719.2.dta	gb|KLL10135.1|	membrane protein [Frankia sp. BMG5.1]
BMG5.1 + BD-N 4	F202479.dat	Q20470_S_A_10185	307	10185	555.776	2	1109.54	1109.54	1.0581	0	14.24	0.0452045	11	20	R	LGAVSYETDR	S		3161	Q20470_S_A.23147.23147.2.dta	gb|KLL10135.1|	membrane protein [Frankia sp. BMG5.1]
BMG5.1 + BD-N 4	F202479.dat	Q20470_S_A_10188	52	10188	555.798	2	1109.58	1109.58	-1.90432	0	15.57	0.0346665	200	209	R	QIDSLPPANR	K		2917	Q20470_S_A.20633.20633.2.dta	gb|KLL11421.1|	manganese ABC transporter [Frankia sp. BMG5.1]
BMG5.1 + BD-N 4	F202479.dat	Q20470_S_A_10189	52	10189	555.798	2	1109.58	1109.58	-1.90432	0	36.47	0.00028178	200	209	R	QIDSLPPANR	K		2962	Q20470_S_A.21092.21092.2.dta	gb|KLL11421.1|	manganese ABC transporter [Frankia sp. BMG5.1]
BMG5.1 + BD-N 4	F202479.dat	Q20470_S_A_1019	581	1019	366.206	2	730.397	730.397	0.0397044	0	30.65	0.00284128	23	29	R	DLSGLAR	G		3221	Q20470_S_A.23800.23800.2.dta	gb|KLL11862.1|	hypothetical protein FrCorBMG51_08555 [Frankia sp. BMG5.1]
BMG5.1 + BD-N 4	F202479.dat	Q20470_S_A_10190	52	10190	555.798	2	1109.58	1109.58	-1.68802	0	29.99	0.00125288	200	209	R	QIDSLPPANR	K		2995	Q20470_S_A.21435.21435.2.dta	gb|KLL11421.1|	manganese ABC transporter [Frankia sp. BMG5.1]
BMG5.1 + BD-N 4	F202479.dat	Q20470_S_A_10191	52	10191	555.798	2	1109.58	1109.58	-1.36358	0	36.62	0.000293991	200	209	R	QIDSLPPANR	K		2951	Q20470_S_A.20977.20977.2.dta	gb|KLL11421.1|	manganese ABC transporter [Frankia sp. BMG5.1]
BMG5.1 + BD-N 4	F202479.dat	Q20470_S_A_10192	52	10192	555.798	2	1109.58	1109.58	-0.696658	0	41.62	9.98546e-05	200	209	R	QIDSLPPANR	K		2984	Q20470_S_A.21325.21325.2.dta	gb|KLL11421.1|	manganese ABC transporter [Frankia sp. BMG5.1]
BMG5.1 + BD-N 4	F202479.dat	Q20470_S_A_10193	52	10193	555.798	2	1109.58	1109.58	-0.696658	0	46.7	3.10005e-05	200	209	R	QIDSLPPANR	K		3037	Q20470_S_A.21863.21863.2.dta	gb|KLL11421.1|	manganese ABC transporter [Frankia sp. BMG5.1]
BMG5.1 + BD-N 4	F202479.dat	Q20470_S_A_10194	52	10194	555.798	2	1109.58	1109.58	-0.480361	0	24.2	0.00551275	200	209	R	QIDSLPPANR	K		2928	Q20470_S_A.20743.20743.2.dta	gb|KLL11421.1|	manganese ABC transporter [Frankia sp. BMG5.1]
BMG5.1 + BD-N 4	F202479.dat	Q20470_S_A_10195	52	10195	555.799	2	1109.58	1109.58	-0.0297409	0	36.07	0.0003584	200	209	R	QIDSLPPANR	K		2973	Q20470_S_A.21210.21210.2.dta	gb|KLL11421.1|	manganese ABC transporter [Frankia sp. BMG5.1]
BMG5.1 + BD-N 4	F202479.dat	Q20470_S_A_10196	52	10196	555.799	2	1109.58	1109.58	-0.0297409	0	18.98	0.0183387	200	209	R	QIDSLPPANR	K		3070	Q20470_S_A.22202.22202.2.dta	gb|KLL11421.1|	manganese ABC transporter [Frankia sp. BMG5.1]
BMG5.1 + BD-N 4	F202479.dat	Q20470_S_A_10197	52	10197	555.799	2	1109.58	1109.58	0.0784078	0	29.29	0.00170753	200	209	R	QIDSLPPANR	K		3091	Q20470_S_A.22424.22424.2.dta	gb|KLL11421.1|	manganese ABC transporter [Frankia sp. BMG5.1]
BMG5.1 + BD-N 4	F202479.dat	Q20470_S_A_10198	52	10198	555.799	2	1109.58	1109.58	0.186557	0	30.74	0.00122284	200	209	R	QIDSLPPANR	K		3027	Q20470_S_A.21756.21756.2.dta	gb|KLL11421.1|	manganese ABC transporter [Frankia sp. BMG5.1]
BMG5.1 + BD-N 4	F202479.dat	Q20470_S_A_10199	52	10199	555.799	2	1109.58	1109.58	0.294705	0	31.31	0.00107243	200	209	R	QIDSLPPANR	K		3156	Q20470_S_A.23100.23100.2.dta	gb|KLL11421.1|	manganese ABC transporter [Frankia sp. BMG5.1]
BMG5.1 + BD-N 4	F202479.dat	Q20470_S_A_102	8	102	351.213	2	700.411	700.412	-1.10506	0	36.66	0.000215774	201	207	R	VVALDGK	V		3048	Q20470_S_A.21971.21971.2.dta	gb|KLL12696.1|	succinyl-CoA synthetase subunit beta [Frankia sp. BMG5.1]
BMG5.1 + BD-N 4	F202479.dat	Q20470_S_A_1020	581	1020	366.206	2	730.397	730.397	0.121851	0	27.15	0.00636083	23	29	R	DLSGLAR	G		3198	Q20470_S_A.23551.23551.2.dta	gb|KLL11862.1|	hypothetical protein FrCorBMG51_08555 [Frankia sp. BMG5.1]
BMG5.1 + BD-N 4	F202479.dat	Q20470_S_A_10200	52	10200	555.799	2	1109.58	1109.58	0.402854	0	36.17	0.000350242	200	209	R	QIDSLPPANR	K		3059	Q20470_S_A.22090.22090.2.dta	gb|KLL11421.1|	manganese ABC transporter [Frankia sp. BMG5.1]
BMG5.1 + BD-N 4	F202479.dat	Q20470_S_A_10201	52	10201	555.799	2	1109.58	1109.58	0.511003	0	25.35	0.00423027	200	209	R	QIDSLPPANR	K		2939	Q20470_S_A.20860.20860.2.dta	gb|KLL11421.1|	manganese ABC transporter [Frankia sp. BMG5.1]
BMG5.1 + BD-N 4	F202479.dat	Q20470_S_A_10202	52	10202	555.799	2	1109.58	1109.58	0.619152	0	28.24	0.00217454	200	209	R	QIDSLPPANR	K		3123	Q20470_S_A.22758.22758.2.dta	gb|KLL11421.1|	manganese ABC transporter [Frankia sp. BMG5.1]
BMG5.1 + BD-N 4	F202479.dat	Q20470_S_A_10203	52	10203	555.799	2	1109.58	1109.58	0.7273	0	30.58	0.00126873	200	209	R	QIDSLPPANR	K		3016	Q20470_S_A.21644.21644.2.dta	gb|KLL11421.1|	manganese ABC transporter [Frankia sp. BMG5.1]
BMG5.1 + BD-N 4	F202479.dat	Q20470_S_A_10204	52	10204	555.799	2	1109.58	1109.58	0.7273	0	33.76	0.000610054	200	209	R	QIDSLPPANR	K		3005	Q20470_S_A.21537.21537.2.dta	gb|KLL11421.1|	manganese ABC transporter [Frankia sp. BMG5.1]
BMG5.1 + BD-N 4	F202479.dat	Q20470_S_A_10205	52	10205	555.799	2	1109.58	1109.58	0.7273	0	36.09	0.000356753	200	209	R	QIDSLPPANR	K		3080	Q20470_S_A.22311.22311.2.dta	gb|KLL11421.1|	manganese ABC transporter [Frankia sp. BMG5.1]
BMG5.1 + BD-N 4	F202479.dat	Q20470_S_A_10206	52	10206	555.799	2	1109.58	1109.58	0.7273	0	28.52	0.00203877	200	209	R	QIDSLPPANR	K		3048	Q20470_S_A.21979.21979.2.dta	gb|KLL11421.1|	manganese ABC transporter [Frankia sp. BMG5.1]
BMG5.1 + BD-N 4	F202479.dat	Q20470_S_A_10209	52	10209	555.799	2	1109.58	1109.58	1.06977	0	41.66	9.89391e-05	200	209	R	QIDSLPPANR	K		3113	Q20470_S_A.22648.22648.2.dta	gb|KLL11421.1|	manganese ABC transporter [Frankia sp. BMG5.1]
BMG5.1 + BD-N 4	F202479.dat	Q20470_S_A_1021	581	1021	366.206	2	730.398	730.397	0.286146	0	25.78	0.00871995	23	29	R	DLSGLAR	G		3233	Q20470_S_A.23933.23933.2.dta	gb|KLL11862.1|	hypothetical protein FrCorBMG51_08555 [Frankia sp. BMG5.1]
BMG5.1 + BD-N 4	F202479.dat	Q20470_S_A_10210	52	10210	555.799	2	1109.58	1109.58	1.28607	0	17.25	0.0273129	200	209	R	QIDSLPPANR	K		3134	Q20470_S_A.22871.22871.2.dta	gb|KLL11421.1|	manganese ABC transporter [Frankia sp. BMG5.1]
BMG5.1 + BD-N 4	F202479.dat	Q20470_S_A_10211	52	10211	555.799	2	1109.58	1109.58	1.28607	0	17.92	0.0234082	200	209	R	QIDSLPPANR	K		3102	Q20470_S_A.22539.22539.2.dta	gb|KLL11421.1|	manganese ABC transporter [Frankia sp. BMG5.1]
BMG5.1 + BD-N 4	F202479.dat	Q20470_S_A_10212	52	10212	555.799	2	1109.58	1109.58	1.39422	0	27.91	0.00234622	200	209	R	QIDSLPPANR	K		3145	Q20470_S_A.22979.22979.2.dta	gb|KLL11421.1|	manganese ABC transporter [Frankia sp. BMG5.1]
BMG5.1 + BD-N 4	F202479.dat	Q20470_S_A_10213	52	10213	555.8	2	1109.58	1109.58	1.71866	0	28.78	0.00205273	200	209	R	QIDSLPPANR	K		3176	Q20470_S_A.23313.23313.2.dta	gb|KLL11421.1|	manganese ABC transporter [Frankia sp. BMG5.1]
BMG5.1 + BD-N 4	F202479.dat	Q20470_S_A_10218	265	10218	556.27	2	1110.53	1110.53	-2.51952	0	18.27	0.016383	125	133	R	CVGSYLWAR	A	Carbamidomethyl (C) [1]	3733	Q20470_S_A.30570.30570.2.dta	gb|KLL11285.1|	FAD-dependent oxidoreductase [Frankia sp. BMG5.1]
BMG5.1 + BD-N 4	F202479.dat	Q20470_S_A_10219	14	10219	371.198	3	1110.57	1110.57	-0.506946	1	14.64	0.0343558	756	764	R	RGNHEVMIR	G		3690	Q20470_S_A.29867.29867.3.dta	gb|KLL11080.1|	aconitate hydratase [Frankia sp. BMG5.1]
BMG5.1 + BD-N 4	F202479.dat	Q20470_S_A_1022	581	1022	366.206	2	730.398	730.397	0.642116	0	31.69	0.00223622	23	29	R	DLSGLAR	G		3209	Q20470_S_A.23672.23672.2.dta	gb|KLL11862.1|	hypothetical protein FrCorBMG51_08555 [Frankia sp. BMG5.1]
BMG5.1 + BD-N 4	F202479.dat	Q20470_S_A_10221	245	10221	371.212	3	1110.61	1110.61	-0.595166	0	31.05	0.000903021	181	191	K	AAGHTVLVTSR	D		3663	Q20470_S_A.29443.29443.3.dta	gb|KLL11763.1|	molecular chaperone GroES [Frankia sp. BMG5.1]
BMG5.1 + BD-N 4	F202479.dat	Q20470_S_A_10223	119	10223	556.745	2	1111.48	1111.48	-1.59427	0	19.33	0.0116681	176	185	K	TDEGADSVYR	N		1918	Q20470_S_A.11015.11015.2.dta	gb|KLL13128.1|	acyl-CoA dehydrogenase [Frankia sp. BMG5.1]
BMG5.1 + BD-N 4	F202479.dat	Q20470_S_A_10224	119	10224	556.746	2	1111.48	1111.48	-1.25239	0	20.36	0.0092045	176	185	K	TDEGADSVYR	N		1908	Q20470_S_A.10925.10925.2.dta	gb|KLL13128.1|	acyl-CoA dehydrogenase [Frankia sp. BMG5.1]
BMG5.1 + BD-N 4	F202479.dat	Q20470_S_A_10225	119	10225	556.746	2	1111.48	1111.48	-1.25239	0	20.88	0.00816582	176	185	K	TDEGADSVYR	N		1955	Q20470_S_A.11342.11342.2.dta	gb|KLL13128.1|	acyl-CoA dehydrogenase [Frankia sp. BMG5.1]
BMG5.1 + BD-N 4	F202479.dat	Q20470_S_A_10226	119	10226	556.746	2	1111.48	1111.48	-1.25239	0	28.52	0.00140605	176	185	K	TDEGADSVYR	N		1791	Q20470_S_A.9878.9878.2.dta	gb|KLL13128.1|	acyl-CoA dehydrogenase [Frankia sp. BMG5.1]
BMG5.1 + BD-N 4	F202479.dat	Q20470_S_A_10227	119	10227	556.746	2	1111.48	1111.48	-1.14442	0	17.76	0.0167494	176	185	K	TDEGADSVYR	N		1929	Q20470_S_A.11108.11108.2.dta	gb|KLL13128.1|	acyl-CoA dehydrogenase [Frankia sp. BMG5.1]
BMG5.1 + BD-N 4	F202479.dat	Q20470_S_A_10228	119	10228	556.746	2	1111.48	1111.48	-1.03646	0	29.05	0.00124451	176	185	K	TDEGADSVYR	N		1888	Q20470_S_A.10745.10745.2.dta	gb|KLL13128.1|	acyl-CoA dehydrogenase [Frankia sp. BMG5.1]
BMG5.1 + BD-N 4	F202479.dat	Q20470_S_A_10229	119	10229	556.746	2	1111.48	1111.48	-1.03646	0	24.63	0.0034435	176	185	K	TDEGADSVYR	N		1966	Q20470_S_A.11431.11431.2.dta	gb|KLL13128.1|	acyl-CoA dehydrogenase [Frankia sp. BMG5.1]
BMG5.1 + BD-N 4	F202479.dat	Q20470_S_A_1023	615	1023	366.206	2	730.398	730.397	0.868021	0	27.82	0.00545147	113	119	R	LTGADVR	L		1466	Q20470_S_A.7182.7182.2.dta	gb|KLL09844.1|	integrase [Frankia sp. BMG5.1]
BMG5.1 + BD-N 4	F202479.dat	Q20470_S_A_10231	119	10231	556.746	2	1111.48	1111.48	-0.928493	0	17.93	0.0161065	176	185	K	TDEGADSVYR	N		1671	Q20470_S_A.8855.8855.2.dta	gb|KLL13128.1|	acyl-CoA dehydrogenase [Frankia sp. BMG5.1]
BMG5.1 + BD-N 4	F202479.dat	Q20470_S_A_10232	119	10232	556.746	2	1111.48	1111.48	-0.820529	0	24.01	0.00397192	176	185	K	TDEGADSVYR	N		1998	Q20470_S_A.11714.11714.2.dta	gb|KLL13128.1|	acyl-CoA dehydrogenase [Frankia sp. BMG5.1]
BMG5.1 + BD-N 4	F202479.dat	Q20470_S_A_10233	119	10233	556.746	2	1111.48	1111.48	-0.820529	0	14.06	0.0392645	176	185	K	TDEGADSVYR	N		1988	Q20470_S_A.11622.11622.2.dta	gb|KLL13128.1|	acyl-CoA dehydrogenase [Frankia sp. BMG5.1]
BMG5.1 + BD-N 4	F202479.dat	Q20470_S_A_10234	38	10234	556.746	2	1111.48	1111.48	-0.712565	0	25.23	0.00299916	29	37	K	DYTSDQEVR	W		1681	Q20470_S_A.8942.8942.2.dta	gb|KLL12618.1|	2-oxoacid:ferredoxin oxidoreductase subunit beta [Frankia sp. BMG5.1]
BMG5.1 + BD-N 4	F202479.dat	Q20470_S_A_10236	119	10236	556.746	2	1111.48	1111.48	-0.6046	0	19.42	0.0114288	176	185	K	TDEGADSVYR	N		1867	Q20470_S_A.10564.10564.2.dta	gb|KLL13128.1|	acyl-CoA dehydrogenase [Frankia sp. BMG5.1]
BMG5.1 + BD-N 4	F202479.dat	Q20470_S_A_10237	119	10237	556.746	2	1111.48	1111.48	-0.6046	0	18.8	0.0131826	176	185	K	TDEGADSVYR	N		1801	Q20470_S_A.9973.9973.2.dta	gb|KLL13128.1|	acyl-CoA dehydrogenase [Frankia sp. BMG5.1]
BMG5.1 + BD-N 4	F202479.dat	Q20470_S_A_10240	119	10240	556.746	2	1111.48	1111.48	-0.496636	0	15.15	0.0305492	176	185	K	TDEGADSVYR	N		1759	Q20470_S_A.9602.9602.2.dta	gb|KLL13128.1|	acyl-CoA dehydrogenase [Frankia sp. BMG5.1]
BMG5.1 + BD-N 4	F202479.dat	Q20470_S_A_10241	38	10241	556.746	2	1111.48	1111.48	-0.388672	0	43.16	4.83059e-05	29	37	K	DYTSDQEVR	W		1607	Q20470_S_A.8309.8309.2.dta	gb|KLL12618.1|	2-oxoacid:ferredoxin oxidoreductase subunit beta [Frankia sp. BMG5.1]
BMG5.1 + BD-N 4	F202479.dat	Q20470_S_A_10242	119	10242	556.746	2	1111.48	1111.48	-0.388672	0	13.23	0.0475335	176	185	K	TDEGADSVYR	N		1939	Q20470_S_A.11198.11198.2.dta	gb|KLL13128.1|	acyl-CoA dehydrogenase [Frankia sp. BMG5.1]
BMG5.1 + BD-N 4	F202479.dat	Q20470_S_A_10243	38	10243	556.746	2	1111.48	1111.48	-0.262713	0	20.79	0.00833681	29	37	K	DYTSDQEVR	W		1650	Q20470_S_A.8674.8674.2.dta	gb|KLL12618.1|	2-oxoacid:ferredoxin oxidoreductase subunit beta [Frankia sp. BMG5.1]
BMG5.1 + BD-N 4	F202479.dat	Q20470_S_A_10244	119	10244	556.746	2	1111.48	1111.48	-0.262713	0	15.19	0.0302691	176	185	K	TDEGADSVYR	N		1769	Q20470_S_A.9693.9693.2.dta	gb|KLL13128.1|	acyl-CoA dehydrogenase [Frankia sp. BMG5.1]
BMG5.1 + BD-N 4	F202479.dat	Q20470_S_A_10245	119	10245	556.746	2	1111.48	1111.48	-0.262713	0	20.76	0.0083946	176	185	K	TDEGADSVYR	N		1692	Q20470_S_A.9029.9029.2.dta	gb|KLL13128.1|	acyl-CoA dehydrogenase [Frankia sp. BMG5.1]
BMG5.1 + BD-N 4	F202479.dat	Q20470_S_A_10246	119	10246	556.746	2	1111.48	1111.48	-0.262713	0	14.25	0.0375837	176	185	K	TDEGADSVYR	N		1856	Q20470_S_A.10468.10468.2.dta	gb|KLL13128.1|	acyl-CoA dehydrogenase [Frankia sp. BMG5.1]
BMG5.1 + BD-N 4	F202479.dat	Q20470_S_A_10247	119	10247	556.746	2	1111.48	1111.48	-0.154749	0	28.28	0.00148594	176	185	K	TDEGADSVYR	N		1712	Q20470_S_A.9204.9204.2.dta	gb|KLL13128.1|	acyl-CoA dehydrogenase [Frankia sp. BMG5.1]
BMG5.1 + BD-N 4	F202479.dat	Q20470_S_A_10248	119	10248	556.746	2	1111.48	1111.48	-0.0467845	0	19.32	0.011695	176	185	K	TDEGADSVYR	N		1780	Q20470_S_A.9783.9783.2.dta	gb|KLL13128.1|	acyl-CoA dehydrogenase [Frankia sp. BMG5.1]
BMG5.1 + BD-N 4	F202479.dat	Q20470_S_A_10249	119	10249	556.746	2	1111.48	1111.48	-0.0467845	0	25.19	0.00302691	176	185	K	TDEGADSVYR	N		1661	Q20470_S_A.8766.8766.2.dta	gb|KLL13128.1|	acyl-CoA dehydrogenase [Frankia sp. BMG5.1]
BMG5.1 + BD-N 4	F202479.dat	Q20470_S_A_10250	38	10250	556.747	2	1111.48	1111.48	0.277108	0	26.11	0.00244906	29	37	K	DYTSDQEVR	W		1554	Q20470_S_A.7862.7862.2.dta	gb|KLL12618.1|	2-oxoacid:ferredoxin oxidoreductase subunit beta [Frankia sp. BMG5.1]
BMG5.1 + BD-N 4	F202479.dat	Q20470_S_A_10251	38	10251	556.747	2	1111.48	1111.48	0.493037	0	55.11	3.08319e-06	29	37	K	DYTSDQEVR	W		1533	Q20470_S_A.7689.7689.2.dta	gb|KLL12618.1|	2-oxoacid:ferredoxin oxidoreductase subunit beta [Frankia sp. BMG5.1]
BMG5.1 + BD-N 4	F202479.dat	Q20470_S_A_10252	38	10252	556.747	2	1111.48	1111.48	0.601001	0	19.31	0.011722	29	37	K	DYTSDQEVR	W		1640	Q20470_S_A.8583.8583.2.dta	gb|KLL12618.1|	2-oxoacid:ferredoxin oxidoreductase subunit beta [Frankia sp. BMG5.1]
BMG5.1 + BD-N 4	F202479.dat	Q20470_S_A_10254	38	10254	556.747	2	1111.48	1111.48	0.942889	0	15.45	0.0285102	29	37	K	DYTSDQEVR	W		1723	Q20470_S_A.9289.9289.2.dta	gb|KLL12618.1|	2-oxoacid:ferredoxin oxidoreductase subunit beta [Frankia sp. BMG5.1]
BMG5.1 + BD-N 4	F202479.dat	Q20470_S_A_10255	38	10255	556.747	2	1111.48	1111.48	1.05085	0	48.5	1.41254e-05	29	37	K	DYTSDQEVR	W		1575	Q20470_S_A.8043.8043.2.dta	gb|KLL12618.1|	2-oxoacid:ferredoxin oxidoreductase subunit beta [Frankia sp. BMG5.1]
BMG5.1 + BD-N 4	F202479.dat	Q20470_S_A_10256	119	10256	556.747	2	1111.48	1111.48	1.05085	0	31.32	0.000737904	176	185	K	TDEGADSVYR	N		1898	Q20470_S_A.10835.10835.2.dta	gb|KLL13128.1|	acyl-CoA dehydrogenase [Frankia sp. BMG5.1]
BMG5.1 + BD-N 4	F202479.dat	Q20470_S_A_10257	119	10257	556.747	2	1111.48	1111.48	1.15882	0	17.6	0.017378	176	185	K	TDEGADSVYR	N		1733	Q20470_S_A.9376.9376.2.dta	gb|KLL13128.1|	acyl-CoA dehydrogenase [Frankia sp. BMG5.1]
BMG5.1 + BD-N 4	F202479.dat	Q20470_S_A_10258	119	10258	556.747	2	1111.48	1111.48	1.37475	0	16.06	0.0247742	176	185	K	TDEGADSVYR	N		1743	Q20470_S_A.9465.9465.2.dta	gb|KLL13128.1|	acyl-CoA dehydrogenase [Frankia sp. BMG5.1]
BMG5.1 + BD-N 4	F202479.dat	Q20470_S_A_10259	38	10259	556.747	2	1111.48	1111.48	1.37475	0	43.7	4.2658e-05	29	37	K	DYTSDQEVR	W		1543	Q20470_S_A.7774.7774.2.dta	gb|KLL12618.1|	2-oxoacid:ferredoxin oxidoreductase subunit beta [Frankia sp. BMG5.1]
BMG5.1 + BD-N 4	F202479.dat	Q20470_S_A_10263	335	10263	557.256	2	1112.5	1112.5	-2.26157	0	27.03	0.00198153	252	261	R	FQHDAAGDPR	N		3638	Q20470_S_A.29056.29056.2.dta	gb|KLL12597.1|	radical SAM protein [Frankia sp. BMG5.1]
BMG5.1 + BD-N 4	F202479.dat	Q20470_S_A_10266	22	10266	557.299	2	1112.58	1112.58	-0.0835893	0	40.82	0.000103493	2	11	M	ALTPQDVQNK	V		2137	Q20470_S_A.12968.12968.2.dta	gb|KLL12393.1|	cell division protein DivIVA [Frankia sp. BMG5.1]
BMG5.1 + BD-N 4	F202479.dat	Q20470_S_A_10267	22	10267	557.299	2	1112.58	1112.58	0.150101	0	59.72	1.33325e-06	2	11	M	ALTPQDVQNK	V		2148	Q20470_S_A.13066.13066.2.dta	gb|KLL12393.1|	cell division protein DivIVA [Frankia sp. BMG5.1]
BMG5.1 + BD-N 4	F202479.dat	Q20470_S_A_10268	22	10268	557.299	2	1112.58	1112.58	0.150101	0	57.97	1.99485e-06	2	11	M	ALTPQDVQNK	V		2169	Q20470_S_A.13260.13260.2.dta	gb|KLL12393.1|	cell division protein DivIVA [Frankia sp. BMG5.1]
BMG5.1 + BD-N 4	F202479.dat	Q20470_S_A_10269	22	10269	557.299	2	1112.58	1112.58	0.257958	0	13.01	0.0625043	2	11	M	ALTPQDVQNK	V		1983	Q20470_S_A.11577.11577.2.dta	gb|KLL12393.1|	cell division protein DivIVA [Frankia sp. BMG5.1]
BMG5.1 + BD-N 4	F202479.dat	Q20470_S_A_10270	22	10270	557.299	2	1112.58	1112.58	0.257958	0	34.52	0.000441479	2	11	M	ALTPQDVQNK	V		2096	Q20470_S_A.12592.12592.2.dta	gb|KLL12393.1|	cell division protein DivIVA [Frankia sp. BMG5.1]
BMG5.1 + BD-N 4	F202479.dat	Q20470_S_A_10271	22	10271	557.299	2	1112.58	1112.58	0.257958	0	39.14	0.000152374	2	11	M	ALTPQDVQNK	V		2489	Q20470_S_A.16299.16299.2.dta	gb|KLL12393.1|	cell division protein DivIVA [Frankia sp. BMG5.1]
BMG5.1 + BD-N 4	F202479.dat	Q20470_S_A_10272	22	10272	557.299	2	1112.58	1112.58	0.365816	0	33.27	0.000494526	2	11	M	ALTPQDVQNK	V		2117	Q20470_S_A.12775.12775.2.dta	gb|KLL12393.1|	cell division protein DivIVA [Frankia sp. BMG5.1]
BMG5.1 + BD-N 4	F202479.dat	Q20470_S_A_10273	22	10273	557.299	2	1112.58	1112.58	0.365816	0	52.39	6.05605e-06	2	11	M	ALTPQDVQNK	V		2158	Q20470_S_A.13166.13166.2.dta	gb|KLL12393.1|	cell division protein DivIVA [Frankia sp. BMG5.1]
BMG5.1 + BD-N 4	F202479.dat	Q20470_S_A_10274	22	10274	557.299	2	1112.58	1112.58	0.365816	0	38.89	0.000135578	2	11	M	ALTPQDVQNK	V		2510	Q20470_S_A.16504.16504.2.dta	gb|KLL12393.1|	cell division protein DivIVA [Frankia sp. BMG5.1]
BMG5.1 + BD-N 4	F202479.dat	Q20470_S_A_10275	22	10275	557.299	2	1112.58	1112.58	0.365816	0	37.64	0.000180796	2	11	M	ALTPQDVQNK	V		2200	Q20470_S_A.13551.13551.2.dta	gb|KLL12393.1|	cell division protein DivIVA [Frankia sp. BMG5.1]
BMG5.1 + BD-N 4	F202479.dat	Q20470_S_A_10276	22	10276	557.299	2	1112.58	1112.58	0.58153	0	44.28	3.91913e-05	2	11	M	ALTPQDVQNK	V		2179	Q20470_S_A.13359.13359.2.dta	gb|KLL12393.1|	cell division protein DivIVA [Frankia sp. BMG5.1]
BMG5.1 + BD-N 4	F202479.dat	Q20470_S_A_10277	22	10277	557.299	2	1112.58	1112.58	0.58153	0	43.27	4.94526e-05	2	11	M	ALTPQDVQNK	V		2127	Q20470_S_A.12869.12869.2.dta	gb|KLL12393.1|	cell division protein DivIVA [Frankia sp. BMG5.1]
BMG5.1 + BD-N 4	F202479.dat	Q20470_S_A_10278	22	10278	557.299	2	1112.58	1112.58	0.58153	0	58.45	1.50034e-06	2	11	M	ALTPQDVQNK	V		2241	Q20470_S_A.13948.13948.2.dta	gb|KLL12393.1|	cell division protein DivIVA [Frankia sp. BMG5.1]
BMG5.1 + BD-N 4	F202479.dat	Q20470_S_A_10279	22	10279	557.299	2	1112.58	1112.58	0.58153	0	59.45	1.19176e-06	2	11	M	ALTPQDVQNK	V		2293	Q20470_S_A.14433.14433.2.dta	gb|KLL12393.1|	cell division protein DivIVA [Frankia sp. BMG5.1]
BMG5.1 + BD-N 4	F202479.dat	Q20470_S_A_10280	22	10280	557.299	2	1112.58	1112.58	0.58153	0	50.05	1.03798e-05	2	11	M	ALTPQDVQNK	V		2210	Q20470_S_A.13646.13646.2.dta	gb|KLL12393.1|	cell division protein DivIVA [Frankia sp. BMG5.1]
BMG5.1 + BD-N 4	F202479.dat	Q20470_S_A_10283	22	10283	557.299	2	1112.58	1112.58	0.689387	0	44.09	4.09439e-05	2	11	M	ALTPQDVQNK	V		2499	Q20470_S_A.16401.16401.2.dta	gb|KLL12393.1|	cell division protein DivIVA [Frankia sp. BMG5.1]
BMG5.1 + BD-N 4	F202479.dat	Q20470_S_A_10284	22	10284	557.299	2	1112.58	1112.58	0.689387	0	53.85	4.32702e-06	2	11	M	ALTPQDVQNK	V		2344	Q20470_S_A.14917.14917.2.dta	gb|KLL12393.1|	cell division protein DivIVA [Frankia sp. BMG5.1]
BMG5.1 + BD-N 4	F202479.dat	Q20470_S_A_10285	22	10285	557.299	2	1112.58	1112.58	0.689387	0	63.59	4.59398e-07	2	11	M	ALTPQDVQNK	V		2262	Q20470_S_A.14141.14141.2.dta	gb|KLL12393.1|	cell division protein DivIVA [Frankia sp. BMG5.1]
BMG5.1 + BD-N 4	F202479.dat	Q20470_S_A_10286	22	10286	557.299	2	1112.58	1112.58	0.689387	0	38.61	0.000144607	2	11	M	ALTPQDVQNK	V		2252	Q20470_S_A.14044.14044.2.dta	gb|KLL12393.1|	cell division protein DivIVA [Frankia sp. BMG5.1]
BMG5.1 + BD-N 4	F202479.dat	Q20470_S_A_10287	22	10287	557.299	2	1112.58	1112.58	0.689387	0	58.96	1.3341e-06	2	11	M	ALTPQDVQNK	V		2365	Q20470_S_A.15109.15109.2.dta	gb|KLL12393.1|	cell division protein DivIVA [Frankia sp. BMG5.1]
BMG5.1 + BD-N 4	F202479.dat	Q20470_S_A_10288	22	10288	557.299	2	1112.58	1112.58	0.689387	0	49.64	1.14075e-05	2	11	M	ALTPQDVQNK	V		2273	Q20470_S_A.14240.14240.2.dta	gb|KLL12393.1|	cell division protein DivIVA [Frankia sp. BMG5.1]
BMG5.1 + BD-N 4	F202479.dat	Q20470_S_A_10289	22	10289	557.299	2	1112.58	1112.58	0.797244	0	27.2	0.00200073	2	11	M	ALTPQDVQNK	V		2065	Q20470_S_A.12313.12313.2.dta	gb|KLL12393.1|	cell division protein DivIVA [Frankia sp. BMG5.1]
BMG5.1 + BD-N 4	F202479.dat	Q20470_S_A_10290	22	10290	557.299	2	1112.58	1112.58	0.797244	0	40.68	8.9782e-05	2	11	M	ALTPQDVQNK	V		1839	Q20470_S_A.10321.10321.2.dta	gb|KLL12393.1|	cell division protein DivIVA [Frankia sp. BMG5.1]
BMG5.1 + BD-N 4	F202479.dat	Q20470_S_A_10291	22	10291	557.299	2	1112.58	1112.58	0.797244	0	54.94	3.36658e-06	2	11	M	ALTPQDVQNK	V		2303	Q20470_S_A.14528.14528.2.dta	gb|KLL12393.1|	cell division protein DivIVA [Frankia sp. BMG5.1]
BMG5.1 + BD-N 4	F202479.dat	Q20470_S_A_10292	22	10292	557.299	2	1112.58	1112.58	0.797244	0	50.75	8.83465e-06	2	11	M	ALTPQDVQNK	V		2189	Q20470_S_A.13455.13455.2.dta	gb|KLL12393.1|	cell division protein DivIVA [Frankia sp. BMG5.1]
BMG5.1 + BD-N 4	F202479.dat	Q20470_S_A_10293	22	10293	557.299	2	1112.58	1112.58	0.797244	0	46.19	2.52458e-05	2	11	M	ALTPQDVQNK	V		2375	Q20470_S_A.15204.15204.2.dta	gb|KLL12393.1|	cell division protein DivIVA [Frankia sp. BMG5.1]
BMG5.1 + BD-N 4	F202479.dat	Q20470_S_A_10294	22	10294	557.299	2	1112.58	1112.58	0.797244	0	43.18	5.04881e-05	2	11	M	ALTPQDVQNK	V		2385	Q20470_S_A.15300.15300.2.dta	gb|KLL12393.1|	cell division protein DivIVA [Frankia sp. BMG5.1]
BMG5.1 + BD-N 4	F202479.dat	Q20470_S_A_10295	22	10295	557.299	2	1112.58	1112.58	0.905101	0	14.99	0.0332805	2	11	M	ALTPQDVQNK	V		2035	Q20470_S_A.12040.12040.2.dta	gb|KLL12393.1|	cell division protein DivIVA [Frankia sp. BMG5.1]
BMG5.1 + BD-N 4	F202479.dat	Q20470_S_A_10297	22	10297	557.299	2	1112.58	1112.58	0.905101	0	32.92	0.00053603	2	11	M	ALTPQDVQNK	V		2076	Q20470_S_A.12407.12407.2.dta	gb|KLL12393.1|	cell division protein DivIVA [Frankia sp. BMG5.1]
BMG5.1 + BD-N 4	F202479.dat	Q20470_S_A_10298	22	10298	557.299	2	1112.58	1112.58	0.905101	0	18.08	0.0163376	2	11	M	ALTPQDVQNK	V		2045	Q20470_S_A.12132.12132.2.dta	gb|KLL12393.1|	cell division protein DivIVA [Frankia sp. BMG5.1]
BMG5.1 + BD-N 4	F202479.dat	Q20470_S_A_10299	22	10299	557.299	2	1112.58	1112.58	0.905101	0	45.14	3.21506e-05	2	11	M	ALTPQDVQNK	V		2551	Q20470_S_A.16918.16918.2.dta	gb|KLL12393.1|	cell division protein DivIVA [Frankia sp. BMG5.1]
BMG5.1 + BD-N 4	F202479.dat	Q20470_S_A_103	8	103	351.213	2	700.411	700.412	-1.0194	0	39.63	0.000108893	201	207	R	VVALDGK	V		2819	Q20470_S_A.19618.19618.2.dta	gb|KLL12696.1|	succinyl-CoA synthetase subunit beta [Frankia sp. BMG5.1]
BMG5.1 + BD-N 4	F202479.dat	Q20470_S_A_10300	22	10300	557.299	2	1112.58	1112.58	0.905101	0	50.64	9.06127e-06	2	11	M	ALTPQDVQNK	V		2541	Q20470_S_A.16817.16817.2.dta	gb|KLL12393.1|	cell division protein DivIVA [Frankia sp. BMG5.1]
BMG5.1 + BD-N 4	F202479.dat	Q20470_S_A_10301	22	10301	557.299	2	1112.58	1112.58	1.01296	0	38.05	0.000164509	2	11	M	ALTPQDVQNK	V		2106	Q20470_S_A.12684.12684.2.dta	gb|KLL12393.1|	cell division protein DivIVA [Frankia sp. BMG5.1]
BMG5.1 + BD-N 4	F202479.dat	Q20470_S_A_10302	22	10302	557.299	2	1112.58	1112.58	1.01296	0	46.37	2.42208e-05	2	11	M	ALTPQDVQNK	V		2406	Q20470_S_A.15495.15495.2.dta	gb|KLL12393.1|	cell division protein DivIVA [Frankia sp. BMG5.1]
BMG5.1 + BD-N 4	F202479.dat	Q20470_S_A_10303	22	10303	557.299	2	1112.58	1112.58	1.01296	0	50.48	9.40133e-06	2	11	M	ALTPQDVQNK	V		2221	Q20470_S_A.13749.13749.2.dta	gb|KLL12393.1|	cell division protein DivIVA [Frankia sp. BMG5.1]
BMG5.1 + BD-N 4	F202479.dat	Q20470_S_A_10304	22	10304	557.299	2	1112.58	1112.58	1.01296	0	57.09	2.05206e-06	2	11	M	ALTPQDVQNK	V		2231	Q20470_S_A.13846.13846.2.dta	gb|KLL12393.1|	cell division protein DivIVA [Frankia sp. BMG5.1]
BMG5.1 + BD-N 4	F202479.dat	Q20470_S_A_10305	22	10305	557.299	2	1112.58	1112.58	1.01296	0	60.8	8.73352e-07	2	11	M	ALTPQDVQNK	V		2324	Q20470_S_A.14721.14721.2.dta	gb|KLL12393.1|	cell division protein DivIVA [Frankia sp. BMG5.1]
BMG5.1 + BD-N 4	F202479.dat	Q20470_S_A_10306	22	10306	557.299	2	1112.58	1112.58	1.12082	0	16.57	0.0231307	2	11	M	ALTPQDVQNK	V		2055	Q20470_S_A.12219.12219.2.dta	gb|KLL12393.1|	cell division protein DivIVA [Frankia sp. BMG5.1]
BMG5.1 + BD-N 4	F202479.dat	Q20470_S_A_10307	22	10307	557.299	2	1112.58	1112.58	1.12082	0	29.83	0.00109192	2	11	M	ALTPQDVQNK	V		2086	Q20470_S_A.12498.12498.2.dta	gb|KLL12393.1|	cell division protein DivIVA [Frankia sp. BMG5.1]
BMG5.1 + BD-N 4	F202479.dat	Q20470_S_A_10308	22	10308	557.299	2	1112.58	1112.58	1.12082	0	53.04	5.21422e-06	2	11	M	ALTPQDVQNK	V		2437	Q20470_S_A.15797.15797.2.dta	gb|KLL12393.1|	cell division protein DivIVA [Frankia sp. BMG5.1]
BMG5.1 + BD-N 4	F202479.dat	Q20470_S_A_10309	22	10309	557.299	2	1112.58	1112.58	1.12082	0	57.72	1.77496e-06	2	11	M	ALTPQDVQNK	V		2314	Q20470_S_A.14623.14623.2.dta	gb|KLL12393.1|	cell division protein DivIVA [Frankia sp. BMG5.1]
BMG5.1 + BD-N 4	F202479.dat	Q20470_S_A_10310	22	10310	557.299	2	1112.58	1112.58	1.12082	0	52.99	5.2746e-06	2	11	M	ALTPQDVQNK	V		2416	Q20470_S_A.15595.15595.2.dta	gb|KLL12393.1|	cell division protein DivIVA [Frankia sp. BMG5.1]
BMG5.1 + BD-N 4	F202479.dat	Q20470_S_A_10312	22	10312	557.299	2	1112.58	1112.58	1.24665	0	37.53	0.000185434	2	11	M	ALTPQDVQNK	V		2603	Q20470_S_A.17438.17438.2.dta	gb|KLL12393.1|	cell division protein DivIVA [Frankia sp. BMG5.1]
BMG5.1 + BD-N 4	F202479.dat	Q20470_S_A_10314	22	10314	557.299	2	1112.58	1112.58	1.24665	0	30.01	0.00104759	2	11	M	ALTPQDVQNK	V		2562	Q20470_S_A.17023.17023.2.dta	gb|KLL12393.1|	cell division protein DivIVA [Frankia sp. BMG5.1]
BMG5.1 + BD-N 4	F202479.dat	Q20470_S_A_10315	22	10315	557.299	2	1112.58	1112.58	1.24665	0	57.73	1.77088e-06	2	11	M	ALTPQDVQNK	V		2457	Q20470_S_A.15994.15994.2.dta	gb|KLL12393.1|	cell division protein DivIVA [Frankia sp. BMG5.1]
BMG5.1 + BD-N 4	F202479.dat	Q20470_S_A_10316	22	10316	557.299	2	1112.58	1112.58	1.24665	0	55.28	3.11307e-06	2	11	M	ALTPQDVQNK	V		2355	Q20470_S_A.15014.15014.2.dta	gb|KLL12393.1|	cell division protein DivIVA [Frankia sp. BMG5.1]
BMG5.1 + BD-N 4	F202479.dat	Q20470_S_A_10317	22	10317	557.299	2	1112.58	1112.58	1.24665	0	52.58	5.79681e-06	2	11	M	ALTPQDVQNK	V		2283	Q20470_S_A.14336.14336.2.dta	gb|KLL12393.1|	cell division protein DivIVA [Frankia sp. BMG5.1]
BMG5.1 + BD-N 4	F202479.dat	Q20470_S_A_10318	22	10318	557.299	2	1112.58	1112.58	1.24665	0	50.41	9.55409e-06	2	11	M	ALTPQDVQNK	V		2426	Q20470_S_A.15696.15696.2.dta	gb|KLL12393.1|	cell division protein DivIVA [Frankia sp. BMG5.1]
BMG5.1 + BD-N 4	F202479.dat	Q20470_S_A_10320	22	10320	557.299	2	1112.58	1112.58	1.35451	0	27.71	0.00177905	2	11	M	ALTPQDVQNK	V		2593	Q20470_S_A.17334.17334.2.dta	gb|KLL12393.1|	cell division protein DivIVA [Frankia sp. BMG5.1]
BMG5.1 + BD-N 4	F202479.dat	Q20470_S_A_10321	22	10321	557.299	2	1112.58	1112.58	1.35451	0	28.86	0.00136518	2	11	M	ALTPQDVQNK	V		2520	Q20470_S_A.16608.16608.2.dta	gb|KLL12393.1|	cell division protein DivIVA [Frankia sp. BMG5.1]
BMG5.1 + BD-N 4	F202479.dat	Q20470_S_A_10322	22	10322	557.299	2	1112.58	1112.58	1.35451	0	40.94	8.45647e-05	2	11	M	ALTPQDVQNK	V		2334	Q20470_S_A.14818.14818.2.dta	gb|KLL12393.1|	cell division protein DivIVA [Frankia sp. BMG5.1]
BMG5.1 + BD-N 4	F202479.dat	Q20470_S_A_10323	22	10323	557.299	2	1112.58	1112.58	1.46236	0	50.25	9.91264e-06	2	11	M	ALTPQDVQNK	V		2395	Q20470_S_A.15396.15396.2.dta	gb|KLL12393.1|	cell division protein DivIVA [Frankia sp. BMG5.1]
BMG5.1 + BD-N 4	F202479.dat	Q20470_S_A_10324	22	10324	557.299	2	1112.58	1112.58	1.46236	0	37.55	0.000184582	2	11	M	ALTPQDVQNK	V		2447	Q20470_S_A.15895.15895.2.dta	gb|KLL12393.1|	cell division protein DivIVA [Frankia sp. BMG5.1]
BMG5.1 + BD-N 4	F202479.dat	Q20470_S_A_10327	22	10327	557.299	2	1112.58	1112.58	1.57022	0	20.75	0.00883465	2	11	M	ALTPQDVQNK	V		2628	Q20470_S_A.17685.17685.2.dta	gb|KLL12393.1|	cell division protein DivIVA [Frankia sp. BMG5.1]
BMG5.1 + BD-N 4	F202479.dat	Q20470_S_A_10328	22	10328	557.299	2	1112.58	1112.58	1.57022	0	41.06	8.22601e-05	2	11	M	ALTPQDVQNK	V		2478	Q20470_S_A.16199.16199.2.dta	gb|KLL12393.1|	cell division protein DivIVA [Frankia sp. BMG5.1]
BMG5.1 + BD-N 4	F202479.dat	Q20470_S_A_10329	22	10329	557.299	2	1112.58	1112.58	1.67808	0	26.19	0.00252458	2	11	M	ALTPQDVQNK	V		2614	Q20470_S_A.17545.17545.2.dta	gb|KLL12393.1|	cell division protein DivIVA [Frankia sp. BMG5.1]
BMG5.1 + BD-N 4	F202479.dat	Q20470_S_A_10330	22	10330	557.299	2	1112.58	1112.58	1.67808	0	37.96	0.000167954	2	11	M	ALTPQDVQNK	V		2572	Q20470_S_A.17125.17125.2.dta	gb|KLL12393.1|	cell division protein DivIVA [Frankia sp. BMG5.1]
BMG5.1 + BD-N 4	F202479.dat	Q20470_S_A_10331	22	10331	557.299	2	1112.58	1112.58	1.67808	0	37.76	0.000175869	2	11	M	ALTPQDVQNK	V		2531	Q20470_S_A.16713.16713.2.dta	gb|KLL12393.1|	cell division protein DivIVA [Frankia sp. BMG5.1]
BMG5.1 + BD-N 4	F202479.dat	Q20470_S_A_10332	22	10332	557.3	2	1112.58	1112.58	1.78593	0	49.17	1.27113e-05	2	11	M	ALTPQDVQNK	V		2468	Q20470_S_A.16094.16094.2.dta	gb|KLL12393.1|	cell division protein DivIVA [Frankia sp. BMG5.1]
BMG5.1 + BD-N 4	F202479.dat	Q20470_S_A_10333	22	10333	557.3	2	1112.58	1112.58	1.89379	0	38.52	0.000147635	2	11	M	ALTPQDVQNK	V		2583	Q20470_S_A.17229.17229.2.dta	gb|KLL12393.1|	cell division protein DivIVA [Frankia sp. BMG5.1]
BMG5.1 + BD-N 4	F202479.dat	Q20470_S_A_10334	22	10334	557.3	2	1112.58	1112.58	1.89379	0	16.22	0.025072	2	11	M	ALTPQDVQNK	V		1850	Q20470_S_A.10412.10412.2.dta	gb|KLL12393.1|	cell division protein DivIVA [Frankia sp. BMG5.1]
BMG5.1 + BD-N 4	F202479.dat	Q20470_S_A_10340	22	10340	557.3	2	1112.59	1112.58	3.43974	0	21.33	0.00736207	2	11	M	ALTPQDVQNK	V		2650	Q20470_S_A.17902.17902.2.dta	gb|KLL12393.1|	cell division protein DivIVA [Frankia sp. BMG5.1]
BMG5.1 + BD-N 4	F202479.dat	Q20470_S_A_10341	556	10341	557.314	2	1112.61	1112.62	-4.26471	0	18.24	0.0389918	126	136	R	VTATLEAGPVR	M		3413	Q20470_S_A.26114.26114.2.dta	gb|KLL10469.1|	XRE family transcriptional regulator [Frankia sp. BMG5.1]
BMG5.1 + BD-N 4	F202479.dat	Q20470_S_A_10342	622	10342	557.316	2	1112.62	1112.62	-2.16606	0	27.13	0.00396967	286	296	R	DLVIAAGDALR	V		3734	Q20470_S_A.30590.30590.2.dta	gb|KLL10095.1|	hypothetical protein FrCorBMG51_20340 [Frankia sp. BMG5.1]
BMG5.1 + BD-N 4	F202479.dat	Q20470_S_A_10344	156	10344	557.317	2	1112.62	1112.62	-0.0943719	0	40.64	0.000163966	191	201	K	LVTLADPGTAR	I		3571	Q20470_S_A.28145.28145.2.dta	gb|KLL10112.1|	hypothetical protein FrCorBMG51_20035 [Frankia sp. BMG5.1]
BMG5.1 + BD-N 4	F202479.dat	Q20470_S_A_10345	156	10345	557.317	2	1112.62	1112.62	0.786433	0	45.23	5.69841e-05	191	201	K	LVTLADPGTAR	I		3582	Q20470_S_A.28293.28293.2.dta	gb|KLL10112.1|	hypothetical protein FrCorBMG51_20035 [Frankia sp. BMG5.1]
BMG5.1 + BD-N 4	F202479.dat	Q20470_S_A_10346	156	10346	557.317	2	1112.62	1112.62	0.894286	0	42.07	0.000117965	191	201	K	LVTLADPGTAR	I		3593	Q20470_S_A.28438.28438.2.dta	gb|KLL10112.1|	hypothetical protein FrCorBMG51_20035 [Frankia sp. BMG5.1]
BMG5.1 + BD-N 4	F202479.dat	Q20470_S_A_10347	556	10347	557.319	2	1112.62	1112.62	3.30302	0	35.7	0.000430646	126	136	R	VTATLEAGPVR	M		3395	Q20470_S_A.25893.25893.2.dta	gb|KLL10469.1|	XRE family transcriptional regulator [Frankia sp. BMG5.1]
BMG5.1 + BD-N 4	F202479.dat	Q20470_S_A_10348	556	10348	557.319	2	1112.62	1112.62	3.75241	0	18.43	0.0229678	126	136	R	VTATLEAGPVR	M		3384	Q20470_S_A.25757.25757.2.dta	gb|KLL10469.1|	XRE family transcriptional regulator [Frankia sp. BMG5.1]
BMG5.1 + BD-N 4	F202479.dat	Q20470_S_A_10349	17	10349	371.885	3	1112.63	1112.63	0.180652	0	43.1	9.3058e-05	398	406	R	VLELIHAYR	V		3710	Q20470_S_A.30201.30201.3.dta	gb|KLL11723.1|	alpha-ketoglutarate decarboxylase [Frankia sp. BMG5.1]
BMG5.1 + BD-N 4	F202479.dat	Q20470_S_A_10350	109	10350	557.335	2	1112.66	1112.66	0.231878	0	58.59	1.38357e-06	248	258	R	IAQVAGSLQVK	A		3439	Q20470_S_A.26440.26440.2.dta	gb|KLL11418.1|	branched-chain amino acid ABC transporter substrate-binding protein [Frankia sp. BMG5.1]
BMG5.1 + BD-N 4	F202479.dat	Q20470_S_A_10351	109	10351	557.335	2	1112.66	1112.66	0.339728	0	34.88	0.000325087	248	258	R	IAQVAGSLQVK	A		3428	Q20470_S_A.26296.26296.2.dta	gb|KLL11418.1|	branched-chain amino acid ABC transporter substrate-binding protein [Frankia sp. BMG5.1]
BMG5.1 + BD-N 4	F202479.dat	Q20470_S_A_10352	109	10352	557.335	2	1112.66	1112.66	0.789103	0	22.26	0.00594292	248	258	R	IAQVAGSLQVK	A		3462	Q20470_S_A.26730.26730.2.dta	gb|KLL11418.1|	branched-chain amino acid ABC transporter substrate-binding protein [Frankia sp. BMG5.1]
BMG5.1 + BD-N 4	F202479.dat	Q20470_S_A_10353	109	10353	557.335	2	1112.66	1112.66	0.896953	0	53.35	4.62381e-06	248	258	R	IAQVAGSLQVK	A		3451	Q20470_S_A.26586.26586.2.dta	gb|KLL11418.1|	branched-chain amino acid ABC transporter substrate-binding protein [Frankia sp. BMG5.1]
BMG5.1 + BD-N 4	F202479.dat	Q20470_S_A_10357	10	10357	557.807	2	1113.6	1113.6	-3.27675	0	22.27	0.0166019	694	703	K	VEEVVQVGQK	L		2696	Q20470_S_A.18368.18368.2.dta	gb|KLL12876.1|	polynucleotide phosphorylase [Frankia sp. BMG5.1]
BMG5.1 + BD-N 4	F202479.dat	Q20470_S_A_10358	10	10358	557.809	2	1113.6	1113.6	-0.0978805	0	39.46	0.000288762	694	703	K	VEEVVQVGQK	L		2845	Q20470_S_A.19890.19890.2.dta	gb|KLL12876.1|	polynucleotide phosphorylase [Frankia sp. BMG5.1]
BMG5.1 + BD-N 4	F202479.dat	Q20470_S_A_10359	10	10359	557.809	2	1113.6	1113.6	0.225395	0	39.46	0.000288762	694	703	K	VEEVVQVGQK	L		2708	Q20470_S_A.18487.18487.2.dta	gb|KLL12876.1|	polynucleotide phosphorylase [Frankia sp. BMG5.1]
BMG5.1 + BD-N 4	F202479.dat	Q20470_S_A_10360	10	10360	557.809	2	1113.6	1113.6	0.764186	0	40.06	0.000251501	694	703	K	VEEVVQVGQK	L		2835	Q20470_S_A.19783.19783.2.dta	gb|KLL12876.1|	polynucleotide phosphorylase [Frankia sp. BMG5.1]
BMG5.1 + BD-N 4	F202479.dat	Q20470_S_A_10361	10	10361	557.809	2	1113.6	1113.6	1.10542	0	34.36	0.000934416	694	703	K	VEEVVQVGQK	L		2814	Q20470_S_A.19565.19565.2.dta	gb|KLL12876.1|	polynucleotide phosphorylase [Frankia sp. BMG5.1]
BMG5.1 + BD-N 4	F202479.dat	Q20470_S_A_10362	10	10362	557.809	2	1113.6	1113.6	1.21318	0	44.13	9.85236e-05	694	703	K	VEEVVQVGQK	L		2824	Q20470_S_A.19674.19674.2.dta	gb|KLL12876.1|	polynucleotide phosphorylase [Frankia sp. BMG5.1]
BMG5.1 + BD-N 4	F202479.dat	Q20470_S_A_10363	10	10363	557.81	2	1113.6	1113.6	1.32094	0	39.95	0.000257953	694	703	K	VEEVVQVGQK	L		2792	Q20470_S_A.19345.19345.2.dta	gb|KLL12876.1|	polynucleotide phosphorylase [Frankia sp. BMG5.1]
BMG5.1 + BD-N 4	F202479.dat	Q20470_S_A_10364	10	10364	557.81	2	1113.6	1113.6	1.4287	0	37.92	0.000411661	694	703	K	VEEVVQVGQK	L		2879	Q20470_S_A.20244.20244.2.dta	gb|KLL12876.1|	polynucleotide phosphorylase [Frankia sp. BMG5.1]
BMG5.1 + BD-N 4	F202479.dat	Q20470_S_A_10365	10	10365	557.81	2	1113.6	1113.6	1.4287	0	47.86	4.17388e-05	694	703	K	VEEVVQVGQK	L		2803	Q20470_S_A.19457.19457.2.dta	gb|KLL12876.1|	polynucleotide phosphorylase [Frankia sp. BMG5.1]
BMG5.1 + BD-N 4	F202479.dat	Q20470_S_A_10366	10	10366	557.81	2	1113.6	1113.6	1.53645	0	25.7	0.00686341	694	703	K	VEEVVQVGQK	L		2771	Q20470_S_A.19128.19128.2.dta	gb|KLL12876.1|	polynucleotide phosphorylase [Frankia sp. BMG5.1]
BMG5.1 + BD-N 4	F202479.dat	Q20470_S_A_10367	10	10367	557.81	2	1113.61	1113.6	1.98545	0	33.44	0.00115489	694	703	K	VEEVVQVGQK	L		2856	Q20470_S_A.20005.20005.2.dta	gb|KLL12876.1|	polynucleotide phosphorylase [Frankia sp. BMG5.1]
BMG5.1 + BD-N 4	F202479.dat	Q20470_S_A_10368	10	10368	557.81	2	1113.61	1113.6	2.09321	0	34.51	0.000902693	694	703	K	VEEVVQVGQK	L		2761	Q20470_S_A.19022.19022.2.dta	gb|KLL12876.1|	polynucleotide phosphorylase [Frankia sp. BMG5.1]
BMG5.1 + BD-N 4	F202479.dat	Q20470_S_A_10369	10	10369	557.81	2	1113.61	1113.6	2.41648	0	40.6	0.000222096	694	703	K	VEEVVQVGQK	L		2739	Q20470_S_A.18807.18807.2.dta	gb|KLL12876.1|	polynucleotide phosphorylase [Frankia sp. BMG5.1]
BMG5.1 + BD-N 4	F202479.dat	Q20470_S_A_10370	10	10370	557.81	2	1113.61	1113.6	2.52424	0	28.61	0.00351188	694	703	K	VEEVVQVGQK	L		2718	Q20470_S_A.18593.18593.2.dta	gb|KLL12876.1|	polynucleotide phosphorylase [Frankia sp. BMG5.1]
BMG5.1 + BD-N 4	F202479.dat	Q20470_S_A_10371	10	10371	557.81	2	1113.61	1113.6	2.632	0	34.79	0.000614005	694	703	K	VEEVVQVGQK	L		2728	Q20470_S_A.18696.18696.2.dta	gb|KLL12876.1|	polynucleotide phosphorylase [Frankia sp. BMG5.1]
BMG5.1 + BD-N 4	F202479.dat	Q20470_S_A_10372	10	10372	557.81	2	1113.61	1113.6	2.73976	0	29.33	0.00204192	694	703	K	VEEVVQVGQK	L		2750	Q20470_S_A.18918.18918.2.dta	gb|KLL12876.1|	polynucleotide phosphorylase [Frankia sp. BMG5.1]
BMG5.1 + BD-N 4	F202479.dat	Q20470_S_A_10373	10	10373	557.81	2	1113.61	1113.6	3.08099	0	35.37	0.000508204	694	703	K	VEEVVQVGQK	L		2782	Q20470_S_A.19235.19235.2.dta	gb|KLL12876.1|	polynucleotide phosphorylase [Frankia sp. BMG5.1]
BMG5.1 + BD-N 4	F202479.dat	Q20470_S_A_10374	20	10374	557.814	2	1113.61	1113.61	-0.973407	0	35.25	0.000731419	547	558	R	AAVGGTDIAAIR	D		3540	Q20470_S_A.27741.27741.2.dta	gb|KLL10280.1|	molecular chaperone DnaK [Frankia sp. BMG5.1]
BMG5.1 + BD-N 4	F202479.dat	Q20470_S_A_10376	6	10376	372.524	3	1114.55	1114.55	-1.43914	0	16.55	0.0254506	443	451	R	YEAHQAQIR	A		3647	Q20470_S_A.29191.29191.3.dta	gb|KLL11063.1|	30S ribosomal protein S1 [Frankia sp. BMG5.1]
BMG5.1 + BD-N 4	F202479.dat	Q20470_S_A_10377	6	10377	372.524	3	1114.55	1114.55	-0.550894	0	27.09	0.00214977	443	451	R	YEAHQAQIR	A		3658	Q20470_S_A.29356.29356.3.dta	gb|KLL11063.1|	30S ribosomal protein S1 [Frankia sp. BMG5.1]
BMG5.1 + BD-N 4	F202479.dat	Q20470_S_A_10378	6	10378	558.283	2	1114.55	1114.55	-0.50065	0	51.08	8.57813e-06	443	451	R	YEAHQAQIR	A		3658	Q20470_S_A.29359.29359.2.dta	gb|KLL11063.1|	30S ribosomal protein S1 [Frankia sp. BMG5.1]
BMG5.1 + BD-N 4	F202479.dat	Q20470_S_A_10385	561	10385	558.307	2	1114.6	1114.6	1.09187	0	17.95	0.0392795	173	185	R	TSGPAGGTAGLVK	F		2995	Q20470_S_A.21432.21432.2.dta	gb|KLL10734.1|	hypothetical protein FrCorBMG51_16400 [Frankia sp. BMG5.1]
BMG5.1 + BD-N 4	F202479.dat	Q20470_S_A_10386	561	10386	558.307	2	1114.6	1114.6	1.41486	0	23.37	0.0112763	173	185	R	TSGPAGGTAGLVK	F		3039	Q20470_S_A.21878.21878.2.dta	gb|KLL10734.1|	hypothetical protein FrCorBMG51_16400 [Frankia sp. BMG5.1]
BMG5.1 + BD-N 4	F202479.dat	Q20470_S_A_10387	561	10387	558.307	2	1114.6	1114.6	1.41486	0	26.65	0.00529866	173	185	R	TSGPAGGTAGLVK	F		2962	Q20470_S_A.21091.21091.2.dta	gb|KLL10734.1|	hypothetical protein FrCorBMG51_16400 [Frankia sp. BMG5.1]
BMG5.1 + BD-N 4	F202479.dat	Q20470_S_A_10388	561	10388	558.307	2	1114.6	1114.6	1.52252	0	27.6	0.00425761	173	185	R	TSGPAGGTAGLVK	F		3017	Q20470_S_A.21659.21659.2.dta	gb|KLL10734.1|	hypothetical protein FrCorBMG51_16400 [Frankia sp. BMG5.1]
BMG5.1 + BD-N 4	F202479.dat	Q20470_S_A_10390	561	10390	558.308	2	1114.6	1114.6	2.07878	0	29.22	0.00305169	173	185	R	TSGPAGGTAGLVK	F		2912	Q20470_S_A.20578.20578.2.dta	gb|KLL10734.1|	hypothetical protein FrCorBMG51_16400 [Frankia sp. BMG5.1]
BMG5.1 + BD-N 4	F202479.dat	Q20470_S_A_10391	561	10391	558.308	2	1114.6	1114.6	2.2941	0	31.91	0.00164263	173	185	R	TSGPAGGTAGLVK	F		2950	Q20470_S_A.20969.20969.2.dta	gb|KLL10734.1|	hypothetical protein FrCorBMG51_16400 [Frankia sp. BMG5.1]
BMG5.1 + BD-N 4	F202479.dat	Q20470_S_A_10392	561	10392	558.308	2	1114.6	1114.6	2.61709	0	35.28	0.000726384	173	185	R	TSGPAGGTAGLVK	F		2973	Q20470_S_A.21205.21205.2.dta	gb|KLL10734.1|	hypothetical protein FrCorBMG51_16400 [Frankia sp. BMG5.1]
BMG5.1 + BD-N 4	F202479.dat	Q20470_S_A_104	8	104	351.213	2	700.411	700.412	-1.0194	0	39.34	0.000116413	201	207	R	VVALDGK	V		2922	Q20470_S_A.20683.20683.2.dta	gb|KLL12696.1|	succinyl-CoA synthetase subunit beta [Frankia sp. BMG5.1]
BMG5.1 + BD-N 4	F202479.dat	Q20470_S_A_10402	112	10402	558.806	2	1115.6	1115.6	0.0179276	0	17.92	0.0274441	470	478	K	LTPLYPQER	L		3604	Q20470_S_A.28587.28587.2.dta	gb|KLL12714.1|	transcription termination factor Rho [Frankia sp. BMG5.1]
BMG5.1 + BD-N 4	F202479.dat	Q20470_S_A_10404	199	10404	372.877	3	1115.61	1115.61	-0.306559	0	37.84	0.000378205	391	400	R	YSLGHTGILR	-		3698	Q20470_S_A.29999.29999.3.dta	gb|KLL12212.1|	YVTN beta-propeller repeat-containing protein [Frankia sp. BMG5.1]
BMG5.1 + BD-N 4	F202479.dat	Q20470_S_A_10420	110	10420	559.269	2	1116.52	1116.52	-0.0841899	0	40.76	8.3946e-05	61	68	R	YQLFFDER	Q		3760	Q20470_S_A.31004.31004.2.dta	gb|KLL10252.1|	iron-sulfur cluster insertion protein ErpA [Frankia sp. BMG5.1]
BMG5.1 + BD-N 4	F202479.dat	Q20470_S_A_10425	18	10425	559.291	2	1116.57	1116.57	0.669015	1	26.16	0.00472101	81	89	R	TADIREWAR	A		3679	Q20470_S_A.29692.29692.2.dta	gb|KLL12900.1|	hypothetical protein FrCorBMG51_01985 [Frankia sp. BMG5.1]
BMG5.1 + BD-N 4	F202479.dat	Q20470_S_A_10426	18	10426	559.303	2	1116.59	1116.59	-1.41054	0	31.69	0.00176187	45	55	R	ESLAPFVGAAR	R		3746	Q20470_S_A.30783.30783.2.dta	gb|KLL12900.1|	hypothetical protein FrCorBMG51_01985 [Frankia sp. BMG5.1]
BMG5.1 + BD-N 4	F202479.dat	Q20470_S_A_10427	18	10427	559.304	2	1116.59	1116.59	1.09709	0	57.27	4.68749e-06	45	55	R	ESLAPFVGAAR	R		3710	Q20470_S_A.30194.30194.2.dta	gb|KLL12900.1|	hypothetical protein FrCorBMG51_01985 [Frankia sp. BMG5.1]
BMG5.1 + BD-N 4	F202479.dat	Q20470_S_A_10428	18	10428	559.305	2	1116.59	1116.59	1.86729	0	52.25	1.13176e-05	45	55	R	ESLAPFVGAAR	R		3698	Q20470_S_A.30008.30008.2.dta	gb|KLL12900.1|	hypothetical protein FrCorBMG51_01985 [Frankia sp. BMG5.1]
BMG5.1 + BD-N 4	F202479.dat	Q20470_S_A_10432	212	10432	559.782	2	1117.55	1117.55	-0.563733	0	35.17	0.000714608	134	144	K	ALDTLDTVAAE	-		3443	Q20470_S_A.26484.26484.2.dta	gb|KLL10262.1|	rubrerythrin [Frankia sp. BMG5.1]
BMG5.1 + BD-N 4	F202479.dat	Q20470_S_A_10433	212	10433	559.783	2	1117.55	1117.55	0.205807	0	33.09	0.00120272	134	144	K	ALDTLDTVAAE	-		3465	Q20470_S_A.26767.26767.2.dta	gb|KLL10262.1|	rubrerythrin [Frankia sp. BMG5.1]
BMG5.1 + BD-N 4	F202479.dat	Q20470_S_A_10434	212	10434	559.783	2	1117.55	1117.55	0.313185	0	31.32	0.00180787	134	144	K	ALDTLDTVAAE	-		3454	Q20470_S_A.26623.26623.2.dta	gb|KLL10262.1|	rubrerythrin [Frankia sp. BMG5.1]
BMG5.1 + BD-N 4	F202479.dat	Q20470_S_A_10435	95	10435	559.787	2	1117.56	1117.56	-1.95515	0	32.08	0.00105305	256	266	K	SATDNAGELIK	T		3111	Q20470_S_A.22625.22625.2.dta	gb|KLL12728.1|	ATP synthase F0F1 subunit gamma [Frankia sp. BMG5.1]
BMG5.1 + BD-N 4	F202479.dat	Q20470_S_A_10437	95	10437	559.787	2	1117.56	1117.56	-1.52564	0	24.3	0.0063161	256	266	K	SATDNAGELIK	T		3122	Q20470_S_A.22741.22741.2.dta	gb|KLL12728.1|	ATP synthase F0F1 subunit gamma [Frankia sp. BMG5.1]
BMG5.1 + BD-N 4	F202479.dat	Q20470_S_A_10438	95	10438	559.788	2	1117.56	1117.56	-0.541357	0	32.86	0.000595248	256	266	K	SATDNAGELIK	T		3132	Q20470_S_A.22847.22847.2.dta	gb|KLL12728.1|	ATP synthase F0F1 subunit gamma [Frankia sp. BMG5.1]
BMG5.1 + BD-N 4	F202479.dat	Q20470_S_A_10440	95	10440	559.788	2	1117.56	1117.56	-0.00447403	0	38.82	0.000164025	256	266	K	SATDNAGELIK	T		3222	Q20470_S_A.23809.23809.2.dta	gb|KLL12728.1|	ATP synthase F0F1 subunit gamma [Frankia sp. BMG5.1]
BMG5.1 + BD-N 4	F202479.dat	Q20470_S_A_10441	95	10441	559.788	2	1117.56	1117.56	0.228175	0	40.4	0.000114001	256	266	K	SATDNAGELIK	T		3256	Q20470_S_A.24207.24207.2.dta	gb|KLL12728.1|	ATP synthase F0F1 subunit gamma [Frankia sp. BMG5.1]
BMG5.1 + BD-N 4	F202479.dat	Q20470_S_A_10442	95	10442	559.788	2	1117.56	1117.56	0.228175	0	41.49	8.86972e-05	256	266	K	SATDNAGELIK	T		3244	Q20470_S_A.24059.24059.2.dta	gb|KLL12728.1|	ATP synthase F0F1 subunit gamma [Frankia sp. BMG5.1]
BMG5.1 + BD-N 4	F202479.dat	Q20470_S_A_10443	95	10443	559.788	2	1117.56	1117.56	0.228175	0	41.05	9.81545e-05	256	266	K	SATDNAGELIK	T		3279	Q20470_S_A.24476.24476.2.dta	gb|KLL12728.1|	ATP synthase F0F1 subunit gamma [Frankia sp. BMG5.1]
BMG5.1 + BD-N 4	F202479.dat	Q20470_S_A_10444	95	10444	559.788	2	1117.56	1117.56	0.335552	0	22.59	0.0068851	256	266	K	SATDNAGELIK	T		3290	Q20470_S_A.24615.24615.2.dta	gb|KLL12728.1|	ATP synthase F0F1 subunit gamma [Frankia sp. BMG5.1]
BMG5.1 + BD-N 4	F202479.dat	Q20470_S_A_10445	95	10445	559.788	2	1117.56	1117.56	0.550305	0	36.8	0.000250716	256	266	K	SATDNAGELIK	T		3232	Q20470_S_A.23930.23930.2.dta	gb|KLL12728.1|	ATP synthase F0F1 subunit gamma [Frankia sp. BMG5.1]
BMG5.1 + BD-N 4	F202479.dat	Q20470_S_A_10446	95	10446	559.788	2	1117.56	1117.56	0.657682	0	40.73	0.000101433	256	266	K	SATDNAGELIK	T		3267	Q20470_S_A.24341.24341.2.dta	gb|KLL12728.1|	ATP synthase F0F1 subunit gamma [Frankia sp. BMG5.1]
BMG5.1 + BD-N 4	F202479.dat	Q20470_S_A_10447	95	10447	559.789	2	1117.56	1117.56	1.31984	0	13.37	0.0552308	256	266	K	SATDNAGELIK	T		3304	Q20470_S_A.24771.24771.2.dta	gb|KLL12728.1|	ATP synthase F0F1 subunit gamma [Frankia sp. BMG5.1]
BMG5.1 + BD-N 4	F202479.dat	Q20470_S_A_10448	192	10448	560.276	2	1118.54	1118.54	-1.58957	0	17.07	0.024542	271	281	R	MGLAAADIDSR	I		3603	Q20470_S_A.28572.28572.2.dta	gb|KLL11999.1|	peptide-binding protein [Frankia sp. BMG5.1]
BMG5.1 + BD-N 4	F202479.dat	Q20470_S_A_10449	117	10449	560.285	2	1118.56	1118.56	-0.875235	0	29.61	0.00142214	2	12	M	ATATATADELR	A		1928	Q20470_S_A.11097.11097.2.dta	gb|KLL12650.1|	50S ribosomal protein L29 [Frankia sp. BMG5.1]
BMG5.1 + BD-N 4	F202479.dat	Q20470_S_A_10450	117	10450	560.285	2	1118.56	1118.56	-0.767954	0	29.78	0.00131495	2	12	M	ATATATADELR	A		1970	Q20470_S_A.11468.11468.2.dta	gb|KLL12650.1|	50S ribosomal protein L29 [Frankia sp. BMG5.1]
BMG5.1 + BD-N 4	F202479.dat	Q20470_S_A_10451	117	10451	560.286	2	1118.56	1118.56	-0.231548	0	77.96	1.83949e-08	2	12	M	ATATATADELR	A		2686	Q20470_S_A.18267.18267.2.dta	gb|KLL12650.1|	50S ribosomal protein L29 [Frankia sp. BMG5.1]
BMG5.1 + BD-N 4	F202479.dat	Q20470_S_A_10452	117	10452	560.286	2	1118.56	1118.56	-0.124267	0	80.61	8.6896e-09	2	12	M	ATATATADELR	A		2645	Q20470_S_A.17849.17849.2.dta	gb|KLL12650.1|	50S ribosomal protein L29 [Frankia sp. BMG5.1]
BMG5.1 + BD-N 4	F202479.dat	Q20470_S_A_10453	117	10453	560.286	2	1118.56	1118.56	-0.124267	0	76.37	2.30675e-08	2	12	M	ATATATADELR	A		2583	Q20470_S_A.17236.17236.2.dta	gb|KLL12650.1|	50S ribosomal protein L29 [Frankia sp. BMG5.1]
BMG5.1 + BD-N 4	F202479.dat	Q20470_S_A_10454	117	10454	560.286	2	1118.56	1118.56	0.108175	0	20.22	0.00950605	2	12	M	ATATATADELR	A		1959	Q20470_S_A.11369.11369.2.dta	gb|KLL12650.1|	50S ribosomal protein L29 [Frankia sp. BMG5.1]
BMG5.1 + BD-N 4	F202479.dat	Q20470_S_A_10455	117	10455	560.286	2	1118.56	1118.56	0.108175	0	80.2	9.54993e-09	2	12	M	ATATATADELR	A		2697	Q20470_S_A.18378.18378.2.dta	gb|KLL12650.1|	50S ribosomal protein L29 [Frankia sp. BMG5.1]
BMG5.1 + BD-N 4	F202479.dat	Q20470_S_A_10456	117	10456	560.286	2	1118.56	1118.56	0.108175	0	73.99	3.99025e-08	2	12	M	ATATATADELR	A		2336	Q20470_S_A.14834.14834.2.dta	gb|KLL12650.1|	50S ribosomal protein L29 [Frankia sp. BMG5.1]
BMG5.1 + BD-N 4	F202479.dat	Q20470_S_A_10457	117	10457	560.286	2	1118.56	1118.56	0.108175	0	75.87	2.58821e-08	2	12	M	ATATATADELR	A		2346	Q20470_S_A.14931.14931.2.dta	gb|KLL12650.1|	50S ribosomal protein L29 [Frankia sp. BMG5.1]
BMG5.1 + BD-N 4	F202479.dat	Q20470_S_A_10458	117	10458	560.286	2	1118.56	1118.56	0.108175	0	74.09	3.89942e-08	2	12	M	ATATATADELR	A		2624	Q20470_S_A.17644.17644.2.dta	gb|KLL12650.1|	50S ribosomal protein L29 [Frankia sp. BMG5.1]
BMG5.1 + BD-N 4	F202479.dat	Q20470_S_A_10459	117	10459	560.286	2	1118.56	1118.56	0.108175	0	75.2	3.01995e-08	2	12	M	ATATATADELR	A		2469	Q20470_S_A.16110.16110.2.dta	gb|KLL12650.1|	50S ribosomal protein L29 [Frankia sp. BMG5.1]
BMG5.1 + BD-N 4	F202479.dat	Q20470_S_A_10460	117	10460	560.286	2	1118.56	1118.56	0.108175	0	73.88	4.09261e-08	2	12	M	ATATATADELR	A		2356	Q20470_S_A.15027.15027.2.dta	gb|KLL12650.1|	50S ribosomal protein L29 [Frankia sp. BMG5.1]
BMG5.1 + BD-N 4	F202479.dat	Q20470_S_A_10461	117	10461	560.286	2	1118.56	1118.56	0.108175	0	75.29	2.95801e-08	2	12	M	ATATATADELR	A		2542	Q20470_S_A.16824.16824.2.dta	gb|KLL12650.1|	50S ribosomal protein L29 [Frankia sp. BMG5.1]
BMG5.1 + BD-N 4	F202479.dat	Q20470_S_A_10462	117	10462	560.286	2	1118.56	1118.56	0.108175	0	78.36	1.45881e-08	2	12	M	ATATATADELR	A		2655	Q20470_S_A.17953.17953.2.dta	gb|KLL12650.1|	50S ribosomal protein L29 [Frankia sp. BMG5.1]
BMG5.1 + BD-N 4	F202479.dat	Q20470_S_A_10463	117	10463	560.286	2	1118.56	1118.56	0.108175	0	72.5	5.62341e-08	2	12	M	ATATATADELR	A		2377	Q20470_S_A.15217.15217.2.dta	gb|KLL12650.1|	50S ribosomal protein L29 [Frankia sp. BMG5.1]
BMG5.1 + BD-N 4	F202479.dat	Q20470_S_A_10464	117	10464	560.286	2	1118.56	1118.56	0.108175	0	70.64	8.62979e-08	2	12	M	ATATATADELR	A		2562	Q20470_S_A.17028.17028.2.dta	gb|KLL12650.1|	50S ribosomal protein L29 [Frankia sp. BMG5.1]
BMG5.1 + BD-N 4	F202479.dat	Q20470_S_A_10465	117	10465	560.286	2	1118.56	1118.56	0.108175	0	70.58	8.74984e-08	2	12	M	ATATATADELR	A		2501	Q20470_S_A.16414.16414.2.dta	gb|KLL12650.1|	50S ribosomal protein L29 [Frankia sp. BMG5.1]
BMG5.1 + BD-N 4	F202479.dat	Q20470_S_A_10466	117	10466	560.286	2	1118.56	1118.56	0.215456	0	79.95	1.01158e-08	2	12	M	ATATATADELR	A		1938	Q20470_S_A.11189.11189.2.dta	gb|KLL12650.1|	50S ribosomal protein L29 [Frankia sp. BMG5.1]
BMG5.1 + BD-N 4	F202479.dat	Q20470_S_A_10467	117	10467	560.286	2	1118.56	1118.56	0.215456	0	75.32	2.93765e-08	2	12	M	ATATATADELR	A		2707	Q20470_S_A.18484.18484.2.dta	gb|KLL12650.1|	50S ribosomal protein L29 [Frankia sp. BMG5.1]
BMG5.1 + BD-N 4	F202479.dat	Q20470_S_A_10468	117	10468	560.286	2	1118.56	1118.56	0.215456	0	73.74	4.22669e-08	2	12	M	ATATATADELR	A		2305	Q20470_S_A.14542.14542.2.dta	gb|KLL12650.1|	50S ribosomal protein L29 [Frankia sp. BMG5.1]
BMG5.1 + BD-N 4	F202479.dat	Q20470_S_A_10469	117	10469	560.286	2	1118.56	1118.56	0.215456	0	69.51	1.11944e-07	2	12	M	ATATATADELR	A		2676	Q20470_S_A.18161.18161.2.dta	gb|KLL12650.1|	50S ribosomal protein L29 [Frankia sp. BMG5.1]
BMG5.1 + BD-N 4	F202479.dat	Q20470_S_A_10470	117	10470	560.286	2	1118.56	1118.56	0.215456	0	75.1	3.0903e-08	2	12	M	ATATATADELR	A		2449	Q20470_S_A.15911.15911.2.dta	gb|KLL12650.1|	50S ribosomal protein L29 [Frankia sp. BMG5.1]
BMG5.1 + BD-N 4	F202479.dat	Q20470_S_A_10471	117	10471	560.286	2	1118.56	1118.56	0.215456	0	75.28	2.96483e-08	2	12	M	ATATATADELR	A		2367	Q20470_S_A.15124.15124.2.dta	gb|KLL12650.1|	50S ribosomal protein L29 [Frankia sp. BMG5.1]
BMG5.1 + BD-N 4	F202479.dat	Q20470_S_A_10472	117	10472	560.286	2	1118.56	1118.56	0.215456	0	74.09	3.89942e-08	2	12	M	ATATATADELR	A		2665	Q20470_S_A.18056.18056.2.dta	gb|KLL12650.1|	50S ribosomal protein L29 [Frankia sp. BMG5.1]
BMG5.1 + BD-N 4	F202479.dat	Q20470_S_A_10473	117	10473	560.286	2	1118.56	1118.56	0.215456	0	78.45	1.42889e-08	2	12	M	ATATATADELR	A		2511	Q20470_S_A.16515.16515.2.dta	gb|KLL12650.1|	50S ribosomal protein L29 [Frankia sp. BMG5.1]
BMG5.1 + BD-N 4	F202479.dat	Q20470_S_A_10474	117	10474	560.286	2	1118.56	1118.56	0.215456	0	70.61	8.6896e-08	2	12	M	ATATATADELR	A		2429	Q20470_S_A.15715.15715.2.dta	gb|KLL12650.1|	50S ribosomal protein L29 [Frankia sp. BMG5.1]
BMG5.1 + BD-N 4	F202479.dat	Q20470_S_A_10475	117	10475	560.286	2	1118.56	1118.56	0.215456	0	70.43	9.05733e-08	2	12	M	ATATATADELR	A		2408	Q20470_S_A.15515.15515.2.dta	gb|KLL12650.1|	50S ribosomal protein L29 [Frankia sp. BMG5.1]
BMG5.1 + BD-N 4	F202479.dat	Q20470_S_A_10476	117	10476	560.286	2	1118.56	1118.56	0.215456	0	75.16	3.04789e-08	2	12	M	ATATATADELR	A		2418	Q20470_S_A.15615.15615.2.dta	gb|KLL12650.1|	50S ribosomal protein L29 [Frankia sp. BMG5.1]
BMG5.1 + BD-N 4	F202479.dat	Q20470_S_A_10477	117	10477	560.286	2	1118.56	1118.56	0.215456	0	77.45	1.79887e-08	2	12	M	ATATATADELR	A		2573	Q20470_S_A.17133.17133.2.dta	gb|KLL12650.1|	50S ribosomal protein L29 [Frankia sp. BMG5.1]
BMG5.1 + BD-N 4	F202479.dat	Q20470_S_A_10478	117	10478	560.286	2	1118.56	1118.56	0.215456	0	77.38	1.8281e-08	2	12	M	ATATATADELR	A		2635	Q20470_S_A.17747.17747.2.dta	gb|KLL12650.1|	50S ribosomal protein L29 [Frankia sp. BMG5.1]
BMG5.1 + BD-N 4	F202479.dat	Q20470_S_A_10479	117	10479	560.286	2	1118.56	1118.56	0.215456	0	75.17	3.04089e-08	2	12	M	ATATATADELR	A		2480	Q20470_S_A.16210.16210.2.dta	gb|KLL12650.1|	50S ribosomal protein L29 [Frankia sp. BMG5.1]
BMG5.1 + BD-N 4	F202479.dat	Q20470_S_A_10480	117	10480	560.286	2	1118.56	1118.56	0.322737	0	77.69	1.70216e-08	2	12	M	ATATATADELR	A		2315	Q20470_S_A.14640.14640.2.dta	gb|KLL12650.1|	50S ribosomal protein L29 [Frankia sp. BMG5.1]
BMG5.1 + BD-N 4	F202479.dat	Q20470_S_A_10481	117	10481	560.286	2	1118.56	1118.56	0.322737	0	77.28	1.87068e-08	2	12	M	ATATATADELR	A		2770	Q20470_S_A.19116.19116.2.dta	gb|KLL12650.1|	50S ribosomal protein L29 [Frankia sp. BMG5.1]
BMG5.1 + BD-N 4	F202479.dat	Q20470_S_A_10482	117	10482	560.286	2	1118.56	1118.56	0.322737	0	79.96	1.00925e-08	2	12	M	ATATATADELR	A		2531	Q20470_S_A.16720.16720.2.dta	gb|KLL12650.1|	50S ribosomal protein L29 [Frankia sp. BMG5.1]
BMG5.1 + BD-N 4	F202479.dat	Q20470_S_A_10483	117	10483	560.286	2	1118.56	1118.56	0.322737	0	65.27	2.97167e-07	2	12	M	ATATATADELR	A		2397	Q20470_S_A.15413.15413.2.dta	gb|KLL12650.1|	50S ribosomal protein L29 [Frankia sp. BMG5.1]
BMG5.1 + BD-N 4	F202479.dat	Q20470_S_A_10484	117	10484	560.286	2	1118.56	1118.56	0.322737	0	75.08	3.10456e-08	2	12	M	ATATATADELR	A		2490	Q20470_S_A.16310.16310.2.dta	gb|KLL12650.1|	50S ribosomal protein L29 [Frankia sp. BMG5.1]
BMG5.1 + BD-N 4	F202479.dat	Q20470_S_A_10485	117	10485	560.286	2	1118.56	1118.56	0.322737	0	75.08	3.10456e-08	2	12	M	ATATATADELR	A		2439	Q20470_S_A.15812.15812.2.dta	gb|KLL12650.1|	50S ribosomal protein L29 [Frankia sp. BMG5.1]
BMG5.1 + BD-N 4	F202479.dat	Q20470_S_A_10486	117	10486	560.286	2	1118.56	1118.56	0.430018	0	75.53	2.79898e-08	2	12	M	ATATATADELR	A		2325	Q20470_S_A.14737.14737.2.dta	gb|KLL12650.1|	50S ribosomal protein L29 [Frankia sp. BMG5.1]
BMG5.1 + BD-N 4	F202479.dat	Q20470_S_A_10487	117	10487	560.286	2	1118.56	1118.56	0.430018	0	74.18	3.81944e-08	2	12	M	ATATATADELR	A		2760	Q20470_S_A.19012.19012.2.dta	gb|KLL12650.1|	50S ribosomal protein L29 [Frankia sp. BMG5.1]
BMG5.1 + BD-N 4	F202479.dat	Q20470_S_A_10488	117	10488	560.286	2	1118.56	1118.56	0.430018	0	75.26	2.97852e-08	2	12	M	ATATATADELR	A		2521	Q20470_S_A.16617.16617.2.dta	gb|KLL12650.1|	50S ribosomal protein L29 [Frankia sp. BMG5.1]
BMG5.1 + BD-N 4	F202479.dat	Q20470_S_A_10489	117	10489	560.286	2	1118.56	1118.56	0.430018	0	73.9	4.0738e-08	2	12	M	ATATATADELR	A		2594	Q20470_S_A.17341.17341.2.dta	gb|KLL12650.1|	50S ribosomal protein L29 [Frankia sp. BMG5.1]
BMG5.1 + BD-N 4	F202479.dat	Q20470_S_A_10490	117	10490	560.286	2	1118.56	1118.56	0.5373	0	62.25	5.95662e-07	2	12	M	ATATATADELR	A		2962	Q20470_S_A.21090.21090.2.dta	gb|KLL12650.1|	50S ribosomal protein L29 [Frankia sp. BMG5.1]
BMG5.1 + BD-N 4	F202479.dat	Q20470_S_A_10491	117	10491	560.286	2	1118.56	1118.56	0.5373	0	80.86	8.20352e-09	2	12	M	ATATATADELR	A		1948	Q20470_S_A.11282.11282.2.dta	gb|KLL12650.1|	50S ribosomal protein L29 [Frankia sp. BMG5.1]
BMG5.1 + BD-N 4	F202479.dat	Q20470_S_A_10492	117	10492	560.286	2	1118.56	1118.56	0.5373	0	74.59	3.47536e-08	2	12	M	ATATATADELR	A		2781	Q20470_S_A.19226.19226.2.dta	gb|KLL12650.1|	50S ribosomal protein L29 [Frankia sp. BMG5.1]
BMG5.1 + BD-N 4	F202479.dat	Q20470_S_A_10493	117	10493	560.286	2	1118.56	1118.56	0.5373	0	70.87	8.18465e-08	2	12	M	ATATATADELR	A		2459	Q20470_S_A.16009.16009.2.dta	gb|KLL12650.1|	50S ribosomal protein L29 [Frankia sp. BMG5.1]
BMG5.1 + BD-N 4	F202479.dat	Q20470_S_A_10494	117	10494	560.286	2	1118.56	1118.56	0.5373	0	77.45	1.79887e-08	2	12	M	ATATATADELR	A		2604	Q20470_S_A.17442.17442.2.dta	gb|KLL12650.1|	50S ribosomal protein L29 [Frankia sp. BMG5.1]
BMG5.1 + BD-N 4	F202479.dat	Q20470_S_A_10495	117	10495	560.286	2	1118.56	1118.56	0.5373	0	73.9	4.0738e-08	2	12	M	ATATATADELR	A		2552	Q20470_S_A.16925.16925.2.dta	gb|KLL12650.1|	50S ribosomal protein L29 [Frankia sp. BMG5.1]
BMG5.1 + BD-N 4	F202479.dat	Q20470_S_A_10496	117	10496	560.286	2	1118.56	1118.56	0.644581	0	73.69	4.27563e-08	2	12	M	ATATATADELR	A		2387	Q20470_S_A.15313.15313.2.dta	gb|KLL12650.1|	50S ribosomal protein L29 [Frankia sp. BMG5.1]
BMG5.1 + BD-N 4	F202479.dat	Q20470_S_A_10497	117	10497	560.286	2	1118.56	1118.56	0.751862	0	70.67	8.57038e-08	2	12	M	ATATATADELR	A		2614	Q20470_S_A.17543.17543.2.dta	gb|KLL12650.1|	50S ribosomal protein L29 [Frankia sp. BMG5.1]
BMG5.1 + BD-N 4	F202479.dat	Q20470_S_A_10498	117	10498	560.286	2	1118.56	1118.56	0.859143	0	73.46	4.50817e-08	2	12	M	ATATATADELR	A		2739	Q20470_S_A.18800.18800.2.dta	gb|KLL12650.1|	50S ribosomal protein L29 [Frankia sp. BMG5.1]
BMG5.1 + BD-N 4	F202479.dat	Q20470_S_A_10499	117	10499	560.286	2	1118.56	1118.56	0.859143	0	77.47	1.79061e-08	2	12	M	ATATATADELR	A		2718	Q20470_S_A.18592.18592.2.dta	gb|KLL12650.1|	50S ribosomal protein L29 [Frankia sp. BMG5.1]
BMG5.1 + BD-N 4	F202479.dat	Q20470_S_A_105	8	105	351.213	2	700.411	700.412	-1.0194	0	46.33	2.32809e-05	201	207	R	VVALDGK	V		2964	Q20470_S_A.21112.21112.2.dta	gb|KLL12696.1|	succinyl-CoA synthetase subunit beta [Frankia sp. BMG5.1]
BMG5.1 + BD-N 4	F202479.dat	Q20470_S_A_10500	117	10500	560.286	2	1118.56	1118.56	0.966424	0	43.17	4.81948e-05	2	12	M	ATATATADELR	A		2171	Q20470_S_A.13280.13280.2.dta	gb|KLL12650.1|	50S ribosomal protein L29 [Frankia sp. BMG5.1]
BMG5.1 + BD-N 4	F202479.dat	Q20470_S_A_10501	117	10501	560.286	2	1118.56	1118.56	0.966424	0	76.73	2.12324e-08	2	12	M	ATATATADELR	A		2274	Q20470_S_A.14256.14256.2.dta	gb|KLL12650.1|	50S ribosomal protein L29 [Frankia sp. BMG5.1]
BMG5.1 + BD-N 4	F202479.dat	Q20470_S_A_10502	117	10502	560.286	2	1118.56	1118.56	0.966424	0	77.42	1.81134e-08	2	12	M	ATATATADELR	A		2295	Q20470_S_A.14447.14447.2.dta	gb|KLL12650.1|	50S ribosomal protein L29 [Frankia sp. BMG5.1]
BMG5.1 + BD-N 4	F202479.dat	Q20470_S_A_10503	117	10503	560.286	2	1118.56	1118.56	0.966424	0	74.27	3.74111e-08	2	12	M	ATATATADELR	A		2749	Q20470_S_A.18906.18906.2.dta	gb|KLL12650.1|	50S ribosomal protein L29 [Frankia sp. BMG5.1]
BMG5.1 + BD-N 4	F202479.dat	Q20470_S_A_10504	117	10504	560.286	2	1118.56	1118.56	1.07371	0	77.31	1.8578e-08	2	12	M	ATATATADELR	A		2285	Q20470_S_A.14351.14351.2.dta	gb|KLL12650.1|	50S ribosomal protein L29 [Frankia sp. BMG5.1]
BMG5.1 + BD-N 4	F202479.dat	Q20470_S_A_10505	117	10505	560.286	2	1118.56	1118.56	1.07371	0	77.38	1.8281e-08	2	12	M	ATATATADELR	A		2728	Q20470_S_A.18695.18695.2.dta	gb|KLL12650.1|	50S ribosomal protein L29 [Frankia sp. BMG5.1]
BMG5.1 + BD-N 4	F202479.dat	Q20470_S_A_10506	117	10506	560.286	2	1118.56	1118.56	1.19887	0	78.33	1.46893e-08	2	12	M	ATATATADELR	A		2264	Q20470_S_A.14159.14159.2.dta	gb|KLL12650.1|	50S ribosomal protein L29 [Frankia sp. BMG5.1]
BMG5.1 + BD-N 4	F202479.dat	Q20470_S_A_10507	117	10507	560.286	2	1118.56	1118.56	1.30615	0	27.17	0.00191867	2	12	M	ATATATADELR	A		2181	Q20470_S_A.13375.13375.2.dta	gb|KLL12650.1|	50S ribosomal protein L29 [Frankia sp. BMG5.1]
BMG5.1 + BD-N 4	F202479.dat	Q20470_S_A_10508	117	10508	560.287	2	1118.56	1118.56	1.52071	0	22.61	0.00548277	2	12	M	ATATATADELR	A		2114	Q20470_S_A.12753.12753.2.dta	gb|KLL12650.1|	50S ribosomal protein L29 [Frankia sp. BMG5.1]
BMG5.1 + BD-N 4	F202479.dat	Q20470_S_A_10509	117	10509	560.287	2	1118.56	1118.56	1.62799	0	75.39	3.17975e-08	2	12	M	ATATATADELR	A		2254	Q20470_S_A.14063.14063.2.dta	gb|KLL12650.1|	50S ribosomal protein L29 [Frankia sp. BMG5.1]
BMG5.1 + BD-N 4	F202479.dat	Q20470_S_A_10510	117	10510	560.287	2	1118.56	1118.56	1.84255	0	21.75	0.00735178	2	12	M	ATATATADELR	A		2150	Q20470_S_A.13089.13089.2.dta	gb|KLL12650.1|	50S ribosomal protein L29 [Frankia sp. BMG5.1]
BMG5.1 + BD-N 4	F202479.dat	Q20470_S_A_10511	117	10511	560.287	2	1118.56	1118.56	2.28956	0	21.62	0.00757518	2	12	M	ATATATADELR	A		2161	Q20470_S_A.13187.13187.2.dta	gb|KLL12650.1|	50S ribosomal protein L29 [Frankia sp. BMG5.1]
BMG5.1 + BD-N 4	F202479.dat	Q20470_S_A_10512	117	10512	560.287	2	1118.56	1118.56	2.6114	0	17.15	0.0212028	2	12	M	ATATATADELR	A		2125	Q20470_S_A.12848.12848.2.dta	gb|KLL12650.1|	50S ribosomal protein L29 [Frankia sp. BMG5.1]
BMG5.1 + BD-N 4	F202479.dat	Q20470_S_A_10513	117	10513	560.288	2	1118.56	1118.56	3.80937	0	49.41	1.37462e-05	2	12	M	ATATATADELR	A		2904	Q20470_S_A.20493.20493.2.dta	gb|KLL12650.1|	50S ribosomal protein L29 [Frankia sp. BMG5.1]
BMG5.1 + BD-N 4	F202479.dat	Q20470_S_A_10514	117	10514	560.288	2	1118.56	1118.56	4.79278	0	74.91	3.87419e-08	2	12	M	ATATATADELR	A		2243	Q20470_S_A.13962.13962.2.dta	gb|KLL12650.1|	50S ribosomal protein L29 [Frankia sp. BMG5.1]
BMG5.1 + BD-N 4	F202479.dat	Q20470_S_A_10537	56	10537	561.767	2	1121.52	1121.53	-4.93792	0	46.74	2.11836e-05	636	645	K	AGSFVNWEGR	L		3673	Q20470_S_A.29591.29591.2.dta	gb|KLL12611.1|	NADH-quinone oxidoreductase subunit G [Frankia sp. BMG5.1]
BMG5.1 + BD-N 4	F202479.dat	Q20470_S_A_10548	153	10548	562.291	2	1122.57	1122.57	0.580812	0	49.68	1.07647e-05	144	153	R	NTTVVTADFR	R		3509	Q20470_S_A.27339.27339.2.dta	gb|KLL10217.1|	SAM-dependent methyltransferase [Frankia sp. BMG5.1]
BMG5.1 + BD-N 4	F202479.dat	Q20470_S_A_10549	153	10549	562.291	2	1122.57	1122.57	1.0084	0	21.56	0.00698232	144	153	R	NTTVVTADFR	R		3496	Q20470_S_A.27175.27175.2.dta	gb|KLL10217.1|	SAM-dependent methyltransferase [Frankia sp. BMG5.1]
BMG5.1 + BD-N 4	F202479.dat	Q20470_S_A_10551	228	10551	562.345	2	1122.67	1122.68	-1.28087	0	50.58	8.74984e-06	367	377	R	VVPSLLATAPR	R		3717	Q20470_S_A.30307.30307.2.dta	gb|KLL10040.1|	Geosmin synthase [Frankia sp. BMG5.1]
BMG5.1 + BD-N 4	F202479.dat	Q20470_S_A_10559	305	10559	562.764	2	1123.51	1123.51	-1.69468	0	28.91	0.00128529	35	43	R	FTDEQLTDR	Q		2980	Q20470_S_A.21281.21281.2.dta	gb|KLL10797.1|	hypothetical protein FrCorBMG51_15335 [Frankia sp. BMG5.1]
BMG5.1 + BD-N 4	F202479.dat	Q20470_S_A_10560	305	10560	562.764	2	1123.51	1123.51	-1.26745	0	24.26	0.00374973	35	43	R	FTDEQLTDR	Q		3032	Q20470_S_A.21815.21815.2.dta	gb|KLL10797.1|	hypothetical protein FrCorBMG51_15335 [Frankia sp. BMG5.1]
BMG5.1 + BD-N 4	F202479.dat	Q20470_S_A_10562	305	10562	562.764	2	1123.51	1123.51	-0.395188	0	34.18	0.000381944	35	43	R	FTDEQLTDR	Q		2991	Q20470_S_A.21395.21395.2.dta	gb|KLL10797.1|	hypothetical protein FrCorBMG51_15335 [Frankia sp. BMG5.1]
BMG5.1 + BD-N 4	F202479.dat	Q20470_S_A_10563	305	10563	562.765	2	1123.51	1123.51	0.156651	0	27.36	0.00183654	35	43	R	FTDEQLTDR	Q		2939	Q20470_S_A.20855.20855.2.dta	gb|KLL10797.1|	hypothetical protein FrCorBMG51_15335 [Frankia sp. BMG5.1]
BMG5.1 + BD-N 4	F202479.dat	Q20470_S_A_10564	305	10564	562.765	2	1123.52	1123.51	0.583882	0	23.93	0.00404576	35	43	R	FTDEQLTDR	Q		2951	Q20470_S_A.20978.20978.2.dta	gb|KLL10797.1|	hypothetical protein FrCorBMG51_15335 [Frankia sp. BMG5.1]
BMG5.1 + BD-N 4	F202479.dat	Q20470_S_A_10565	305	10565	562.765	2	1123.52	1123.51	0.797497	0	30.36	0.00092045	35	43	R	FTDEQLTDR	Q		3002	Q20470_S_A.21505.21505.2.dta	gb|KLL10797.1|	hypothetical protein FrCorBMG51_15335 [Frankia sp. BMG5.1]
BMG5.1 + BD-N 4	F202479.dat	Q20470_S_A_10566	1	10566	562.825	2	1123.64	1123.63	0.262541	0	36.42	0.000228034	105	116	R	NVAAGANPLGLK	K		3654	Q20470_S_A.29293.29293.2.dta	gb|KLL12309.1|	molecular chaperone GroEL [Frankia sp. BMG5.1]
BMG5.1 + BD-N 4	F202479.dat	Q20470_S_A_10568	104	10568	562.831	2	1123.65	1123.65	-1.59925	0	43.57	4.39542e-05	73	82	R	LIDILDPTPK	T		3781	Q20470_S_A.31331.31331.2.dta	gb|KLL12642.1|	30S ribosomal protein S10 [Frankia sp. BMG5.1]
BMG5.1 + BD-N 4	F202479.dat	Q20470_S_A_10569	104	10569	562.831	2	1123.65	1123.65	-0.620301	0	56.89	2.04644e-06	73	82	R	LIDILDPTPK	T		3769	Q20470_S_A.31142.31142.2.dta	gb|KLL12642.1|	30S ribosomal protein S10 [Frankia sp. BMG5.1]
BMG5.1 + BD-N 4	F202479.dat	Q20470_S_A_10570	305	10570	562.855	2	1123.7	1123.7	-0.867672	0	25.29	0.00295801	356	367	R	LVLIGGLPGTGK	S		3767	Q20470_S_A.31110.31110.2.dta	gb|KLL10797.1|	hypothetical protein FrCorBMG51_15335 [Frankia sp. BMG5.1]
BMG5.1 + BD-N 4	F202479.dat	Q20470_S_A_106	8	106	351.213	2	700.411	700.412	-1.0194	0	36.63	0.00021727	201	207	R	VVALDGK	V		2974	Q20470_S_A.21219.21219.2.dta	gb|KLL12696.1|	succinyl-CoA synthetase subunit beta [Frankia sp. BMG5.1]
BMG5.1 + BD-N 4	F202479.dat	Q20470_S_A_10610	446	10610	563.28	2	1124.55	1124.55	-0.298787	0	53.25	4.73151e-06	215	224	R	SFSSDNLVTR	N		3450	Q20470_S_A.26577.26577.2.dta	gb|KLL10862.1|	hypothetical protein FrCorBMG51_15070 [Frankia sp. BMG5.1]
BMG5.1 + BD-N 4	F202479.dat	Q20470_S_A_10611	446	10611	563.281	2	1124.55	1124.55	1.44414	0	41.78	6.63743e-05	215	224	R	SFSSDNLVTR	N		3462	Q20470_S_A.26725.26725.2.dta	gb|KLL10862.1|	hypothetical protein FrCorBMG51_15070 [Frankia sp. BMG5.1]
BMG5.1 + BD-N 4	F202479.dat	Q20470_S_A_10612	446	10612	563.282	2	1124.55	1124.55	2.84915	0	56.23	2.38232e-06	215	224	R	SFSSDNLVTR	N		3438	Q20470_S_A.26430.26430.2.dta	gb|KLL10862.1|	hypothetical protein FrCorBMG51_15070 [Frankia sp. BMG5.1]
BMG5.1 + BD-N 4	F202479.dat	Q20470_S_A_10633	521	10633	563.851	2	1125.69	1125.69	1.28988	0	43.48	4.48745e-05	284	295	R	GIVLTGGGALLR	G		3753	Q20470_S_A.30894.30894.2.dta	gb|KLL11514.1|	rod shape-determining protein MreB [Frankia sp. BMG5.1]
BMG5.1 + BD-N 4	F202479.dat	Q20470_S_A_10634	14	10634	376.529	3	1126.57	1126.57	-0.845046	1	16.18	0.0240991	756	764	R	RGNHEVMIR	G	Oxidation (M) [7]	3683	Q20470_S_A.29753.29753.3.dta	gb|KLL11080.1|	aconitate hydratase [Frankia sp. BMG5.1]
BMG5.1 + BD-N 4	F202479.dat	Q20470_S_A_10635	369	10635	376.531	3	1126.57	1126.57	-0.529926	1	18.12	0.0185004	30	38	R	NDPDRLELR	K		3671	Q20470_S_A.29570.29570.3.dta	gb|KLL12628.1|	50S ribosomal protein L33 [Frankia sp. BMG5.1]
BMG5.1 + BD-N 4	F202479.dat	Q20470_S_A_10636	27	10636	564.305	2	1126.6	1126.6	-1.92882	0	29.56	0.00110662	158	167	R	SQEPTILPSR	F		3426	Q20470_S_A.26270.26270.2.dta	gb|KLL10998.1|	DNA gyrase subunit A [Frankia sp. BMG5.1]
BMG5.1 + BD-N 4	F202479.dat	Q20470_S_A_10639	81	10639	376.568	3	1126.68	1126.68	-1.10768	1	30.24	0.000946237	63	71	R	IRQLTDLLR	D		3726	Q20470_S_A.30458.30458.3.dta	gb|KLL13094.1|	transcription elongation factor GreA [Frankia sp. BMG5.1]
BMG5.1 + BD-N 4	F202479.dat	Q20470_S_A_10640	81	10640	564.349	2	1126.68	1126.68	0.539638	1	37.62	0.000172982	63	71	R	IRQLTDLLR	D		3726	Q20470_S_A.30459.30459.2.dta	gb|KLL13094.1|	transcription elongation factor GreA [Frankia sp. BMG5.1]
BMG5.1 + BD-N 4	F202479.dat	Q20470_S_A_10641	124	10641	564.804	2	1127.59	1127.59	0.316603	0	17.71	0.0169434	272	282	R	GITVDPNAVSR	A		3243	Q20470_S_A.24051.24051.2.dta	gb|KLL11756.1|	hydrolase [Frankia sp. BMG5.1]
BMG5.1 + BD-N 4	F202479.dat	Q20470_S_A_10643	124	10643	564.804	2	1127.59	1127.59	0.529446	0	18.96	0.0127057	272	282	R	GITVDPNAVSR	A		3277	Q20470_S_A.24456.24456.2.dta	gb|KLL11756.1|	hydrolase [Frankia sp. BMG5.1]
BMG5.1 + BD-N 4	F202479.dat	Q20470_S_A_10644	124	10644	564.805	2	1127.59	1127.59	1.18571	0	23.99	0.00399025	272	282	R	GITVDPNAVSR	A		3266	Q20470_S_A.24319.24319.2.dta	gb|KLL11756.1|	hydrolase [Frankia sp. BMG5.1]
BMG5.1 + BD-N 4	F202479.dat	Q20470_S_A_10645	124	10645	564.805	2	1127.59	1127.59	1.18571	0	19.73	0.0106414	272	282	R	GITVDPNAVSR	A		3289	Q20470_S_A.24592.24592.2.dta	gb|KLL11756.1|	hydrolase [Frankia sp. BMG5.1]
BMG5.1 + BD-N 4	F202479.dat	Q20470_S_A_10646	124	10646	564.805	2	1127.6	1127.59	2.16124	0	26	0.00251189	272	282	R	GITVDPNAVSR	A		3302	Q20470_S_A.24749.24749.2.dta	gb|KLL11756.1|	hydrolase [Frankia sp. BMG5.1]
BMG5.1 + BD-N 4	F202479.dat	Q20470_S_A_10647	28	10647	564.811	2	1127.61	1127.61	-4.19825	0	29.38	0.00178785	300	310	R	LVLCGGSAVPR	S	Carbamidomethyl (C) [4]	3576	Q20470_S_A.28214.28214.2.dta	gb|KLL11309.1|	long-chain fatty acid--CoA ligase [Frankia sp. BMG5.1]
BMG5.1 + BD-N 4	F202479.dat	Q20470_S_A_10648	28	10648	564.812	2	1127.61	1127.61	-2.56649	0	39.21	0.000185922	300	310	R	LVLCGGSAVPR	S	Carbamidomethyl (C) [4]	3620	Q20470_S_A.28805.28805.2.dta	gb|KLL11309.1|	long-chain fatty acid--CoA ligase [Frankia sp. BMG5.1]
BMG5.1 + BD-N 4	F202479.dat	Q20470_S_A_10649	28	10649	564.813	2	1127.61	1127.61	-1.05887	0	55.36	3.78393e-06	300	310	R	LVLCGGSAVPR	S	Carbamidomethyl (C) [4]	3597	Q20470_S_A.28494.28494.2.dta	gb|KLL11309.1|	long-chain fatty acid--CoA ligase [Frankia sp. BMG5.1]
BMG5.1 + BD-N 4	F202479.dat	Q20470_S_A_10650	28	10650	564.813	2	1127.61	1127.61	-0.402621	0	44.46	4.65525e-05	300	310	R	LVLCGGSAVPR	S	Carbamidomethyl (C) [4]	3586	Q20470_S_A.28350.28350.2.dta	gb|KLL11309.1|	long-chain fatty acid--CoA ligase [Frankia sp. BMG5.1]
BMG5.1 + BD-N 4	F202479.dat	Q20470_S_A_10651	28	10651	564.813	2	1127.61	1127.61	-0.402621	0	56.19	3.12567e-06	300	310	R	LVLCGGSAVPR	S	Carbamidomethyl (C) [4]	3608	Q20470_S_A.28649.28649.2.dta	gb|KLL11309.1|	long-chain fatty acid--CoA ligase [Frankia sp. BMG5.1]
BMG5.1 + BD-N 4	F202479.dat	Q20470_S_A_10652	125	10652	564.818	2	1127.62	1127.62	2.06275	0	20.41	0.0145586	2	11	M	TTLVPEAIER	G		3646	Q20470_S_A.29180.29180.2.dta	gb|KLL11884.1|	dimethylallyltranstransferase [Frankia sp. BMG5.1]
BMG5.1 + BD-N 4	F202479.dat	Q20470_S_A_10660	68	10660	565.28	2	1128.55	1128.55	0.75584	0	27.18	0.00229711	375	384	R	TNFDGITYAK	G		3492	Q20470_S_A.27113.27113.2.dta	gb|KLL11531.1|	aminopeptidase N [Frankia sp. BMG5.1]
BMG5.1 + BD-N 4	F202479.dat	Q20470_S_A_10662	68	10662	565.28	2	1128.55	1128.55	0.986226	0	38.7	0.000161876	375	384	R	TNFDGITYAK	G		3515	Q20470_S_A.27413.27413.2.dta	gb|KLL11531.1|	aminopeptidase N [Frankia sp. BMG5.1]
BMG5.1 + BD-N 4	F202479.dat	Q20470_S_A_10663	68	10663	565.28	2	1128.55	1128.55	1.09256	0	38.87	0.000155662	375	384	R	TNFDGITYAK	G		3504	Q20470_S_A.27274.27274.2.dta	gb|KLL11531.1|	aminopeptidase N [Frankia sp. BMG5.1]
BMG5.1 + BD-N 4	F202479.dat	Q20470_S_A_10698	40	10698	377.535	3	1129.58	1129.58	-1.9671	1	22.54	0.015044	59	68	R	SDRIEGNLAR	A		3628	Q20470_S_A.28923.28923.3.dta	gb|KLL12725.1|	ATP synthase F0F1 subunit B [Frankia sp. BMG5.1]
BMG5.1 + BD-N 4	F202479.dat	Q20470_S_A_10699	40	10699	377.535	3	1129.58	1129.58	-1.25002	1	36.33	0.000570382	59	68	R	SDRIEGNLAR	A		3650	Q20470_S_A.29236.29236.3.dta	gb|KLL12725.1|	ATP synthase F0F1 subunit B [Frankia sp. BMG5.1]
BMG5.1 + BD-N 4	F202479.dat	Q20470_S_A_107	8	107	351.213	2	700.411	700.412	-1.0194	0	37.85	0.000164059	201	207	R	VVALDGK	V		3037	Q20470_S_A.21861.21861.2.dta	gb|KLL12696.1|	succinyl-CoA synthetase subunit beta [Frankia sp. BMG5.1]
BMG5.1 + BD-N 4	F202479.dat	Q20470_S_A_10700	40	10700	565.799	2	1129.58	1129.58	-0.111545	1	33.88	0.000818521	59	68	R	SDRIEGNLAR	A		3654	Q20470_S_A.29294.29294.2.dta	gb|KLL12725.1|	ATP synthase F0F1 subunit B [Frankia sp. BMG5.1]
BMG5.1 + BD-N 4	F202479.dat	Q20470_S_A_10701	40	10701	377.535	3	1129.58	1129.58	-0.108004	1	45.18	6.06778e-05	59	68	R	SDRIEGNLAR	A		3660	Q20470_S_A.29396.29396.3.dta	gb|KLL12725.1|	ATP synthase F0F1 subunit B [Frankia sp. BMG5.1]
BMG5.1 + BD-N 4	F202479.dat	Q20470_S_A_10702	101	10702	377.564	3	1129.67	1129.67	-1.23664	1	25.13	0.00306902	83	93	R	ALTSLGLKEAK	D		3679	Q20470_S_A.29695.29695.3.dta	gb|KLL12635.1|	50S ribosomal protein L7 [Frankia sp. BMG5.1]
BMG5.1 + BD-N 4	F202479.dat	Q20470_S_A_10703	101	10703	565.842	2	1129.67	1129.67	-0.328414	1	30.24	0.000946237	83	93	R	ALTSLGLKEAK	D		3678	Q20470_S_A.29678.29678.2.dta	gb|KLL12635.1|	50S ribosomal protein L7 [Frankia sp. BMG5.1]
BMG5.1 + BD-N 4	F202479.dat	Q20470_S_A_10768	22	10768	377.863	3	1130.57	1130.57	-1.3365	1	22.5	0.0104033	156	165	R	TADEALREAR	N		3640	Q20470_S_A.29089.29089.3.dta	gb|KLL12393.1|	cell division protein DivIVA [Frankia sp. BMG5.1]
BMG5.1 + BD-N 4	F202479.dat	Q20470_S_A_10769	22	10769	566.291	2	1130.57	1130.57	0.322847	1	20.53	0.0172598	156	165	R	TADEALREAR	N		3643	Q20470_S_A.29127.29127.2.dta	gb|KLL12393.1|	cell division protein DivIVA [Frankia sp. BMG5.1]
BMG5.1 + BD-N 4	F202479.dat	Q20470_S_A_10770	341	10770	566.301	2	1130.59	1130.58	4.41719	0	15.36	0.0553036	25	34	R	ELLESQGDIK	V		3372	Q20470_S_A.25614.25614.2.dta	gb|KLL09993.1|	LuxR family transcriptional regulator [Frankia sp. BMG5.1]
BMG5.1 + BD-N 4	F202479.dat	Q20470_S_A_10772	27	10772	377.882	3	1130.62	1130.62	0.531565	1	14.92	0.0338212	352	360	R	TLRLDQMVR	Y		3701	Q20470_S_A.30058.30058.3.dta	gb|KLL10998.1|	DNA gyrase subunit A [Frankia sp. BMG5.1]
BMG5.1 + BD-N 4	F202479.dat	Q20470_S_A_10779	105	10779	567.273	2	1132.53	1132.54	-3.27848	0	27.18	0.00248853	190	199	R	DDLTQDATVR	V		2393	Q20470_S_A.15375.15375.2.dta	gb|KLL11045.1|	proteasome subunit beta [Frankia sp. BMG5.1]
BMG5.1 + BD-N 4	F202479.dat	Q20470_S_A_108	8	108	351.213	2	700.411	700.412	-0.933736	0	25.65	0.0027227	201	207	R	VVALDGK	V		2953	Q20470_S_A.20999.20999.2.dta	gb|KLL12696.1|	succinyl-CoA synthetase subunit beta [Frankia sp. BMG5.1]
BMG5.1 + BD-N 4	F202479.dat	Q20470_S_A_10812	143	10812	567.787	2	1133.56	1133.56	-1.32062	0	20.02	0.00995405	31	40	R	GEIALDPYEK	L		3588	Q20470_S_A.28378.28378.2.dta	gb|KLL11517.1|	Clp protease [Frankia sp. BMG5.1]
BMG5.1 + BD-N 4	F202479.dat	Q20470_S_A_10813	143	10813	567.787	2	1133.56	1133.56	-0.138502	0	47.38	1.8281e-05	31	40	R	GEIALDPYEK	L		3599	Q20470_S_A.28519.28519.2.dta	gb|KLL11517.1|	Clp protease [Frankia sp. BMG5.1]
BMG5.1 + BD-N 4	F202479.dat	Q20470_S_A_10816	73	10816	567.791	2	1133.57	1133.57	-0.259358	0	34.63	0.00055096	10	20	R	SQEALSSAVSR	A		2558	Q20470_S_A.16988.16988.2.dta	gb|KLL10285.1|	ATPase AAA [Frankia sp. BMG5.1]
BMG5.1 + BD-N 4	F202479.dat	Q20470_S_A_10817	73	10817	567.792	2	1133.57	1133.57	1.4697	0	36.41	0.000365696	10	20	R	SQEALSSAVSR	A		2620	Q20470_S_A.17600.17600.2.dta	gb|KLL10285.1|	ATPase AAA [Frankia sp. BMG5.1]
BMG5.1 + BD-N 4	F202479.dat	Q20470_S_A_10818	73	10818	567.792	2	1133.57	1133.57	2.01664	0	36.45	0.000407636	10	20	R	SQEALSSAVSR	A		2642	Q20470_S_A.17824.17824.2.dta	gb|KLL10285.1|	ATPase AAA [Frankia sp. BMG5.1]
BMG5.1 + BD-N 4	F202479.dat	Q20470_S_A_10820	73	10820	567.793	2	1133.57	1133.57	2.75767	0	34.5	0.000674145	10	20	R	SQEALSSAVSR	A		2582	Q20470_S_A.17224.17224.2.dta	gb|KLL10285.1|	ATPase AAA [Frankia sp. BMG5.1]
BMG5.1 + BD-N 4	F202479.dat	Q20470_S_A_10821	73	10821	567.793	2	1133.57	1133.57	2.75767	0	28.78	0.00251625	10	20	R	SQEALSSAVSR	A		2674	Q20470_S_A.18141.18141.2.dta	gb|KLL10285.1|	ATPase AAA [Frankia sp. BMG5.1]
BMG5.1 + BD-N 4	F202479.dat	Q20470_S_A_10822	73	10822	567.793	2	1133.57	1133.57	3.62219	0	29.63	0.00196007	10	20	R	SQEALSSAVSR	A		2547	Q20470_S_A.16874.16874.2.dta	gb|KLL10285.1|	ATPase AAA [Frankia sp. BMG5.1]
BMG5.1 + BD-N 4	F202479.dat	Q20470_S_A_10823	73	10823	567.793	2	1133.57	1133.57	3.62219	0	33.98	0.000719901	10	20	R	SQEALSSAVSR	A		2510	Q20470_S_A.16509.16509.2.dta	gb|KLL10285.1|	ATPase AAA [Frankia sp. BMG5.1]
BMG5.1 + BD-N 4	F202479.dat	Q20470_S_A_10824	73	10824	567.793	2	1133.57	1133.57	3.72805	0	29.61	0.00196912	10	20	R	SQEALSSAVSR	A		2605	Q20470_S_A.17454.17454.2.dta	gb|KLL10285.1|	ATPase AAA [Frankia sp. BMG5.1]
BMG5.1 + BD-N 4	F202479.dat	Q20470_S_A_10825	73	10825	567.793	2	1133.57	1133.57	3.93977	0	29.25	0.0021393	10	20	R	SQEALSSAVSR	A		2630	Q20470_S_A.17703.17703.2.dta	gb|KLL10285.1|	ATPase AAA [Frankia sp. BMG5.1]
BMG5.1 + BD-N 4	F202479.dat	Q20470_S_A_10827	73	10827	567.794	2	1133.57	1133.57	4.48672	0	31.95	0.00114887	10	20	R	SQEALSSAVSR	A		2593	Q20470_S_A.17335.17335.2.dta	gb|KLL10285.1|	ATPase AAA [Frankia sp. BMG5.1]
BMG5.1 + BD-N 4	F202479.dat	Q20470_S_A_10828	73	10828	567.794	2	1133.57	1133.57	4.91016	0	34.84	0.000590572	10	20	R	SQEALSSAVSR	A		2532	Q20470_S_A.16723.16723.2.dta	gb|KLL10285.1|	ATPase AAA [Frankia sp. BMG5.1]
BMG5.1 + BD-N 4	F202479.dat	Q20470_S_A_10831	6	10831	567.823	2	1133.63	1133.63	0.453411	0	44.54	3.5156e-05	303	313	R	THAIGQVVPGR	V		3664	Q20470_S_A.29460.29460.2.dta	gb|KLL11063.1|	30S ribosomal protein S1 [Frankia sp. BMG5.1]
BMG5.1 + BD-N 4	F202479.dat	Q20470_S_A_10832	306	10832	568.292	2	1134.57	1134.57	2.55428	1	22.29	0.00826282	153	162	R	DKAIAFADER	G		3656	Q20470_S_A.29326.29326.2.dta	gb|KLL10227.1|	argininosuccinate synthase [Frankia sp. BMG5.1]
BMG5.1 + BD-N 4	F202479.dat	Q20470_S_A_10834	406	10834	568.301	2	1134.59	1134.59	-4.14598	0	44.91	3.71277e-05	166	175	K	LIQAADYDVK	K		3449	Q20470_S_A.26558.26558.2.dta	gb|KLL11516.1|	ATP-dependent protease [Frankia sp. BMG5.1]
BMG5.1 + BD-N 4	F202479.dat	Q20470_S_A_10835	406	10835	568.304	2	1134.59	1134.59	1.98838	0	55.18	3.03389e-06	166	175	K	LIQAADYDVK	K		3425	Q20470_S_A.26261.26261.2.dta	gb|KLL11516.1|	ATP-dependent protease [Frankia sp. BMG5.1]
BMG5.1 + BD-N 4	F202479.dat	Q20470_S_A_10836	406	10836	568.305	2	1134.6	1134.59	2.74636	0	36.84	0.000207014	166	175	K	LIQAADYDVK	K		3414	Q20470_S_A.26125.26125.2.dta	gb|KLL11516.1|	ATP-dependent protease [Frankia sp. BMG5.1]
BMG5.1 + BD-N 4	F202479.dat	Q20470_S_A_10837	406	10837	568.306	2	1134.6	1134.59	4.13893	0	65.12	3.0761e-07	166	175	K	LIQAADYDVK	K		3436	Q20470_S_A.26406.26406.2.dta	gb|KLL11516.1|	ATP-dependent protease [Frankia sp. BMG5.1]
BMG5.1 + BD-N 4	F202479.dat	Q20470_S_A_10843	140	10843	568.861	2	1135.71	1135.71	-0.413839	0	50.54	8.8308e-06	229	240	R	LAPVVAGVLAAR	G		3763	Q20470_S_A.31057.31057.2.dta	gb|KLL10259.1|	anthranilate phosphoribosyltransferase [Frankia sp. BMG5.1]
BMG5.1 + BD-N 4	F202479.dat	Q20470_S_A_10844	8	10844	569.28	2	1136.55	1136.55	-0.492721	0	69.63	1.6334e-07	208	217	K	VSLDENASFR	H		3457	Q20470_S_A.26667.26667.2.dta	gb|KLL12696.1|	succinyl-CoA synthetase subunit beta [Frankia sp. BMG5.1]
BMG5.1 + BD-N 4	F202479.dat	Q20470_S_A_10845	8	10845	569.28	2	1136.55	1136.55	-0.387138	0	60.23	1.42263e-06	208	217	K	VSLDENASFR	H		3501	Q20470_S_A.27228.27228.2.dta	gb|KLL12696.1|	succinyl-CoA synthetase subunit beta [Frankia sp. BMG5.1]
BMG5.1 + BD-N 4	F202479.dat	Q20470_S_A_10846	8	10846	569.28	2	1136.55	1136.55	-0.175972	0	60.15	1.44908e-06	208	217	K	VSLDENASFR	H		3489	Q20470_S_A.27086.27086.2.dta	gb|KLL12696.1|	succinyl-CoA synthetase subunit beta [Frankia sp. BMG5.1]
BMG5.1 + BD-N 4	F202479.dat	Q20470_S_A_10847	8	10847	569.281	2	1136.55	1136.55	0.369541	0	69.12	1.83692e-07	208	217	K	VSLDENASFR	H		3479	Q20470_S_A.26947.26947.2.dta	gb|KLL12696.1|	succinyl-CoA synthetase subunit beta [Frankia sp. BMG5.1]
BMG5.1 + BD-N 4	F202479.dat	Q20470_S_A_10848	8	10848	569.281	2	1136.55	1136.55	0.369541	0	71.18	1.14312e-07	208	217	K	VSLDENASFR	H		3468	Q20470_S_A.26810.26810.2.dta	gb|KLL12696.1|	succinyl-CoA synthetase subunit beta [Frankia sp. BMG5.1]
BMG5.1 + BD-N 4	F202479.dat	Q20470_S_A_10858	100	10858	569.296	2	1136.58	1136.58	-4.4669	0	97.83	2.96669e-10	19	29	R	GASAAVLTEYR	G		3530	Q20470_S_A.27617.27617.2.dta	gb|KLL12634.1|	50S ribosomal protein L10 [Frankia sp. BMG5.1]
BMG5.1 + BD-N 4	F202479.dat	Q20470_S_A_10859	100	10859	569.299	2	1136.58	1136.58	0.794487	0	98.37	2.11042e-10	19	29	R	GASAAVLTEYR	G		3542	Q20470_S_A.27771.27771.2.dta	gb|KLL12634.1|	50S ribosomal protein L10 [Frankia sp. BMG5.1]
BMG5.1 + BD-N 4	F202479.dat	Q20470_S_A_10860	100	10860	569.299	2	1136.58	1136.58	1.2344	0	98.12	2.23547e-10	19	29	R	GASAAVLTEYR	G		3553	Q20470_S_A.27915.27915.2.dta	gb|KLL12634.1|	50S ribosomal protein L10 [Frankia sp. BMG5.1]
BMG5.1 + BD-N 4	F202479.dat	Q20470_S_A_10874	432	10874	570.315	2	1138.61	1138.61	1.00473	0	40.3	9.33254e-05	43	53	R	AALSAVYAFAR	R		3754	Q20470_S_A.30917.30917.2.dta	gb|KLL11883.1|	phytoene synthase [Frankia sp. BMG5.1]
BMG5.1 + BD-N 4	F202479.dat	Q20470_S_A_10888	73	10888	571.314	2	1140.61	1140.61	-0.564608	0	36.38	0.000230144	225	235	R	VVAGDVPESLR	G		3440	Q20470_S_A.26446.26446.2.dta	gb|KLL10285.1|	ATPase AAA [Frankia sp. BMG5.1]
BMG5.1 + BD-N 4	F202479.dat	Q20470_S_A_10889	73	10889	571.315	2	1140.61	1140.61	0.838145	0	37.92	0.000161436	225	235	R	VVAGDVPESLR	G		3451	Q20470_S_A.26588.26588.2.dta	gb|KLL10285.1|	ATPase AAA [Frankia sp. BMG5.1]
BMG5.1 + BD-N 4	F202479.dat	Q20470_S_A_10890	73	10890	571.315	2	1140.62	1140.61	1.04856	0	35.58	0.000276694	225	235	R	VVAGDVPESLR	G		3472	Q20470_S_A.26864.26864.2.dta	gb|KLL10285.1|	ATPase AAA [Frankia sp. BMG5.1]
BMG5.1 + BD-N 4	F202479.dat	Q20470_S_A_10891	73	10891	571.315	2	1140.62	1140.61	1.57459	0	38.2	0.000151356	225	235	R	VVAGDVPESLR	G		3462	Q20470_S_A.26724.26724.2.dta	gb|KLL10285.1|	ATPase AAA [Frankia sp. BMG5.1]
BMG5.1 + BD-N 4	F202479.dat	Q20470_S_A_10892	73	10892	571.316	2	1140.62	1140.61	3.60858	0	41.3	7.4131e-05	225	235	R	VVAGDVPESLR	G		3428	Q20470_S_A.26303.26303.2.dta	gb|KLL10285.1|	ATPase AAA [Frankia sp. BMG5.1]
BMG5.1 + BD-N 4	F202479.dat	Q20470_S_A_10893	26	10893	571.345	2	1140.68	1140.68	0.397133	0	35.73	0.000414316	132	142	R	VTDPATLALLK	T		3745	Q20470_S_A.30766.30766.2.dta	gb|KLL09603.1|	hypothetical protein FrCorBMG51_23690 [Frankia sp. BMG5.1]
BMG5.1 + BD-N 4	F202479.dat	Q20470_S_A_10895	171	10895	571.812	2	1141.61	1141.61	1.19393	0	45.3	3.83657e-05	69	80	R	AEALALAAADAR	A		3633	Q20470_S_A.28982.28982.2.dta	gb|KLL10129.1|	formiminotransferase-cyclodeaminase [Frankia sp. BMG5.1]
BMG5.1 + BD-N 4	F202479.dat	Q20470_S_A_109	8	109	351.213	2	700.411	700.412	-0.933736	0	38.18	0.000152055	201	207	R	VVALDGK	V		2985	Q20470_S_A.21329.21329.2.dta	gb|KLL12696.1|	succinyl-CoA synthetase subunit beta [Frankia sp. BMG5.1]
BMG5.1 + BD-N 4	F202479.dat	Q20470_S_A_10906	565	10906	572.302	2	1142.59	1142.59	-3.82113	0	34.71	0.000997291	17	29	R	AADAEAAAAAALK	V		3420	Q20470_S_A.26201.26201.2.dta	gb|KLL10097.1|	hydrolase [Frankia sp. BMG5.1]
BMG5.1 + BD-N 4	F202479.dat	Q20470_S_A_10908	8	10908	572.771	2	1143.53	1143.53	-0.485341	0	33.4	0.000457088	1	9	-	MDLFEYQAK	K		3723	Q20470_S_A.30408.30408.2.dta	gb|KLL12696.1|	succinyl-CoA synthetase subunit beta [Frankia sp. BMG5.1]
BMG5.1 + BD-N 4	F202479.dat	Q20470_S_A_10914	40	10914	572.796	2	1143.58	1143.58	-0.109306	0	56.77	3.26086e-06	114	124	R	AQAGEEVAEIK	A		2971	Q20470_S_A.21189.21189.2.dta	gb|KLL12725.1|	ATP synthase F0F1 subunit B [Frankia sp. BMG5.1]
BMG5.1 + BD-N 4	F202479.dat	Q20470_S_A_10915	40	10915	572.796	2	1143.58	1143.58	-0.00437225	0	37.85	0.000254291	114	124	R	AQAGEEVAEIK	A		2120	Q20470_S_A.12803.12803.2.dta	gb|KLL12725.1|	ATP synthase F0F1 subunit B [Frankia sp. BMG5.1]
BMG5.1 + BD-N 4	F202479.dat	Q20470_S_A_10916	40	10916	572.796	2	1143.58	1143.58	0.100562	0	53.04	7.69718e-06	114	124	R	AQAGEEVAEIK	A		2940	Q20470_S_A.20866.20866.2.dta	gb|KLL12725.1|	ATP synthase F0F1 subunit B [Frankia sp. BMG5.1]
BMG5.1 + BD-N 4	F202479.dat	Q20470_S_A_10917	40	10917	572.796	2	1143.58	1143.58	0.205496	0	65.74	4.13363e-07	114	124	R	AQAGEEVAEIK	A		2636	Q20470_S_A.17761.17761.2.dta	gb|KLL12725.1|	ATP synthase F0F1 subunit B [Frankia sp. BMG5.1]
BMG5.1 + BD-N 4	F202479.dat	Q20470_S_A_10918	40	10918	572.796	2	1143.58	1143.58	0.310429	0	58.52	2.17937e-06	114	124	R	AQAGEEVAEIK	A		2605	Q20470_S_A.17451.17451.2.dta	gb|KLL12725.1|	ATP synthase F0F1 subunit B [Frankia sp. BMG5.1]
BMG5.1 + BD-N 4	F202479.dat	Q20470_S_A_10919	40	10919	572.796	2	1143.58	1143.58	0.310429	0	62.11	9.53524e-07	114	124	R	AQAGEEVAEIK	A		2657	Q20470_S_A.17976.17976.2.dta	gb|KLL12725.1|	ATP synthase F0F1 subunit B [Frankia sp. BMG5.1]
BMG5.1 + BD-N 4	F202479.dat	Q20470_S_A_10920	40	10920	572.796	2	1143.58	1143.58	0.310429	0	58.81	2.0386e-06	114	124	R	AQAGEEVAEIK	A		2803	Q20470_S_A.19450.19450.2.dta	gb|KLL12725.1|	ATP synthase F0F1 subunit B [Frankia sp. BMG5.1]
BMG5.1 + BD-N 4	F202479.dat	Q20470_S_A_10921	40	10921	572.796	2	1143.58	1143.58	0.310429	0	62.78	8.17206e-07	114	124	R	AQAGEEVAEIK	A		2667	Q20470_S_A.18078.18078.2.dta	gb|KLL12725.1|	ATP synthase F0F1 subunit B [Frankia sp. BMG5.1]
BMG5.1 + BD-N 4	F202479.dat	Q20470_S_A_10922	40	10922	572.796	2	1143.58	1143.58	0.415363	0	25.71	0.00416228	114	124	R	AQAGEEVAEIK	A		2552	Q20470_S_A.16922.16922.2.dta	gb|KLL12725.1|	ATP synthase F0F1 subunit B [Frankia sp. BMG5.1]
BMG5.1 + BD-N 4	F202479.dat	Q20470_S_A_10923	40	10923	572.796	2	1143.58	1143.58	0.415363	0	50.5	1.38144e-05	114	124	R	AQAGEEVAEIK	A		2615	Q20470_S_A.17553.17553.2.dta	gb|KLL12725.1|	ATP synthase F0F1 subunit B [Frankia sp. BMG5.1]
BMG5.1 + BD-N 4	F202479.dat	Q20470_S_A_10924	40	10924	572.796	2	1143.58	1143.58	0.415363	0	47.07	3.04321e-05	114	124	R	AQAGEEVAEIK	A		2688	Q20470_S_A.18289.18289.2.dta	gb|KLL12725.1|	ATP synthase F0F1 subunit B [Frankia sp. BMG5.1]
BMG5.1 + BD-N 4	F202479.dat	Q20470_S_A_10925	40	10925	572.796	2	1143.58	1143.58	0.415363	0	58.8	2.0433e-06	114	124	R	AQAGEEVAEIK	A		2824	Q20470_S_A.19671.19671.2.dta	gb|KLL12725.1|	ATP synthase F0F1 subunit B [Frankia sp. BMG5.1]
BMG5.1 + BD-N 4	F202479.dat	Q20470_S_A_10926	40	10926	572.796	2	1143.58	1143.58	0.415363	0	59.46	1.75522e-06	114	124	R	AQAGEEVAEIK	A		2792	Q20470_S_A.19338.19338.2.dta	gb|KLL12725.1|	ATP synthase F0F1 subunit B [Frankia sp. BMG5.1]
BMG5.1 + BD-N 4	F202479.dat	Q20470_S_A_10927	40	10927	572.796	2	1143.58	1143.58	0.415363	0	52.1	9.55722e-06	114	124	R	AQAGEEVAEIK	A		2899	Q20470_S_A.20444.20444.2.dta	gb|KLL12725.1|	ATP synthase F0F1 subunit B [Frankia sp. BMG5.1]
BMG5.1 + BD-N 4	F202479.dat	Q20470_S_A_10928	40	10928	572.796	2	1143.58	1143.58	0.520297	0	56.46	3.50213e-06	114	124	R	AQAGEEVAEIK	A		2594	Q20470_S_A.17347.17347.2.dta	gb|KLL12725.1|	ATP synthase F0F1 subunit B [Frankia sp. BMG5.1]
BMG5.1 + BD-N 4	F202479.dat	Q20470_S_A_10929	40	10929	572.796	2	1143.58	1143.58	0.520297	0	58.76	2.0622e-06	114	124	R	AQAGEEVAEIK	A		2646	Q20470_S_A.17867.17867.2.dta	gb|KLL12725.1|	ATP synthase F0F1 subunit B [Frankia sp. BMG5.1]
BMG5.1 + BD-N 4	F202479.dat	Q20470_S_A_10930	40	10930	572.796	2	1143.58	1143.58	0.520297	0	57.71	2.62622e-06	114	124	R	AQAGEEVAEIK	A		2876	Q20470_S_A.20208.20208.2.dta	gb|KLL12725.1|	ATP synthase F0F1 subunit B [Frankia sp. BMG5.1]
BMG5.1 + BD-N 4	F202479.dat	Q20470_S_A_10931	40	10931	572.796	2	1143.58	1143.58	0.520297	0	58.78	2.05273e-06	114	124	R	AQAGEEVAEIK	A		2813	Q20470_S_A.19560.19560.2.dta	gb|KLL12725.1|	ATP synthase F0F1 subunit B [Frankia sp. BMG5.1]
BMG5.1 + BD-N 4	F202479.dat	Q20470_S_A_10932	40	10932	572.796	2	1143.58	1143.58	0.520297	0	58.53	2.17436e-06	114	124	R	AQAGEEVAEIK	A		2678	Q20470_S_A.18183.18183.2.dta	gb|KLL12725.1|	ATP synthase F0F1 subunit B [Frankia sp. BMG5.1]
BMG5.1 + BD-N 4	F202479.dat	Q20470_S_A_10933	40	10933	572.796	2	1143.58	1143.58	0.520297	0	56.85	3.20134e-06	114	124	R	AQAGEEVAEIK	A		2886	Q20470_S_A.20313.20313.2.dta	gb|KLL12725.1|	ATP synthase F0F1 subunit B [Frankia sp. BMG5.1]
BMG5.1 + BD-N 4	F202479.dat	Q20470_S_A_10934	40	10934	572.796	2	1143.58	1143.58	0.625231	0	57.16	2.98079e-06	114	124	R	AQAGEEVAEIK	A		2626	Q20470_S_A.17658.17658.2.dta	gb|KLL12725.1|	ATP synthase F0F1 subunit B [Frankia sp. BMG5.1]
BMG5.1 + BD-N 4	F202479.dat	Q20470_S_A_10935	40	10935	572.796	2	1143.58	1143.58	0.625231	0	62.52	8.67624e-07	114	124	R	AQAGEEVAEIK	A		2698	Q20470_S_A.18394.18394.2.dta	gb|KLL12725.1|	ATP synthase F0F1 subunit B [Frankia sp. BMG5.1]
BMG5.1 + BD-N 4	F202479.dat	Q20470_S_A_10936	40	10936	572.796	2	1143.58	1143.58	0.730165	0	22.85	0.0080414	114	124	R	AQAGEEVAEIK	A		2563	Q20470_S_A.17034.17034.2.dta	gb|KLL12725.1|	ATP synthase F0F1 subunit B [Frankia sp. BMG5.1]
BMG5.1 + BD-N 4	F202479.dat	Q20470_S_A_10937	40	10937	572.796	2	1143.58	1143.58	0.730165	0	58.79	2.04801e-06	114	124	R	AQAGEEVAEIK	A		2855	Q20470_S_A.19994.19994.2.dta	gb|KLL12725.1|	ATP synthase F0F1 subunit B [Frankia sp. BMG5.1]
BMG5.1 + BD-N 4	F202479.dat	Q20470_S_A_10938	40	10938	572.796	2	1143.58	1143.58	0.852588	0	50.03	1.53933e-05	114	124	R	AQAGEEVAEIK	A		2781	Q20470_S_A.19229.19229.2.dta	gb|KLL12725.1|	ATP synthase F0F1 subunit B [Frankia sp. BMG5.1]
BMG5.1 + BD-N 4	F202479.dat	Q20470_S_A_10939	40	10939	572.796	2	1143.58	1143.58	0.957522	0	57.38	2.83356e-06	114	124	R	AQAGEEVAEIK	A		2865	Q20470_S_A.20099.20099.2.dta	gb|KLL12725.1|	ATP synthase F0F1 subunit B [Frankia sp. BMG5.1]
BMG5.1 + BD-N 4	F202479.dat	Q20470_S_A_10940	40	10940	572.796	2	1143.58	1143.58	1.06246	0	28.75	0.00206696	114	124	R	AQAGEEVAEIK	A		2573	Q20470_S_A.17137.17137.2.dta	gb|KLL12725.1|	ATP synthase F0F1 subunit B [Frankia sp. BMG5.1]
BMG5.1 + BD-N 4	F202479.dat	Q20470_S_A_10941	40	10941	572.796	2	1143.58	1143.58	1.06246	0	60.64	1.33762e-06	114	124	R	AQAGEEVAEIK	A		2770	Q20470_S_A.19121.19121.2.dta	gb|KLL12725.1|	ATP synthase F0F1 subunit B [Frankia sp. BMG5.1]
BMG5.1 + BD-N 4	F202479.dat	Q20470_S_A_10942	40	10942	572.796	2	1143.58	1143.58	1.06246	0	61.34	1.1385e-06	114	124	R	AQAGEEVAEIK	A		2709	Q20470_S_A.18499.18499.2.dta	gb|KLL12725.1|	ATP synthase F0F1 subunit B [Frankia sp. BMG5.1]
BMG5.1 + BD-N 4	F202479.dat	Q20470_S_A_10943	40	10943	572.797	2	1143.58	1143.58	1.16739	0	61.99	9.80238e-07	114	124	R	AQAGEEVAEIK	A		2760	Q20470_S_A.19017.19017.2.dta	gb|KLL12725.1|	ATP synthase F0F1 subunit B [Frankia sp. BMG5.1]
BMG5.1 + BD-N 4	F202479.dat	Q20470_S_A_10944	40	10944	572.797	2	1143.58	1143.58	1.16739	0	55.16	4.72424e-06	114	124	R	AQAGEEVAEIK	A		2845	Q20470_S_A.19888.19888.2.dta	gb|KLL12725.1|	ATP synthase F0F1 subunit B [Frankia sp. BMG5.1]
BMG5.1 + BD-N 4	F202479.dat	Q20470_S_A_10945	40	10945	572.797	2	1143.58	1143.58	1.27232	0	43.56	6.8286e-05	114	124	R	AQAGEEVAEIK	A		2584	Q20470_S_A.17242.17242.2.dta	gb|KLL12725.1|	ATP synthase F0F1 subunit B [Frankia sp. BMG5.1]
BMG5.1 + BD-N 4	F202479.dat	Q20470_S_A_10946	40	10946	572.797	2	1143.58	1143.58	1.27232	0	53.08	7.62661e-06	114	124	R	AQAGEEVAEIK	A		2834	Q20470_S_A.19781.19781.2.dta	gb|KLL12725.1|	ATP synthase F0F1 subunit B [Frankia sp. BMG5.1]
BMG5.1 + BD-N 4	F202479.dat	Q20470_S_A_10947	40	10947	572.797	2	1143.58	1143.58	1.91942	0	61.19	1.17851e-06	114	124	R	AQAGEEVAEIK	A		2750	Q20470_S_A.18916.18916.2.dta	gb|KLL12725.1|	ATP synthase F0F1 subunit B [Frankia sp. BMG5.1]
BMG5.1 + BD-N 4	F202479.dat	Q20470_S_A_10948	40	10948	572.797	2	1143.58	1143.58	2.12928	0	62.36	9.00185e-07	114	124	R	AQAGEEVAEIK	A		2719	Q20470_S_A.18603.18603.2.dta	gb|KLL12725.1|	ATP synthase F0F1 subunit B [Frankia sp. BMG5.1]
BMG5.1 + BD-N 4	F202479.dat	Q20470_S_A_10949	40	10949	572.797	2	1143.58	1143.58	2.33915	0	59.53	1.72716e-06	114	124	R	AQAGEEVAEIK	A		2740	Q20470_S_A.18809.18809.2.dta	gb|KLL12725.1|	ATP synthase F0F1 subunit B [Frankia sp. BMG5.1]
BMG5.1 + BD-N 4	F202479.dat	Q20470_S_A_10950	40	10950	572.797	2	1143.58	1143.58	2.54902	0	61.19	1.25454e-06	114	124	R	AQAGEEVAEIK	A		2729	Q20470_S_A.18706.18706.2.dta	gb|KLL12725.1|	ATP synthase F0F1 subunit B [Frankia sp. BMG5.1]
BMG5.1 + BD-N 4	F202479.dat	Q20470_S_A_10954	94	10954	572.805	2	1143.59	1143.6	-1.02834	0	14.83	0.050972	155	165	R	AAVPIAESQMK	A		3345	Q20470_S_A.25279.25279.2.dta	gb|KLL09990.1|	hypothetical protein FrCorBMG51_21030 [Frankia sp. BMG5.1]
BMG5.1 + BD-N 4	F202479.dat	Q20470_S_A_10955	27	10955	572.815	2	1143.62	1143.61	1.03881	0	45.75	6.2527e-05	132	141	R	LAPLAMEMLR	D		3775	Q20470_S_A.31259.31259.2.dta	gb|KLL10998.1|	DNA gyrase subunit A [Frankia sp. BMG5.1]
BMG5.1 + BD-N 4	F202479.dat	Q20470_S_A_10956	382	10956	572.819	2	1143.62	1143.62	-1.02656	0	71.24	1.69115e-07	338	349	R	LDSTGVVAGGLR	G		3522	Q20470_S_A.27507.27507.2.dta	ref|WP_052914448.1|	hypothetical protein [Frankia sp. BMG5.1]
BMG5.1 + BD-N 4	F202479.dat	Q20470_S_A_10957	115	10957	572.82	2	1143.63	1143.62	0.264073	0	53.22	1.00051e-05	398	408	R	LAGTDLTGLQR	R		3555	Q20470_S_A.27935.27935.2.dta	gb|KLL13095.1|	magnesium chelatase [Frankia sp. BMG5.1]
BMG5.1 + BD-N 4	F202479.dat	Q20470_S_A_10958	115	10958	572.82	2	1143.63	1143.62	0.596349	0	58.82	2.75562e-06	398	408	R	LAGTDLTGLQR	R		3544	Q20470_S_A.27796.27796.2.dta	gb|KLL13095.1|	magnesium chelatase [Frankia sp. BMG5.1]
BMG5.1 + BD-N 4	F202479.dat	Q20470_S_A_10959	115	10959	572.82	2	1143.63	1143.62	0.596349	0	39.65	0.000227625	398	408	R	LAGTDLTGLQR	R		3566	Q20470_S_A.28082.28082.2.dta	gb|KLL13095.1|	magnesium chelatase [Frankia sp. BMG5.1]
BMG5.1 + BD-N 4	F202479.dat	Q20470_S_A_10960	115	10960	572.82	2	1143.63	1143.62	0.701279	0	46.34	4.87775e-05	398	408	R	LAGTDLTGLQR	R		3533	Q20470_S_A.27655.27655.2.dta	gb|KLL13095.1|	magnesium chelatase [Frankia sp. BMG5.1]
BMG5.1 + BD-N 4	F202479.dat	Q20470_S_A_10962	75	10962	573.32	2	1144.62	1144.62	0.798515	0	78.31	2.36113e-08	52	61	R	INVLGYDVPR	A		3738	Q20470_S_A.30659.30659.2.dta	gb|KLL10736.1|	multidrug ABC transporter ATPase [Frankia sp. BMG5.1]
BMG5.1 + BD-N 4	F202479.dat	Q20470_S_A_10963	52	10963	573.325	2	1144.63	1144.63	0.913829	1	27.99	0.00238282	247	256	R	DISDLVDKIK	S		3721	Q20470_S_A.30390.30390.2.dta	gb|KLL11421.1|	manganese ABC transporter [Frankia sp. BMG5.1]
BMG5.1 + BD-N 4	F202479.dat	Q20470_S_A_10964	246	10964	573.743	2	1145.47	1145.47	1.41252	0	13.06	0.0494311	21	30	R	GEYGMDPYSK	L		3235	Q20470_S_A.23964.23964.2.dta	gb|KLL11695.1|	Clp protease [Frankia sp. BMG5.1]
BMG5.1 + BD-N 4	F202479.dat	Q20470_S_A_10966	21	10966	573.765	2	1145.52	1145.52	-3.64201	0	39.26	0.000118577	414	423	R	IEDELDDAAR	Y		2274	Q20470_S_A.14253.14253.2.dta	gb|KLL13106.1|	enolase [Frankia sp. BMG5.1]
BMG5.1 + BD-N 4	F202479.dat	Q20470_S_A_10967	21	10967	573.767	2	1145.52	1145.52	-0.883442	0	63.38	5.51038e-07	414	423	R	IEDELDDAAR	Y		2264	Q20470_S_A.14154.14154.2.dta	gb|KLL13106.1|	enolase [Frankia sp. BMG5.1]
BMG5.1 + BD-N 4	F202479.dat	Q20470_S_A_10968	21	10968	573.767	2	1145.52	1145.52	-0.551714	0	77.1	2.04734e-08	414	423	R	IEDELDDAAR	Y		3086	Q20470_S_A.22369.22369.2.dta	gb|KLL13106.1|	enolase [Frankia sp. BMG5.1]
BMG5.1 + BD-N 4	F202479.dat	Q20470_S_A_10969	21	10969	573.767	2	1145.52	1145.52	-0.342203	0	73.63	4.55186e-08	414	423	R	IEDELDDAAR	Y		3075	Q20470_S_A.22254.22254.2.dta	gb|KLL13106.1|	enolase [Frankia sp. BMG5.1]
BMG5.1 + BD-N 4	F202479.dat	Q20470_S_A_10970	21	10970	573.767	2	1145.52	1145.52	-0.132691	0	34.76	0.000384324	414	423	R	IEDELDDAAR	Y		3141	Q20470_S_A.22944.22944.2.dta	gb|KLL13106.1|	enolase [Frankia sp. BMG5.1]
BMG5.1 + BD-N 4	F202479.dat	Q20470_S_A_10971	21	10971	573.767	2	1145.52	1145.52	-0.0279349	0	33.92	0.000466335	414	423	R	IEDELDDAAR	Y		3152	Q20470_S_A.23055.23055.2.dta	gb|KLL13106.1|	enolase [Frankia sp. BMG5.1]
BMG5.1 + BD-N 4	F202479.dat	Q20470_S_A_10972	21	10972	573.767	2	1145.52	1145.52	-0.0279349	0	76.96	2.31578e-08	414	423	R	IEDELDDAAR	Y		3065	Q20470_S_A.22148.22148.2.dta	gb|KLL13106.1|	enolase [Frankia sp. BMG5.1]
BMG5.1 + BD-N 4	F202479.dat	Q20470_S_A_10973	21	10973	573.767	2	1145.52	1145.52	0.199036	0	49.84	1.19316e-05	414	423	R	IEDELDDAAR	Y		3109	Q20470_S_A.22604.22604.2.dta	gb|KLL13106.1|	enolase [Frankia sp. BMG5.1]
BMG5.1 + BD-N 4	F202479.dat	Q20470_S_A_10974	21	10974	573.767	2	1145.52	1145.52	0.199036	0	73.93	4.65262e-08	414	423	R	IEDELDDAAR	Y		3053	Q20470_S_A.22031.22031.2.dta	gb|KLL13106.1|	enolase [Frankia sp. BMG5.1]
BMG5.1 + BD-N 4	F202479.dat	Q20470_S_A_10975	21	10975	573.767	2	1145.52	1145.52	0.199036	0	70.05	1.13684e-07	414	423	R	IEDELDDAAR	Y		3011	Q20470_S_A.21600.21600.2.dta	gb|KLL13106.1|	enolase [Frankia sp. BMG5.1]
BMG5.1 + BD-N 4	F202479.dat	Q20470_S_A_10976	21	10976	573.767	2	1145.52	1145.52	0.303792	0	70.17	1.10585e-07	414	423	R	IEDELDDAAR	Y		3001	Q20470_S_A.21496.21496.2.dta	gb|KLL13106.1|	enolase [Frankia sp. BMG5.1]
BMG5.1 + BD-N 4	F202479.dat	Q20470_S_A_10977	21	10977	573.767	2	1145.52	1145.52	0.303792	0	70.06	1.13422e-07	414	423	R	IEDELDDAAR	Y		3022	Q20470_S_A.21710.21710.2.dta	gb|KLL13106.1|	enolase [Frankia sp. BMG5.1]
BMG5.1 + BD-N 4	F202479.dat	Q20470_S_A_10978	21	10978	573.767	2	1145.52	1145.52	0.303792	0	69.86	1.18768e-07	414	423	R	IEDELDDAAR	Y		2928	Q20470_S_A.20741.20741.2.dta	gb|KLL13106.1|	enolase [Frankia sp. BMG5.1]
BMG5.1 + BD-N 4	F202479.dat	Q20470_S_A_10979	21	10979	573.767	2	1145.52	1145.52	0.303792	0	69.86	1.18768e-07	414	423	R	IEDELDDAAR	Y		2875	Q20470_S_A.20194.20194.2.dta	gb|KLL13106.1|	enolase [Frankia sp. BMG5.1]
BMG5.1 + BD-N 4	F202479.dat	Q20470_S_A_10980	21	10980	573.767	2	1145.52	1145.52	0.303792	0	69.72	1.22659e-07	414	423	R	IEDELDDAAR	Y		2896	Q20470_S_A.20414.20414.2.dta	gb|KLL13106.1|	enolase [Frankia sp. BMG5.1]
BMG5.1 + BD-N 4	F202479.dat	Q20470_S_A_10981	21	10981	573.768	2	1145.52	1145.52	0.408548	0	70.1	1.12382e-07	414	423	R	IEDELDDAAR	Y		2917	Q20470_S_A.20634.20634.2.dta	gb|KLL13106.1|	enolase [Frankia sp. BMG5.1]
BMG5.1 + BD-N 4	F202479.dat	Q20470_S_A_10982	21	10982	573.768	2	1145.52	1145.52	0.408548	0	70	1.15e-07	414	423	R	IEDELDDAAR	Y		2938	Q20470_S_A.20849.20849.2.dta	gb|KLL13106.1|	enolase [Frankia sp. BMG5.1]
BMG5.1 + BD-N 4	F202479.dat	Q20470_S_A_10983	21	10983	573.768	2	1145.52	1145.52	0.408548	0	69.98	1.15531e-07	414	423	R	IEDELDDAAR	Y		2970	Q20470_S_A.21175.21175.2.dta	gb|KLL13106.1|	enolase [Frankia sp. BMG5.1]
BMG5.1 + BD-N 4	F202479.dat	Q20470_S_A_10984	21	10984	573.768	2	1145.52	1145.52	0.408548	0	70.09	1.12641e-07	414	423	R	IEDELDDAAR	Y		2980	Q20470_S_A.21285.21285.2.dta	gb|KLL13106.1|	enolase [Frankia sp. BMG5.1]
BMG5.1 + BD-N 4	F202479.dat	Q20470_S_A_10985	21	10985	573.768	2	1145.52	1145.52	0.408548	0	69.77	1.21254e-07	414	423	R	IEDELDDAAR	Y		2864	Q20470_S_A.20088.20088.2.dta	gb|KLL13106.1|	enolase [Frankia sp. BMG5.1]
BMG5.1 + BD-N 4	F202479.dat	Q20470_S_A_10986	21	10986	573.768	2	1145.52	1145.52	0.513304	0	61.06	9.00944e-07	414	423	R	IEDELDDAAR	Y		3097	Q20470_S_A.22482.22482.2.dta	gb|KLL13106.1|	enolase [Frankia sp. BMG5.1]
BMG5.1 + BD-N 4	F202479.dat	Q20470_S_A_10987	21	10987	573.768	2	1145.52	1145.52	0.513304	0	44.65	3.94183e-05	414	423	R	IEDELDDAAR	Y		3119	Q20470_S_A.22712.22712.2.dta	gb|KLL13106.1|	enolase [Frankia sp. BMG5.1]
BMG5.1 + BD-N 4	F202479.dat	Q20470_S_A_10988	21	10988	573.768	2	1145.52	1145.52	0.513304	0	70.33	1.06585e-07	414	423	R	IEDELDDAAR	Y		3043	Q20470_S_A.21922.21922.2.dta	gb|KLL13106.1|	enolase [Frankia sp. BMG5.1]
BMG5.1 + BD-N 4	F202479.dat	Q20470_S_A_10989	21	10989	573.768	2	1145.52	1145.52	0.513304	0	70.16	1.1084e-07	414	423	R	IEDELDDAAR	Y		2990	Q20470_S_A.21389.21389.2.dta	gb|KLL13106.1|	enolase [Frankia sp. BMG5.1]
BMG5.1 + BD-N 4	F202479.dat	Q20470_S_A_10990	21	10990	573.768	2	1145.52	1145.52	0.513304	0	69.91	1.17408e-07	414	423	R	IEDELDDAAR	Y		2906	Q20470_S_A.20520.20520.2.dta	gb|KLL13106.1|	enolase [Frankia sp. BMG5.1]
BMG5.1 + BD-N 4	F202479.dat	Q20470_S_A_10991	21	10991	573.768	2	1145.52	1145.52	0.513304	0	69.81	1.20143e-07	414	423	R	IEDELDDAAR	Y		2885	Q20470_S_A.20302.20302.2.dta	gb|KLL13106.1|	enolase [Frankia sp. BMG5.1]
BMG5.1 + BD-N 4	F202479.dat	Q20470_S_A_10992	21	10992	573.768	2	1145.52	1145.52	0.61806	0	42.36	6.67879e-05	414	423	R	IEDELDDAAR	Y		3130	Q20470_S_A.22825.22825.2.dta	gb|KLL13106.1|	enolase [Frankia sp. BMG5.1]
BMG5.1 + BD-N 4	F202479.dat	Q20470_S_A_10993	21	10993	573.768	2	1145.52	1145.52	0.61806	0	70.06	1.13422e-07	414	423	R	IEDELDDAAR	Y		2949	Q20470_S_A.20958.20958.2.dta	gb|KLL13106.1|	enolase [Frankia sp. BMG5.1]
BMG5.1 + BD-N 4	F202479.dat	Q20470_S_A_10994	21	10994	573.768	2	1145.52	1145.52	0.722816	0	70.13	1.11609e-07	414	423	R	IEDELDDAAR	Y		3032	Q20470_S_A.21814.21814.2.dta	gb|KLL13106.1|	enolase [Frankia sp. BMG5.1]
BMG5.1 + BD-N 4	F202479.dat	Q20470_S_A_10995	21	10995	573.768	2	1145.52	1145.52	0.722816	0	69.97	1.15797e-07	414	423	R	IEDELDDAAR	Y		2959	Q20470_S_A.21065.21065.2.dta	gb|KLL13106.1|	enolase [Frankia sp. BMG5.1]
BMG5.1 + BD-N 4	F202479.dat	Q20470_S_A_10996	21	10996	573.768	2	1145.52	1145.52	0.932328	0	69.7	1.23225e-07	414	423	R	IEDELDDAAR	Y		2853	Q20470_S_A.19970.19970.2.dta	gb|KLL13106.1|	enolase [Frankia sp. BMG5.1]
BMG5.1 + BD-N 4	F202479.dat	Q20470_S_A_10997	103	10997	573.792	2	1145.57	1145.57	0.821427	0	45	5.05964e-05	145	155	R	SNALESAIADR	L		3568	Q20470_S_A.28107.28107.2.dta	gb|KLL13144.1|	hypothetical protein FrCorBMG51_00920 [Frankia sp. BMG5.1]
BMG5.1 + BD-N 4	F202479.dat	Q20470_S_A_10998	103	10998	573.792	2	1145.57	1145.57	1.36264	0	55.61	4.39663e-06	145	155	R	SNALESAIADR	L		3578	Q20470_S_A.28248.28248.2.dta	gb|KLL13144.1|	hypothetical protein FrCorBMG51_00920 [Frankia sp. BMG5.1]
BMG5.1 + BD-N 4	F202479.dat	Q20470_S_A_10999	103	10999	573.792	2	1145.57	1145.57	1.78165	0	52.33	9.64904e-06	145	155	R	SNALESAIADR	L		3589	Q20470_S_A.28391.28391.2.dta	gb|KLL13144.1|	hypothetical protein FrCorBMG51_00920 [Frankia sp. BMG5.1]
BMG5.1 + BD-N 4	F202479.dat	Q20470_S_A_110	8	110	351.213	2	700.411	700.412	-0.933736	0	37.93	0.000161065	201	207	R	VVALDGK	V		2943	Q20470_S_A.20895.20895.2.dta	gb|KLL12696.1|	succinyl-CoA synthetase subunit beta [Frankia sp. BMG5.1]
BMG5.1 + BD-N 4	F202479.dat	Q20470_S_A_11000	32	11000	382.881	3	1145.62	1145.62	0.396292	1	13.15	0.0556798	197	205	R	WLKENLSTR	V		3684	Q20470_S_A.29774.29774.3.dta	gb|KLL11128.1|	amino acid ABC transporter substrate-binding protein [Frankia sp. BMG5.1]
BMG5.1 + BD-N 4	F202479.dat	Q20470_S_A_11002	54	11002	574.291	2	1146.57	1146.57	1.01433	0	52.11	1.19959e-05	214	223	R	EFATPEQVAR	V		3335	Q20470_S_A.25158.25158.2.dta	gb|KLL12387.1|	3-oxoacyl-ACP reductase [Frankia sp. BMG5.1]
BMG5.1 + BD-N 4	F202479.dat	Q20470_S_A_11003	54	11003	574.292	2	1146.57	1146.57	2.2877	0	48.74	2.60636e-05	214	223	R	EFATPEQVAR	V		3346	Q20470_S_A.25295.25295.2.dta	gb|KLL12387.1|	3-oxoacyl-ACP reductase [Frankia sp. BMG5.1]
BMG5.1 + BD-N 4	F202479.dat	Q20470_S_A_11004	54	11004	574.293	2	1146.57	1146.57	3.14242	0	51.05	1.57047e-05	214	223	R	EFATPEQVAR	V		3364	Q20470_S_A.25506.25506.2.dta	gb|KLL12387.1|	3-oxoacyl-ACP reductase [Frankia sp. BMG5.1]
BMG5.1 + BD-N 4	F202479.dat	Q20470_S_A_11005	92	11005	574.301	2	1146.59	1146.59	0.148266	0	51.59	7.28097e-06	140	149	K	SDITSVEQLR	G		3433	Q20470_S_A.26368.26368.2.dta	gb|KLL12868.1|	sulfonate ABC transporter substrate-binding protein [Frankia sp. BMG5.1]
BMG5.1 + BD-N 4	F202479.dat	Q20470_S_A_11006	92	11006	574.302	2	1146.59	1146.59	0.689001	0	70.83	8.6734e-08	140	149	K	SDITSVEQLR	G		3467	Q20470_S_A.26791.26791.2.dta	gb|KLL12868.1|	sulfonate ABC transporter substrate-binding protein [Frankia sp. BMG5.1]
BMG5.1 + BD-N 4	F202479.dat	Q20470_S_A_11007	92	11007	574.302	2	1146.59	1146.59	0.898317	0	68.15	1.60764e-07	140	149	K	SDITSVEQLR	G		3455	Q20470_S_A.26646.26646.2.dta	gb|KLL12868.1|	sulfonate ABC transporter substrate-binding protein [Frankia sp. BMG5.1]
BMG5.1 + BD-N 4	F202479.dat	Q20470_S_A_11008	92	11008	574.302	2	1146.59	1146.59	0.898317	0	67.86	1.71866e-07	140	149	K	SDITSVEQLR	G		3445	Q20470_S_A.26509.26509.2.dta	gb|KLL12868.1|	sulfonate ABC transporter substrate-binding protein [Frankia sp. BMG5.1]
BMG5.1 + BD-N 4	F202479.dat	Q20470_S_A_11009	92	11009	574.303	2	1146.59	1146.59	2.7124	0	56.89	2.35341e-06	140	149	K	SDITSVEQLR	G		3477	Q20470_S_A.26931.26931.2.dta	gb|KLL12868.1|	sulfonate ABC transporter substrate-binding protein [Frankia sp. BMG5.1]
BMG5.1 + BD-N 4	F202479.dat	Q20470_S_A_11011	396	11011	574.327	2	1146.64	1146.64	-0.807577	0	37.61	0.000216725	2	11	M	PLPPLTPEQR	A		3650	Q20470_S_A.29228.29228.2.dta	gb|KLL09598.1|	integration host factor [Frankia sp. BMG5.1]
BMG5.1 + BD-N 4	F202479.dat	Q20470_S_A_11012	396	11012	574.328	2	1146.64	1146.64	1.63434	0	42.48	7.62665e-05	2	11	M	PLPPLTPEQR	A		3627	Q20470_S_A.28907.28907.2.dta	gb|KLL09598.1|	integration host factor [Frankia sp. BMG5.1]
BMG5.1 + BD-N 4	F202479.dat	Q20470_S_A_11013	396	11013	574.329	2	1146.64	1146.64	2.69832	0	43.3	4.67735e-05	2	11	M	PLPPLTPEQR	A		3639	Q20470_S_A.29067.29067.2.dta	gb|KLL09598.1|	integration host factor [Frankia sp. BMG5.1]
BMG5.1 + BD-N 4	F202479.dat	Q20470_S_A_11015	4	11015	383.225	3	1146.65	1146.65	1.50264	1	29.25	0.00136678	394	402	R	LRLDLAQYR	E		3702	Q20470_S_A.30074.30074.3.dta	gb|KLL12727.1|	ATP synthase F0F1 subunit alpha [Frankia sp. BMG5.1]
BMG5.1 + BD-N 4	F202479.dat	Q20470_S_A_11017	617	11017	574.825	2	1147.64	1147.63	0.570739	0	27.57	0.0022748	76	85	R	QAEPIPLPQR	A		3520	Q20470_S_A.27484.27484.2.dta	gb|KLL09754.1|	hypothetical protein FrCorBMG51_22730 [Frankia sp. BMG5.1]
BMG5.1 + BD-N 4	F202479.dat	Q20470_S_A_11018	617	11018	574.825	2	1147.64	1147.63	1.11098	0	27.26	0.00244311	76	85	R	QAEPIPLPQR	A		3508	Q20470_S_A.27325.27325.2.dta	gb|KLL09754.1|	hypothetical protein FrCorBMG51_22730 [Frankia sp. BMG5.1]
BMG5.1 + BD-N 4	F202479.dat	Q20470_S_A_11024	15	11024	384.203	3	1149.59	1149.59	-0.98122	1	26.18	0.00409684	143	153	R	GRGYVSAAQNK	Q		3628	Q20470_S_A.28920.28920.3.dta	gb|KLL12668.1|	DNA-directed RNA polymerase subunit alpha [Frankia sp. BMG5.1]
BMG5.1 + BD-N 4	F202479.dat	Q20470_S_A_11029	206	11029	576.288	2	1150.56	1150.56	-0.309414	0	17.4	0.0209266	320	330	R	SSLDYPVAGSR	F		3176	Q20470_S_A.23305.23305.2.dta	gb|KLL13000.1|	peptidase M16 [Frankia sp. BMG5.1]
BMG5.1 + BD-N 4	F202479.dat	Q20470_S_A_11030	206	11030	576.288	2	1150.56	1150.56	0.33375	0	24.08	0.00410383	320	330	R	SSLDYPVAGSR	F		3209	Q20470_S_A.23671.23671.2.dta	gb|KLL13000.1|	peptidase M16 [Frankia sp. BMG5.1]
BMG5.1 + BD-N 4	F202479.dat	Q20470_S_A_11031	206	11031	576.289	2	1150.56	1150.56	0.646641	0	53.31	4.89992e-06	320	330	R	SSLDYPVAGSR	F		3220	Q20470_S_A.23789.23789.2.dta	gb|KLL13000.1|	peptidase M16 [Frankia sp. BMG5.1]
BMG5.1 + BD-N 4	F202479.dat	Q20470_S_A_11032	206	11032	576.289	2	1150.56	1150.56	0.872617	0	43.36	4.84383e-05	320	330	R	SSLDYPVAGSR	F		3231	Q20470_S_A.23917.23917.2.dta	gb|KLL13000.1|	peptidase M16 [Frankia sp. BMG5.1]
BMG5.1 + BD-N 4	F202479.dat	Q20470_S_A_11033	206	11033	576.289	2	1150.56	1150.56	0.976914	0	52.75	5.57429e-06	320	330	R	SSLDYPVAGSR	F		3242	Q20470_S_A.24042.24042.2.dta	gb|KLL13000.1|	peptidase M16 [Frankia sp. BMG5.1]
BMG5.1 + BD-N 4	F202479.dat	Q20470_S_A_11034	206	11034	576.289	2	1150.56	1150.56	1.2898	0	13.14	0.0509553	320	330	R	SSLDYPVAGSR	F		3186	Q20470_S_A.23421.23421.2.dta	gb|KLL13000.1|	peptidase M16 [Frankia sp. BMG5.1]
BMG5.1 + BD-N 4	F202479.dat	Q20470_S_A_11035	206	11035	576.289	2	1150.56	1150.56	1.4984	0	16.85	0.0216865	320	330	R	SSLDYPVAGSR	F		3197	Q20470_S_A.23539.23539.2.dta	gb|KLL13000.1|	peptidase M16 [Frankia sp. BMG5.1]
BMG5.1 + BD-N 4	F202479.dat	Q20470_S_A_11036	206	11036	576.29	2	1150.57	1150.56	3.30621	0	13.4	0.0457088	320	330	R	SSLDYPVAGSR	F		3165	Q20470_S_A.23191.23191.2.dta	gb|KLL13000.1|	peptidase M16 [Frankia sp. BMG5.1]
BMG5.1 + BD-N 4	F202479.dat	Q20470_S_A_11038	64	11038	576.779	2	1151.54	1151.55	-1.38509	0	19.64	0.0124939	48	57	R	VEFDTTQGQK	G		2816	Q20470_S_A.19592.19592.2.dta	gb|KLL10548.1|	cold-shock protein [Frankia sp. BMG5.1]
BMG5.1 + BD-N 4	F202479.dat	Q20470_S_A_11039	64	11039	576.78	2	1151.54	1151.55	-1.17668	0	19.73	0.0122376	48	57	R	VEFDTTQGQK	G		2827	Q20470_S_A.19703.19703.2.dta	gb|KLL10548.1|	cold-shock protein [Frankia sp. BMG5.1]
BMG5.1 + BD-N 4	F202479.dat	Q20470_S_A_11040	64	11040	576.78	2	1151.55	1151.55	-0.74248	0	45.61	3.70966e-05	48	57	R	VEFDTTQGQK	G		2691	Q20470_S_A.18313.18313.2.dta	gb|KLL10548.1|	cold-shock protein [Frankia sp. BMG5.1]
BMG5.1 + BD-N 4	F202479.dat	Q20470_S_A_11041	64	11041	576.78	2	1151.55	1151.55	-0.325649	0	18.43	0.0179436	48	57	R	VEFDTTQGQK	G		2839	Q20470_S_A.19824.19824.2.dta	gb|KLL10548.1|	cold-shock protein [Frankia sp. BMG5.1]
BMG5.1 + BD-N 4	F202479.dat	Q20470_S_A_11042	64	11042	576.78	2	1151.55	1151.55	-0.325649	0	61.16	9.56996e-07	48	57	R	VEFDTTQGQK	G		2680	Q20470_S_A.18206.18206.2.dta	gb|KLL10548.1|	cold-shock protein [Frankia sp. BMG5.1]
BMG5.1 + BD-N 4	F202479.dat	Q20470_S_A_11043	64	11043	576.78	2	1151.55	1151.55	-0.221441	0	19.78	0.0131495	48	57	R	VEFDTTQGQK	G		2860	Q20470_S_A.20044.20044.2.dta	gb|KLL10548.1|	cold-shock protein [Frankia sp. BMG5.1]
BMG5.1 + BD-N 4	F202479.dat	Q20470_S_A_11044	64	11044	576.78	2	1151.55	1151.55	-0.221441	0	52.53	6.98088e-06	48	57	R	VEFDTTQGQK	G		2649	Q20470_S_A.17890.17890.2.dta	gb|KLL10548.1|	cold-shock protein [Frankia sp. BMG5.1]
BMG5.1 + BD-N 4	F202479.dat	Q20470_S_A_11045	64	11045	576.78	2	1151.55	1151.55	-0.117234	0	17.24	0.0235999	48	57	R	VEFDTTQGQK	G		2890	Q20470_S_A.20352.20352.2.dta	gb|KLL10548.1|	cold-shock protein [Frankia sp. BMG5.1]
BMG5.1 + BD-N 4	F202479.dat	Q20470_S_A_11047	64	11047	576.78	2	1151.55	1151.55	-0.117234	0	50.17	1.20202e-05	48	57	R	VEFDTTQGQK	G		2597	Q20470_S_A.17370.17370.2.dta	gb|KLL10548.1|	cold-shock protein [Frankia sp. BMG5.1]
BMG5.1 + BD-N 4	F202479.dat	Q20470_S_A_11048	64	11048	576.78	2	1151.55	1151.55	-0.013026	0	19.93	0.0127031	48	57	R	VEFDTTQGQK	G		2805	Q20470_S_A.19480.19480.2.dta	gb|KLL10548.1|	cold-shock protein [Frankia sp. BMG5.1]
BMG5.1 + BD-N 4	F202479.dat	Q20470_S_A_11049	64	11049	576.78	2	1151.55	1151.55	-0.013026	0	47.27	2.34374e-05	48	57	R	VEFDTTQGQK	G		2556	Q20470_S_A.16960.16960.2.dta	gb|KLL10548.1|	cold-shock protein [Frankia sp. BMG5.1]
BMG5.1 + BD-N 4	F202479.dat	Q20470_S_A_11050	64	11050	576.78	2	1151.55	1151.55	0.0911818	0	46.52	2.78554e-05	48	57	R	VEFDTTQGQK	G		2670	Q20470_S_A.18102.18102.2.dta	gb|KLL10548.1|	cold-shock protein [Frankia sp. BMG5.1]
BMG5.1 + BD-N 4	F202479.dat	Q20470_S_A_11051	64	11051	576.78	2	1151.55	1151.55	0.0911818	0	64.42	4.51762e-07	48	57	R	VEFDTTQGQK	G		2628	Q20470_S_A.17680.17680.2.dta	gb|KLL10548.1|	cold-shock protein [Frankia sp. BMG5.1]
BMG5.1 + BD-N 4	F202479.dat	Q20470_S_A_11052	64	11052	576.78	2	1151.55	1151.55	0.0911818	0	64.74	4.19672e-07	48	57	R	VEFDTTQGQK	G		2639	Q20470_S_A.17786.17786.2.dta	gb|KLL10548.1|	cold-shock protein [Frankia sp. BMG5.1]
BMG5.1 + BD-N 4	F202479.dat	Q20470_S_A_11053	64	11053	576.78	2	1151.55	1151.55	0.0911818	0	47.48	2.23311e-05	48	57	R	VEFDTTQGQK	G		2524	Q20470_S_A.16652.16652.2.dta	gb|KLL10548.1|	cold-shock protein [Frankia sp. BMG5.1]
BMG5.1 + BD-N 4	F202479.dat	Q20470_S_A_11054	38	11054	576.78	2	1151.55	1151.55	0.104208	0	27.51	0.00221774	151	161	K	GQYSPTSEVGK	I		2027	Q20470_S_A.11970.11970.2.dta	gb|KLL12618.1|	2-oxoacid:ferredoxin oxidoreductase subunit beta [Frankia sp. BMG5.1]
BMG5.1 + BD-N 4	F202479.dat	Q20470_S_A_11055	64	11055	576.78	2	1151.55	1151.55	0.0911818	0	59.88	1.28502e-06	48	57	R	VEFDTTQGQK	G		2514	Q20470_S_A.16550.16550.2.dta	gb|KLL10548.1|	cold-shock protein [Frankia sp. BMG5.1]
BMG5.1 + BD-N 4	F202479.dat	Q20470_S_A_11056	38	11056	576.78	2	1151.55	1151.55	0.104208	0	27.18	0.00239282	151	161	K	GQYSPTSEVGK	I		2162	Q20470_S_A.13202.13202.2.dta	gb|KLL12618.1|	2-oxoacid:ferredoxin oxidoreductase subunit beta [Frankia sp. BMG5.1]
BMG5.1 + BD-N 4	F202479.dat	Q20470_S_A_11057	64	11057	576.78	2	1151.55	1151.55	0.0911818	0	43.07	6.16467e-05	48	57	R	VEFDTTQGQK	G		2224	Q20470_S_A.13780.13780.2.dta	gb|KLL10548.1|	cold-shock protein [Frankia sp. BMG5.1]
BMG5.1 + BD-N 4	F202479.dat	Q20470_S_A_11058	64	11058	576.78	2	1151.55	1151.55	0.0911818	0	46.65	2.7034e-05	48	57	R	VEFDTTQGQK	G		2193	Q20470_S_A.13488.13488.2.dta	gb|KLL10548.1|	cold-shock protein [Frankia sp. BMG5.1]
BMG5.1 + BD-N 4	F202479.dat	Q20470_S_A_11060	64	11060	576.78	2	1151.55	1151.55	0.19539	0	30.6	0.0010887	48	57	R	VEFDTTQGQK	G		2785	Q20470_S_A.19267.19267.2.dta	gb|KLL10548.1|	cold-shock protein [Frankia sp. BMG5.1]
BMG5.1 + BD-N 4	F202479.dat	Q20470_S_A_11061	38	11061	576.78	2	1151.55	1151.55	0.208415	0	25.53	0.00349873	151	161	K	GQYSPTSEVGK	I		1975	Q20470_S_A.11511.11511.2.dta	gb|KLL12618.1|	2-oxoacid:ferredoxin oxidoreductase subunit beta [Frankia sp. BMG5.1]
BMG5.1 + BD-N 4	F202479.dat	Q20470_S_A_11062	38	11062	576.78	2	1151.55	1151.55	0.208415	0	24.9	0.00404492	151	161	K	GQYSPTSEVGK	I		2152	Q20470_S_A.13104.13104.2.dta	gb|KLL12618.1|	2-oxoacid:ferredoxin oxidoreductase subunit beta [Frankia sp. BMG5.1]
BMG5.1 + BD-N 4	F202479.dat	Q20470_S_A_11063	64	11063	576.78	2	1151.55	1151.55	0.19539	0	70.03	1.2414e-07	48	57	R	VEFDTTQGQK	G		2431	Q20470_S_A.15743.15743.2.dta	gb|KLL10548.1|	cold-shock protein [Frankia sp. BMG5.1]
BMG5.1 + BD-N 4	F202479.dat	Q20470_S_A_11064	64	11064	576.78	2	1151.55	1151.55	0.19539	0	55.73	3.34126e-06	48	57	R	VEFDTTQGQK	G		2483	Q20470_S_A.16239.16239.2.dta	gb|KLL10548.1|	cold-shock protein [Frankia sp. BMG5.1]
BMG5.1 + BD-N 4	F202479.dat	Q20470_S_A_11065	64	11065	576.78	2	1151.55	1151.55	0.19539	0	56.92	2.54045e-06	48	57	R	VEFDTTQGQK	G		2452	Q20470_S_A.15943.15943.2.dta	gb|KLL10548.1|	cold-shock protein [Frankia sp. BMG5.1]
BMG5.1 + BD-N 4	F202479.dat	Q20470_S_A_11067	64	11067	576.78	2	1151.55	1151.55	0.316965	0	27.55	0.0021974	48	57	R	VEFDTTQGQK	G		2774	Q20470_S_A.19162.19162.2.dta	gb|KLL10548.1|	cold-shock protein [Frankia sp. BMG5.1]
BMG5.1 + BD-N 4	F202479.dat	Q20470_S_A_11068	64	11068	576.78	2	1151.55	1151.55	0.316965	0	63.76	5.25908e-07	48	57	R	VEFDTTQGQK	G		2659	Q20470_S_A.17995.17995.2.dta	gb|KLL10548.1|	cold-shock protein [Frankia sp. BMG5.1]
BMG5.1 + BD-N 4	F202479.dat	Q20470_S_A_11069	64	11069	576.78	2	1151.55	1151.55	0.316965	0	46.12	3.05429e-05	48	57	R	VEFDTTQGQK	G		2618	Q20470_S_A.17578.17578.2.dta	gb|KLL10548.1|	cold-shock protein [Frankia sp. BMG5.1]
BMG5.1 + BD-N 4	F202479.dat	Q20470_S_A_11070	38	11070	576.78	2	1151.55	1151.55	0.329991	0	35.68	0.000337995	151	161	K	GQYSPTSEVGK	I		2089	Q20470_S_A.12527.12527.2.dta	gb|KLL12618.1|	2-oxoacid:ferredoxin oxidoreductase subunit beta [Frankia sp. BMG5.1]
BMG5.1 + BD-N 4	F202479.dat	Q20470_S_A_11071	64	11071	576.78	2	1151.55	1151.55	0.316965	0	36.03	0.000311824	48	57	R	VEFDTTQGQK	G		2204	Q20470_S_A.13586.13586.2.dta	gb|KLL10548.1|	cold-shock protein [Frankia sp. BMG5.1]
BMG5.1 + BD-N 4	F202479.dat	Q20470_S_A_11072	64	11072	576.78	2	1151.55	1151.55	0.316965	0	17.47	0.0223826	48	57	R	VEFDTTQGQK	G		2131	Q20470_S_A.12911.12911.2.dta	gb|KLL10548.1|	cold-shock protein [Frankia sp. BMG5.1]
BMG5.1 + BD-N 4	F202479.dat	Q20470_S_A_11073	64	11073	576.78	2	1151.55	1151.55	0.316965	0	33.94	0.000504557	48	57	R	VEFDTTQGQK	G		2183	Q20470_S_A.13393.13393.2.dta	gb|KLL10548.1|	cold-shock protein [Frankia sp. BMG5.1]
BMG5.1 + BD-N 4	F202479.dat	Q20470_S_A_11074	64	11074	576.78	2	1151.55	1151.55	0.316965	0	45.8	3.28783e-05	48	57	R	VEFDTTQGQK	G		2255	Q20470_S_A.14078.14078.2.dta	gb|KLL10548.1|	cold-shock protein [Frankia sp. BMG5.1]
BMG5.1 + BD-N 4	F202479.dat	Q20470_S_A_11075	64	11075	576.78	2	1151.55	1151.55	0.316965	0	53.15	6.05215e-06	48	57	R	VEFDTTQGQK	G		2411	Q20470_S_A.15544.15544.2.dta	gb|KLL10548.1|	cold-shock protein [Frankia sp. BMG5.1]
BMG5.1 + BD-N 4	F202479.dat	Q20470_S_A_11076	64	11076	576.78	2	1151.55	1151.55	0.316965	0	52.42	7.15995e-06	48	57	R	VEFDTTQGQK	G		2328	Q20470_S_A.14761.14761.2.dta	gb|KLL10548.1|	cold-shock protein [Frankia sp. BMG5.1]
BMG5.1 + BD-N 4	F202479.dat	Q20470_S_A_11077	64	11077	576.78	2	1151.55	1151.55	0.316965	0	54.84	4.10119e-06	48	57	R	VEFDTTQGQK	G		2390	Q20470_S_A.15345.15345.2.dta	gb|KLL10548.1|	cold-shock protein [Frankia sp. BMG5.1]
BMG5.1 + BD-N 4	F202479.dat	Q20470_S_A_11078	64	11078	576.78	2	1151.55	1151.55	0.316965	0	69.77	1.31798e-07	48	57	R	VEFDTTQGQK	G		2380	Q20470_S_A.15245.15245.2.dta	gb|KLL10548.1|	cold-shock protein [Frankia sp. BMG5.1]
BMG5.1 + BD-N 4	F202479.dat	Q20470_S_A_11079	64	11079	576.78	2	1151.55	1151.55	0.316965	0	51.56	8.72791e-06	48	57	R	VEFDTTQGQK	G		2245	Q20470_S_A.13980.13980.2.dta	gb|KLL10548.1|	cold-shock protein [Frankia sp. BMG5.1]
BMG5.1 + BD-N 4	F202479.dat	Q20470_S_A_11080	64	11080	576.78	2	1151.55	1151.55	0.316965	0	69.47	1.41224e-07	48	57	R	VEFDTTQGQK	G		2318	Q20470_S_A.14662.14662.2.dta	gb|KLL10548.1|	cold-shock protein [Frankia sp. BMG5.1]
BMG5.1 + BD-N 4	F202479.dat	Q20470_S_A_11081	64	11081	576.78	2	1151.55	1151.55	0.316965	0	69.71	1.33632e-07	48	57	R	VEFDTTQGQK	G		2369	Q20470_S_A.15151.15151.2.dta	gb|KLL10548.1|	cold-shock protein [Frankia sp. BMG5.1]
BMG5.1 + BD-N 4	F202479.dat	Q20470_S_A_11082	64	11082	576.78	2	1151.55	1151.55	0.316965	0	69.6	1.3706e-07	48	57	R	VEFDTTQGQK	G		2338	Q20470_S_A.14860.14860.2.dta	gb|KLL10548.1|	cold-shock protein [Frankia sp. BMG5.1]
BMG5.1 + BD-N 4	F202479.dat	Q20470_S_A_11083	64	11083	576.78	2	1151.55	1151.55	0.316965	0	52.09	7.72521e-06	48	57	R	VEFDTTQGQK	G		2359	Q20470_S_A.15056.15056.2.dta	gb|KLL10548.1|	cold-shock protein [Frankia sp. BMG5.1]
BMG5.1 + BD-N 4	F202479.dat	Q20470_S_A_11084	64	11084	576.78	2	1151.55	1151.55	0.316965	0	49.6	1.3706e-05	48	57	R	VEFDTTQGQK	G		2421	Q20470_S_A.15641.15641.2.dta	gb|KLL10548.1|	cold-shock protein [Frankia sp. BMG5.1]
BMG5.1 + BD-N 4	F202479.dat	Q20470_S_A_11085	64	11085	576.78	2	1151.55	1151.55	0.421173	0	17.86	0.0204602	48	57	R	VEFDTTQGQK	G		1945	Q20470_S_A.11247.11247.2.dta	gb|KLL10548.1|	cold-shock protein [Frankia sp. BMG5.1]
BMG5.1 + BD-N 4	F202479.dat	Q20470_S_A_11086	64	11086	576.78	2	1151.55	1151.55	0.421173	0	56.01	3.13264e-06	48	57	R	VEFDTTQGQK	G		2535	Q20470_S_A.16753.16753.2.dta	gb|KLL10548.1|	cold-shock protein [Frankia sp. BMG5.1]
BMG5.1 + BD-N 4	F202479.dat	Q20470_S_A_11087	64	11087	576.78	2	1151.55	1151.55	0.421173	0	24.8	0.00413914	48	57	R	VEFDTTQGQK	G		2173	Q20470_S_A.13299.13299.2.dta	gb|KLL10548.1|	cold-shock protein [Frankia sp. BMG5.1]
BMG5.1 + BD-N 4	F202479.dat	Q20470_S_A_11088	38	11088	576.78	2	1151.55	1151.55	0.434199	0	25.36	0.0036384	151	161	K	GQYSPTSEVGK	I		2079	Q20470_S_A.12434.12434.2.dta	gb|KLL12618.1|	2-oxoacid:ferredoxin oxidoreductase subunit beta [Frankia sp. BMG5.1]
BMG5.1 + BD-N 4	F202479.dat	Q20470_S_A_11089	38	11089	576.78	2	1151.55	1151.55	0.434199	0	22.63	0.00682197	151	161	K	GQYSPTSEVGK	I		2037	Q20470_S_A.12061.12061.2.dta	gb|KLL12618.1|	2-oxoacid:ferredoxin oxidoreductase subunit beta [Frankia sp. BMG5.1]
BMG5.1 + BD-N 4	F202479.dat	Q20470_S_A_11090	64	11090	576.78	2	1151.55	1151.55	0.421173	0	41.4	9.05545e-05	48	57	R	VEFDTTQGQK	G		2214	Q20470_S_A.13680.13680.2.dta	gb|KLL10548.1|	cold-shock protein [Frankia sp. BMG5.1]
BMG5.1 + BD-N 4	F202479.dat	Q20470_S_A_11091	64	11091	576.78	2	1151.55	1151.55	0.421173	0	59.83	1.2999e-06	48	57	R	VEFDTTQGQK	G		2566	Q20470_S_A.17062.17062.2.dta	gb|KLL10548.1|	cold-shock protein [Frankia sp. BMG5.1]
BMG5.1 + BD-N 4	F202479.dat	Q20470_S_A_11092	38	11092	576.78	2	1151.55	1151.55	0.434199	0	26.1	0.00306839	151	161	K	GQYSPTSEVGK	I		2068	Q20470_S_A.12340.12340.2.dta	gb|KLL12618.1|	2-oxoacid:ferredoxin oxidoreductase subunit beta [Frankia sp. BMG5.1]
BMG5.1 + BD-N 4	F202479.dat	Q20470_S_A_11093	64	11093	576.78	2	1151.55	1151.55	0.421173	0	50.77	1.04691e-05	48	57	R	VEFDTTQGQK	G		2307	Q20470_S_A.14564.14564.2.dta	gb|KLL10548.1|	cold-shock protein [Frankia sp. BMG5.1]
BMG5.1 + BD-N 4	F202479.dat	Q20470_S_A_11094	64	11094	576.78	2	1151.55	1151.55	0.421173	0	49.03	1.56282e-05	48	57	R	VEFDTTQGQK	G		2235	Q20470_S_A.13882.13882.2.dta	gb|KLL10548.1|	cold-shock protein [Frankia sp. BMG5.1]
BMG5.1 + BD-N 4	F202479.dat	Q20470_S_A_11095	64	11095	576.78	2	1151.55	1151.55	0.421173	0	58.45	1.78612e-06	48	57	R	VEFDTTQGQK	G		2472	Q20470_S_A.16139.16139.2.dta	gb|KLL10548.1|	cold-shock protein [Frankia sp. BMG5.1]
BMG5.1 + BD-N 4	F202479.dat	Q20470_S_A_11096	64	11096	576.78	2	1151.55	1151.55	0.421173	0	52.11	7.68971e-06	48	57	R	VEFDTTQGQK	G		2400	Q20470_S_A.15443.15443.2.dta	gb|KLL10548.1|	cold-shock protein [Frankia sp. BMG5.1]
BMG5.1 + BD-N 4	F202479.dat	Q20470_S_A_11097	64	11097	576.78	2	1151.55	1151.55	0.421173	0	55.49	3.5311e-06	48	57	R	VEFDTTQGQK	G		2493	Q20470_S_A.16343.16343.2.dta	gb|KLL10548.1|	cold-shock protein [Frankia sp. BMG5.1]
BMG5.1 + BD-N 4	F202479.dat	Q20470_S_A_11098	64	11098	576.781	2	1151.55	1151.55	0.525381	0	18.09	0.0194048	48	57	R	VEFDTTQGQK	G		2764	Q20470_S_A.19053.19053.2.dta	gb|KLL10548.1|	cold-shock protein [Frankia sp. BMG5.1]
BMG5.1 + BD-N 4	F202479.dat	Q20470_S_A_11099	64	11099	576.781	2	1151.55	1151.55	0.525381	0	41.11	9.68077e-05	48	57	R	VEFDTTQGQK	G		1914	Q20470_S_A.10976.10976.2.dta	gb|KLL10548.1|	cold-shock protein [Frankia sp. BMG5.1]
BMG5.1 + BD-N 4	F202479.dat	Q20470_S_A_111	8	111	351.213	2	700.411	700.412	-0.933736	0	36.57	0.000220293	201	207	R	VVALDGK	V		3016	Q20470_S_A.21648.21648.2.dta	gb|KLL12696.1|	succinyl-CoA synthetase subunit beta [Frankia sp. BMG5.1]
BMG5.1 + BD-N 4	F202479.dat	Q20470_S_A_11100	38	11100	576.781	2	1151.55	1151.55	0.538407	0	19.8	0.0130891	151	161	K	GQYSPTSEVGK	I		2006	Q20470_S_A.11782.11782.2.dta	gb|KLL12618.1|	2-oxoacid:ferredoxin oxidoreductase subunit beta [Frankia sp. BMG5.1]
BMG5.1 + BD-N 4	F202479.dat	Q20470_S_A_11101	64	11101	576.781	2	1151.55	1151.55	0.525381	0	56.55	2.76637e-06	48	57	R	VEFDTTQGQK	G		2576	Q20470_S_A.17166.17166.2.dta	gb|KLL10548.1|	cold-shock protein [Frankia sp. BMG5.1]
BMG5.1 + BD-N 4	F202479.dat	Q20470_S_A_11102	64	11102	576.781	2	1151.55	1151.55	0.525381	0	55.14	3.82745e-06	48	57	R	VEFDTTQGQK	G		2607	Q20470_S_A.17475.17475.2.dta	gb|KLL10548.1|	cold-shock protein [Frankia sp. BMG5.1]
BMG5.1 + BD-N 4	F202479.dat	Q20470_S_A_11103	64	11103	576.781	2	1151.55	1151.55	0.525381	0	51.53	8.7884e-06	48	57	R	VEFDTTQGQK	G		2276	Q20470_S_A.14273.14273.2.dta	gb|KLL10548.1|	cold-shock protein [Frankia sp. BMG5.1]
BMG5.1 + BD-N 4	F202479.dat	Q20470_S_A_11104	64	11104	576.781	2	1151.55	1151.55	0.525381	0	36.84	0.000258768	48	57	R	VEFDTTQGQK	G		2142	Q20470_S_A.13009.13009.2.dta	gb|KLL10548.1|	cold-shock protein [Frankia sp. BMG5.1]
BMG5.1 + BD-N 4	F202479.dat	Q20470_S_A_11105	64	11105	576.781	2	1151.55	1151.55	0.525381	0	40.04	0.000123854	48	57	R	VEFDTTQGQK	G		2442	Q20470_S_A.15841.15841.2.dta	gb|KLL10548.1|	cold-shock protein [Frankia sp. BMG5.1]
BMG5.1 + BD-N 4	F202479.dat	Q20470_S_A_11106	64	11106	576.781	2	1151.55	1151.55	0.525381	0	51.49	8.86972e-06	48	57	R	VEFDTTQGQK	G		2297	Q20470_S_A.14466.14466.2.dta	gb|KLL10548.1|	cold-shock protein [Frankia sp. BMG5.1]
BMG5.1 + BD-N 4	F202479.dat	Q20470_S_A_11107	64	11107	576.781	2	1151.55	1151.55	0.525381	0	52.2	7.53199e-06	48	57	R	VEFDTTQGQK	G		2349	Q20470_S_A.14957.14957.2.dta	gb|KLL10548.1|	cold-shock protein [Frankia sp. BMG5.1]
BMG5.1 + BD-N 4	F202479.dat	Q20470_S_A_11108	38	11108	576.781	2	1151.55	1151.55	0.642614	0	19.4	0.0143519	151	161	K	GQYSPTSEVGK	I		1965	Q20470_S_A.11423.11423.2.dta	gb|KLL12618.1|	2-oxoacid:ferredoxin oxidoreductase subunit beta [Frankia sp. BMG5.1]
BMG5.1 + BD-N 4	F202479.dat	Q20470_S_A_11109	38	11109	576.781	2	1151.55	1151.55	0.642614	0	23.89	0.00510399	151	161	K	GQYSPTSEVGK	I		2047	Q20470_S_A.12156.12156.2.dta	gb|KLL12618.1|	2-oxoacid:ferredoxin oxidoreductase subunit beta [Frankia sp. BMG5.1]
BMG5.1 + BD-N 4	F202479.dat	Q20470_S_A_11110	64	11110	576.781	2	1151.55	1151.55	0.629588	0	59.92	1.27324e-06	48	57	R	VEFDTTQGQK	G		2504	Q20470_S_A.16444.16444.2.dta	gb|KLL10548.1|	cold-shock protein [Frankia sp. BMG5.1]
BMG5.1 + BD-N 4	F202479.dat	Q20470_S_A_11111	64	11111	576.781	2	1151.55	1151.55	0.629588	0	69.7	1.3394e-07	48	57	R	VEFDTTQGQK	G		2462	Q20470_S_A.16040.16040.2.dta	gb|KLL10548.1|	cold-shock protein [Frankia sp. BMG5.1]
BMG5.1 + BD-N 4	F202479.dat	Q20470_S_A_11112	64	11112	576.781	2	1151.55	1151.55	0.629588	0	36.66	0.000269718	48	57	R	VEFDTTQGQK	G		2266	Q20470_S_A.14177.14177.2.dta	gb|KLL10548.1|	cold-shock protein [Frankia sp. BMG5.1]
BMG5.1 + BD-N 4	F202479.dat	Q20470_S_A_11113	64	11113	576.781	2	1151.55	1151.55	0.629588	0	51.52	8.80866e-06	48	57	R	VEFDTTQGQK	G		2287	Q20470_S_A.14370.14370.2.dta	gb|KLL10548.1|	cold-shock protein [Frankia sp. BMG5.1]
BMG5.1 + BD-N 4	F202479.dat	Q20470_S_A_11114	64	11114	576.781	2	1151.55	1151.55	0.733796	0	49.77	1.31798e-05	48	57	R	VEFDTTQGQK	G		2701	Q20470_S_A.18425.18425.2.dta	gb|KLL10548.1|	cold-shock protein [Frankia sp. BMG5.1]
BMG5.1 + BD-N 4	F202479.dat	Q20470_S_A_11115	38	11115	576.781	2	1151.55	1151.55	0.746822	0	17.37	0.0229039	151	161	K	GQYSPTSEVGK	I		1985	Q20470_S_A.11600.11600.2.dta	gb|KLL12618.1|	2-oxoacid:ferredoxin oxidoreductase subunit beta [Frankia sp. BMG5.1]
BMG5.1 + BD-N 4	F202479.dat	Q20470_S_A_11116	64	11116	576.781	2	1151.55	1151.55	0.733796	0	32.64	0.000680628	48	57	R	VEFDTTQGQK	G		1934	Q20470_S_A.11156.11156.2.dta	gb|KLL10548.1|	cold-shock protein [Frankia sp. BMG5.1]
BMG5.1 + BD-N 4	F202479.dat	Q20470_S_A_11117	64	11117	576.781	2	1151.55	1151.55	0.733796	0	26.55	0.00276637	48	57	R	VEFDTTQGQK	G		1955	Q20470_S_A.11336.11336.2.dta	gb|KLL10548.1|	cold-shock protein [Frankia sp. BMG5.1]
BMG5.1 + BD-N 4	F202479.dat	Q20470_S_A_11118	64	11118	576.781	2	1151.55	1151.55	0.733796	0	17.17	0.0239834	48	57	R	VEFDTTQGQK	G		1996	Q20470_S_A.11691.11691.2.dta	gb|KLL10548.1|	cold-shock protein [Frankia sp. BMG5.1]
BMG5.1 + BD-N 4	F202479.dat	Q20470_S_A_11119	64	11119	576.781	2	1151.55	1151.55	0.733796	0	28.25	0.00187029	48	57	R	VEFDTTQGQK	G		1924	Q20470_S_A.11067.11067.2.dta	gb|KLL10548.1|	cold-shock protein [Frankia sp. BMG5.1]
BMG5.1 + BD-N 4	F202479.dat	Q20470_S_A_11120	64	11120	576.781	2	1151.55	1151.55	0.733796	0	39.75	0.000132407	48	57	R	VEFDTTQGQK	G		2586	Q20470_S_A.17268.17268.2.dta	gb|KLL10548.1|	cold-shock protein [Frankia sp. BMG5.1]
BMG5.1 + BD-N 4	F202479.dat	Q20470_S_A_11121	64	11121	576.781	2	1151.55	1151.55	0.733796	0	55.57	3.46665e-06	48	57	R	VEFDTTQGQK	G		1904	Q20470_S_A.10887.10887.2.dta	gb|KLL10548.1|	cold-shock protein [Frankia sp. BMG5.1]
BMG5.1 + BD-N 4	F202479.dat	Q20470_S_A_11122	64	11122	576.781	2	1151.55	1151.55	0.733796	0	62.2	7.53199e-07	48	57	R	VEFDTTQGQK	G		2545	Q20470_S_A.16856.16856.2.dta	gb|KLL10548.1|	cold-shock protein [Frankia sp. BMG5.1]
BMG5.1 + BD-N 4	F202479.dat	Q20470_S_A_11123	38	11123	576.781	2	1151.55	1151.55	0.746822	0	34.36	0.000458047	151	161	K	GQYSPTSEVGK	I		2121	Q20470_S_A.12816.12816.2.dta	gb|KLL12618.1|	2-oxoacid:ferredoxin oxidoreductase subunit beta [Frankia sp. BMG5.1]
BMG5.1 + BD-N 4	F202479.dat	Q20470_S_A_11124	38	11124	576.781	2	1151.55	1151.55	0.85103	0	23.19	0.00599667	151	161	K	GQYSPTSEVGK	I		2017	Q20470_S_A.11877.11877.2.dta	gb|KLL12618.1|	2-oxoacid:ferredoxin oxidoreductase subunit beta [Frankia sp. BMG5.1]
BMG5.1 + BD-N 4	F202479.dat	Q20470_S_A_11125	38	11125	576.781	2	1151.55	1151.55	0.955238	0	24.7	0.00423555	151	161	K	GQYSPTSEVGK	I		2058	Q20470_S_A.12245.12245.2.dta	gb|KLL12618.1|	2-oxoacid:ferredoxin oxidoreductase subunit beta [Frankia sp. BMG5.1]
BMG5.1 + BD-N 4	F202479.dat	Q20470_S_A_11127	64	11127	576.781	2	1151.55	1151.55	1.04642	0	17.67	0.0213752	48	57	R	VEFDTTQGQK	G		2849	Q20470_S_A.19932.19932.2.dta	gb|KLL10548.1|	cold-shock protein [Frankia sp. BMG5.1]
BMG5.1 + BD-N 4	F202479.dat	Q20470_S_A_11130	64	11130	576.781	2	1151.55	1151.55	1.04642	0	27.72	0.00211305	48	57	R	VEFDTTQGQK	G		2795	Q20470_S_A.19373.19373.2.dta	gb|KLL10548.1|	cold-shock protein [Frankia sp. BMG5.1]
BMG5.1 + BD-N 4	F202479.dat	Q20470_S_A_11131	64	11131	576.781	2	1151.55	1151.55	1.04642	0	50.98	9.97493e-06	48	57	R	VEFDTTQGQK	G		2722	Q20470_S_A.18635.18635.2.dta	gb|KLL10548.1|	cold-shock protein [Frankia sp. BMG5.1]
BMG5.1 + BD-N 4	F202479.dat	Q20470_S_A_11132	64	11132	576.781	2	1151.55	1151.55	1.25483	0	42	7.88697e-05	48	57	R	VEFDTTQGQK	G		2712	Q20470_S_A.18531.18531.2.dta	gb|KLL10548.1|	cold-shock protein [Frankia sp. BMG5.1]
BMG5.1 + BD-N 4	F202479.dat	Q20470_S_A_11133	64	11133	576.781	2	1151.55	1151.55	1.37641	0	36.64	0.000270963	48	57	R	VEFDTTQGQK	G		2733	Q20470_S_A.18739.18739.2.dta	gb|KLL10548.1|	cold-shock protein [Frankia sp. BMG5.1]
BMG5.1 + BD-N 4	F202479.dat	Q20470_S_A_11134	64	11134	576.781	2	1151.55	1151.55	1.37641	0	32.74	0.000665135	48	57	R	VEFDTTQGQK	G		2753	Q20470_S_A.18947.18947.2.dta	gb|KLL10548.1|	cold-shock protein [Frankia sp. BMG5.1]
BMG5.1 + BD-N 4	F202479.dat	Q20470_S_A_11138	38	11138	576.781	2	1151.55	1151.55	2.01468	0	16.45	0.0305727	151	161	K	GQYSPTSEVGK	I		1763	Q20470_S_A.9639.9639.2.dta	gb|KLL12618.1|	2-oxoacid:ferredoxin oxidoreductase subunit beta [Frankia sp. BMG5.1]
BMG5.1 + BD-N 4	F202479.dat	Q20470_S_A_11139	64	11139	576.781	2	1151.55	1151.55	2.10586	0	50.46	1.21432e-05	48	57	R	VEFDTTQGQK	G		2743	Q20470_S_A.18840.18840.2.dta	gb|KLL10548.1|	cold-shock protein [Frankia sp. BMG5.1]
BMG5.1 + BD-N 4	F202479.dat	Q20470_S_A_11144	255	11144	576.79	2	1151.56	1151.56	0.146757	0	46.79	2.09411e-05	70	81	R	FTAIMGPSGSGK	S		3532	Q20470_S_A.27632.27632.2.dta	gb|KLL11039.1|	ABC transporter ATP-binding protein [Frankia sp. BMG5.1]
BMG5.1 + BD-N 4	F202479.dat	Q20470_S_A_11145	255	11145	576.79	2	1151.57	1151.56	1.20619	0	42.55	5.55904e-05	70	81	R	FTAIMGPSGSGK	S		3543	Q20470_S_A.27780.27780.2.dta	gb|KLL11039.1|	ABC transporter ATP-binding protein [Frankia sp. BMG5.1]
BMG5.1 + BD-N 4	F202479.dat	Q20470_S_A_11146	555	11146	576.84	2	1151.67	1151.67	-0.626049	0	35.78	0.000264241	146	156	R	AGLPELLVNAR	T		3766	Q20470_S_A.31106.31106.2.dta	gb|KLL10344.1|	3-methyl-2-oxobutanoate hydroxymethyltransferase [Frankia sp. BMG5.1]
BMG5.1 + BD-N 4	F202479.dat	Q20470_S_A_11151	213	11151	385.208	3	1152.6	1152.6	2.49176	1	19.2	0.0174328	216	226	K	GAQVPAPDSRR	S		3616	Q20470_S_A.28753.28753.3.dta	gb|KLL12607.1|	NADH dehydrogenase [Frankia sp. BMG5.1]
BMG5.1 + BD-N 4	F202479.dat	Q20470_S_A_11158	124	11158	385.553	3	1153.64	1153.64	-1.48313	0	35.4	0.000288403	251	259	R	LYAHVPWLR	G		3742	Q20470_S_A.30714.30714.3.dta	gb|KLL11756.1|	hydrolase [Frankia sp. BMG5.1]
BMG5.1 + BD-N 4	F202479.dat	Q20470_S_A_11159	74	11159	577.848	2	1153.68	1153.68	-1.08522	0	74.69	3.39625e-08	21	32	R	IVALGGLGEIGR	N		3760	Q20470_S_A.31007.31007.2.dta	gb|KLL12882.1|	ribonuclease [Frankia sp. BMG5.1]
BMG5.1 + BD-N 4	F202479.dat	Q20470_S_A_11163	193	11163	385.868	3	1154.58	1154.58	-1.37712	0	23.28	0.00493389	63	73	R	AVAIGYHPDGR	S		3665	Q20470_S_A.29462.29462.3.dta	gb|KLL10442.1|	ferritin [Frankia sp. BMG5.1]
BMG5.1 + BD-N 4	F202479.dat	Q20470_S_A_11171	1	11171	386.235	3	1155.68	1155.69	-1.71586	1	15.9	0.025704	68	78	K	IGAELVKEVAK	K		3679	Q20470_S_A.29700.29700.3.dta	gb|KLL12309.1|	molecular chaperone GroEL [Frankia sp. BMG5.1]
BMG5.1 + BD-N 4	F202479.dat	Q20470_S_A_11180	24	11180	579.299	2	1156.58	1156.58	-0.376972	0	32.58	0.000579681	431	442	R	GGAVDQVVDAAR	D		3352	Q20470_S_A.25362.25362.2.dta	gb|KLL10236.1|	aminopeptidase A [Frankia sp. BMG5.1]
BMG5.1 + BD-N 4	F202479.dat	Q20470_S_A_11191	24	11191	579.3	2	1156.59	1156.58	2.04395	0	87.92	2.01795e-09	431	442	R	GGAVDQVVDAAR	D		3327	Q20470_S_A.25051.25051.2.dta	gb|KLL10236.1|	aminopeptidase A [Frankia sp. BMG5.1]
BMG5.1 + BD-N 4	F202479.dat	Q20470_S_A_11192	24	11192	579.301	2	1156.59	1156.58	2.47626	0	67.43	2.25897e-07	431	442	R	GGAVDQVVDAAR	D		3316	Q20470_S_A.24918.24918.2.dta	gb|KLL10236.1|	aminopeptidase A [Frankia sp. BMG5.1]
BMG5.1 + BD-N 4	F202479.dat	Q20470_S_A_11193	24	11193	579.301	2	1156.59	1156.58	2.99503	0	67.12	2.03793e-07	431	442	R	GGAVDQVVDAAR	D		3338	Q20470_S_A.25197.25197.2.dta	gb|KLL10236.1|	aminopeptidase A [Frankia sp. BMG5.1]
BMG5.1 + BD-N 4	F202479.dat	Q20470_S_A_11194	24	11194	579.302	2	1156.59	1156.58	4.89718	0	63.53	6.21052e-07	431	442	R	GGAVDQVVDAAR	D		3305	Q20470_S_A.24782.24782.2.dta	gb|KLL10236.1|	aminopeptidase A [Frankia sp. BMG5.1]
BMG5.1 + BD-N 4	F202479.dat	Q20470_S_A_112	8	112	351.213	2	700.411	700.412	-0.848072	0	39.72	0.00010666	201	207	R	VVALDGK	V		2849	Q20470_S_A.19935.19935.2.dta	gb|KLL12696.1|	succinyl-CoA synthetase subunit beta [Frankia sp. BMG5.1]
BMG5.1 + BD-N 4	F202479.dat	Q20470_S_A_11210	14	11210	579.794	2	1157.57	1157.58	-0.738613	0	73.89	4.69567e-08	98	109	R	EAMVALGGDPAK	I		3481	Q20470_S_A.26980.26980.2.dta	gb|KLL11080.1|	aconitate hydratase [Frankia sp. BMG5.1]
BMG5.1 + BD-N 4	F202479.dat	Q20470_S_A_11211	105	11211	579.794	2	1157.57	1157.57	2.26509	0	40.64	9.92425e-05	155	164	R	IFSYDITGSR	A		3687	Q20470_S_A.29824.29824.2.dta	gb|KLL11045.1|	proteasome subunit beta [Frankia sp. BMG5.1]
BMG5.1 + BD-N 4	F202479.dat	Q20470_S_A_11212	14	11212	579.794	2	1157.57	1157.58	-0.531283	0	60.48	1.02967e-06	98	109	R	EAMVALGGDPAK	I		3504	Q20470_S_A.27272.27272.2.dta	gb|KLL11080.1|	aconitate hydratase [Frankia sp. BMG5.1]
BMG5.1 + BD-N 4	F202479.dat	Q20470_S_A_11213	14	11213	579.795	2	1157.57	1157.58	-0.410341	0	60.32	1.06831e-06	98	109	R	EAMVALGGDPAK	I		3471	Q20470_S_A.26843.26843.2.dta	gb|KLL11080.1|	aconitate hydratase [Frankia sp. BMG5.1]
BMG5.1 + BD-N 4	F202479.dat	Q20470_S_A_11214	14	11214	579.795	2	1157.57	1157.58	-0.306676	0	46.75	2.43051e-05	98	109	R	EAMVALGGDPAK	I		3460	Q20470_S_A.26706.26706.2.dta	gb|KLL11080.1|	aconitate hydratase [Frankia sp. BMG5.1]
BMG5.1 + BD-N 4	F202479.dat	Q20470_S_A_11215	14	11215	579.795	2	1157.58	1157.58	0.522644	0	67.2	2.00073e-07	98	109	R	EAMVALGGDPAK	I		3493	Q20470_S_A.27128.27128.2.dta	gb|KLL11080.1|	aconitate hydratase [Frankia sp. BMG5.1]
BMG5.1 + BD-N 4	F202479.dat	Q20470_S_A_11216	14	11216	579.795	2	1157.58	1157.58	0.522644	0	49.03	1.31277e-05	98	109	R	EAMVALGGDPAK	I		3515	Q20470_S_A.27414.27414.2.dta	gb|KLL11080.1|	aconitate hydratase [Frankia sp. BMG5.1]
BMG5.1 + BD-N 4	F202479.dat	Q20470_S_A_11217	14	11217	579.795	2	1157.58	1157.58	0.954582	0	15.82	0.0274909	98	109	R	EAMVALGGDPAK	I		3526	Q20470_S_A.27560.27560.2.dta	gb|KLL11080.1|	aconitate hydratase [Frankia sp. BMG5.1]
BMG5.1 + BD-N 4	F202479.dat	Q20470_S_A_11245	210	11245	579.809	2	1157.6	1157.6	-1.09796	1	32.12	0.00131959	107	115	R	KLDEQEIQR	V		3643	Q20470_S_A.29137.29137.2.dta	gb|KLL12445.1|	metal-dependent hydrolase [Frankia sp. BMG5.1]
BMG5.1 + BD-N 4	F202479.dat	Q20470_S_A_11247	2	11247	579.848	2	1157.68	1157.68	-0.158938	0	50.32	9.28966e-06	151	160	K	VIDLLAPYVR	G		3772	Q20470_S_A.31205.31205.2.dta	gb|KLL12729.1|	ATP F0F1 synthase subunit beta [Frankia sp. BMG5.1]
BMG5.1 + BD-N 4	F202479.dat	Q20470_S_A_11248	2	11248	579.848	2	1157.68	1157.68	0.0483726	0	44.38	3.64754e-05	151	160	K	VIDLLAPYVR	G		3785	Q20470_S_A.31383.31383.2.dta	gb|KLL12729.1|	ATP F0F1 synthase subunit beta [Frankia sp. BMG5.1]
BMG5.1 + BD-N 4	F202479.dat	Q20470_S_A_11249	2	11249	579.848	2	1157.68	1157.68	0.359339	0	23.09	0.00490908	151	160	K	VIDLLAPYVR	G		3796	Q20470_S_A.31504.31504.2.dta	gb|KLL12729.1|	ATP F0F1 synthase subunit beta [Frankia sp. BMG5.1]
BMG5.1 + BD-N 4	F202479.dat	Q20470_S_A_11250	300	11250	579.855	2	1157.69	1157.69	2.22425	0	44.38	3.64754e-05	39	48	R	IQVFQGVVIR	R		3745	Q20470_S_A.30772.30772.2.dta	gb|KLL12858.1|	50S ribosomal protein L19 [Frankia sp. BMG5.1]
BMG5.1 + BD-N 4	F202479.dat	Q20470_S_A_11252	143	11252	580.307	2	1158.6	1158.6	-0.264112	0	32.42	0.00100239	212	223	K	SSQLAAAPSATR	-		2016	Q20470_S_A.11874.11874.2.dta	gb|KLL11517.1|	Clp protease [Frankia sp. BMG5.1]
BMG5.1 + BD-N 4	F202479.dat	Q20470_S_A_11253	143	11253	580.307	2	1158.6	1158.6	0.478164	0	22.34	0.00962684	212	223	K	SSQLAAAPSATR	-		2027	Q20470_S_A.11971.11971.2.dta	gb|KLL11517.1|	Clp protease [Frankia sp. BMG5.1]
BMG5.1 + BD-N 4	F202479.dat	Q20470_S_A_11254	143	11254	580.307	2	1158.6	1158.6	0.478164	0	28.63	0.00226195	212	223	K	SSQLAAAPSATR	-		1756	Q20470_S_A.9581.9581.2.dta	gb|KLL11517.1|	Clp protease [Frankia sp. BMG5.1]
BMG5.1 + BD-N 4	F202479.dat	Q20470_S_A_11255	143	11255	580.309	2	1158.6	1158.6	4.06871	0	28.49	0.00247764	212	223	K	SSQLAAAPSATR	-		2083	Q20470_S_A.12478.12478.2.dta	gb|KLL11517.1|	Clp protease [Frankia sp. BMG5.1]
BMG5.1 + BD-N 4	F202479.dat	Q20470_S_A_11261	3	11261	580.772	2	1159.53	1159.54	-4.8873	0	30.95	0.000803526	775	784	K	GETELTPEER	L		2714	Q20470_S_A.18549.18549.2.dta	gb|KLL12767.1|	DNA-directed RNA polymerase subunit beta [Frankia sp. BMG5.1]
BMG5.1 + BD-N 4	F202479.dat	Q20470_S_A_11262	3	11262	580.773	2	1159.53	1159.54	-4.26636	0	38.72	0.000134276	775	784	K	GETELTPEER	L		2556	Q20470_S_A.16967.16967.2.dta	gb|KLL12767.1|	DNA-directed RNA polymerase subunit beta [Frankia sp. BMG5.1]
BMG5.1 + BD-N 4	F202479.dat	Q20470_S_A_11263	3	11263	580.773	2	1159.53	1159.54	-4.26636	0	51.73	6.71429e-06	775	784	K	GETELTPEER	L		2588	Q20470_S_A.17280.17280.2.dta	gb|KLL12767.1|	DNA-directed RNA polymerase subunit beta [Frankia sp. BMG5.1]
BMG5.1 + BD-N 4	F202479.dat	Q20470_S_A_11264	3	11264	580.773	2	1159.53	1159.54	-3.62818	0	44.11	3.8815e-05	775	784	K	GETELTPEER	L		2567	Q20470_S_A.17071.17071.2.dta	gb|KLL12767.1|	DNA-directed RNA polymerase subunit beta [Frankia sp. BMG5.1]
BMG5.1 + BD-N 4	F202479.dat	Q20470_S_A_11265	3	11265	580.773	2	1159.53	1159.54	-3.4212	0	51.17	7.63836e-06	775	784	K	GETELTPEER	L		2546	Q20470_S_A.16864.16864.2.dta	gb|KLL12767.1|	DNA-directed RNA polymerase subunit beta [Frankia sp. BMG5.1]
BMG5.1 + BD-N 4	F202479.dat	Q20470_S_A_11266	3	11266	580.773	2	1159.53	1159.54	-3.21422	0	18.93	0.0127938	775	784	K	GETELTPEER	L		2729	Q20470_S_A.18704.18704.2.dta	gb|KLL12767.1|	DNA-directed RNA polymerase subunit beta [Frankia sp. BMG5.1]
BMG5.1 + BD-N 4	F202479.dat	Q20470_S_A_11267	3	11267	580.773	2	1159.53	1159.54	-2.8865	0	51.71	6.74528e-06	775	784	K	GETELTPEER	L		2515	Q20470_S_A.16554.16554.2.dta	gb|KLL12767.1|	DNA-directed RNA polymerase subunit beta [Frankia sp. BMG5.1]
BMG5.1 + BD-N 4	F202479.dat	Q20470_S_A_11268	3	11268	580.774	2	1159.53	1159.54	-2.78301	0	39.53	0.000111429	775	784	K	GETELTPEER	L		2577	Q20470_S_A.17175.17175.2.dta	gb|KLL12767.1|	DNA-directed RNA polymerase subunit beta [Frankia sp. BMG5.1]
BMG5.1 + BD-N 4	F202479.dat	Q20470_S_A_11269	3	11269	580.774	2	1159.53	1159.54	-2.78301	0	57.09	1.95434e-06	775	784	K	GETELTPEER	L		2504	Q20470_S_A.16448.16448.2.dta	gb|KLL12767.1|	DNA-directed RNA polymerase subunit beta [Frankia sp. BMG5.1]
BMG5.1 + BD-N 4	F202479.dat	Q20470_S_A_11270	3	11270	580.774	2	1159.53	1159.54	-2.67952	0	32.49	0.000563638	775	784	K	GETELTPEER	L		2703	Q20470_S_A.18442.18442.2.dta	gb|KLL12767.1|	DNA-directed RNA polymerase subunit beta [Frankia sp. BMG5.1]
BMG5.1 + BD-N 4	F202479.dat	Q20470_S_A_11271	3	11271	580.774	2	1159.53	1159.54	-2.36905	0	31.04	0.000787046	775	784	K	GETELTPEER	L		2640	Q20470_S_A.17804.17804.2.dta	gb|KLL12767.1|	DNA-directed RNA polymerase subunit beta [Frankia sp. BMG5.1]
BMG5.1 + BD-N 4	F202479.dat	Q20470_S_A_11272	3	11272	580.774	2	1159.53	1159.54	-2.36905	0	35.74	0.000266686	775	784	K	GETELTPEER	L		2682	Q20470_S_A.18224.18224.2.dta	gb|KLL12767.1|	DNA-directed RNA polymerase subunit beta [Frankia sp. BMG5.1]
BMG5.1 + BD-N 4	F202479.dat	Q20470_S_A_11273	3	11273	580.774	2	1159.53	1159.54	-2.26556	0	54.18	3.81944e-06	775	784	K	GETELTPEER	L		2494	Q20470_S_A.16348.16348.2.dta	gb|KLL12767.1|	DNA-directed RNA polymerase subunit beta [Frankia sp. BMG5.1]
BMG5.1 + BD-N 4	F202479.dat	Q20470_S_A_11274	3	11274	580.774	2	1159.53	1159.54	-2.16207	0	40.11	9.7499e-05	775	784	K	GETELTPEER	L		2630	Q20470_S_A.17697.17697.2.dta	gb|KLL12767.1|	DNA-directed RNA polymerase subunit beta [Frankia sp. BMG5.1]
BMG5.1 + BD-N 4	F202479.dat	Q20470_S_A_11275	3	11275	580.774	2	1159.53	1159.54	-1.73087	0	52.41	5.74116e-06	775	784	K	GETELTPEER	L		2535	Q20470_S_A.16761.16761.2.dta	gb|KLL12767.1|	DNA-directed RNA polymerase subunit beta [Frankia sp. BMG5.1]
BMG5.1 + BD-N 4	F202479.dat	Q20470_S_A_11276	3	11276	580.774	2	1159.53	1159.54	-1.52389	0	62.24	5.97035e-07	775	784	K	GETELTPEER	L		2472	Q20470_S_A.16140.16140.2.dta	gb|KLL12767.1|	DNA-directed RNA polymerase subunit beta [Frankia sp. BMG5.1]
BMG5.1 + BD-N 4	F202479.dat	Q20470_S_A_11277	3	11277	580.774	2	1159.53	1159.54	-1.4204	0	39.73	0.000106414	775	784	K	GETELTPEER	L		2462	Q20470_S_A.16038.16038.2.dta	gb|KLL12767.1|	DNA-directed RNA polymerase subunit beta [Frankia sp. BMG5.1]
BMG5.1 + BD-N 4	F202479.dat	Q20470_S_A_11278	3	11278	580.774	2	1159.53	1159.54	-1.4204	0	47.6	1.7378e-05	775	784	K	GETELTPEER	L		2483	Q20470_S_A.16241.16241.2.dta	gb|KLL12767.1|	DNA-directed RNA polymerase subunit beta [Frankia sp. BMG5.1]
BMG5.1 + BD-N 4	F202479.dat	Q20470_S_A_11279	3	11279	580.774	2	1159.53	1159.54	-1.09268	0	56.5	2.23872e-06	775	784	K	GETELTPEER	L		2400	Q20470_S_A.15438.15438.2.dta	gb|KLL12767.1|	DNA-directed RNA polymerase subunit beta [Frankia sp. BMG5.1]
BMG5.1 + BD-N 4	F202479.dat	Q20470_S_A_11280	3	11280	580.775	2	1159.53	1159.54	-0.989189	0	30.22	0.000950605	775	784	K	GETELTPEER	L		1875	Q20470_S_A.10632.10632.2.dta	gb|KLL12767.1|	DNA-directed RNA polymerase subunit beta [Frankia sp. BMG5.1]
BMG5.1 + BD-N 4	F202479.dat	Q20470_S_A_11281	3	11281	580.775	2	1159.53	1159.54	-0.989189	0	40.08	9.81748e-05	775	784	K	GETELTPEER	L		2452	Q20470_S_A.15939.15939.2.dta	gb|KLL12767.1|	DNA-directed RNA polymerase subunit beta [Frankia sp. BMG5.1]
BMG5.1 + BD-N 4	F202479.dat	Q20470_S_A_11282	3	11282	580.775	2	1159.53	1159.54	-0.78221	0	44.49	3.55631e-05	775	784	K	GETELTPEER	L		2431	Q20470_S_A.15738.15738.2.dta	gb|KLL12767.1|	DNA-directed RNA polymerase subunit beta [Frankia sp. BMG5.1]
BMG5.1 + BD-N 4	F202479.dat	Q20470_S_A_11283	3	11283	580.775	2	1159.53	1159.54	-0.78221	0	44.13	3.86367e-05	775	784	K	GETELTPEER	L		2390	Q20470_S_A.15339.15339.2.dta	gb|KLL12767.1|	DNA-directed RNA polymerase subunit beta [Frankia sp. BMG5.1]
BMG5.1 + BD-N 4	F202479.dat	Q20470_S_A_11284	3	11284	580.775	2	1159.54	1159.54	-0.57523	0	18.36	0.0145881	775	784	K	GETELTPEER	L		1993	Q20470_S_A.11664.11664.2.dta	gb|KLL12767.1|	DNA-directed RNA polymerase subunit beta [Frankia sp. BMG5.1]
BMG5.1 + BD-N 4	F202479.dat	Q20470_S_A_11285	3	11285	580.775	2	1159.54	1159.54	-0.57523	0	30.75	0.000841395	775	784	K	GETELTPEER	L		1905	Q20470_S_A.10902.10902.2.dta	gb|KLL12767.1|	DNA-directed RNA polymerase subunit beta [Frankia sp. BMG5.1]
BMG5.1 + BD-N 4	F202479.dat	Q20470_S_A_11286	3	11286	580.775	2	1159.54	1159.54	-0.471741	0	30.58	0.000874984	775	784	K	GETELTPEER	L		2108	Q20470_S_A.12701.12701.2.dta	gb|KLL12767.1|	DNA-directed RNA polymerase subunit beta [Frankia sp. BMG5.1]
BMG5.1 + BD-N 4	F202479.dat	Q20470_S_A_11287	3	11287	580.775	2	1159.54	1159.54	-0.471741	0	62.52	5.59758e-07	775	784	K	GETELTPEER	L		2369	Q20470_S_A.15148.15148.2.dta	gb|KLL12767.1|	DNA-directed RNA polymerase subunit beta [Frankia sp. BMG5.1]
BMG5.1 + BD-N 4	F202479.dat	Q20470_S_A_11288	3	11288	580.775	2	1159.54	1159.54	-0.368251	0	17.53	0.0176604	775	784	K	GETELTPEER	L		2005	Q20470_S_A.11769.11769.2.dta	gb|KLL12767.1|	DNA-directed RNA polymerase subunit beta [Frankia sp. BMG5.1]
BMG5.1 + BD-N 4	F202479.dat	Q20470_S_A_11289	3	11289	580.775	2	1159.54	1159.54	-0.368251	0	39.93	0.000101625	775	784	K	GETELTPEER	L		2410	Q20470_S_A.15538.15538.2.dta	gb|KLL12767.1|	DNA-directed RNA polymerase subunit beta [Frankia sp. BMG5.1]
BMG5.1 + BD-N 4	F202479.dat	Q20470_S_A_11290	3	11290	580.775	2	1159.54	1159.54	-0.264761	0	39.61	0.000109396	775	784	K	GETELTPEER	L		2609	Q20470_S_A.17492.17492.2.dta	gb|KLL12767.1|	DNA-directed RNA polymerase subunit beta [Frankia sp. BMG5.1]
BMG5.1 + BD-N 4	F202479.dat	Q20470_S_A_11291	3	11291	580.775	2	1159.54	1159.54	-0.264761	0	39.33	0.000116681	775	784	K	GETELTPEER	L		2130	Q20470_S_A.12897.12897.2.dta	gb|KLL12767.1|	DNA-directed RNA polymerase subunit beta [Frankia sp. BMG5.1]
BMG5.1 + BD-N 4	F202479.dat	Q20470_S_A_11292	3	11292	580.775	2	1159.54	1159.54	-0.264761	0	38.98	0.000126474	775	784	K	GETELTPEER	L		2088	Q20470_S_A.12517.12517.2.dta	gb|KLL12767.1|	DNA-directed RNA polymerase subunit beta [Frankia sp. BMG5.1]
BMG5.1 + BD-N 4	F202479.dat	Q20470_S_A_11293	3	11293	580.775	2	1159.54	1159.54	-0.264761	0	51.02	7.90679e-06	775	784	K	GETELTPEER	L		2234	Q20470_S_A.13877.13877.2.dta	gb|KLL12767.1|	DNA-directed RNA polymerase subunit beta [Frankia sp. BMG5.1]
BMG5.1 + BD-N 4	F202479.dat	Q20470_S_A_11294	3	11294	580.775	2	1159.54	1159.54	-0.161271	0	46.07	2.47172e-05	775	784	K	GETELTPEER	L		2098	Q20470_S_A.12611.12611.2.dta	gb|KLL12767.1|	DNA-directed RNA polymerase subunit beta [Frankia sp. BMG5.1]
BMG5.1 + BD-N 4	F202479.dat	Q20470_S_A_11295	3	11295	580.775	2	1159.54	1159.54	-0.161271	0	40.23	9.48418e-05	775	784	K	GETELTPEER	L		2420	Q20470_S_A.15637.15637.2.dta	gb|KLL12767.1|	DNA-directed RNA polymerase subunit beta [Frankia sp. BMG5.1]
BMG5.1 + BD-N 4	F202479.dat	Q20470_S_A_11296	3	11296	580.775	2	1159.54	1159.54	-0.0405335	0	30.15	0.000966051	775	784	K	GETELTPEER	L		2119	Q20470_S_A.12792.12792.2.dta	gb|KLL12767.1|	DNA-directed RNA polymerase subunit beta [Frankia sp. BMG5.1]
BMG5.1 + BD-N 4	F202479.dat	Q20470_S_A_11297	3	11297	580.775	2	1159.54	1159.54	-0.0405335	0	55.95	2.54097e-06	775	784	K	GETELTPEER	L		2182	Q20470_S_A.13386.13386.2.dta	gb|KLL12767.1|	DNA-directed RNA polymerase subunit beta [Frankia sp. BMG5.1]
BMG5.1 + BD-N 4	F202479.dat	Q20470_S_A_11298	3	11298	580.775	2	1159.54	1159.54	-0.0405335	0	56.38	2.30144e-06	775	784	K	GETELTPEER	L		2307	Q20470_S_A.14562.14562.2.dta	gb|KLL12767.1|	DNA-directed RNA polymerase subunit beta [Frankia sp. BMG5.1]
BMG5.1 + BD-N 4	F202479.dat	Q20470_S_A_11299	3	11299	580.775	2	1159.54	1159.54	0.0629562	0	38.92	0.000128233	775	784	K	GETELTPEER	L		2203	Q20470_S_A.13579.13579.2.dta	gb|KLL12767.1|	DNA-directed RNA polymerase subunit beta [Frankia sp. BMG5.1]
BMG5.1 + BD-N 4	F202479.dat	Q20470_S_A_113	8	113	351.213	2	700.411	700.412	-0.848072	0	38.37	0.000145546	201	207	R	VVALDGK	V		2870	Q20470_S_A.20145.20145.2.dta	gb|KLL12696.1|	succinyl-CoA synthetase subunit beta [Frankia sp. BMG5.1]
BMG5.1 + BD-N 4	F202479.dat	Q20470_S_A_11300	3	11300	580.775	2	1159.54	1159.54	0.0629562	0	43.28	4.69894e-05	775	784	K	GETELTPEER	L		2161	Q20470_S_A.13193.13193.2.dta	gb|KLL12767.1|	DNA-directed RNA polymerase subunit beta [Frankia sp. BMG5.1]
BMG5.1 + BD-N 4	F202479.dat	Q20470_S_A_11301	3	11301	580.775	2	1159.54	1159.54	0.0629562	0	56.54	2.2182e-06	775	784	K	GETELTPEER	L		2379	Q20470_S_A.15243.15243.2.dta	gb|KLL12767.1|	DNA-directed RNA polymerase subunit beta [Frankia sp. BMG5.1]
BMG5.1 + BD-N 4	F202479.dat	Q20470_S_A_11302	3	11302	580.775	2	1159.54	1159.54	0.0629562	0	52.14	6.10942e-06	775	784	K	GETELTPEER	L		2348	Q20470_S_A.14953.14953.2.dta	gb|KLL12767.1|	DNA-directed RNA polymerase subunit beta [Frankia sp. BMG5.1]
BMG5.1 + BD-N 4	F202479.dat	Q20470_S_A_11303	3	11303	580.775	2	1159.54	1159.54	0.166446	0	25.3	0.00295121	775	784	K	GETELTPEER	L		2067	Q20470_S_A.12329.12329.2.dta	gb|KLL12767.1|	DNA-directed RNA polymerase subunit beta [Frankia sp. BMG5.1]
BMG5.1 + BD-N 4	F202479.dat	Q20470_S_A_11304	3	11304	580.775	2	1159.54	1159.54	0.269936	0	56.9	2.04174e-06	775	784	K	GETELTPEER	L		2525	Q20470_S_A.16657.16657.2.dta	gb|KLL12767.1|	DNA-directed RNA polymerase subunit beta [Frankia sp. BMG5.1]
BMG5.1 + BD-N 4	F202479.dat	Q20470_S_A_11305	3	11305	580.775	2	1159.54	1159.54	0.269936	0	39.14	0.000121899	775	784	K	GETELTPEER	L		2213	Q20470_S_A.13676.13676.2.dta	gb|KLL12767.1|	DNA-directed RNA polymerase subunit beta [Frankia sp. BMG5.1]
BMG5.1 + BD-N 4	F202479.dat	Q20470_S_A_11306	3	11306	580.775	2	1159.54	1159.54	0.269936	0	62.21	6.01174e-07	775	784	K	GETELTPEER	L		2359	Q20470_S_A.15052.15052.2.dta	gb|KLL12767.1|	DNA-directed RNA polymerase subunit beta [Frankia sp. BMG5.1]
BMG5.1 + BD-N 4	F202479.dat	Q20470_S_A_11307	3	11307	580.775	2	1159.54	1159.54	0.269936	0	51.6	6.91831e-06	775	784	K	GETELTPEER	L		2441	Q20470_S_A.15837.15837.2.dta	gb|KLL12767.1|	DNA-directed RNA polymerase subunit beta [Frankia sp. BMG5.1]
BMG5.1 + BD-N 4	F202479.dat	Q20470_S_A_11308	3	11308	580.775	2	1159.54	1159.54	0.269936	0	56.34	2.32274e-06	775	784	K	GETELTPEER	L		2296	Q20470_S_A.14461.14461.2.dta	gb|KLL12767.1|	DNA-directed RNA polymerase subunit beta [Frankia sp. BMG5.1]
BMG5.1 + BD-N 4	F202479.dat	Q20470_S_A_11309	3	11309	580.775	2	1159.54	1159.54	0.269936	0	56.2	2.39883e-06	775	784	K	GETELTPEER	L		2286	Q20470_S_A.14365.14365.2.dta	gb|KLL12767.1|	DNA-directed RNA polymerase subunit beta [Frankia sp. BMG5.1]
BMG5.1 + BD-N 4	F202479.dat	Q20470_S_A_11310	3	11310	580.775	2	1159.54	1159.54	0.373425	0	25.05	0.00312608	775	784	K	GETELTPEER	L		2077	Q20470_S_A.12424.12424.2.dta	gb|KLL12767.1|	DNA-directed RNA polymerase subunit beta [Frankia sp. BMG5.1]
BMG5.1 + BD-N 4	F202479.dat	Q20470_S_A_11311	3	11311	580.775	2	1159.54	1159.54	0.373425	0	56.57	2.20293e-06	775	784	K	GETELTPEER	L		2328	Q20470_S_A.14758.14758.2.dta	gb|KLL12767.1|	DNA-directed RNA polymerase subunit beta [Frankia sp. BMG5.1]
BMG5.1 + BD-N 4	F202479.dat	Q20470_S_A_11312	3	11312	580.775	2	1159.54	1159.54	0.373425	0	47.71	1.69434e-05	775	784	K	GETELTPEER	L		2224	Q20470_S_A.13776.13776.2.dta	gb|KLL12767.1|	DNA-directed RNA polymerase subunit beta [Frankia sp. BMG5.1]
BMG5.1 + BD-N 4	F202479.dat	Q20470_S_A_11313	3	11313	580.775	2	1159.54	1159.54	0.373425	0	56.08	2.46604e-06	775	784	K	GETELTPEER	L		2276	Q20470_S_A.14270.14270.2.dta	gb|KLL12767.1|	DNA-directed RNA polymerase subunit beta [Frankia sp. BMG5.1]
BMG5.1 + BD-N 4	F202479.dat	Q20470_S_A_11314	3	11314	580.775	2	1159.54	1159.54	0.476915	0	39.52	0.000111686	775	784	K	GETELTPEER	L		2172	Q20470_S_A.13288.13288.2.dta	gb|KLL12767.1|	DNA-directed RNA polymerase subunit beta [Frankia sp. BMG5.1]
BMG5.1 + BD-N 4	F202479.dat	Q20470_S_A_11315	3	11315	580.775	2	1159.54	1159.54	0.580405	0	54.26	3.74973e-06	775	784	K	GETELTPEER	L		2338	Q20470_S_A.14856.14856.2.dta	gb|KLL12767.1|	DNA-directed RNA polymerase subunit beta [Frankia sp. BMG5.1]
BMG5.1 + BD-N 4	F202479.dat	Q20470_S_A_11316	3	11316	580.775	2	1159.54	1159.54	0.580405	0	56.35	2.31739e-06	775	784	K	GETELTPEER	L		2244	Q20470_S_A.13976.13976.2.dta	gb|KLL12767.1|	DNA-directed RNA polymerase subunit beta [Frankia sp. BMG5.1]
BMG5.1 + BD-N 4	F202479.dat	Q20470_S_A_11317	3	11317	580.775	2	1159.54	1159.54	0.580405	0	55.76	2.65461e-06	775	784	K	GETELTPEER	L		2192	Q20470_S_A.13480.13480.2.dta	gb|KLL12767.1|	DNA-directed RNA polymerase subunit beta [Frankia sp. BMG5.1]
BMG5.1 + BD-N 4	F202479.dat	Q20470_S_A_11318	3	11318	580.776	2	1159.54	1159.54	0.683894	0	62.1	6.16595e-07	775	784	K	GETELTPEER	L		2317	Q20470_S_A.14659.14659.2.dta	gb|KLL12767.1|	DNA-directed RNA polymerase subunit beta [Frankia sp. BMG5.1]
BMG5.1 + BD-N 4	F202479.dat	Q20470_S_A_11319	3	11319	580.776	2	1159.54	1159.54	0.683894	0	43.24	4.74242e-05	775	784	K	GETELTPEER	L		2140	Q20470_S_A.12994.12994.2.dta	gb|KLL12767.1|	DNA-directed RNA polymerase subunit beta [Frankia sp. BMG5.1]
BMG5.1 + BD-N 4	F202479.dat	Q20470_S_A_11320	3	11320	580.776	2	1159.54	1159.54	0.683894	0	56.4	2.29087e-06	775	784	K	GETELTPEER	L		2265	Q20470_S_A.14172.14172.2.dta	gb|KLL12767.1|	DNA-directed RNA polymerase subunit beta [Frankia sp. BMG5.1]
BMG5.1 + BD-N 4	F202479.dat	Q20470_S_A_11321	3	11321	580.776	2	1159.54	1159.54	0.787384	0	62.86	5.17607e-07	775	784	K	GETELTPEER	L		1885	Q20470_S_A.10722.10722.2.dta	gb|KLL12767.1|	DNA-directed RNA polymerase subunit beta [Frankia sp. BMG5.1]
BMG5.1 + BD-N 4	F202479.dat	Q20470_S_A_11322	3	11322	580.776	2	1159.54	1159.54	0.787384	0	56.35	2.31739e-06	775	784	K	GETELTPEER	L		2255	Q20470_S_A.14074.14074.2.dta	gb|KLL12767.1|	DNA-directed RNA polymerase subunit beta [Frankia sp. BMG5.1]
BMG5.1 + BD-N 4	F202479.dat	Q20470_S_A_11323	3	11323	580.776	2	1159.54	1159.54	0.890874	0	36.04	0.000248886	775	784	K	GETELTPEER	L		2151	Q20470_S_A.13092.13092.2.dta	gb|KLL12767.1|	DNA-directed RNA polymerase subunit beta [Frankia sp. BMG5.1]
BMG5.1 + BD-N 4	F202479.dat	Q20470_S_A_11324	3	11324	580.776	2	1159.54	1159.54	1.01161	0	33.71	0.000425598	775	784	K	GETELTPEER	L		1895	Q20470_S_A.10812.10812.2.dta	gb|KLL12767.1|	DNA-directed RNA polymerase subunit beta [Frankia sp. BMG5.1]
BMG5.1 + BD-N 4	F202479.dat	Q20470_S_A_11325	3	11325	580.776	2	1159.54	1159.54	1.21859	0	29.19	0.00120504	775	784	K	GETELTPEER	L		2028	Q20470_S_A.11983.11983.2.dta	gb|KLL12767.1|	DNA-directed RNA polymerase subunit beta [Frankia sp. BMG5.1]
BMG5.1 + BD-N 4	F202479.dat	Q20470_S_A_11326	3	11326	580.777	2	1159.54	1159.54	2.6847	0	17.61	0.017338	775	784	K	GETELTPEER	L		2017	Q20470_S_A.11880.11880.2.dta	gb|KLL12767.1|	DNA-directed RNA polymerase subunit beta [Frankia sp. BMG5.1]
BMG5.1 + BD-N 4	F202479.dat	Q20470_S_A_11327	87	11327	580.777	2	1159.54	1159.54	-1.85677	0	17.56	0.0175388	445	453	R	YNFQFTGQR	F		3620	Q20470_S_A.28804.28804.2.dta	gb|KLL10871.1|	peptidase C69 [Frankia sp. BMG5.1]
BMG5.1 + BD-N 4	F202479.dat	Q20470_S_A_11328	27	11328	580.814	2	1159.61	1159.61	2.99152	0	36.3	0.000574336	132	141	R	LAPLAMEMLR	D	Oxidation (M) [6]	3751	Q20470_S_A.30857.30857.2.dta	gb|KLL10998.1|	DNA gyrase subunit A [Frankia sp. BMG5.1]
BMG5.1 + BD-N 4	F202479.dat	Q20470_S_A_11336	265	11336	580.826	2	1159.64	1159.64	-1.42113	0	24.88	0.00715192	238	248	K	VVMNTTVAGIR	H		3605	Q20470_S_A.28600.28600.2.dta	gb|KLL11285.1|	FAD-dependent oxidoreductase [Frankia sp. BMG5.1]
BMG5.1 + BD-N 4	F202479.dat	Q20470_S_A_11337	265	11337	580.827	2	1159.64	1159.64	1.01066	0	28.93	0.00204701	238	248	K	VVMNTTVAGIR	H		3616	Q20470_S_A.28751.28751.2.dta	gb|KLL11285.1|	FAD-dependent oxidoreductase [Frankia sp. BMG5.1]
BMG5.1 + BD-N 4	F202479.dat	Q20470_S_A_1134	151	1134	367.226	2	732.438	732.438	-0.85741	0	26.27	0.00236048	577	583	R	TLITGTK	G		3259	Q20470_S_A.24241.24241.2.dta	gb|KLL11043.1|	ATPase AAA [Frankia sp. BMG5.1]
BMG5.1 + BD-N 4	F202479.dat	Q20470_S_A_11348	18	11348	388.198	3	1161.57	1161.57	-0.568195	1	19.63	0.0108893	75	85	R	TGGTDRTADIR	E		3631	Q20470_S_A.28957.28957.3.dta	gb|KLL12900.1|	hypothetical protein FrCorBMG51_01985 [Frankia sp. BMG5.1]
BMG5.1 + BD-N 4	F202479.dat	Q20470_S_A_11351	230	11351	581.816	2	1161.62	1161.61	2.19092	0	51.99	8.53756e-06	5	15	R	TVFSQGVTAPR	A		3520	Q20470_S_A.27483.27483.2.dta	gb|KLL12524.1|	hypothetical protein FrCorBMG51_04490 [Frankia sp. BMG5.1]
BMG5.1 + BD-N 4	F202479.dat	Q20470_S_A_11353	45	11353	581.847	2	1161.68	1161.68	3.70844	0	14.47	0.0357273	358	367	R	IALTLAYELR	R		3802	Q20470_S_A.31563.31563.2.dta	gb|KLL12741.1|	acetyl-CoA acetyltransferase [Frankia sp. BMG5.1]
BMG5.1 + BD-N 4	F202479.dat	Q20470_S_A_11358	19	11358	388.531	3	1162.57	1162.58	-3.99199	0	20.83	0.00826038	204	212	K	YITHFPETR	E		3683	Q20470_S_A.29765.29765.3.dta	gb|KLL13084.1|	phosphoenolpyruvate carboxykinase [Frankia sp. BMG5.1]
BMG5.1 + BD-N 4	F202479.dat	Q20470_S_A_11359	135	11359	582.306	2	1162.6	1162.6	-0.639086	0	45.97	6.95557e-05	48	57	R	VEFQVTQGQK	G		3064	Q20470_S_A.22145.22145.2.dta	gb|KLL11373.1|	cold-shock protein [Frankia sp. BMG5.1]
BMG5.1 + BD-N 4	F202479.dat	Q20470_S_A_11361	135	11361	582.306	2	1162.6	1162.6	0.100637	0	49.49	2.9802e-05	48	57	R	VEFQVTQGQK	G		3043	Q20470_S_A.21923.21923.2.dta	gb|KLL11373.1|	cold-shock protein [Frankia sp. BMG5.1]
BMG5.1 + BD-N 4	F202479.dat	Q20470_S_A_11362	135	11362	582.307	2	1162.6	1162.6	0.307071	0	76	6.6565e-08	48	57	R	VEFQVTQGQK	G		3117	Q20470_S_A.22696.22696.2.dta	gb|KLL11373.1|	cold-shock protein [Frankia sp. BMG5.1]
BMG5.1 + BD-N 4	F202479.dat	Q20470_S_A_11363	135	11363	582.307	2	1162.6	1162.6	0.410288	0	44.03	0.000104772	48	57	R	VEFQVTQGQK	G		3033	Q20470_S_A.21817.21817.2.dta	gb|KLL11373.1|	cold-shock protein [Frankia sp. BMG5.1]
BMG5.1 + BD-N 4	F202479.dat	Q20470_S_A_11364	135	11364	582.307	2	1162.6	1162.6	0.410288	0	62.55	1.47315e-06	48	57	R	VEFQVTQGQK	G		3086	Q20470_S_A.22367.22367.2.dta	gb|KLL11373.1|	cold-shock protein [Frankia sp. BMG5.1]
BMG5.1 + BD-N 4	F202479.dat	Q20470_S_A_11365	135	11365	582.307	2	1162.6	1162.6	0.410288	0	57.03	5.25105e-06	48	57	R	VEFQVTQGQK	G		3212	Q20470_S_A.23701.23701.2.dta	gb|KLL11373.1|	cold-shock protein [Frankia sp. BMG5.1]
BMG5.1 + BD-N 4	F202479.dat	Q20470_S_A_11366	135	11366	582.307	2	1162.6	1162.6	0.410288	0	76.04	6.59547e-08	48	57	R	VEFQVTQGQK	G		3160	Q20470_S_A.23138.23138.2.dta	gb|KLL11373.1|	cold-shock protein [Frankia sp. BMG5.1]
BMG5.1 + BD-N 4	F202479.dat	Q20470_S_A_11367	135	11367	582.307	2	1162.6	1162.6	0.410288	0	76.01	6.64119e-08	48	57	R	VEFQVTQGQK	G		3191	Q20470_S_A.23467.23467.2.dta	gb|KLL11373.1|	cold-shock protein [Frankia sp. BMG5.1]
BMG5.1 + BD-N 4	F202479.dat	Q20470_S_A_11368	135	11368	582.307	2	1162.6	1162.6	0.410288	0	61.62	1.82493e-06	48	57	R	VEFQVTQGQK	G		3223	Q20470_S_A.23823.23823.2.dta	gb|KLL11373.1|	cold-shock protein [Frankia sp. BMG5.1]
BMG5.1 + BD-N 4	F202479.dat	Q20470_S_A_11369	135	11369	582.307	2	1162.6	1162.6	0.410288	0	44.45	9.51143e-05	48	57	R	VEFQVTQGQK	G		3180	Q20470_S_A.23357.23357.2.dta	gb|KLL11373.1|	cold-shock protein [Frankia sp. BMG5.1]
BMG5.1 + BD-N 4	F202479.dat	Q20470_S_A_11370	135	11370	582.307	2	1162.6	1162.6	0.410288	0	76.08	6.535e-08	48	57	R	VEFQVTQGQK	G		3245	Q20470_S_A.24070.24070.2.dta	gb|KLL11373.1|	cold-shock protein [Frankia sp. BMG5.1]
BMG5.1 + BD-N 4	F202479.dat	Q20470_S_A_11371	135	11371	582.307	2	1162.6	1162.6	0.410288	0	76.01	6.64119e-08	48	57	R	VEFQVTQGQK	G		3170	Q20470_S_A.23247.23247.2.dta	gb|KLL11373.1|	cold-shock protein [Frankia sp. BMG5.1]
BMG5.1 + BD-N 4	F202479.dat	Q20470_S_A_11372	135	11372	582.307	2	1162.6	1162.6	0.513505	0	76.02	6.62592e-08	48	57	R	VEFQVTQGQK	G		3107	Q20470_S_A.22590.22590.2.dta	gb|KLL11373.1|	cold-shock protein [Frankia sp. BMG5.1]
BMG5.1 + BD-N 4	F202479.dat	Q20470_S_A_11373	135	11373	582.307	2	1162.6	1162.6	0.513505	0	56.96	5.33637e-06	48	57	R	VEFQVTQGQK	G		3128	Q20470_S_A.22803.22803.2.dta	gb|KLL11373.1|	cold-shock protein [Frankia sp. BMG5.1]
BMG5.1 + BD-N 4	F202479.dat	Q20470_S_A_11374	135	11374	582.307	2	1162.6	1162.6	0.616722	0	62.42	1.51791e-06	48	57	R	VEFQVTQGQK	G		3096	Q20470_S_A.22477.22477.2.dta	gb|KLL11373.1|	cold-shock protein [Frankia sp. BMG5.1]
BMG5.1 + BD-N 4	F202479.dat	Q20470_S_A_11375	135	11375	582.307	2	1162.6	1162.6	0.616722	0	57.05	5.22692e-06	48	57	R	VEFQVTQGQK	G		3233	Q20470_S_A.23942.23942.2.dta	gb|KLL11373.1|	cold-shock protein [Frankia sp. BMG5.1]
BMG5.1 + BD-N 4	F202479.dat	Q20470_S_A_11376	135	11376	582.307	2	1162.6	1162.6	0.616722	0	76.13	6.4602e-08	48	57	R	VEFQVTQGQK	G		3255	Q20470_S_A.24195.24195.2.dta	gb|KLL11373.1|	cold-shock protein [Frankia sp. BMG5.1]
BMG5.1 + BD-N 4	F202479.dat	Q20470_S_A_11377	135	11377	582.307	2	1162.6	1162.6	0.616722	0	75.96	6.71809e-08	48	57	R	VEFQVTQGQK	G		3202	Q20470_S_A.23586.23586.2.dta	gb|KLL11373.1|	cold-shock protein [Frankia sp. BMG5.1]
BMG5.1 + BD-N 4	F202479.dat	Q20470_S_A_11378	135	11378	582.307	2	1162.6	1162.6	0.616722	0	76.1	6.50498e-08	48	57	R	VEFQVTQGQK	G		3139	Q20470_S_A.22917.22917.2.dta	gb|KLL11373.1|	cold-shock protein [Frankia sp. BMG5.1]
BMG5.1 + BD-N 4	F202479.dat	Q20470_S_A_11379	135	11379	582.307	2	1162.6	1162.6	0.719939	0	62.79	1.39395e-06	48	57	R	VEFQVTQGQK	G		3053	Q20470_S_A.22032.22032.2.dta	gb|KLL11373.1|	cold-shock protein [Frankia sp. BMG5.1]
BMG5.1 + BD-N 4	F202479.dat	Q20470_S_A_11380	135	11380	582.307	2	1162.6	1162.6	0.719939	0	62.59	1.45964e-06	48	57	R	VEFQVTQGQK	G		3075	Q20470_S_A.22253.22253.2.dta	gb|KLL11373.1|	cold-shock protein [Frankia sp. BMG5.1]
BMG5.1 + BD-N 4	F202479.dat	Q20470_S_A_11381	135	11381	582.307	2	1162.6	1162.6	0.719939	0	76.04	6.59547e-08	48	57	R	VEFQVTQGQK	G		3150	Q20470_S_A.23029.23029.2.dta	gb|KLL11373.1|	cold-shock protein [Frankia sp. BMG5.1]
BMG5.1 + BD-N 4	F202479.dat	Q20470_S_A_11382	135	11382	582.307	2	1162.6	1162.6	0.719939	0	75.84	6.90631e-08	48	57	R	VEFQVTQGQK	G		3267	Q20470_S_A.24329.24329.2.dta	gb|KLL11373.1|	cold-shock protein [Frankia sp. BMG5.1]
BMG5.1 + BD-N 4	F202479.dat	Q20470_S_A_11383	135	11383	582.307	2	1162.6	1162.6	0.719939	0	61.29	1.969e-06	48	57	R	VEFQVTQGQK	G		3290	Q20470_S_A.24604.24604.2.dta	gb|KLL11373.1|	cold-shock protein [Frankia sp. BMG5.1]
BMG5.1 + BD-N 4	F202479.dat	Q20470_S_A_11384	135	11384	582.307	2	1162.6	1162.6	0.823156	0	62.02	1.66435e-06	48	57	R	VEFQVTQGQK	G		3278	Q20470_S_A.24466.24466.2.dta	gb|KLL11373.1|	cold-shock protein [Frankia sp. BMG5.1]
BMG5.1 + BD-N 4	F202479.dat	Q20470_S_A_11385	135	11385	582.307	2	1162.6	1162.6	1.76931	0	33.9	0.0011203	48	57	R	VEFQVTQGQK	G		3301	Q20470_S_A.24743.24743.2.dta	gb|KLL11373.1|	cold-shock protein [Frankia sp. BMG5.1]
BMG5.1 + BD-N 4	F202479.dat	Q20470_S_A_11387	5	11387	582.361	2	1162.71	1162.71	-0.321663	0	20.85	0.00822243	105	116	R	QVVAGAPPLALK	I		3675	Q20470_S_A.29636.29636.2.dta	gb|KLL12682.1|	molecular chaperone GroEL [Frankia sp. BMG5.1]
BMG5.1 + BD-N 4	F202479.dat	Q20470_S_A_11388	514	11388	582.78	2	1163.55	1163.55	0.206266	0	16.28	0.0235505	186	195	R	TPDGFEITER	I		3561	Q20470_S_A.28024.28024.2.dta	gb|KLL10917.1|	L-lysine 6-monooxygenase [Frankia sp. BMG5.1]
BMG5.1 + BD-N 4	F202479.dat	Q20470_S_A_11393	53	11393	582.804	2	1163.59	1163.59	-0.844797	0	27.65	0.00206149	554	564	R	NVGTVLAGYDR	V		3643	Q20470_S_A.29135.29135.2.dta	gb|KLL12512.1|	2-oxoglutarate ferredoxin oxidoreductase subunit alpha [Frankia sp. BMG5.1]
BMG5.1 + BD-N 4	F202479.dat	Q20470_S_A_11394	53	11394	582.805	2	1163.59	1163.59	0.942769	0	44.52	3.53183e-05	554	564	R	NVGTVLAGYDR	V		3654	Q20470_S_A.29300.29300.2.dta	gb|KLL12512.1|	2-oxoglutarate ferredoxin oxidoreductase subunit alpha [Frankia sp. BMG5.1]
BMG5.1 + BD-N 4	F202479.dat	Q20470_S_A_11396	282	11396	388.908	3	1163.7	1163.7	-0.425366	0	56.21	2.39332e-06	217	226	R	LITTTLLPHR	S		3710	Q20470_S_A.30200.30200.3.dta	gb|KLL12423.1|	acyl-CoA thioesterase [Frankia sp. BMG5.1]
BMG5.1 + BD-N 4	F202479.dat	Q20470_S_A_114	8	114	351.213	2	700.411	700.412	-0.848072	0	38.46	0.000142561	201	207	R	VVALDGK	V		2808	Q20470_S_A.19512.19512.2.dta	gb|KLL12696.1|	succinyl-CoA synthetase subunit beta [Frankia sp. BMG5.1]
BMG5.1 + BD-N 4	F202479.dat	Q20470_S_A_11423	458	11423	583.83	2	1165.65	1165.65	-0.356026	0	39.52	0.000167529	258	269	R	AVTGGPVAPIER	I		3400	Q20470_S_A.25960.25960.2.dta	gb|KLL12086.1|	aspartyl-tRNA synthetase [Frankia sp. BMG5.1]
BMG5.1 + BD-N 4	F202479.dat	Q20470_S_A_11424	458	11424	583.83	2	1165.65	1165.65	0.587657	0	54.34	5.52193e-06	258	269	R	AVTGGPVAPIER	I		3389	Q20470_S_A.25824.25824.2.dta	gb|KLL12086.1|	aspartyl-tRNA synthetase [Frankia sp. BMG5.1]
BMG5.1 + BD-N 4	F202479.dat	Q20470_S_A_11427	429	11427	389.908	3	1166.7	1166.7	-0.573411	1	34.88	0.000325087	106	115	R	ALVIEPELKR	V		3692	Q20470_S_A.29903.29903.3.dta	gb|KLL09595.1|	S-adenosylmethionine synthetase, partial [Frankia sp. BMG5.1]
BMG5.1 + BD-N 4	F202479.dat	Q20470_S_A_1143	11	1143	368.205	2	734.395	734.396	-2.44146	0	21.3	0.0074131	69	75	K	VGDGFLK	V		3674	Q20470_S_A.29609.29609.2.dta	gb|KLL11929.1|	glyceraldehyde-3-phosphate dehydrogenase [Frankia sp. BMG5.1]
BMG5.1 + BD-N 4	F202479.dat	Q20470_S_A_11442	41	11442	584.819	2	1167.62	1167.62	-0.447918	0	28.49	0.00191132	303	314	R	GLDALPDGAAIR	A		3675	Q20470_S_A.29634.29634.2.dta	gb|KLL10392.1|	isocitrate dehydrogenase [Frankia sp. BMG5.1]
BMG5.1 + BD-N 4	F202479.dat	Q20470_S_A_11443	142	11443	584.82	2	1167.62	1167.62	-0.0496735	0	20.49	0.0120596	416	427	R	GAPLPAPTTSTR	A		2902	Q20470_S_A.20476.20476.2.dta	gb|KLL11138.1|	bifunctional allantoicase/OHCU decarboxylase [Frankia sp. BMG5.1]
BMG5.1 + BD-N 4	F202479.dat	Q20470_S_A_11444	142	11444	584.82	2	1167.62	1167.62	0.0530992	0	14.87	0.043988	416	427	R	GAPLPAPTTSTR	A		2756	Q20470_S_A.18975.18975.2.dta	gb|KLL11138.1|	bifunctional allantoicase/OHCU decarboxylase [Frankia sp. BMG5.1]
BMG5.1 + BD-N 4	F202479.dat	Q20470_S_A_11448	142	11448	584.82	2	1167.63	1167.62	0.789637	0	21.61	0.00931824	416	427	R	GAPLPAPTTSTR	A		2870	Q20470_S_A.20148.20148.2.dta	gb|KLL11138.1|	bifunctional allantoicase/OHCU decarboxylase [Frankia sp. BMG5.1]
BMG5.1 + BD-N 4	F202479.dat	Q20470_S_A_11453	26	11453	585.286	2	1168.56	1168.56	-0.974705	0	44.57	4.01511e-05	143	154	K	THVENASGAGAR	R		3541	Q20470_S_A.27762.27762.2.dta	gb|KLL09603.1|	hypothetical protein FrCorBMG51_23690 [Frankia sp. BMG5.1]
BMG5.1 + BD-N 4	F202479.dat	Q20470_S_A_11458	93	11458	390.535	3	1168.58	1168.58	-0.625544	0	27.71	0.00262622	2	11	M	TAQSHEIVER	A		3637	Q20470_S_A.29046.29046.3.dta	gb|KLL10870.1|	peptidase [Frankia sp. BMG5.1]
BMG5.1 + BD-N 4	F202479.dat	Q20470_S_A_11459	28	11459	585.299	2	1168.58	1168.58	-0.55195	0	43.19	7.196e-05	289	299	R	NNPGPDLSSLR	L		3445	Q20470_S_A.26514.26514.2.dta	gb|KLL11309.1|	long-chain fatty acid--CoA ligase [Frankia sp. BMG5.1]
BMG5.1 + BD-N 4	F202479.dat	Q20470_S_A_11460	93	11460	585.299	2	1168.58	1168.58	-0.55195	0	45.09	4.64613e-05	2	11	M	TAQSHEIVER	A		3640	Q20470_S_A.29095.29095.2.dta	gb|KLL10870.1|	peptidase [Frankia sp. BMG5.1]
BMG5.1 + BD-N 4	F202479.dat	Q20470_S_A_11461	28	11461	585.299	2	1168.58	1168.58	-0.243885	0	49	1.88839e-05	289	299	R	NNPGPDLSSLR	L		3433	Q20470_S_A.26361.26361.2.dta	gb|KLL11309.1|	long-chain fatty acid--CoA ligase [Frankia sp. BMG5.1]
BMG5.1 + BD-N 4	F202479.dat	Q20470_S_A_11462	28	11462	585.299	2	1168.58	1168.58	-0.141197	0	48.6	2.07058e-05	289	299	R	NNPGPDLSSLR	L		3421	Q20470_S_A.26215.26215.2.dta	gb|KLL11309.1|	long-chain fatty acid--CoA ligase [Frankia sp. BMG5.1]
BMG5.1 + BD-N 4	F202479.dat	Q20470_S_A_11463	28	11463	585.299	2	1168.58	1168.58	0.594737	0	57.46	2.6921e-06	289	299	R	NNPGPDLSSLR	L		3410	Q20470_S_A.26077.26077.2.dta	gb|KLL11309.1|	long-chain fatty acid--CoA ligase [Frankia sp. BMG5.1]
BMG5.1 + BD-N 4	F202479.dat	Q20470_S_A_11464	28	11464	585.3	2	1168.59	1168.58	1.9468	0	31.22	0.0012459	289	299	R	NNPGPDLSSLR	L		3456	Q20470_S_A.26657.26657.2.dta	gb|KLL11309.1|	long-chain fatty acid--CoA ligase [Frankia sp. BMG5.1]
BMG5.1 + BD-N 4	F202479.dat	Q20470_S_A_11475	198	11475	390.873	3	1169.6	1169.6	-1.30643	0	25.76	0.00265461	327	335	K	VHPEWFTVR	S		3716	Q20470_S_A.30296.30296.3.dta	gb|KLL12787.1|	alpha-1,4-glucan:maltose-1-phosphate maltosyltransferase [Frankia sp. BMG5.1]
BMG5.1 + BD-N 4	F202479.dat	Q20470_S_A_11476	588	11476	585.81	2	1169.61	1169.6	1.01658	0	30.8	0.000831764	60	70	R	LQPSADALAER	I		3233	Q20470_S_A.23934.23934.2.dta	gb|KLL11872.1|	tyrosyl-tRNA synthetase [Frankia sp. BMG5.1]
BMG5.1 + BD-N 4	F202479.dat	Q20470_S_A_11477	588	11477	585.811	2	1169.61	1169.6	3.30796	0	29.06	0.00124165	60	70	R	LQPSADALAER	I		3246	Q20470_S_A.24089.24089.2.dta	gb|KLL11872.1|	tyrosyl-tRNA synthetase [Frankia sp. BMG5.1]
BMG5.1 + BD-N 4	F202479.dat	Q20470_S_A_11478	148	11478	585.847	2	1169.68	1169.68	1.6107	0	61.26	7.4817e-07	72	81	R	QLVLNESVIR	T		3693	Q20470_S_A.29915.29915.2.dta	gb|KLL10978.1|	30S ribosomal protein S6 [Frankia sp. BMG5.1]
BMG5.1 + BD-N 4	F202479.dat	Q20470_S_A_11479	79	11479	585.859	2	1169.7	1169.7	0.857483	0	74.28	7.65163e-08	278	288	R	ELTGVQILAVK	T		3739	Q20470_S_A.30669.30669.2.dta	gb|KLL12913.1|	biotin attachment protein [Frankia sp. BMG5.1]
BMG5.1 + BD-N 4	F202479.dat	Q20470_S_A_11480	40	11480	391.209	3	1170.61	1170.61	-3.26069	1	45.17	3.64906e-05	125	135	K	ARGEAQLAAER	A		3647	Q20470_S_A.29189.29189.3.dta	gb|KLL12725.1|	ATP synthase F0F1 subunit B [Frankia sp. BMG5.1]
BMG5.1 + BD-N 4	F202479.dat	Q20470_S_A_11481	40	11481	586.312	2	1170.61	1170.61	-0.240046	1	21.7	0.00709887	125	135	K	ARGEAQLAAER	A		3651	Q20470_S_A.29255.29255.2.dta	gb|KLL12725.1|	ATP synthase F0F1 subunit B [Frankia sp. BMG5.1]
BMG5.1 + BD-N 4	F202479.dat	Q20470_S_A_11483	87	11483	586.325	2	1170.63	1170.64	-0.668867	0	31.6	0.00148744	38	49	R	AALADAALQTAR	D		3538	Q20470_S_A.27722.27722.2.dta	gb|KLL10871.1|	peptidase C69 [Frankia sp. BMG5.1]
BMG5.1 + BD-N 4	F202479.dat	Q20470_S_A_11484	87	11484	586.326	2	1170.64	1170.64	0.783335	0	50.81	1.70119e-05	38	49	R	AALADAALQTAR	D		3527	Q20470_S_A.27573.27573.2.dta	gb|KLL10871.1|	peptidase C69 [Frankia sp. BMG5.1]
BMG5.1 + BD-N 4	F202479.dat	Q20470_S_A_11485	563	11485	586.326	2	1170.64	1170.64	1.06523	0	34.81	0.000677258	82	93	R	ETALGLAGQGVR	Y		3568	Q20470_S_A.28112.28112.2.dta	gb|KLL13139.1|	adenosine deaminase [Frankia sp. BMG5.1]
BMG5.1 + BD-N 4	F202479.dat	Q20470_S_A_11486	87	11486	586.326	2	1170.64	1170.64	1.41547	0	61.44	1.65093e-06	38	49	R	AALADAALQTAR	D		3516	Q20470_S_A.27424.27424.2.dta	gb|KLL10871.1|	peptidase C69 [Frankia sp. BMG5.1]
BMG5.1 + BD-N 4	F202479.dat	Q20470_S_A_11487	87	11487	586.327	2	1170.64	1170.64	2.66266	0	45.11	7.39965e-05	38	49	R	AALADAALQTAR	D		3504	Q20470_S_A.27277.27277.2.dta	gb|KLL10871.1|	peptidase C69 [Frankia sp. BMG5.1]
BMG5.1 + BD-N 4	F202479.dat	Q20470_S_A_11490	128	11490	586.346	2	1170.68	1170.68	1.80836	1	36.26	0.000272081	98	106	R	WRVVEILEK	A		3730	Q20470_S_A.30524.30524.2.dta	gb|KLL12651.1|	30S ribosomal protein S17 [Frankia sp. BMG5.1]
BMG5.1 + BD-N 4	F202479.dat	Q20470_S_A_11491	276	11491	586.788	2	1171.56	1171.57	-3.57129	0	21.66	0.00989391	59	70	R	ALTDPGMPGSAR	S		3248	Q20470_S_A.24112.24112.2.dta	gb|KLL12726.1|	ATP synthase subunit delta [Frankia sp. BMG5.1]
BMG5.1 + BD-N 4	F202479.dat	Q20470_S_A_11492	276	11492	586.79	2	1171.57	1171.57	-0.327767	0	31.1	0.000815059	59	70	R	ALTDPGMPGSAR	S		3281	Q20470_S_A.24508.24508.2.dta	gb|KLL12726.1|	ATP synthase subunit delta [Frankia sp. BMG5.1]
BMG5.1 + BD-N 4	F202479.dat	Q20470_S_A_11493	276	11493	586.79	2	1171.57	1171.57	-0.22534	0	31.5	0.000743343	59	70	R	ALTDPGMPGSAR	S		3270	Q20470_S_A.24374.24374.2.dta	gb|KLL12726.1|	ATP synthase subunit delta [Frankia sp. BMG5.1]
BMG5.1 + BD-N 4	F202479.dat	Q20470_S_A_11494	276	11494	586.79	2	1171.57	1171.57	-0.22534	0	37.56	0.000184157	59	70	R	ALTDPGMPGSAR	S		3293	Q20470_S_A.24642.24642.2.dta	gb|KLL12726.1|	ATP synthase subunit delta [Frankia sp. BMG5.1]
BMG5.1 + BD-N 4	F202479.dat	Q20470_S_A_11495	276	11495	586.79	2	1171.57	1171.57	-0.122912	0	31.73	0.000705	59	70	R	ALTDPGMPGSAR	S		3259	Q20470_S_A.24242.24242.2.dta	gb|KLL12726.1|	ATP synthase subunit delta [Frankia sp. BMG5.1]
BMG5.1 + BD-N 4	F202479.dat	Q20470_S_A_115	8	115	351.213	2	700.411	700.412	-0.848072	0	39.87	0.000103039	201	207	R	VVALDGK	V		2798	Q20470_S_A.19400.19400.2.dta	gb|KLL12696.1|	succinyl-CoA synthetase subunit beta [Frankia sp. BMG5.1]
BMG5.1 + BD-N 4	F202479.dat	Q20470_S_A_11504	287	11504	586.836	2	1171.66	1171.66	1.67797	0	27.67	0.00290703	300	311	R	LTDVAGASAVLR	G		3653	Q20470_S_A.29280.29280.2.dta	gb|KLL12886.1|	damage-inducible protein CinA [Frankia sp. BMG5.1]
BMG5.1 + BD-N 4	F202479.dat	Q20470_S_A_11506	84	11506	587.286	2	1172.56	1172.56	-0.602103	0	23.96	0.00401791	217	226	R	YVGGHQELDR	A		3656	Q20470_S_A.29330.29330.2.dta	gb|KLL12789.1|	Tellurium resistance [Frankia sp. BMG5.1]
BMG5.1 + BD-N 4	F202479.dat	Q20470_S_A_1151	23	1151	368.217	2	734.42	734.419	1.043	0	38.99	0.000126183	132	138	K	GPGHLVR	R		3678	Q20470_S_A.29674.29674.2.dta	gb|KLL12817.1|	ketol-acid reductoisomerase [Frankia sp. BMG5.1]
BMG5.1 + BD-N 4	F202479.dat	Q20470_S_A_11514	14	11514	587.791	2	1173.57	1173.57	-1.69909	0	37.9	0.000389234	98	109	R	EAMVALGGDPAK	I	Oxidation (M) [3]	2807	Q20470_S_A.19500.19500.2.dta	gb|KLL11080.1|	aconitate hydratase [Frankia sp. BMG5.1]
BMG5.1 + BD-N 4	F202479.dat	Q20470_S_A_11515	14	11515	587.792	2	1173.57	1173.57	-1.29008	0	35.28	0.000578142	98	109	R	EAMVALGGDPAK	I	Oxidation (M) [3]	2819	Q20470_S_A.19619.19619.2.dta	gb|KLL11080.1|	aconitate hydratase [Frankia sp. BMG5.1]
BMG5.1 + BD-N 4	F202479.dat	Q20470_S_A_11516	14	11516	587.792	2	1173.57	1173.57	-1.06853	0	36.98	0.000310693	98	109	R	EAMVALGGDPAK	I	Oxidation (M) [3]	2687	Q20470_S_A.18281.18281.2.dta	gb|KLL11080.1|	aconitate hydratase [Frankia sp. BMG5.1]
BMG5.1 + BD-N 4	F202479.dat	Q20470_S_A_11517	14	11517	587.792	2	1173.57	1173.57	-0.455022	0	32.47	0.000877671	98	109	R	EAMVALGGDPAK	I	Oxidation (M) [3]	2841	Q20470_S_A.19852.19852.2.dta	gb|KLL11080.1|	aconitate hydratase [Frankia sp. BMG5.1]
BMG5.1 + BD-N 4	F202479.dat	Q20470_S_A_11518	14	11518	587.792	2	1173.57	1173.57	0.277785	0	17.19	0.0229182	98	109	R	EAMVALGGDPAK	I	Oxidation (M) [3]	2930	Q20470_S_A.20768.20768.2.dta	gb|KLL11080.1|	aconitate hydratase [Frankia sp. BMG5.1]
BMG5.1 + BD-N 4	F202479.dat	Q20470_S_A_11519	14	11519	587.793	2	1173.57	1173.57	0.482289	0	32.42	0.000687355	98	109	R	EAMVALGGDPAK	I	Oxidation (M) [3]	2764	Q20470_S_A.19055.19055.2.dta	gb|KLL11080.1|	aconitate hydratase [Frankia sp. BMG5.1]
BMG5.1 + BD-N 4	F202479.dat	Q20470_S_A_11520	14	11520	587.793	2	1173.57	1173.57	0.686793	0	46.36	2.77448e-05	98	109	R	EAMVALGGDPAK	I	Oxidation (M) [3]	2752	Q20470_S_A.18938.18938.2.dta	gb|KLL11080.1|	aconitate hydratase [Frankia sp. BMG5.1]
BMG5.1 + BD-N 4	F202479.dat	Q20470_S_A_11521	14	11521	587.793	2	1173.57	1173.57	0.686793	0	40.91	9.73153e-05	98	109	R	EAMVALGGDPAK	I	Oxidation (M) [3]	2731	Q20470_S_A.18719.18719.2.dta	gb|KLL11080.1|	aconitate hydratase [Frankia sp. BMG5.1]
BMG5.1 + BD-N 4	F202479.dat	Q20470_S_A_11522	14	11522	587.793	2	1173.57	1173.57	0.789045	0	24.47	0.00428727	98	109	R	EAMVALGGDPAK	I	Oxidation (M) [3]	2644	Q20470_S_A.17846.17846.2.dta	gb|KLL11080.1|	aconitate hydratase [Frankia sp. BMG5.1]
BMG5.1 + BD-N 4	F202479.dat	Q20470_S_A_11523	14	11523	587.793	2	1173.57	1173.57	0.789045	0	35.53	0.000335878	98	109	R	EAMVALGGDPAK	I	Oxidation (M) [3]	2785	Q20470_S_A.19271.19271.2.dta	gb|KLL11080.1|	aconitate hydratase [Frankia sp. BMG5.1]
BMG5.1 + BD-N 4	F202479.dat	Q20470_S_A_11524	14	11524	587.793	2	1173.57	1173.57	0.789045	0	35.98	0.000302818	98	109	R	EAMVALGGDPAK	I	Oxidation (M) [3]	2708	Q20470_S_A.18497.18497.2.dta	gb|KLL11080.1|	aconitate hydratase [Frankia sp. BMG5.1]
BMG5.1 + BD-N 4	F202479.dat	Q20470_S_A_11525	14	11525	587.793	2	1173.57	1173.57	0.789045	0	33.64	0.000519017	98	109	R	EAMVALGGDPAK	I	Oxidation (M) [3]	2677	Q20470_S_A.18172.18172.2.dta	gb|KLL11080.1|	aconitate hydratase [Frankia sp. BMG5.1]
BMG5.1 + BD-N 4	F202479.dat	Q20470_S_A_11527	14	11527	587.793	2	1173.57	1173.57	0.90834	0	31.85	0.000783757	98	109	R	EAMVALGGDPAK	I	Oxidation (M) [3]	2741	Q20470_S_A.18826.18826.2.dta	gb|KLL11080.1|	aconitate hydratase [Frankia sp. BMG5.1]
BMG5.1 + BD-N 4	F202479.dat	Q20470_S_A_11528	14	11528	587.793	2	1173.57	1173.57	1.01059	0	21.71	0.00809434	98	109	R	EAMVALGGDPAK	I	Oxidation (M) [3]	2666	Q20470_S_A.18069.18069.2.dta	gb|KLL11080.1|	aconitate hydratase [Frankia sp. BMG5.1]
BMG5.1 + BD-N 4	F202479.dat	Q20470_S_A_11529	14	11529	587.793	2	1173.57	1173.57	1.4196	0	18.77	0.0159287	98	109	R	EAMVALGGDPAK	I	Oxidation (M) [3]	2655	Q20470_S_A.17957.17957.2.dta	gb|KLL11080.1|	aconitate hydratase [Frankia sp. BMG5.1]
BMG5.1 + BD-N 4	F202479.dat	Q20470_S_A_11530	14	11530	587.793	2	1173.57	1173.57	1.82861	0	16.32	0.0385021	98	109	R	EAMVALGGDPAK	I	Oxidation (M) [3]	2591	Q20470_S_A.17317.17317.2.dta	gb|KLL11080.1|	aconitate hydratase [Frankia sp. BMG5.1]
BMG5.1 + BD-N 4	F202479.dat	Q20470_S_A_11531	14	11531	587.794	2	1173.57	1173.57	2.15241	0	32.47	0.000934295	98	109	R	EAMVALGGDPAK	I	Oxidation (M) [3]	2698	Q20470_S_A.18390.18390.2.dta	gb|KLL11080.1|	aconitate hydratase [Frankia sp. BMG5.1]
BMG5.1 + BD-N 4	F202479.dat	Q20470_S_A_11533	14	11533	587.794	2	1173.57	1173.57	3.08972	0	33.01	0.000775054	98	109	R	EAMVALGGDPAK	I	Oxidation (M) [3]	2852	Q20470_S_A.19964.19964.2.dta	gb|KLL11080.1|	aconitate hydratase [Frankia sp. BMG5.1]
BMG5.1 + BD-N 4	F202479.dat	Q20470_S_A_11534	14	11534	587.794	2	1173.57	1173.57	3.60098	0	23.3	0.00631442	98	109	R	EAMVALGGDPAK	I	Oxidation (M) [3]	2719	Q20470_S_A.18609.18609.2.dta	gb|KLL11080.1|	aconitate hydratase [Frankia sp. BMG5.1]
BMG5.1 + BD-N 4	F202479.dat	Q20470_S_A_11535	14	11535	587.795	2	1173.58	1173.57	4.33379	0	25.24	0.00403956	98	109	R	EAMVALGGDPAK	I	Oxidation (M) [3]	2602	Q20470_S_A.17425.17425.2.dta	gb|KLL11080.1|	aconitate hydratase [Frankia sp. BMG5.1]
BMG5.1 + BD-N 4	F202479.dat	Q20470_S_A_11536	434	11536	587.796	2	1173.58	1173.58	-1.11795	0	48.83	2.5529e-05	48	57	R	QPEAEQVAFR	Y		3406	Q20470_S_A.26026.26026.2.dta	gb|KLL12724.1|	ATP synthase subunit C [Frankia sp. BMG5.1]
BMG5.1 + BD-N 4	F202479.dat	Q20470_S_A_11537	434	11537	587.796	2	1173.58	1173.58	-0.385147	0	27.57	0.00349969	48	57	R	QPEAEQVAFR	Y		3305	Q20470_S_A.24791.24791.2.dta	gb|KLL12724.1|	ATP synthase subunit C [Frankia sp. BMG5.1]
BMG5.1 + BD-N 4	F202479.dat	Q20470_S_A_11538	434	11538	587.796	2	1173.58	1173.58	-0.180644	0	52.04	1.25035e-05	48	57	R	QPEAEQVAFR	Y		3394	Q20470_S_A.25874.25874.2.dta	gb|KLL12724.1|	ATP synthase subunit C [Frankia sp. BMG5.1]
BMG5.1 + BD-N 4	F202479.dat	Q20470_S_A_11539	434	11539	587.796	2	1173.58	1173.58	0.245403	0	54.41	7.24486e-06	48	57	R	QPEAEQVAFR	Y		3361	Q20470_S_A.25473.25473.2.dta	gb|KLL12724.1|	ATP synthase subunit C [Frankia sp. BMG5.1]
BMG5.1 + BD-N 4	F202479.dat	Q20470_S_A_11540	434	11540	587.796	2	1173.58	1173.58	0.245403	0	52.28	1.18312e-05	48	57	R	QPEAEQVAFR	Y		3382	Q20470_S_A.25738.25738.2.dta	gb|KLL12724.1|	ATP synthase subunit C [Frankia sp. BMG5.1]
BMG5.1 + BD-N 4	F202479.dat	Q20470_S_A_11541	434	11541	587.796	2	1173.58	1173.58	0.347655	0	49.9	2.04659e-05	48	57	R	QPEAEQVAFR	Y		3327	Q20470_S_A.25050.25050.2.dta	gb|KLL12724.1|	ATP synthase subunit C [Frankia sp. BMG5.1]
BMG5.1 + BD-N 4	F202479.dat	Q20470_S_A_11542	434	11542	587.796	2	1173.58	1173.58	0.449906	0	54.34	7.36258e-06	48	57	R	QPEAEQVAFR	Y		3371	Q20470_S_A.25597.25597.2.dta	gb|KLL12724.1|	ATP synthase subunit C [Frankia sp. BMG5.1]
BMG5.1 + BD-N 4	F202479.dat	Q20470_S_A_11543	434	11543	587.796	2	1173.58	1173.58	0.449906	0	52.05	1.24747e-05	48	57	R	QPEAEQVAFR	Y		3338	Q20470_S_A.25192.25192.2.dta	gb|KLL12724.1|	ATP synthase subunit C [Frankia sp. BMG5.1]
BMG5.1 + BD-N 4	F202479.dat	Q20470_S_A_11544	434	11544	587.796	2	1173.58	1173.58	0.449906	0	40.59	0.000174594	48	57	R	QPEAEQVAFR	Y		3316	Q20470_S_A.24921.24921.2.dta	gb|KLL12724.1|	ATP synthase subunit C [Frankia sp. BMG5.1]
BMG5.1 + BD-N 4	F202479.dat	Q20470_S_A_11545	434	11545	587.797	2	1173.58	1173.58	0.654409	0	55.34	5.8483e-06	48	57	R	QPEAEQVAFR	Y		3349	Q20470_S_A.25329.25329.2.dta	gb|KLL12724.1|	ATP synthase subunit C [Frankia sp. BMG5.1]
BMG5.1 + BD-N 4	F202479.dat	Q20470_S_A_11547	434	11547	587.797	2	1173.58	1173.58	1.18271	0	58.32	3.68078e-06	48	57	R	QPEAEQVAFR	Y		2485	Q20470_S_A.16262.16262.2.dta	gb|KLL12724.1|	ATP synthase subunit C [Frankia sp. BMG5.1]
BMG5.1 + BD-N 4	F202479.dat	Q20470_S_A_11548	548	11548	587.805	2	1173.6	1173.6	-2.51449	0	14.45	0.0538383	244	255	R	GVVDEGSTVVGR	V		3007	Q20470_S_A.21553.21553.2.dta	gb|KLL12071.1|	glucose-1-phosphate thymidylyltransferase [Frankia sp. BMG5.1]
BMG5.1 + BD-N 4	F202479.dat	Q20470_S_A_11551	548	11551	587.807	2	1173.6	1173.6	0.399625	0	22.68	0.00755315	244	255	R	GVVDEGSTVVGR	V		3100	Q20470_S_A.22514.22514.2.dta	gb|KLL12071.1|	glucose-1-phosphate thymidylyltransferase [Frankia sp. BMG5.1]
BMG5.1 + BD-N 4	F202479.dat	Q20470_S_A_11552	548	11552	587.807	2	1173.6	1173.6	0.501875	0	37.75	0.000235033	244	255	R	GVVDEGSTVVGR	V		3067	Q20470_S_A.22170.22170.2.dta	gb|KLL12071.1|	glucose-1-phosphate thymidylyltransferase [Frankia sp. BMG5.1]
BMG5.1 + BD-N 4	F202479.dat	Q20470_S_A_11553	548	11553	587.807	2	1173.6	1173.6	1.01312	0	20.48	0.0120874	244	255	R	GVVDEGSTVVGR	V		3078	Q20470_S_A.22288.22288.2.dta	gb|KLL12071.1|	glucose-1-phosphate thymidylyltransferase [Frankia sp. BMG5.1]
BMG5.1 + BD-N 4	F202479.dat	Q20470_S_A_11554	548	11554	587.807	2	1173.6	1173.6	1.11537	0	14.19	0.0514439	244	255	R	GVVDEGSTVVGR	V		3111	Q20470_S_A.22626.22626.2.dta	gb|KLL12071.1|	glucose-1-phosphate thymidylyltransferase [Frankia sp. BMG5.1]
BMG5.1 + BD-N 4	F202479.dat	Q20470_S_A_11556	548	11556	587.808	2	1173.6	1173.6	1.33691	0	19	0.0207723	244	255	R	GVVDEGSTVVGR	V		3056	Q20470_S_A.22057.22057.2.dta	gb|KLL12071.1|	glucose-1-phosphate thymidylyltransferase [Frankia sp. BMG5.1]
BMG5.1 + BD-N 4	F202479.dat	Q20470_S_A_11559	548	11559	587.809	2	1173.6	1173.6	3.41599	0	23.08	0.00959477	244	255	R	GVVDEGSTVVGR	V		3035	Q20470_S_A.21842.21842.2.dta	gb|KLL12071.1|	glucose-1-phosphate thymidylyltransferase [Frankia sp. BMG5.1]
BMG5.1 + BD-N 4	F202479.dat	Q20470_S_A_1158	144	1158	369.19	2	736.365	736.366	-1.56037	0	24.86	0.00326588	89	95	R	GFFPGGR	G		3705	Q20470_S_A.30119.30119.2.dta	gb|KLL10878.1|	PadR family transcriptional regulator [Frankia sp. BMG5.1]
BMG5.1 + BD-N 4	F202479.dat	Q20470_S_A_116	8	116	351.213	2	700.411	700.412	-0.848072	0	36.9	0.000204174	201	207	R	VVALDGK	V		3005	Q20470_S_A.21540.21540.2.dta	gb|KLL12696.1|	succinyl-CoA synthetase subunit beta [Frankia sp. BMG5.1]
BMG5.1 + BD-N 4	F202479.dat	Q20470_S_A_1161	84	1161	371.216	2	740.417	740.418	-0.929205	0	26.28	0.00353257	179	185	R	GAPIEVR	L		3061	Q20470_S_A.22113.22113.2.dta	gb|KLL12789.1|	Tellurium resistance [Frankia sp. BMG5.1]
BMG5.1 + BD-N 4	F202479.dat	Q20470_S_A_1162	84	1162	371.216	2	740.418	740.418	-0.605064	0	26.07	0.00370759	179	185	R	GAPIEVR	L		3032	Q20470_S_A.21809.21809.2.dta	gb|KLL12789.1|	Tellurium resistance [Frankia sp. BMG5.1]
BMG5.1 + BD-N 4	F202479.dat	Q20470_S_A_1163	84	1163	371.216	2	740.418	740.418	-0.172875	0	20.46	0.0134925	179	185	R	GAPIEVR	L		2965	Q20470_S_A.21125.21125.2.dta	gb|KLL12789.1|	Tellurium resistance [Frankia sp. BMG5.1]
BMG5.1 + BD-N 4	F202479.dat	Q20470_S_A_11634	77	11634	588.784	2	1175.55	1175.56	-2.59451	0	46.96	2.2151e-05	5	14	R	TFGNEDQLPR	V		3417	Q20470_S_A.26172.26172.2.dta	gb|KLL12322.1|	carnitine O-acetyltransferase [Frankia sp. BMG5.1]
BMG5.1 + BD-N 4	F202479.dat	Q20470_S_A_11635	77	11635	588.784	2	1175.55	1175.56	-2.28828	0	29.18	0.0013286	5	14	R	TFGNEDQLPR	V		3446	Q20470_S_A.26533.26533.2.dta	gb|KLL12322.1|	carnitine O-acetyltransferase [Frankia sp. BMG5.1]
BMG5.1 + BD-N 4	F202479.dat	Q20470_S_A_11636	77	11636	588.785	2	1175.56	1175.56	-1.55671	0	46.58	2.63743e-05	5	14	R	TFGNEDQLPR	V		3430	Q20470_S_A.26321.26321.2.dta	gb|KLL12322.1|	carnitine O-acetyltransferase [Frankia sp. BMG5.1]
BMG5.1 + BD-N 4	F202479.dat	Q20470_S_A_11637	90	11637	588.804	2	1175.59	1175.59	0.317287	0	48.03	2.59707e-05	46	56	R	SQVSSNLWAGK	A		3549	Q20470_S_A.27856.27856.2.dta	ref|WP_047223883.1|	hypothetical protein [Frankia sp. BMG5.1]
BMG5.1 + BD-N 4	F202479.dat	Q20470_S_A_11638	90	11638	588.805	2	1175.6	1175.59	1.45714	0	44.58	5.74757e-05	46	56	R	SQVSSNLWAGK	A		3526	Q20470_S_A.27555.27555.2.dta	ref|WP_047223883.1|	hypothetical protein [Frankia sp. BMG5.1]
BMG5.1 + BD-N 4	F202479.dat	Q20470_S_A_11639	90	11639	588.805	2	1175.6	1175.59	1.76336	0	57.36	2.93846e-06	46	56	R	SQVSSNLWAGK	A		3538	Q20470_S_A.27711.27711.2.dta	ref|WP_047223883.1|	hypothetical protein [Frankia sp. BMG5.1]
BMG5.1 + BD-N 4	F202479.dat	Q20470_S_A_11640	471	11640	392.875	3	1175.6	1175.6	0.437222	1	17.75	0.0360943	67	77	R	TVDGDKTELAK	A		3624	Q20470_S_A.28866.28866.3.dta	gb|KLL12657.1|	50S ribosomal protein L18 [Frankia sp. BMG5.1]
BMG5.1 + BD-N 4	F202479.dat	Q20470_S_A_11641	249	11641	588.823	2	1175.63	1175.63	0.803824	0	36.6	0.000218776	195	206	R	LATTPVGSGAFR	L		3581	Q20470_S_A.28278.28278.2.dta	gb|KLL10420.1|	hypothetical protein FrCorBMG51_18195 [Frankia sp. BMG5.1]
BMG5.1 + BD-N 4	F202479.dat	Q20470_S_A_11642	249	11642	588.823	2	1175.63	1175.63	1.12706	0	51.08	7.7983e-06	195	206	R	LATTPVGSGAFR	L		3594	Q20470_S_A.28460.28460.2.dta	gb|KLL10420.1|	hypothetical protein FrCorBMG51_18195 [Frankia sp. BMG5.1]
BMG5.1 + BD-N 4	F202479.dat	Q20470_S_A_11643	265	11643	588.823	2	1175.63	1175.63	-1.63912	0	31.24	0.000751623	238	248	K	VVMNTTVAGIR	H	Oxidation (M) [3]	3233	Q20470_S_A.23938.23938.2.dta	gb|KLL11285.1|	FAD-dependent oxidoreductase [Frankia sp. BMG5.1]
BMG5.1 + BD-N 4	F202479.dat	Q20470_S_A_11644	249	11644	588.825	2	1175.63	1175.63	3.91705	0	57.16	1.92309e-06	195	206	R	LATTPVGSGAFR	L		3610	Q20470_S_A.28673.28673.2.dta	gb|KLL10420.1|	hypothetical protein FrCorBMG51_18195 [Frankia sp. BMG5.1]
BMG5.1 + BD-N 4	F202479.dat	Q20470_S_A_1165	26	1165	371.252	2	740.49	740.491	-0.617158	0	43.38	4.59198e-05	191	197	R	LVLVAAR	V		3696	Q20470_S_A.29966.29966.2.dta	gb|KLL09603.1|	hypothetical protein FrCorBMG51_23690 [Frankia sp. BMG5.1]
BMG5.1 + BD-N 4	F202479.dat	Q20470_S_A_11680	11	11680	589.804	2	1177.59	1177.6	-3.1352	0	48.41	1.44212e-05	165	174	K	VLEDTFGIER	G		3697	Q20470_S_A.29986.29986.2.dta	gb|KLL11929.1|	glyceraldehyde-3-phosphate dehydrogenase [Frankia sp. BMG5.1]
BMG5.1 + BD-N 4	F202479.dat	Q20470_S_A_11681	11	11681	589.806	2	1177.6	1177.6	-1.06318	0	59.89	1.02565e-06	165	174	K	VLEDTFGIER	G		3709	Q20470_S_A.30180.30180.2.dta	gb|KLL11929.1|	glyceraldehyde-3-phosphate dehydrogenase [Frankia sp. BMG5.1]
BMG5.1 + BD-N 4	F202479.dat	Q20470_S_A_11682	129	11682	589.82	2	1177.63	1177.62	0.606305	0	62.39	6.9212e-07	47	56	R	ISVLYGANWR	E		3740	Q20470_S_A.30695.30695.2.dta	gb|KLL12699.1|	hypothetical protein FrCorBMG51_03290 [Frankia sp. BMG5.1]
BMG5.1 + BD-N 4	F202479.dat	Q20470_S_A_11686	26	11686	589.848	2	1177.68	1177.68	-0.247945	0	47.14	1.93197e-05	230	240	K	QVAGVEIPLPR	Q		3723	Q20470_S_A.30407.30407.2.dta	gb|KLL09603.1|	hypothetical protein FrCorBMG51_23690 [Frankia sp. BMG5.1]
BMG5.1 + BD-N 4	F202479.dat	Q20470_S_A_11687	424	11687	590.287	2	1178.56	1178.56	1.74875	0	61.12	7.72681e-07	327	337	K	EAETAAEFVGR	G		3377	Q20470_S_A.25668.25668.2.dta	ref|WP_052914681.1|	hypothetical protein [Frankia sp. BMG5.1]
BMG5.1 + BD-N 4	F202479.dat	Q20470_S_A_117	8	117	351.213	2	700.411	700.412	-0.762408	0	39.4	0.000114815	201	207	R	VVALDGK	V		2912	Q20470_S_A.20575.20575.2.dta	gb|KLL12696.1|	succinyl-CoA synthetase subunit beta [Frankia sp. BMG5.1]
BMG5.1 + BD-N 4	F202479.dat	Q20470_S_A_11704	476	11704	591.312	2	1180.61	1180.61	0.277823	0	50.74	8.43335e-06	256	265	R	TQASTIEYLR	L		3575	Q20470_S_A.28200.28200.2.dta	gb|KLL12602.1|	radical SAM protein [Frankia sp. BMG5.1]
BMG5.1 + BD-N 4	F202479.dat	Q20470_S_A_11705	476	11705	591.312	2	1180.61	1180.61	0.58275	0	47.92	1.61436e-05	256	265	R	TQASTIEYLR	L		3563	Q20470_S_A.28044.28044.2.dta	gb|KLL12602.1|	radical SAM protein [Frankia sp. BMG5.1]
BMG5.1 + BD-N 4	F202479.dat	Q20470_S_A_11706	5	11706	394.547	3	1180.62	1180.62	-0.570886	0	30.59	0.00113486	455	466	R	NAGHEGAVIVSK	V		3640	Q20470_S_A.29085.29085.3.dta	gb|KLL12682.1|	molecular chaperone GroEL [Frankia sp. BMG5.1]
BMG5.1 + BD-N 4	F202479.dat	Q20470_S_A_11707	5	11707	591.318	2	1180.62	1180.62	0.882587	0	66.53	2.66797e-07	455	466	R	NAGHEGAVIVSK	V		3638	Q20470_S_A.29064.29064.2.dta	gb|KLL12682.1|	molecular chaperone GroEL [Frankia sp. BMG5.1]
BMG5.1 + BD-N 4	F202479.dat	Q20470_S_A_11708	252	11708	591.335	2	1180.66	1180.66	-0.584421	0	66.77	2.62972e-07	311	322	R	AAPSVQLGVSPR	G		3454	Q20470_S_A.26631.26631.2.dta	gb|KLL12036.1|	ATPase AAA [Frankia sp. BMG5.1]
BMG5.1 + BD-N 4	F202479.dat	Q20470_S_A_11709	252	11709	591.335	2	1180.66	1180.66	-0.0592891	0	63.64	4.32514e-07	311	322	R	AAPSVQLGVSPR	G		3443	Q20470_S_A.26489.26489.2.dta	gb|KLL12036.1|	ATPase AAA [Frankia sp. BMG5.1]
BMG5.1 + BD-N 4	F202479.dat	Q20470_S_A_11710	252	11710	591.336	2	1180.66	1180.66	0.0423493	0	59.12	1.22462e-06	311	322	R	AAPSVQLGVSPR	G		3431	Q20470_S_A.26341.26341.2.dta	gb|KLL12036.1|	ATPase AAA [Frankia sp. BMG5.1]
BMG5.1 + BD-N 4	F202479.dat	Q20470_S_A_11711	200	11711	591.354	2	1180.69	1180.69	-0.158382	0	39.2	0.000120226	585	595	R	IVNQTVPAALR	A		3548	Q20470_S_A.27843.27843.2.dta	gb|KLL12897.1|	vitamin B12-dependent ribonucleotide reductase [Frankia sp. BMG5.1]
BMG5.1 + BD-N 4	F202479.dat	Q20470_S_A_11712	200	11712	591.354	2	1180.69	1180.69	-0.0567463	0	26.03	0.00249459	585	595	R	IVNQTVPAALR	A		3559	Q20470_S_A.27987.27987.2.dta	gb|KLL12897.1|	vitamin B12-dependent ribonucleotide reductase [Frankia sp. BMG5.1]
BMG5.1 + BD-N 4	F202479.dat	Q20470_S_A_11713	200	11713	591.354	2	1180.69	1180.69	0.248159	0	29.47	0.0011298	585	595	R	IVNQTVPAALR	A		3535	Q20470_S_A.27682.27682.2.dta	gb|KLL12897.1|	vitamin B12-dependent ribonucleotide reductase [Frankia sp. BMG5.1]
BMG5.1 + BD-N 4	F202479.dat	Q20470_S_A_11718	213	11718	593.315	2	1184.61	1184.61	-0.0683766	0	23.76	0.0063109	2	14	M	SELVPAAGAASGR	G		3145	Q20470_S_A.22981.22981.2.dta	gb|KLL12607.1|	NADH dehydrogenase [Frankia sp. BMG5.1]
BMG5.1 + BD-N 4	F202479.dat	Q20470_S_A_11719	213	11719	593.315	2	1184.62	1184.61	0.336818	0	29.42	0.00171432	2	14	M	SELVPAAGAASGR	G		3156	Q20470_S_A.23093.23093.2.dta	gb|KLL12607.1|	NADH dehydrogenase [Frankia sp. BMG5.1]
BMG5.1 + BD-N 4	F202479.dat	Q20470_S_A_11720	213	11720	593.315	2	1184.62	1184.61	0.961494	0	26.38	0.00345216	2	14	M	SELVPAAGAASGR	G		3177	Q20470_S_A.23318.23318.2.dta	gb|KLL12607.1|	NADH dehydrogenase [Frankia sp. BMG5.1]
BMG5.1 + BD-N 4	F202479.dat	Q20470_S_A_11721	213	11721	593.316	2	1184.62	1184.61	1.78877	0	42.07	0.000102443	2	14	M	SELVPAAGAASGR	G		3187	Q20470_S_A.23432.23432.2.dta	gb|KLL12607.1|	NADH dehydrogenase [Frankia sp. BMG5.1]
BMG5.1 + BD-N 4	F202479.dat	Q20470_S_A_11722	213	11722	593.316	2	1184.62	1184.61	2.09266	0	41.79	0.000115888	2	14	M	SELVPAAGAASGR	G		3166	Q20470_S_A.23202.23202.2.dta	gb|KLL12607.1|	NADH dehydrogenase [Frankia sp. BMG5.1]
BMG5.1 + BD-N 4	F202479.dat	Q20470_S_A_11723	213	11723	593.316	2	1184.62	1184.61	2.09266	0	41.87	0.000113773	2	14	M	SELVPAAGAASGR	G		3198	Q20470_S_A.23544.23544.2.dta	gb|KLL12607.1|	NADH dehydrogenase [Frankia sp. BMG5.1]
BMG5.1 + BD-N 4	F202479.dat	Q20470_S_A_11724	5	11724	593.325	2	1184.64	1184.64	-3.36642	0	60.7	2.7662e-06	156	166	K	VGELIAEAIDR	I		3742	Q20470_S_A.30726.30726.2.dta	gb|KLL12682.1|	molecular chaperone GroEL [Frankia sp. BMG5.1]
BMG5.1 + BD-N 4	F202479.dat	Q20470_S_A_11725	30	11725	593.788	2	1185.56	1185.56	-0.268227	0	58.8	1.31826e-06	464	474	R	ELAATENPDAR	R		2154	Q20470_S_A.13123.13123.2.dta	gb|KLL12078.1|	methylmalonyl-CoA carboxyltransferase [Frankia sp. BMG5.1]
BMG5.1 + BD-N 4	F202479.dat	Q20470_S_A_11726	30	11726	593.789	2	1185.56	1185.56	0.0354262	0	62.24	5.97035e-07	464	474	R	ELAATENPDAR	R		1946	Q20470_S_A.11260.11260.2.dta	gb|KLL12078.1|	methylmalonyl-CoA carboxyltransferase [Frankia sp. BMG5.1]
BMG5.1 + BD-N 4	F202479.dat	Q20470_S_A_11727	30	11727	593.789	2	1185.56	1185.56	0.153514	0	55.17	3.04089e-06	464	474	R	ELAATENPDAR	R		2285	Q20470_S_A.14352.14352.2.dta	gb|KLL12078.1|	methylmalonyl-CoA carboxyltransferase [Frankia sp. BMG5.1]
BMG5.1 + BD-N 4	F202479.dat	Q20470_S_A_11728	30	11728	593.789	2	1185.56	1185.56	0.153514	0	62.73	5.33335e-07	464	474	R	ELAATENPDAR	R		1956	Q20470_S_A.11351.11351.2.dta	gb|KLL12078.1|	methylmalonyl-CoA carboxyltransferase [Frankia sp. BMG5.1]
BMG5.1 + BD-N 4	F202479.dat	Q20470_S_A_11729	30	11729	593.789	2	1185.56	1185.56	0.153514	0	62.68	5.39511e-07	464	474	R	ELAATENPDAR	R		2122	Q20470_S_A.12825.12825.2.dta	gb|KLL12078.1|	methylmalonyl-CoA carboxyltransferase [Frankia sp. BMG5.1]
BMG5.1 + BD-N 4	F202479.dat	Q20470_S_A_1173	305	1173	372.224	2	742.433	742.434	-0.744848	0	19.99	0.049113	220	226	R	AALLAER	Q		3557	Q20470_S_A.27965.27965.2.dta	gb|KLL10797.1|	hypothetical protein FrCorBMG51_15335 [Frankia sp. BMG5.1]
BMG5.1 + BD-N 4	F202479.dat	Q20470_S_A_11730	30	11730	593.789	2	1185.56	1185.56	0.254731	0	46.21	2.39332e-05	464	474	R	ELAATENPDAR	R		2187	Q20470_S_A.13427.13427.2.dta	gb|KLL12078.1|	methylmalonyl-CoA carboxyltransferase [Frankia sp. BMG5.1]
BMG5.1 + BD-N 4	F202479.dat	Q20470_S_A_11731	30	11731	593.789	2	1185.56	1185.56	0.254731	0	55.57	2.77332e-06	464	474	R	ELAATENPDAR	R		2176	Q20470_S_A.13327.13327.2.dta	gb|KLL12078.1|	methylmalonyl-CoA carboxyltransferase [Frankia sp. BMG5.1]
BMG5.1 + BD-N 4	F202479.dat	Q20470_S_A_11732	30	11732	593.789	2	1185.56	1185.56	0.254731	0	44.82	3.2961e-05	464	474	R	ELAATENPDAR	R		2164	Q20470_S_A.13218.13218.2.dta	gb|KLL12078.1|	methylmalonyl-CoA carboxyltransferase [Frankia sp. BMG5.1]
BMG5.1 + BD-N 4	F202479.dat	Q20470_S_A_11733	30	11733	593.789	2	1185.56	1185.56	0.254731	0	55.47	2.83792e-06	464	474	R	ELAATENPDAR	R		2112	Q20470_S_A.12733.12733.2.dta	gb|KLL12078.1|	methylmalonyl-CoA carboxyltransferase [Frankia sp. BMG5.1]
BMG5.1 + BD-N 4	F202479.dat	Q20470_S_A_11734	30	11734	593.789	2	1185.56	1185.56	0.254731	0	59.06	1.24165e-06	464	474	R	ELAATENPDAR	R		2133	Q20470_S_A.12929.12929.2.dta	gb|KLL12078.1|	methylmalonyl-CoA carboxyltransferase [Frankia sp. BMG5.1]
BMG5.1 + BD-N 4	F202479.dat	Q20470_S_A_11735	30	11735	593.789	2	1185.56	1185.56	0.355949	0	58.72	1.34276e-06	464	474	R	ELAATENPDAR	R		2197	Q20470_S_A.13523.13523.2.dta	gb|KLL12078.1|	methylmalonyl-CoA carboxyltransferase [Frankia sp. BMG5.1]
BMG5.1 + BD-N 4	F202479.dat	Q20470_S_A_11736	30	11736	593.789	2	1185.56	1185.56	0.355949	0	44.54	3.5156e-05	464	474	R	ELAATENPDAR	R		2008	Q20470_S_A.11804.11804.2.dta	gb|KLL12078.1|	methylmalonyl-CoA carboxyltransferase [Frankia sp. BMG5.1]
BMG5.1 + BD-N 4	F202479.dat	Q20470_S_A_11737	30	11737	593.789	2	1185.56	1185.56	0.457167	0	58.73	1.33968e-06	464	474	R	ELAATENPDAR	R		2019	Q20470_S_A.11901.11901.2.dta	gb|KLL12078.1|	methylmalonyl-CoA carboxyltransferase [Frankia sp. BMG5.1]
BMG5.1 + BD-N 4	F202479.dat	Q20470_S_A_11738	30	11738	593.789	2	1185.56	1185.56	0.457167	0	62.98	5.03501e-07	464	474	R	ELAATENPDAR	R		1977	Q20470_S_A.11529.11529.2.dta	gb|KLL12078.1|	methylmalonyl-CoA carboxyltransferase [Frankia sp. BMG5.1]
BMG5.1 + BD-N 4	F202479.dat	Q20470_S_A_11739	30	11739	593.789	2	1185.56	1185.56	0.457167	0	56.38	2.30144e-06	464	474	R	ELAATENPDAR	R		1967	Q20470_S_A.11438.11438.2.dta	gb|KLL12078.1|	methylmalonyl-CoA carboxyltransferase [Frankia sp. BMG5.1]
BMG5.1 + BD-N 4	F202479.dat	Q20470_S_A_1174	639	1174	373.213	2	744.411	744.413	-2.67459	0	25.69	0.0124096	231	237	R	LSEGALR	V		2159	Q20470_S_A.13174.13174.2.dta	gb|KLL09827.1|	L-aspartate oxidase [Frankia sp. BMG5.1]
BMG5.1 + BD-N 4	F202479.dat	Q20470_S_A_11740	30	11740	593.789	2	1185.56	1185.56	0.457167	0	44.67	3.41193e-05	464	474	R	ELAATENPDAR	R		2040	Q20470_S_A.12090.12090.2.dta	gb|KLL12078.1|	methylmalonyl-CoA carboxyltransferase [Frankia sp. BMG5.1]
BMG5.1 + BD-N 4	F202479.dat	Q20470_S_A_11741	30	11741	593.789	2	1185.56	1185.56	0.457167	0	62.38	5.78096e-07	464	474	R	ELAATENPDAR	R		1998	Q20470_S_A.11711.11711.2.dta	gb|KLL12078.1|	methylmalonyl-CoA carboxyltransferase [Frankia sp. BMG5.1]
BMG5.1 + BD-N 4	F202479.dat	Q20470_S_A_11742	30	11742	593.789	2	1185.56	1185.56	0.558385	0	44.81	3.3037e-05	464	474	R	ELAATENPDAR	R		2030	Q20470_S_A.11997.11997.2.dta	gb|KLL12078.1|	methylmalonyl-CoA carboxyltransferase [Frankia sp. BMG5.1]
BMG5.1 + BD-N 4	F202479.dat	Q20470_S_A_11743	30	11743	593.789	2	1185.56	1185.56	0.558385	0	58.89	1.29122e-06	464	474	R	ELAATENPDAR	R		2061	Q20470_S_A.12271.12271.2.dta	gb|KLL12078.1|	methylmalonyl-CoA carboxyltransferase [Frankia sp. BMG5.1]
BMG5.1 + BD-N 4	F202479.dat	Q20470_S_A_11744	30	11744	593.789	2	1185.56	1185.56	0.558385	0	47.12	1.94089e-05	464	474	R	ELAATENPDAR	R		2143	Q20470_S_A.13025.13025.2.dta	gb|KLL12078.1|	methylmalonyl-CoA carboxyltransferase [Frankia sp. BMG5.1]
BMG5.1 + BD-N 4	F202479.dat	Q20470_S_A_11745	30	11745	593.789	2	1185.56	1185.56	0.558385	0	49.14	1.21899e-05	464	474	R	ELAATENPDAR	R		2102	Q20470_S_A.12642.12642.2.dta	gb|KLL12078.1|	methylmalonyl-CoA carboxyltransferase [Frankia sp. BMG5.1]
BMG5.1 + BD-N 4	F202479.dat	Q20470_S_A_11746	30	11746	593.789	2	1185.56	1185.56	0.659602	0	44.62	3.45144e-05	464	474	R	ELAATENPDAR	R		2264	Q20470_S_A.14161.14161.2.dta	gb|KLL12078.1|	methylmalonyl-CoA carboxyltransferase [Frankia sp. BMG5.1]
BMG5.1 + BD-N 4	F202479.dat	Q20470_S_A_11747	30	11747	593.789	2	1185.56	1185.56	0.659602	0	44.25	3.75837e-05	464	474	R	ELAATENPDAR	R		2207	Q20470_S_A.13620.13620.2.dta	gb|KLL12078.1|	methylmalonyl-CoA carboxyltransferase [Frankia sp. BMG5.1]
BMG5.1 + BD-N 4	F202479.dat	Q20470_S_A_11748	30	11748	593.789	2	1185.56	1185.56	0.659602	0	44.61	3.45939e-05	464	474	R	ELAATENPDAR	R		2081	Q20470_S_A.12458.12458.2.dta	gb|KLL12078.1|	methylmalonyl-CoA carboxyltransferase [Frankia sp. BMG5.1]
BMG5.1 + BD-N 4	F202479.dat	Q20470_S_A_11749	30	11749	593.789	2	1185.56	1185.56	0.659602	0	47.57	1.74985e-05	464	474	R	ELAATENPDAR	R		2071	Q20470_S_A.12364.12364.2.dta	gb|KLL12078.1|	methylmalonyl-CoA carboxyltransferase [Frankia sp. BMG5.1]
BMG5.1 + BD-N 4	F202479.dat	Q20470_S_A_11750	30	11750	593.789	2	1185.56	1185.56	0.76082	0	47.96	1.59956e-05	464	474	R	ELAATENPDAR	R		2303	Q20470_S_A.14524.14524.2.dta	gb|KLL12078.1|	methylmalonyl-CoA carboxyltransferase [Frankia sp. BMG5.1]
BMG5.1 + BD-N 4	F202479.dat	Q20470_S_A_11751	30	11751	593.789	2	1185.56	1185.56	0.76082	0	60.28	9.37562e-07	464	474	R	ELAATENPDAR	R		1988	Q20470_S_A.11620.11620.2.dta	gb|KLL12078.1|	methylmalonyl-CoA carboxyltransferase [Frankia sp. BMG5.1]
BMG5.1 + BD-N 4	F202479.dat	Q20470_S_A_11752	30	11752	593.789	2	1185.56	1185.56	0.76082	0	62.18	6.05341e-07	464	474	R	ELAATENPDAR	R		1936	Q20470_S_A.11168.11168.2.dta	gb|KLL12078.1|	methylmalonyl-CoA carboxyltransferase [Frankia sp. BMG5.1]
BMG5.1 + BD-N 4	F202479.dat	Q20470_S_A_11753	30	11753	593.789	2	1185.56	1185.56	0.862038	0	44.48	3.56451e-05	464	474	R	ELAATENPDAR	R		2050	Q20470_S_A.12180.12180.2.dta	gb|KLL12078.1|	methylmalonyl-CoA carboxyltransferase [Frankia sp. BMG5.1]
BMG5.1 + BD-N 4	F202479.dat	Q20470_S_A_11755	22	11755	593.811	2	1185.61	1185.61	-1.72063	1	23.05	0.0089181	177	187	R	ADADRIIGEAR	A		3659	Q20470_S_A.29381.29381.2.dta	gb|KLL12393.1|	cell division protein DivIVA [Frankia sp. BMG5.1]
BMG5.1 + BD-N 4	F202479.dat	Q20470_S_A_11756	85	11756	593.823	2	1185.63	1185.64	-3.26154	0	44.03	7.1166e-05	308	319	R	VEAAVAASLAER	S		3538	Q20470_S_A.27719.27719.2.dta	gb|KLL12819.1|	3-isopropylmalate dehydrogenase [Frankia sp. BMG5.1]
BMG5.1 + BD-N 4	F202479.dat	Q20470_S_A_11757	44	11757	593.825	2	1185.64	1185.64	0.841743	0	69.63	1.68784e-07	131	142	R	IVNGVGSAEIAR	Y	Deamidated (NQ) [3]	3414	Q20470_S_A.26135.26135.2.dta	gb|KLL12746.1|	chemical-damaging agent resistance protein C [Frankia sp. BMG5.1]
BMG5.1 + BD-N 4	F202479.dat	Q20470_S_A_11758	44	11758	593.825	2	1185.64	1185.64	0.841743	0	61.92	9.96166e-07	131	142	R	IVNGVGSAEIAR	Y	Deamidated (NQ) [3]	3426	Q20470_S_A.26279.26279.2.dta	gb|KLL12746.1|	chemical-damaging agent resistance protein C [Frankia sp. BMG5.1]
BMG5.1 + BD-N 4	F202479.dat	Q20470_S_A_11759	44	11759	593.826	2	1185.64	1185.64	1.56709	0	49.99	1.6538e-05	131	142	R	IVNGVGSAEIAR	Y	Deamidated (NQ) [3]	3438	Q20470_S_A.26425.26425.2.dta	gb|KLL12746.1|	chemical-damaging agent resistance protein C [Frankia sp. BMG5.1]
BMG5.1 + BD-N 4	F202479.dat	Q20470_S_A_11760	44	11760	593.826	2	1185.64	1185.64	1.97194	0	39.68	0.000177617	131	142	R	IVNGVGSAEIAR	Y	Deamidated (NQ) [3]	3403	Q20470_S_A.25988.25988.2.dta	gb|KLL12746.1|	chemical-damaging agent resistance protein C [Frankia sp. BMG5.1]
BMG5.1 + BD-N 4	F202479.dat	Q20470_S_A_11762	5	11762	593.838	2	1185.66	1185.66	0.127355	0	69.45	2.04302e-07	117	128	K	IGIEAAVEAVSK	A		3725	Q20470_S_A.30448.30448.2.dta	gb|KLL12682.1|	molecular chaperone GroEL [Frankia sp. BMG5.1]
BMG5.1 + BD-N 4	F202479.dat	Q20470_S_A_11764	30	11764	594.282	2	1186.55	1186.55	1.89879	0	14.03	0.0395367	464	474	R	ELAATENPDAR	R	Deamidated (NQ) [7]	2239	Q20470_S_A.13920.13920.2.dta	gb|KLL12078.1|	methylmalonyl-CoA carboxyltransferase [Frankia sp. BMG5.1]
BMG5.1 + BD-N 4	F202479.dat	Q20470_S_A_11765	30	11765	594.282	2	1186.55	1186.55	2.92698	0	18.6	0.0138038	464	474	R	ELAATENPDAR	R	Deamidated (NQ) [7]	2218	Q20470_S_A.13723.13723.2.dta	gb|KLL12078.1|	methylmalonyl-CoA carboxyltransferase [Frankia sp. BMG5.1]
BMG5.1 + BD-N 4	F202479.dat	Q20470_S_A_11766	30	11766	594.283	2	1186.55	1186.55	3.33152	0	38.89	0.000129122	464	474	R	ELAATENPDAR	R	Deamidated (NQ) [7]	2249	Q20470_S_A.14016.14016.2.dta	gb|KLL12078.1|	methylmalonyl-CoA carboxyltransferase [Frankia sp. BMG5.1]
BMG5.1 + BD-N 4	F202479.dat	Q20470_S_A_11767	40	11767	594.286	2	1186.56	1186.56	-0.279801	0	19.87	0.0103039	86	96	R	QLAEAQDEAGR	I		2092	Q20470_S_A.12551.12551.2.dta	gb|KLL12725.1|	ATP synthase F0F1 subunit B [Frankia sp. BMG5.1]
BMG5.1 + BD-N 4	F202479.dat	Q20470_S_A_11768	40	11768	594.286	2	1186.56	1186.56	0.444985	0	40.63	8.64968e-05	86	96	R	QLAEAQDEAGR	I		1409	Q20470_S_A.6754.6754.2.dta	gb|KLL12725.1|	ATP synthase F0F1 subunit B [Frankia sp. BMG5.1]
BMG5.1 + BD-N 4	F202479.dat	Q20470_S_A_11769	40	11769	594.287	2	1186.56	1186.56	1.67543	0	42.68	5.39511e-05	86	96	R	QLAEAQDEAGR	I		1780	Q20470_S_A.9782.9782.2.dta	gb|KLL12725.1|	ATP synthase F0F1 subunit B [Frankia sp. BMG5.1]
BMG5.1 + BD-N 4	F202479.dat	Q20470_S_A_11770	40	11770	594.287	2	1186.56	1186.56	1.77657	0	39.85	0.000103514	86	96	R	QLAEAQDEAGR	I		1759	Q20470_S_A.9604.9604.2.dta	gb|KLL12725.1|	ATP synthase F0F1 subunit B [Frankia sp. BMG5.1]
BMG5.1 + BD-N 4	F202479.dat	Q20470_S_A_11771	40	11771	594.287	2	1186.56	1186.56	1.77657	0	42.91	5.11682e-05	86	96	R	QLAEAQDEAGR	I		1790	Q20470_S_A.9871.9871.2.dta	gb|KLL12725.1|	ATP synthase F0F1 subunit B [Frankia sp. BMG5.1]
BMG5.1 + BD-N 4	F202479.dat	Q20470_S_A_11772	40	11772	594.287	2	1186.56	1186.56	1.8777	0	35.91	0.000256448	86	96	R	QLAEAQDEAGR	I		1738	Q20470_S_A.9427.9427.2.dta	gb|KLL12725.1|	ATP synthase F0F1 subunit B [Frankia sp. BMG5.1]
BMG5.1 + BD-N 4	F202479.dat	Q20470_S_A_11773	40	11773	594.287	2	1186.56	1186.56	1.8777	0	37.42	0.000181134	86	96	R	QLAEAQDEAGR	I		1749	Q20470_S_A.9514.9514.2.dta	gb|KLL12725.1|	ATP synthase F0F1 subunit B [Frankia sp. BMG5.1]
BMG5.1 + BD-N 4	F202479.dat	Q20470_S_A_11774	40	11774	594.287	2	1186.56	1186.56	1.8777	0	38.22	0.000150661	86	96	R	QLAEAQDEAGR	I		1821	Q20470_S_A.10155.10155.2.dta	gb|KLL12725.1|	ATP synthase F0F1 subunit B [Frankia sp. BMG5.1]
BMG5.1 + BD-N 4	F202479.dat	Q20470_S_A_11775	40	11775	594.287	2	1186.56	1186.56	1.8777	0	42.97	5.04661e-05	86	96	R	QLAEAQDEAGR	I		1718	Q20470_S_A.9250.9250.2.dta	gb|KLL12725.1|	ATP synthase F0F1 subunit B [Frankia sp. BMG5.1]
BMG5.1 + BD-N 4	F202479.dat	Q20470_S_A_11776	40	11776	594.287	2	1186.56	1186.56	2.07997	0	32.32	0.000586138	86	96	R	QLAEAQDEAGR	I		1677	Q20470_S_A.8905.8905.2.dta	gb|KLL12725.1|	ATP synthase F0F1 subunit B [Frankia sp. BMG5.1]
BMG5.1 + BD-N 4	F202479.dat	Q20470_S_A_11777	40	11777	594.287	2	1186.56	1186.56	2.07997	0	33.26	0.000472063	86	96	R	QLAEAQDEAGR	I		1863	Q20470_S_A.10530.10530.2.dta	gb|KLL12725.1|	ATP synthase F0F1 subunit B [Frankia sp. BMG5.1]
BMG5.1 + BD-N 4	F202479.dat	Q20470_S_A_11778	40	11778	594.287	2	1186.56	1186.56	2.07997	0	34.82	0.00032961	86	96	R	QLAEAQDEAGR	I		1832	Q20470_S_A.10252.10252.2.dta	gb|KLL12725.1|	ATP synthase F0F1 subunit B [Frankia sp. BMG5.1]
BMG5.1 + BD-N 4	F202479.dat	Q20470_S_A_11779	40	11779	594.287	2	1186.56	1186.56	2.07997	0	35.76	0.000265461	86	96	R	QLAEAQDEAGR	I		1770	Q20470_S_A.9695.9695.2.dta	gb|KLL12725.1|	ATP synthase F0F1 subunit B [Frankia sp. BMG5.1]
BMG5.1 + BD-N 4	F202479.dat	Q20470_S_A_11780	40	11780	594.287	2	1186.56	1186.56	2.19795	0	42.83	5.21195e-05	86	96	R	QLAEAQDEAGR	I		1801	Q20470_S_A.9967.9967.2.dta	gb|KLL12725.1|	ATP synthase F0F1 subunit B [Frankia sp. BMG5.1]
BMG5.1 + BD-N 4	F202479.dat	Q20470_S_A_11781	40	11781	594.287	2	1186.56	1186.56	2.19795	0	28.21	0.00151008	86	96	R	QLAEAQDEAGR	I		1853	Q20470_S_A.10438.10438.2.dta	gb|KLL12725.1|	ATP synthase F0F1 subunit B [Frankia sp. BMG5.1]
BMG5.1 + BD-N 4	F202479.dat	Q20470_S_A_11782	40	11782	594.288	2	1186.56	1186.56	2.29909	0	43.03	4.97737e-05	86	96	R	QLAEAQDEAGR	I		1728	Q20470_S_A.9338.9338.2.dta	gb|KLL12725.1|	ATP synthase F0F1 subunit B [Frankia sp. BMG5.1]
BMG5.1 + BD-N 4	F202479.dat	Q20470_S_A_11783	40	11783	594.288	2	1186.56	1186.56	2.40022	0	37.69	0.000170216	86	96	R	QLAEAQDEAGR	I		1811	Q20470_S_A.10061.10061.2.dta	gb|KLL12725.1|	ATP synthase F0F1 subunit B [Frankia sp. BMG5.1]
BMG5.1 + BD-N 4	F202479.dat	Q20470_S_A_11784	40	11784	594.288	2	1186.56	1186.56	2.40022	0	37.42	0.000181134	86	96	R	QLAEAQDEAGR	I		1842	Q20470_S_A.10348.10348.2.dta	gb|KLL12725.1|	ATP synthase F0F1 subunit B [Frankia sp. BMG5.1]
BMG5.1 + BD-N 4	F202479.dat	Q20470_S_A_11785	40	11785	594.288	2	1186.56	1186.56	2.40022	0	33.24	0.000474242	86	96	R	QLAEAQDEAGR	I		1884	Q20470_S_A.10712.10712.2.dta	gb|KLL12725.1|	ATP synthase F0F1 subunit B [Frankia sp. BMG5.1]
BMG5.1 + BD-N 4	F202479.dat	Q20470_S_A_11786	40	11786	594.288	2	1186.56	1186.56	2.50135	0	28.65	0.00136458	86	96	R	QLAEAQDEAGR	I		1894	Q20470_S_A.10804.10804.2.dta	gb|KLL12725.1|	ATP synthase F0F1 subunit B [Frankia sp. BMG5.1]
BMG5.1 + BD-N 4	F202479.dat	Q20470_S_A_11787	40	11787	594.288	2	1186.56	1186.56	2.60249	0	33.86	0.00041115	86	96	R	QLAEAQDEAGR	I		1873	Q20470_S_A.10622.10622.2.dta	gb|KLL12725.1|	ATP synthase F0F1 subunit B [Frankia sp. BMG5.1]
BMG5.1 + BD-N 4	F202479.dat	Q20470_S_A_11788	40	11788	594.288	2	1186.56	1186.56	2.80475	0	43.04	4.96592e-05	86	96	R	QLAEAQDEAGR	I		1708	Q20470_S_A.9163.9163.2.dta	gb|KLL12725.1|	ATP synthase F0F1 subunit B [Frankia sp. BMG5.1]
BMG5.1 + BD-N 4	F202479.dat	Q20470_S_A_11789	40	11789	594.288	2	1186.56	1186.56	2.80475	0	28.64	0.00136773	86	96	R	QLAEAQDEAGR	I		1925	Q20470_S_A.11076.11076.2.dta	gb|KLL12725.1|	ATP synthase F0F1 subunit B [Frankia sp. BMG5.1]
BMG5.1 + BD-N 4	F202479.dat	Q20470_S_A_11790	40	11790	594.288	2	1186.56	1186.56	3.10815	0	33.55	0.00044157	86	96	R	QLAEAQDEAGR	I		1905	Q20470_S_A.10895.10895.2.dta	gb|KLL12725.1|	ATP synthase F0F1 subunit B [Frankia sp. BMG5.1]
BMG5.1 + BD-N 4	F202479.dat	Q20470_S_A_11791	40	11791	594.288	2	1186.56	1186.56	3.10815	0	36.45	0.000226464	86	96	R	QLAEAQDEAGR	I		1697	Q20470_S_A.9077.9077.2.dta	gb|KLL12725.1|	ATP synthase F0F1 subunit B [Frankia sp. BMG5.1]
BMG5.1 + BD-N 4	F202479.dat	Q20470_S_A_11792	40	11792	594.288	2	1186.56	1186.56	3.63067	0	28.97	0.00126765	86	96	R	QLAEAQDEAGR	I		1687	Q20470_S_A.8991.8991.2.dta	gb|KLL12725.1|	ATP synthase F0F1 subunit B [Frankia sp. BMG5.1]
BMG5.1 + BD-N 4	F202479.dat	Q20470_S_A_11793	40	11793	594.288	2	1186.56	1186.56	3.7318	0	38.57	0.000138995	86	96	R	QLAEAQDEAGR	I		1915	Q20470_S_A.10985.10985.2.dta	gb|KLL12725.1|	ATP synthase F0F1 subunit B [Frankia sp. BMG5.1]
BMG5.1 + BD-N 4	F202479.dat	Q20470_S_A_118	8	118	351.213	2	700.411	700.412	-0.762408	0	43.91	4.06443e-05	201	207	R	VVALDGK	V		2932	Q20470_S_A.20789.20789.2.dta	gb|KLL12696.1|	succinyl-CoA synthetase subunit beta [Frankia sp. BMG5.1]
BMG5.1 + BD-N 4	F202479.dat	Q20470_S_A_11802	101	11802	594.334	2	1186.65	1186.66	-1.34664	0	15.26	0.04021	117	129	K	AALEGAGATVTVK	-		3354	Q20470_S_A.25395.25395.2.dta	gb|KLL12635.1|	50S ribosomal protein L7 [Frankia sp. BMG5.1]
BMG5.1 + BD-N 4	F202479.dat	Q20470_S_A_11803	101	11803	594.335	2	1186.65	1186.66	-0.824165	0	24.2	0.00608303	117	129	K	AALEGAGATVTVK	-		3305	Q20470_S_A.24793.24793.2.dta	gb|KLL12635.1|	50S ribosomal protein L7 [Frankia sp. BMG5.1]
BMG5.1 + BD-N 4	F202479.dat	Q20470_S_A_11804	101	11804	594.335	2	1186.66	1186.66	-0.621916	0	72.46	9.08071e-08	117	129	K	AALEGAGATVTVK	-		3310	Q20470_S_A.24842.24842.2.dta	gb|KLL12635.1|	50S ribosomal protein L7 [Frankia sp. BMG5.1]
BMG5.1 + BD-N 4	F202479.dat	Q20470_S_A_11805	101	11805	594.335	2	1186.66	1186.66	-0.520791	0	72.61	8.22415e-08	117	129	K	AALEGAGATVTVK	-		3298	Q20470_S_A.24701.24701.2.dta	gb|KLL12635.1|	50S ribosomal protein L7 [Frankia sp. BMG5.1]
BMG5.1 + BD-N 4	F202479.dat	Q20470_S_A_11806	101	11806	594.335	2	1186.66	1186.66	-0.520791	0	86.3	3.51634e-09	117	129	K	AALEGAGATVTVK	-		3287	Q20470_S_A.24569.24569.2.dta	gb|KLL12635.1|	50S ribosomal protein L7 [Frankia sp. BMG5.1]
BMG5.1 + BD-N 4	F202479.dat	Q20470_S_A_11807	101	11807	594.335	2	1186.66	1186.66	-0.419667	0	68.06	2.18841e-07	117	129	K	AALEGAGATVTVK	-		3320	Q20470_S_A.24970.24970.2.dta	gb|KLL12635.1|	50S ribosomal protein L7 [Frankia sp. BMG5.1]
BMG5.1 + BD-N 4	F202479.dat	Q20470_S_A_11808	101	11808	594.335	2	1186.66	1186.66	-0.419667	0	19.11	0.0171841	117	129	K	AALEGAGATVTVK	-		3318	Q20470_S_A.24949.24949.2.dta	gb|KLL12635.1|	50S ribosomal protein L7 [Frankia sp. BMG5.1]
BMG5.1 + BD-N 4	F202479.dat	Q20470_S_A_11809	101	11809	594.335	2	1186.66	1186.66	-0.318542	0	72.92	7.14707e-08	117	129	K	AALEGAGATVTVK	-		3276	Q20470_S_A.24444.24444.2.dta	gb|KLL12635.1|	50S ribosomal protein L7 [Frankia sp. BMG5.1]
BMG5.1 + BD-N 4	F202479.dat	Q20470_S_A_11810	101	11810	594.335	2	1186.66	1186.66	-0.0151687	0	53.44	6.34057e-06	117	129	K	AALEGAGATVTVK	-		3331	Q20470_S_A.25109.25109.2.dta	gb|KLL12635.1|	50S ribosomal protein L7 [Frankia sp. BMG5.1]
BMG5.1 + BD-N 4	F202479.dat	Q20470_S_A_11811	101	11811	594.335	2	1186.66	1186.66	0.10281	0	72.84	6.75995e-08	117	129	K	AALEGAGATVTVK	-		3265	Q20470_S_A.24307.24307.2.dta	gb|KLL12635.1|	50S ribosomal protein L7 [Frankia sp. BMG5.1]
BMG5.1 + BD-N 4	F202479.dat	Q20470_S_A_11812	101	11812	594.335	2	1186.66	1186.66	0.10281	0	17.73	0.0219252	117	129	K	AALEGAGATVTVK	-		3266	Q20470_S_A.24323.24323.2.dta	gb|KLL12635.1|	50S ribosomal protein L7 [Frankia sp. BMG5.1]
BMG5.1 + BD-N 4	F202479.dat	Q20470_S_A_11813	101	11813	594.335	2	1186.66	1186.66	0.203934	0	40.39	0.000118835	117	129	K	AALEGAGATVTVK	-		2469	Q20470_S_A.16107.16107.2.dta	gb|KLL12635.1|	50S ribosomal protein L7 [Frankia sp. BMG5.1]
BMG5.1 + BD-N 4	F202479.dat	Q20470_S_A_11814	101	11814	594.335	2	1186.66	1186.66	0.203934	0	72.66	7.04601e-08	117	129	K	AALEGAGATVTVK	-		3254	Q20470_S_A.24174.24174.2.dta	gb|KLL12635.1|	50S ribosomal protein L7 [Frankia sp. BMG5.1]
BMG5.1 + BD-N 4	F202479.dat	Q20470_S_A_11815	101	11815	594.335	2	1186.66	1186.66	0.203934	0	22.11	0.0079973	117	129	K	AALEGAGATVTVK	-		3343	Q20470_S_A.25250.25250.2.dta	gb|KLL12635.1|	50S ribosomal protein L7 [Frankia sp. BMG5.1]
BMG5.1 + BD-N 4	F202479.dat	Q20470_S_A_11816	101	11816	594.336	2	1186.66	1186.66	0.608433	0	85.99	3.27298e-09	117	129	K	AALEGAGATVTVK	-		3242	Q20470_S_A.24040.24040.2.dta	gb|KLL12635.1|	50S ribosomal protein L7 [Frankia sp. BMG5.1]
BMG5.1 + BD-N 4	F202479.dat	Q20470_S_A_11817	101	11817	594.336	2	1186.66	1186.66	1.01293	0	52.81	6.80681e-06	117	129	K	AALEGAGATVTVK	-		3231	Q20470_S_A.23913.23913.2.dta	gb|KLL12635.1|	50S ribosomal protein L7 [Frankia sp. BMG5.1]
BMG5.1 + BD-N 4	F202479.dat	Q20470_S_A_11818	101	11818	594.336	2	1186.66	1186.66	1.33316	0	42.23	7.77935e-05	117	129	K	AALEGAGATVTVK	-		3219	Q20470_S_A.23784.23784.2.dta	gb|KLL12635.1|	50S ribosomal protein L7 [Frankia sp. BMG5.1]
BMG5.1 + BD-N 4	F202479.dat	Q20470_S_A_11820	101	11820	594.337	2	1186.66	1186.66	2.36126	0	36.73	0.000297254	117	129	K	AALEGAGATVTVK	-		3209	Q20470_S_A.23665.23665.2.dta	gb|KLL12635.1|	50S ribosomal protein L7 [Frankia sp. BMG5.1]
BMG5.1 + BD-N 4	F202479.dat	Q20470_S_A_11825	571	11825	595.308	2	1188.6	1188.6	-0.204442	0	33.47	0.000877071	319	329	R	TSAYIVSSYAK	A		3450	Q20470_S_A.26574.26574.2.dta	gb|KLL10758.1|	signal peptide protein [Frankia sp. BMG5.1]
BMG5.1 + BD-N 4	F202479.dat	Q20470_S_A_11826	1	11826	595.339	2	1188.66	1188.66	2.13013	0	90.28	9.37562e-10	307	317	K	LESTTLDLLGK	A		3733	Q20470_S_A.30579.30579.2.dta	gb|KLL12309.1|	molecular chaperone GroEL [Frankia sp. BMG5.1]
BMG5.1 + BD-N 4	F202479.dat	Q20470_S_A_11828	55	11828	595.768	2	1189.52	1189.53	-2.57498	0	26.51	0.00223357	41	50	R	EWTDPQTGEK	K		2633	Q20470_S_A.17734.17734.2.dta	gb|KLL10764.1|	cyclophilin [Frankia sp. BMG5.1]
BMG5.1 + BD-N 4	F202479.dat	Q20470_S_A_11829	55	11829	595.768	2	1189.52	1189.53	-2.57498	0	26.36	0.00231206	41	50	R	EWTDPQTGEK	K		2601	Q20470_S_A.17418.17418.2.dta	gb|KLL10764.1|	cyclophilin [Frankia sp. BMG5.1]
BMG5.1 + BD-N 4	F202479.dat	Q20470_S_A_11830	55	11830	595.768	2	1189.52	1189.53	-2.27234	0	15.5	0.0281838	41	50	R	EWTDPQTGEK	K		2591	Q20470_S_A.17313.17313.2.dta	gb|KLL10764.1|	cyclophilin [Frankia sp. BMG5.1]
BMG5.1 + BD-N 4	F202479.dat	Q20470_S_A_11832	55	11832	595.769	2	1189.52	1189.53	-2.05376	0	27.46	0.00179473	41	50	R	EWTDPQTGEK	K		2581	Q20470_S_A.17209.17209.2.dta	gb|KLL10764.1|	cyclophilin [Frankia sp. BMG5.1]
BMG5.1 + BD-N 4	F202479.dat	Q20470_S_A_11833	55	11833	595.769	2	1189.52	1189.53	-2.05376	0	13.98	0.0399945	41	50	R	EWTDPQTGEK	K		2612	Q20470_S_A.17525.17525.2.dta	gb|KLL10764.1|	cyclophilin [Frankia sp. BMG5.1]
BMG5.1 + BD-N 4	F202479.dat	Q20470_S_A_11834	55	11834	595.769	2	1189.52	1189.53	-1.852	0	23.92	0.00405509	41	50	R	EWTDPQTGEK	K		2666	Q20470_S_A.18065.18065.2.dta	gb|KLL10764.1|	cyclophilin [Frankia sp. BMG5.1]
BMG5.1 + BD-N 4	F202479.dat	Q20470_S_A_11835	55	11835	595.769	2	1189.52	1189.53	-1.75112	0	27.4	0.0018197	41	50	R	EWTDPQTGEK	K		2570	Q20470_S_A.17103.17103.2.dta	gb|KLL10764.1|	cyclophilin [Frankia sp. BMG5.1]
BMG5.1 + BD-N 4	F202479.dat	Q20470_S_A_11836	55	11836	595.769	2	1189.52	1189.53	-1.75112	0	24.56	0.00349945	41	50	R	EWTDPQTGEK	K		2517	Q20470_S_A.16576.16576.2.dta	gb|KLL10764.1|	cyclophilin [Frankia sp. BMG5.1]
BMG5.1 + BD-N 4	F202479.dat	Q20470_S_A_11837	55	11837	595.769	2	1189.52	1189.53	-1.54936	0	15.36	0.0291072	41	50	R	EWTDPQTGEK	K		2655	Q20470_S_A.17950.17950.2.dta	gb|KLL10764.1|	cyclophilin [Frankia sp. BMG5.1]
BMG5.1 + BD-N 4	F202479.dat	Q20470_S_A_11838	55	11838	595.769	2	1189.52	1189.53	-1.44848	0	27.7	0.00169824	41	50	R	EWTDPQTGEK	K		2549	Q20470_S_A.16893.16893.2.dta	gb|KLL10764.1|	cyclophilin [Frankia sp. BMG5.1]
BMG5.1 + BD-N 4	F202479.dat	Q20470_S_A_11839	55	11839	595.769	2	1189.52	1189.53	-1.3476	0	38.83	0.000130918	41	50	R	EWTDPQTGEK	K		2433	Q20470_S_A.15754.15754.2.dta	gb|KLL10764.1|	cyclophilin [Frankia sp. BMG5.1]
BMG5.1 + BD-N 4	F202479.dat	Q20470_S_A_11840	55	11840	595.769	2	1189.52	1189.53	-1.24672	0	27.44	0.00180302	41	50	R	EWTDPQTGEK	K		2453	Q20470_S_A.15958.15958.2.dta	gb|KLL10764.1|	cyclophilin [Frankia sp. BMG5.1]
BMG5.1 + BD-N 4	F202479.dat	Q20470_S_A_11841	55	11841	595.769	2	1189.52	1189.53	-1.12902	0	27.55	0.00175792	41	50	R	EWTDPQTGEK	K		2412	Q20470_S_A.15553.15553.2.dta	gb|KLL10764.1|	cyclophilin [Frankia sp. BMG5.1]
BMG5.1 + BD-N 4	F202479.dat	Q20470_S_A_11842	55	11842	595.769	2	1189.52	1189.53	-0.82638	0	24.24	0.00376704	41	50	R	EWTDPQTGEK	K		2538	Q20470_S_A.16786.16786.2.dta	gb|KLL10764.1|	cyclophilin [Frankia sp. BMG5.1]
BMG5.1 + BD-N 4	F202479.dat	Q20470_S_A_11843	55	11843	595.769	2	1189.52	1189.53	-0.82638	0	26.94	0.00202302	41	50	R	EWTDPQTGEK	K		2527	Q20470_S_A.16678.16678.2.dta	gb|KLL10764.1|	cyclophilin [Frankia sp. BMG5.1]
BMG5.1 + BD-N 4	F202479.dat	Q20470_S_A_11844	55	11844	595.769	2	1189.52	1189.53	-0.7255	0	27.75	0.0016788	41	50	R	EWTDPQTGEK	K		2464	Q20470_S_A.16058.16058.2.dta	gb|KLL10764.1|	cyclophilin [Frankia sp. BMG5.1]
BMG5.1 + BD-N 4	F202479.dat	Q20470_S_A_11845	55	11845	595.769	2	1189.52	1189.53	-0.624619	0	26.72	0.00212814	41	50	R	EWTDPQTGEK	K		2338	Q20470_S_A.14858.14858.2.dta	gb|KLL10764.1|	cyclophilin [Frankia sp. BMG5.1]
BMG5.1 + BD-N 4	F202479.dat	Q20470_S_A_11846	55	11846	595.77	2	1189.52	1189.53	-0.523738	0	27.74	0.00168267	41	50	R	EWTDPQTGEK	K		2443	Q20470_S_A.15853.15853.2.dta	gb|KLL10764.1|	cyclophilin [Frankia sp. BMG5.1]
BMG5.1 + BD-N 4	F202479.dat	Q20470_S_A_11847	55	11847	595.77	2	1189.52	1189.53	-0.321977	0	14.92	0.0322107	41	50	R	EWTDPQTGEK	K		2277	Q20470_S_A.14279.14279.2.dta	gb|KLL10764.1|	cyclophilin [Frankia sp. BMG5.1]
BMG5.1 + BD-N 4	F202479.dat	Q20470_S_A_11849	55	11849	595.77	2	1189.52	1189.53	-0.321977	0	26.94	0.00202302	41	50	R	EWTDPQTGEK	K		2486	Q20470_S_A.16269.16269.2.dta	gb|KLL10764.1|	cyclophilin [Frankia sp. BMG5.1]
BMG5.1 + BD-N 4	F202479.dat	Q20470_S_A_11850	55	11850	595.77	2	1189.52	1189.53	-0.221097	0	27.38	0.0018281	41	50	R	EWTDPQTGEK	K		2391	Q20470_S_A.15349.15349.2.dta	gb|KLL10764.1|	cyclophilin [Frankia sp. BMG5.1]
BMG5.1 + BD-N 4	F202479.dat	Q20470_S_A_11851	55	11851	595.77	2	1189.52	1189.53	-0.221097	0	27.53	0.00176604	41	50	R	EWTDPQTGEK	K		2422	Q20470_S_A.15654.15654.2.dta	gb|KLL10764.1|	cyclophilin [Frankia sp. BMG5.1]
BMG5.1 + BD-N 4	F202479.dat	Q20470_S_A_11852	55	11852	595.77	2	1189.52	1189.53	-0.221097	0	27.69	0.00170216	41	50	R	EWTDPQTGEK	K		2369	Q20470_S_A.15149.15149.2.dta	gb|KLL10764.1|	cyclophilin [Frankia sp. BMG5.1]
BMG5.1 + BD-N 4	F202479.dat	Q20470_S_A_11853	55	11853	595.77	2	1189.52	1189.53	-0.221097	0	27.23	0.00189234	41	50	R	EWTDPQTGEK	K		2475	Q20470_S_A.16168.16168.2.dta	gb|KLL10764.1|	cyclophilin [Frankia sp. BMG5.1]
BMG5.1 + BD-N 4	F202479.dat	Q20470_S_A_11854	55	11854	595.77	2	1189.53	1189.53	-0.103403	0	27.3	0.00186209	41	50	R	EWTDPQTGEK	K		2380	Q20470_S_A.15247.15247.2.dta	gb|KLL10764.1|	cyclophilin [Frankia sp. BMG5.1]
BMG5.1 + BD-N 4	F202479.dat	Q20470_S_A_11855	55	11855	595.77	2	1189.53	1189.53	-0.103403	0	27.34	0.00184502	41	50	R	EWTDPQTGEK	K		2496	Q20470_S_A.16370.16370.2.dta	gb|KLL10764.1|	cyclophilin [Frankia sp. BMG5.1]
BMG5.1 + BD-N 4	F202479.dat	Q20470_S_A_11856	55	11856	595.77	2	1189.53	1189.53	0.199239	0	14.17	0.0382825	41	50	R	EWTDPQTGEK	K		2300	Q20470_S_A.14491.14491.2.dta	gb|KLL10764.1|	cyclophilin [Frankia sp. BMG5.1]
BMG5.1 + BD-N 4	F202479.dat	Q20470_S_A_11857	55	11857	595.77	2	1189.53	1189.53	0.199239	0	26.81	0.00208449	41	50	R	EWTDPQTGEK	K		2401	Q20470_S_A.15451.15451.2.dta	gb|KLL10764.1|	cyclophilin [Frankia sp. BMG5.1]
BMG5.1 + BD-N 4	F202479.dat	Q20470_S_A_11858	55	11858	595.77	2	1189.53	1189.53	0.401	0	13.78	0.0418794	41	50	R	EWTDPQTGEK	K		2327	Q20470_S_A.14756.14756.2.dta	gb|KLL10764.1|	cyclophilin [Frankia sp. BMG5.1]
BMG5.1 + BD-N 4	F202479.dat	Q20470_S_A_11860	55	11860	595.77	2	1189.53	1189.53	0.501881	0	26.62	0.00217771	41	50	R	EWTDPQTGEK	K		2359	Q20470_S_A.15053.15053.2.dta	gb|KLL10764.1|	cyclophilin [Frankia sp. BMG5.1]
BMG5.1 + BD-N 4	F202479.dat	Q20470_S_A_11861	55	11861	595.77	2	1189.53	1189.53	0.501881	0	26.95	0.00201837	41	50	R	EWTDPQTGEK	K		2506	Q20470_S_A.16473.16473.2.dta	gb|KLL10764.1|	cyclophilin [Frankia sp. BMG5.1]
BMG5.1 + BD-N 4	F202479.dat	Q20470_S_A_11862	55	11862	595.77	2	1189.53	1189.53	0.703642	0	15.25	0.0298538	41	50	R	EWTDPQTGEK	K		2559	Q20470_S_A.16999.16999.2.dta	gb|KLL10764.1|	cyclophilin [Frankia sp. BMG5.1]
BMG5.1 + BD-N 4	F202479.dat	Q20470_S_A_11863	55	11863	595.77	2	1189.53	1189.53	0.804523	0	14.46	0.0358096	41	50	R	EWTDPQTGEK	K		2348	Q20470_S_A.14954.14954.2.dta	gb|KLL10764.1|	cyclophilin [Frankia sp. BMG5.1]
BMG5.1 + BD-N 4	F202479.dat	Q20470_S_A_11865	284	11865	595.813	2	1189.61	1189.61	2.7673	0	42.19	6.03949e-05	836	845	R	ENAVYPTLQR	V		3401	Q20470_S_A.25972.25972.2.dta	gb|KLL11752.1|	membrane protein [Frankia sp. BMG5.1]
BMG5.1 + BD-N 4	F202479.dat	Q20470_S_A_1187	639	1187	373.213	2	744.412	744.413	-0.955115	0	24.54	0.0161718	231	237	R	LSEGALR	V		2199	Q20470_S_A.13547.13547.2.dta	gb|KLL09827.1|	L-aspartate oxidase [Frankia sp. BMG5.1]
BMG5.1 + BD-N 4	F202479.dat	Q20470_S_A_11872	113	11872	596.334	2	1190.65	1190.65	-0.646703	0	25.76	0.00265461	146	156	R	LPATIYTPSTK	A		3564	Q20470_S_A.28053.28053.2.dta	gb|KLL12282.1|	phosphoribosylaminoimidazole-succinocarboxamide synthase [Frankia sp. BMG5.1]
BMG5.1 + BD-N 4	F202479.dat	Q20470_S_A_1188	639	1188	373.213	2	744.412	744.413	-0.955115	0	20.28	0.0431279	231	237	R	LSEGALR	V		2174	Q20470_S_A.13308.13308.2.dta	gb|KLL09827.1|	L-aspartate oxidase [Frankia sp. BMG5.1]
BMG5.1 + BD-N 4	F202479.dat	Q20470_S_A_11881	527	11881	596.82	2	1191.63	1191.62	0.240008	0	42.27	6.52218e-05	358	368	K	TQGGFLDLSVR	E		3751	Q20470_S_A.30861.30861.2.dta	gb|KLL11975.1|	ABC transporter [Frankia sp. BMG5.1]
BMG5.1 + BD-N 4	F202479.dat	Q20470_S_A_11883	151	11883	597.272	2	1192.53	1192.53	-2.09554	0	18.9	0.0128825	463	472	R	EATCQGMIQR	V	Carbamidomethyl (C) [4]	2177	Q20470_S_A.13335.13335.2.dta	gb|KLL11043.1|	ATPase AAA [Frankia sp. BMG5.1]
BMG5.1 + BD-N 4	F202479.dat	Q20470_S_A_11884	151	11884	597.273	2	1192.53	1192.53	-1.67626	0	20.54	0.0088308	463	472	R	EATCQGMIQR	V	Carbamidomethyl (C) [4]	2312	Q20470_S_A.14605.14605.2.dta	gb|KLL11043.1|	ATPase AAA [Frankia sp. BMG5.1]
BMG5.1 + BD-N 4	F202479.dat	Q20470_S_A_11885	151	11885	597.273	2	1192.53	1192.53	-1.37439	0	40.38	9.1622e-05	463	472	R	EATCQGMIQR	V	Carbamidomethyl (C) [4]	2240	Q20470_S_A.13932.13932.2.dta	gb|KLL11043.1|	ATPase AAA [Frankia sp. BMG5.1]
BMG5.1 + BD-N 4	F202479.dat	Q20470_S_A_11886	151	11886	597.273	2	1192.53	1192.53	-1.07251	0	44.41	3.62243e-05	463	472	R	EATCQGMIQR	V	Carbamidomethyl (C) [4]	2198	Q20470_S_A.13532.13532.2.dta	gb|KLL11043.1|	ATPase AAA [Frankia sp. BMG5.1]
BMG5.1 + BD-N 4	F202479.dat	Q20470_S_A_11887	151	11887	597.273	2	1192.53	1192.53	-0.653231	0	37.82	0.000165196	463	472	R	EATCQGMIQR	V	Carbamidomethyl (C) [4]	2208	Q20470_S_A.13632.13632.2.dta	gb|KLL11043.1|	ATPase AAA [Frankia sp. BMG5.1]
BMG5.1 + BD-N 4	F202479.dat	Q20470_S_A_11888	151	11888	597.273	2	1192.53	1192.53	-0.552605	0	32.05	0.000623735	463	472	R	EATCQGMIQR	V	Carbamidomethyl (C) [4]	2104	Q20470_S_A.12666.12666.2.dta	gb|KLL11043.1|	ATPase AAA [Frankia sp. BMG5.1]
BMG5.1 + BD-N 4	F202479.dat	Q20470_S_A_11890	151	11890	597.274	2	1192.53	1192.53	-0.0494745	0	44.28	3.7325e-05	463	472	R	EATCQGMIQR	V	Carbamidomethyl (C) [4]	2327	Q20470_S_A.14751.14751.2.dta	gb|KLL11043.1|	ATPase AAA [Frankia sp. BMG5.1]
BMG5.1 + BD-N 4	F202479.dat	Q20470_S_A_11891	151	11891	597.274	2	1192.53	1192.53	0.0511516	0	42.79	5.26017e-05	463	472	R	EATCQGMIQR	V	Carbamidomethyl (C) [4]	2130	Q20470_S_A.12899.12899.2.dta	gb|KLL11043.1|	ATPase AAA [Frankia sp. BMG5.1]
BMG5.1 + BD-N 4	F202479.dat	Q20470_S_A_11892	151	11892	597.274	2	1192.53	1192.53	0.571053	0	32.51	0.000561048	463	472	R	EATCQGMIQR	V	Carbamidomethyl (C) [4]	2165	Q20470_S_A.13229.13229.2.dta	gb|KLL11043.1|	ATPase AAA [Frankia sp. BMG5.1]
BMG5.1 + BD-N 4	F202479.dat	Q20470_S_A_11893	151	11893	597.274	2	1192.53	1192.53	0.872932	0	22.27	0.00592925	463	472	R	EATCQGMIQR	V	Carbamidomethyl (C) [4]	2298	Q20470_S_A.14474.14474.2.dta	gb|KLL11043.1|	ATPase AAA [Frankia sp. BMG5.1]
BMG5.1 + BD-N 4	F202479.dat	Q20470_S_A_11894	151	11894	597.274	2	1192.53	1192.53	1.17481	0	39.84	0.000103753	463	472	R	EATCQGMIQR	V	Carbamidomethyl (C) [4]	2287	Q20470_S_A.14375.14375.2.dta	gb|KLL11043.1|	ATPase AAA [Frankia sp. BMG5.1]
BMG5.1 + BD-N 4	F202479.dat	Q20470_S_A_11895	151	11895	597.274	2	1192.53	1192.53	1.29221	0	13.41	0.0456037	463	472	R	EATCQGMIQR	V	Carbamidomethyl (C) [4]	2228	Q20470_S_A.13821.13821.2.dta	gb|KLL11043.1|	ATPase AAA [Frankia sp. BMG5.1]
BMG5.1 + BD-N 4	F202479.dat	Q20470_S_A_11896	151	11896	597.274	2	1192.53	1192.53	1.29221	0	17.79	0.0166341	463	472	R	EATCQGMIQR	V	Carbamidomethyl (C) [4]	2259	Q20470_S_A.14112.14112.2.dta	gb|KLL11043.1|	ATPase AAA [Frankia sp. BMG5.1]
BMG5.1 + BD-N 4	F202479.dat	Q20470_S_A_11897	151	11897	597.275	2	1192.53	1192.53	1.49346	0	21.08	0.0077983	463	472	R	EATCQGMIQR	V	Carbamidomethyl (C) [4]	2140	Q20470_S_A.12998.12998.2.dta	gb|KLL11043.1|	ATPase AAA [Frankia sp. BMG5.1]
BMG5.1 + BD-N 4	F202479.dat	Q20470_S_A_11898	151	11898	597.275	2	1192.54	1192.53	2.31524	0	41.45	7.16143e-05	463	472	R	EATCQGMIQR	V	Carbamidomethyl (C) [4]	2270	Q20470_S_A.14218.14218.2.dta	gb|KLL11043.1|	ATPase AAA [Frankia sp. BMG5.1]
BMG5.1 + BD-N 4	F202479.dat	Q20470_S_A_119	8	119	351.213	2	700.411	700.412	-0.762408	0	36.75	0.000211349	201	207	R	VVALDGK	V		3026	Q20470_S_A.21753.21753.2.dta	gb|KLL12696.1|	succinyl-CoA synthetase subunit beta [Frankia sp. BMG5.1]
BMG5.1 + BD-N 4	F202479.dat	Q20470_S_A_11900	75	11900	597.293	2	1192.57	1192.58	-4.51795	0	58.31	1.91842e-06	221	231	R	TAAEYYGPPPK	L		2735	Q20470_S_A.18761.18761.2.dta	gb|KLL10736.1|	multidrug ABC transporter ATPase [Frankia sp. BMG5.1]
BMG5.1 + BD-N 4	F202479.dat	Q20470_S_A_11901	75	11901	597.294	2	1192.57	1192.58	-2.68997	0	68.35	2.04705e-07	221	231	R	TAAEYYGPPPK	L		2757	Q20470_S_A.18983.18983.2.dta	gb|KLL10736.1|	multidrug ABC transporter ATPase [Frankia sp. BMG5.1]
BMG5.1 + BD-N 4	F202479.dat	Q20470_S_A_11902	75	11902	597.295	2	1192.57	1192.58	-1.44896	0	70.43	1.3586e-07	221	231	R	TAAEYYGPPPK	L		2676	Q20470_S_A.18162.18162.2.dta	gb|KLL10736.1|	multidrug ABC transporter ATPase [Frankia sp. BMG5.1]
BMG5.1 + BD-N 4	F202479.dat	Q20470_S_A_11903	75	11903	597.295	2	1192.58	1192.58	-1.04647	0	61.38	1.09167e-06	221	231	R	TAAEYYGPPPK	L		2767	Q20470_S_A.19091.19091.2.dta	gb|KLL10736.1|	multidrug ABC transporter ATPase [Frankia sp. BMG5.1]
BMG5.1 + BD-N 4	F202479.dat	Q20470_S_A_11904	75	11904	597.295	2	1192.58	1192.58	-0.526591	0	75.17	3.95315e-08	221	231	R	TAAEYYGPPPK	L		2831	Q20470_S_A.19749.19749.2.dta	gb|KLL10736.1|	multidrug ABC transporter ATPase [Frankia sp. BMG5.1]
BMG5.1 + BD-N 4	F202479.dat	Q20470_S_A_11905	75	11905	597.295	2	1192.58	1192.58	-0.526591	0	70.02	1.29403e-07	221	231	R	TAAEYYGPPPK	L		2788	Q20470_S_A.19304.19304.2.dta	gb|KLL10736.1|	multidrug ABC transporter ATPase [Frankia sp. BMG5.1]
BMG5.1 + BD-N 4	F202479.dat	Q20470_S_A_11906	75	11906	597.295	2	1192.58	1192.58	-0.325346	0	69.26	1.5415e-07	221	231	R	TAAEYYGPPPK	L		2724	Q20470_S_A.18657.18657.2.dta	gb|KLL10736.1|	multidrug ABC transporter ATPase [Frankia sp. BMG5.1]
BMG5.1 + BD-N 4	F202479.dat	Q20470_S_A_11907	75	11907	597.295	2	1192.58	1192.58	-0.325346	0	56.41	2.97128e-06	221	231	R	TAAEYYGPPPK	L		2778	Q20470_S_A.19199.19199.2.dta	gb|KLL10736.1|	multidrug ABC transporter ATPase [Frankia sp. BMG5.1]
BMG5.1 + BD-N 4	F202479.dat	Q20470_S_A_11909	75	11909	597.296	2	1192.58	1192.58	0.0771439	0	68.14	1.995e-07	221	231	R	TAAEYYGPPPK	L		2820	Q20470_S_A.19634.19634.2.dta	gb|KLL10736.1|	multidrug ABC transporter ATPase [Frankia sp. BMG5.1]
BMG5.1 + BD-N 4	F202479.dat	Q20470_S_A_11910	75	11910	597.296	2	1192.58	1192.58	0.0771439	0	81.82	8.54955e-09	221	231	R	TAAEYYGPPPK	L		2799	Q20470_S_A.19414.19414.2.dta	gb|KLL10736.1|	multidrug ABC transporter ATPase [Frankia sp. BMG5.1]
BMG5.1 + BD-N 4	F202479.dat	Q20470_S_A_11911	75	11911	597.296	2	1192.58	1192.58	0.177766	0	71.66	8.8704e-08	221	231	R	TAAEYYGPPPK	L		2665	Q20470_S_A.18058.18058.2.dta	gb|KLL10736.1|	multidrug ABC transporter ATPase [Frankia sp. BMG5.1]
BMG5.1 + BD-N 4	F202479.dat	Q20470_S_A_11912	75	11912	597.296	2	1192.58	1192.58	0.697649	0	69.07	1.61044e-07	221	231	R	TAAEYYGPPPK	L		2704	Q20470_S_A.18448.18448.2.dta	gb|KLL10736.1|	multidrug ABC transporter ATPase [Frankia sp. BMG5.1]
BMG5.1 + BD-N 4	F202479.dat	Q20470_S_A_11913	75	11913	597.296	2	1192.58	1192.58	0.798272	0	74.56	4.54929e-08	221	231	R	TAAEYYGPPPK	L		2714	Q20470_S_A.18552.18552.2.dta	gb|KLL10736.1|	multidrug ABC transporter ATPase [Frankia sp. BMG5.1]
BMG5.1 + BD-N 4	F202479.dat	Q20470_S_A_11914	75	11914	597.296	2	1192.58	1192.58	1.10014	0	74.47	7.50273e-08	221	231	R	TAAEYYGPPPK	L		2686	Q20470_S_A.18268.18268.2.dta	gb|KLL10736.1|	multidrug ABC transporter ATPase [Frankia sp. BMG5.1]
BMG5.1 + BD-N 4	F202479.dat	Q20470_S_A_11915	75	11915	597.296	2	1192.58	1192.58	1.5194	0	74.95	6.71768e-08	221	231	R	TAAEYYGPPPK	L		2809	Q20470_S_A.19523.19523.2.dta	gb|KLL10736.1|	multidrug ABC transporter ATPase [Frankia sp. BMG5.1]
BMG5.1 + BD-N 4	F202479.dat	Q20470_S_A_11916	75	11916	597.297	2	1192.58	1192.58	1.82127	0	34.39	0.000564068	221	231	R	TAAEYYGPPPK	L		2896	Q20470_S_A.20413.20413.2.dta	gb|KLL10736.1|	multidrug ABC transporter ATPase [Frankia sp. BMG5.1]
BMG5.1 + BD-N 4	F202479.dat	Q20470_S_A_11917	75	11917	597.297	2	1192.58	1192.58	1.82127	0	47.77	2.59019e-05	221	231	R	TAAEYYGPPPK	L		2874	Q20470_S_A.20189.20189.2.dta	gb|KLL10736.1|	multidrug ABC transporter ATPase [Frankia sp. BMG5.1]
BMG5.1 + BD-N 4	F202479.dat	Q20470_S_A_11918	75	11918	597.297	2	1192.58	1192.58	1.92189	0	39.89	0.000158976	221	231	R	TAAEYYGPPPK	L		2931	Q20470_S_A.20769.20769.2.dta	gb|KLL10736.1|	multidrug ABC transporter ATPase [Frankia sp. BMG5.1]
BMG5.1 + BD-N 4	F202479.dat	Q20470_S_A_11920	75	11920	597.297	2	1192.58	1192.58	2.34115	0	35.66	0.000421048	221	231	R	TAAEYYGPPPK	L		2907	Q20470_S_A.20527.20527.2.dta	gb|KLL10736.1|	multidrug ABC transporter ATPase [Frankia sp. BMG5.1]
BMG5.1 + BD-N 4	F202479.dat	Q20470_S_A_11921	75	11921	597.297	2	1192.58	1192.58	2.54239	0	61.03	1.22273e-06	221	231	R	TAAEYYGPPPK	L		2842	Q20470_S_A.19859.19859.2.dta	gb|KLL10736.1|	multidrug ABC transporter ATPase [Frankia sp. BMG5.1]
BMG5.1 + BD-N 4	F202479.dat	Q20470_S_A_11922	75	11922	597.297	2	1192.58	1192.58	2.64302	0	33.35	0.000716691	221	231	R	TAAEYYGPPPK	L		2885	Q20470_S_A.20304.20304.2.dta	gb|KLL10736.1|	multidrug ABC transporter ATPase [Frankia sp. BMG5.1]
BMG5.1 + BD-N 4	F202479.dat	Q20470_S_A_11923	75	11923	597.297	2	1192.58	1192.58	2.94488	0	28.13	0.00238414	221	231	R	TAAEYYGPPPK	L		2919	Q20470_S_A.20652.20652.2.dta	gb|KLL10736.1|	multidrug ABC transporter ATPase [Frankia sp. BMG5.1]
BMG5.1 + BD-N 4	F202479.dat	Q20470_S_A_11924	75	11924	597.297	2	1192.58	1192.58	2.94488	0	63.82	6.43179e-07	221	231	R	TAAEYYGPPPK	L		2864	Q20470_S_A.20081.20081.2.dta	gb|KLL10736.1|	multidrug ABC transporter ATPase [Frankia sp. BMG5.1]
BMG5.1 + BD-N 4	F202479.dat	Q20470_S_A_11925	75	11925	597.298	2	1192.58	1192.58	3.66601	0	76.5	3.47002e-08	221	231	R	TAAEYYGPPPK	L		2853	Q20470_S_A.19973.19973.2.dta	gb|KLL10736.1|	multidrug ABC transporter ATPase [Frankia sp. BMG5.1]
BMG5.1 + BD-N 4	F202479.dat	Q20470_S_A_11926	39	11926	398.539	3	1192.6	1192.59	0.333726	1	29.01	0.00125603	50	59	R	IADKTHHSER	Y		3683	Q20470_S_A.29767.29767.3.dta	gb|KLL10496.1|	hypothetical protein FrCorBMG51_17640 [Frankia sp. BMG5.1]
BMG5.1 + BD-N 4	F202479.dat	Q20470_S_A_11929	9	11929	398.55	3	1192.63	1192.63	-0.393249	0	21.96	0.00987033	567	576	R	LDYKPVAMTR	Y		3676	Q20470_S_A.29640.29640.3.dta	gb|KLL11718.1|	fumarate reductase [Frankia sp. BMG5.1]
BMG5.1 + BD-N 4	F202479.dat	Q20470_S_A_11932	632	11932	597.764	2	1193.51	1193.51	-0.82697	0	22.11	0.00615177	39	50	R	GGDAPDGMYGVR	L		3192	Q20470_S_A.23481.23481.2.dta	gb|KLL11807.1|	3-oxoacyl-ACP reductase [Frankia sp. BMG5.1]
BMG5.1 + BD-N 4	F202479.dat	Q20470_S_A_11933	632	11933	597.764	2	1193.51	1193.51	0.195222	0	23.27	0.00470977	39	50	R	GGDAPDGMYGVR	L		3241	Q20470_S_A.24030.24030.2.dta	gb|KLL11807.1|	3-oxoacyl-ACP reductase [Frankia sp. BMG5.1]
BMG5.1 + BD-N 4	F202479.dat	Q20470_S_A_11934	632	11934	597.764	2	1193.51	1193.51	0.295765	0	18.42	0.014388	39	50	R	GGDAPDGMYGVR	L		3163	Q20470_S_A.23166.23166.2.dta	gb|KLL11807.1|	3-oxoacyl-ACP reductase [Frankia sp. BMG5.1]
BMG5.1 + BD-N 4	F202479.dat	Q20470_S_A_11936	632	11936	597.765	2	1193.51	1193.51	0.915783	0	26.23	0.00238232	39	50	R	GGDAPDGMYGVR	L		3175	Q20470_S_A.23295.23295.2.dta	gb|KLL11807.1|	3-oxoacyl-ACP reductase [Frankia sp. BMG5.1]
BMG5.1 + BD-N 4	F202479.dat	Q20470_S_A_11937	632	11937	597.765	2	1193.52	1193.51	1.4185	0	22.03	0.00626614	39	50	R	GGDAPDGMYGVR	L		3204	Q20470_S_A.23616.23616.2.dta	gb|KLL11807.1|	3-oxoacyl-ACP reductase [Frankia sp. BMG5.1]
BMG5.1 + BD-N 4	F202479.dat	Q20470_S_A_11938	188	11938	398.867	3	1193.58	1193.58	-0.139078	0	24.73	0.00487942	124	135	K	GLEAAGAPDHTR	I		3637	Q20470_S_A.29047.29047.3.dta	ref|WP_047223886.1|	CoA ester lyase [Frankia sp. BMG5.1]
BMG5.1 + BD-N 4	F202479.dat	Q20470_S_A_11939	51	11939	597.799	2	1193.58	1193.58	0.361935	0	47.82	1.89976e-05	64	73	K	WNLDGSLSFR	R		3769	Q20470_S_A.31154.31154.2.dta	gb|KLL11719.1|	succinate dehydrogenase [Frankia sp. BMG5.1]
BMG5.1 + BD-N 4	F202479.dat	Q20470_S_A_11943	16	11943	598.293	2	1194.57	1194.57	0.913299	0	69.51	1.11944e-07	1	10	-	MFTNAEDVLR	Y		3701	Q20470_S_A.30051.30051.2.dta	gb|KLL10002.1|	glutamine synthetase [Frankia sp. BMG5.1]
BMG5.1 + BD-N 4	F202479.dat	Q20470_S_A_11944	18	11944	399.198	3	1194.57	1194.57	-0.971057	1	33.96	0.000401791	90	100	R	ANGYTVSDRGR	I		3616	Q20470_S_A.28754.28754.3.dta	gb|KLL12900.1|	hypothetical protein FrCorBMG51_01985 [Frankia sp. BMG5.1]
BMG5.1 + BD-N 4	F202479.dat	Q20470_S_A_11945	18	11945	399.199	3	1194.57	1194.57	0.334847	1	35.7	0.000269153	90	100	R	ANGYTVSDRGR	I		3628	Q20470_S_A.28914.28914.3.dta	gb|KLL12900.1|	hypothetical protein FrCorBMG51_01985 [Frankia sp. BMG5.1]
BMG5.1 + BD-N 4	F202479.dat	Q20470_S_A_11946	18	11946	598.295	2	1194.58	1194.57	0.758429	1	43.04	4.96592e-05	90	100	R	ANGYTVSDRGR	I		3619	Q20470_S_A.28800.28800.2.dta	gb|KLL12900.1|	hypothetical protein FrCorBMG51_01985 [Frankia sp. BMG5.1]
BMG5.1 + BD-N 4	F202479.dat	Q20470_S_A_11947	18	11947	598.295	2	1194.58	1194.57	1.57881	1	33.87	0.000410204	90	100	R	ANGYTVSDRGR	I		3632	Q20470_S_A.28970.28970.2.dta	gb|KLL12900.1|	hypothetical protein FrCorBMG51_01985 [Frankia sp. BMG5.1]
BMG5.1 + BD-N 4	F202479.dat	Q20470_S_A_11954	18	11954	399.526	3	1195.56	1195.56	-0.501021	1	38.2	0.000151356	90	100	R	ANGYTVSDRGR	I	Deamidated (NQ) [2]	3523	Q20470_S_A.27522.27522.3.dta	gb|KLL12900.1|	hypothetical protein FrCorBMG51_01985 [Frankia sp. BMG5.1]
BMG5.1 + BD-N 4	F202479.dat	Q20470_S_A_11955	18	11955	399.527	3	1195.56	1195.56	-0.350464	1	29.86	0.00103276	90	100	R	ANGYTVSDRGR	I	Deamidated (NQ) [2]	3512	Q20470_S_A.27375.27375.3.dta	gb|KLL12900.1|	hypothetical protein FrCorBMG51_01985 [Frankia sp. BMG5.1]
BMG5.1 + BD-N 4	F202479.dat	Q20470_S_A_11956	18	11956	399.527	3	1195.56	1195.56	-0.0493493	1	36.99	0.000199986	90	100	R	ANGYTVSDRGR	I	Deamidated (NQ) [2]	3535	Q20470_S_A.27673.27673.3.dta	gb|KLL12900.1|	hypothetical protein FrCorBMG51_01985 [Frankia sp. BMG5.1]
BMG5.1 + BD-N 4	F202479.dat	Q20470_S_A_11958	450	11958	598.853	2	1195.69	1195.69	-0.381369	0	55.41	2.8774e-06	6	16	K	INALTVPAELR	A		3721	Q20470_S_A.30385.30385.2.dta	gb|KLL13013.1|	antibiotic biosynthesis monooxygenase [Frankia sp. BMG5.1]
BMG5.1 + BD-N 4	F202479.dat	Q20470_S_A_11959	61	11959	599.262	2	1196.51	1196.51	-2.58334	0	16.41	0.022856	134	144	K	GQCSPTSEFGK	V	Carbamidomethyl (C) [3]	2539	Q20470_S_A.16798.16798.2.dta	gb|KLL12511.1|	2-oxoacid:ferredoxin oxidoreductase subunit beta [Frankia sp. BMG5.1]
BMG5.1 + BD-N 4	F202479.dat	Q20470_S_A_11960	61	11960	599.263	2	1196.51	1196.51	-1.56371	0	29.58	0.00110154	134	144	K	GQCSPTSEFGK	V	Carbamidomethyl (C) [3]	2455	Q20470_S_A.15972.15972.2.dta	gb|KLL12511.1|	2-oxoacid:ferredoxin oxidoreductase subunit beta [Frankia sp. BMG5.1]
BMG5.1 + BD-N 4	F202479.dat	Q20470_S_A_11961	61	11961	599.263	2	1196.51	1196.51	-0.644372	0	16.11	0.0244906	134	144	K	GQCSPTSEFGK	V	Carbamidomethyl (C) [3]	2614	Q20470_S_A.17549.17549.2.dta	gb|KLL12511.1|	2-oxoacid:ferredoxin oxidoreductase subunit beta [Frankia sp. BMG5.1]
BMG5.1 + BD-N 4	F202479.dat	Q20470_S_A_11962	61	11962	599.264	2	1196.51	1196.51	-0.544081	0	28.97	0.00126765	134	144	K	GQCSPTSEFGK	V	Carbamidomethyl (C) [3]	2593	Q20470_S_A.17330.17330.2.dta	gb|KLL12511.1|	2-oxoacid:ferredoxin oxidoreductase subunit beta [Frankia sp. BMG5.1]
BMG5.1 + BD-N 4	F202479.dat	Q20470_S_A_11963	61	11963	599.264	2	1196.51	1196.51	-0.243207	0	18.63	0.0137088	134	144	K	GQCSPTSEFGK	V	Carbamidomethyl (C) [3]	2528	Q20470_S_A.16690.16690.2.dta	gb|KLL12511.1|	2-oxoacid:ferredoxin oxidoreductase subunit beta [Frankia sp. BMG5.1]
BMG5.1 + BD-N 4	F202479.dat	Q20470_S_A_11964	61	11964	599.264	2	1196.51	1196.51	-0.0426239	0	22.48	0.00564937	134	144	K	GQCSPTSEFGK	V	Carbamidomethyl (C) [3]	2465	Q20470_S_A.16072.16072.2.dta	gb|KLL12511.1|	2-oxoacid:ferredoxin oxidoreductase subunit beta [Frankia sp. BMG5.1]
BMG5.1 + BD-N 4	F202479.dat	Q20470_S_A_11965	61	11965	599.264	2	1196.51	1196.51	-0.0426239	0	39.11	0.000122744	134	144	K	GQCSPTSEFGK	V	Carbamidomethyl (C) [3]	2550	Q20470_S_A.16904.16904.2.dta	gb|KLL12511.1|	2-oxoacid:ferredoxin oxidoreductase subunit beta [Frankia sp. BMG5.1]
BMG5.1 + BD-N 4	F202479.dat	Q20470_S_A_11966	61	11966	599.264	2	1196.51	1196.51	0.375257	0	32.84	0.000519996	134	144	K	GQCSPTSEFGK	V	Carbamidomethyl (C) [3]	2476	Q20470_S_A.16177.16177.2.dta	gb|KLL12511.1|	2-oxoacid:ferredoxin oxidoreductase subunit beta [Frankia sp. BMG5.1]
BMG5.1 + BD-N 4	F202479.dat	Q20470_S_A_11967	61	11967	599.264	2	1196.51	1196.51	0.776423	0	18.01	0.0158125	134	144	K	GQCSPTSEFGK	V	Carbamidomethyl (C) [3]	2649	Q20470_S_A.17892.17892.2.dta	gb|KLL12511.1|	2-oxoacid:ferredoxin oxidoreductase subunit beta [Frankia sp. BMG5.1]
BMG5.1 + BD-N 4	F202479.dat	Q20470_S_A_11968	61	11968	599.264	2	1196.51	1196.51	0.876714	0	20.25	0.00944061	134	144	K	GQCSPTSEFGK	V	Carbamidomethyl (C) [3]	2518	Q20470_S_A.16586.16586.2.dta	gb|KLL12511.1|	2-oxoacid:ferredoxin oxidoreductase subunit beta [Frankia sp. BMG5.1]
BMG5.1 + BD-N 4	F202479.dat	Q20470_S_A_11970	61	11970	599.265	2	1196.51	1196.51	1.29459	0	29.05	0.00124451	134	144	K	GQCSPTSEFGK	V	Carbamidomethyl (C) [3]	2581	Q20470_S_A.17217.17217.2.dta	gb|KLL12511.1|	2-oxoacid:ferredoxin oxidoreductase subunit beta [Frankia sp. BMG5.1]
BMG5.1 + BD-N 4	F202479.dat	Q20470_S_A_11971	61	11971	599.265	2	1196.51	1196.51	1.49518	0	14.56	0.0349945	134	144	K	GQCSPTSEFGK	V	Carbamidomethyl (C) [3]	2560	Q20470_S_A.17007.17007.2.dta	gb|KLL12511.1|	2-oxoacid:ferredoxin oxidoreductase subunit beta [Frankia sp. BMG5.1]
BMG5.1 + BD-N 4	F202479.dat	Q20470_S_A_11972	61	11972	599.265	2	1196.52	1196.51	1.79605	0	29.05	0.00124451	134	144	K	GQCSPTSEFGK	V	Carbamidomethyl (C) [3]	2603	Q20470_S_A.17437.17437.2.dta	gb|KLL12511.1|	2-oxoacid:ferredoxin oxidoreductase subunit beta [Frankia sp. BMG5.1]
BMG5.1 + BD-N 4	F202479.dat	Q20470_S_A_11973	61	11973	599.265	2	1196.52	1196.51	1.89634	0	25.01	0.003155	134	144	K	GQCSPTSEFGK	V	Carbamidomethyl (C) [3]	2497	Q20470_S_A.16380.16380.2.dta	gb|KLL12511.1|	2-oxoacid:ferredoxin oxidoreductase subunit beta [Frankia sp. BMG5.1]
BMG5.1 + BD-N 4	F202479.dat	Q20470_S_A_11974	61	11974	599.265	2	1196.52	1196.51	1.89634	0	24.43	0.00360579	134	144	K	GQCSPTSEFGK	V	Carbamidomethyl (C) [3]	2507	Q20470_S_A.16483.16483.2.dta	gb|KLL12511.1|	2-oxoacid:ferredoxin oxidoreductase subunit beta [Frankia sp. BMG5.1]
BMG5.1 + BD-N 4	F202479.dat	Q20470_S_A_11976	61	11976	599.265	2	1196.52	1196.51	2.01335	0	16.37	0.0230675	134	144	K	GQCSPTSEFGK	V	Carbamidomethyl (C) [3]	2571	Q20470_S_A.17112.17112.2.dta	gb|KLL12511.1|	2-oxoacid:ferredoxin oxidoreductase subunit beta [Frankia sp. BMG5.1]
BMG5.1 + BD-N 4	F202479.dat	Q20470_S_A_120	8	120	351.213	2	700.411	700.412	-0.676745	0	39.55	0.000110917	201	207	R	VVALDGK	V		2890	Q20470_S_A.20356.20356.2.dta	gb|KLL12696.1|	succinyl-CoA synthetase subunit beta [Frankia sp. BMG5.1]
BMG5.1 + BD-N 4	F202479.dat	Q20470_S_A_12009	496	12009	599.825	2	1197.64	1197.64	0.419994	0	47.03	2.17968e-05	1105	1116	R	VLAGPDAAEVTR	A		3333	Q20470_S_A.25124.25124.2.dta	gb|KLL11776.1|	WD40 repeat-containing protein [Frankia sp. BMG5.1]
BMG5.1 + BD-N 4	F202479.dat	Q20470_S_A_12010	496	12010	599.826	2	1197.64	1197.64	1.22157	0	36.04	0.000273774	1105	1116	R	VLAGPDAAEVTR	A		3347	Q20470_S_A.25299.25299.2.dta	gb|KLL11776.1|	WD40 repeat-containing protein [Frankia sp. BMG5.1]
BMG5.1 + BD-N 4	F202479.dat	Q20470_S_A_12015	445	12015	600.343	2	1198.67	1198.67	0.402946	0	56.67	3.65973e-06	59	69	R	FAAVLTPDPLR	T		3757	Q20470_S_A.30965.30965.2.dta	gb|KLL09683.1|	hypothetical protein FrCorBMG51_23295 [Frankia sp. BMG5.1]
BMG5.1 + BD-N 4	F202479.dat	Q20470_S_A_12016	115	12016	600.813	2	1199.61	1199.61	-2.15152	0	21.95	0.00925482	342	353	R	AALTGEDVPTAR	V		3178	Q20470_S_A.23327.23327.2.dta	gb|KLL13095.1|	magnesium chelatase [Frankia sp. BMG5.1]
BMG5.1 + BD-N 4	F202479.dat	Q20470_S_A_12017	115	12017	600.814	2	1199.61	1199.61	-1.53466	0	38.18	0.000220479	342	353	R	AALTGEDVPTAR	V		3167	Q20470_S_A.23216.23216.2.dta	gb|KLL13095.1|	magnesium chelatase [Frankia sp. BMG5.1]
BMG5.1 + BD-N 4	F202479.dat	Q20470_S_A_12018	115	12018	600.814	2	1199.61	1199.61	-1.3346	0	34.87	0.000472463	342	353	R	AALTGEDVPTAR	V		3124	Q20470_S_A.22766.22766.2.dta	gb|KLL13095.1|	magnesium chelatase [Frankia sp. BMG5.1]
BMG5.1 + BD-N 4	F202479.dat	Q20470_S_A_12019	115	12019	600.814	2	1199.61	1199.61	-1.0345	0	27.01	0.00308554	342	353	R	AALTGEDVPTAR	V		3135	Q20470_S_A.22873.22873.2.dta	gb|KLL13095.1|	magnesium chelatase [Frankia sp. BMG5.1]
BMG5.1 + BD-N 4	F202479.dat	Q20470_S_A_12020	115	12020	600.814	2	1199.61	1199.61	-0.617698	0	46.23	3.6926e-05	342	353	R	AALTGEDVPTAR	V		3050	Q20470_S_A.22001.22001.2.dta	gb|KLL13095.1|	magnesium chelatase [Frankia sp. BMG5.1]
BMG5.1 + BD-N 4	F202479.dat	Q20470_S_A_12021	115	12021	600.814	2	1199.61	1199.61	-0.617698	0	25.38	0.00449088	342	353	R	AALTGEDVPTAR	V		3114	Q20470_S_A.22658.22658.2.dta	gb|KLL13095.1|	magnesium chelatase [Frankia sp. BMG5.1]
BMG5.1 + BD-N 4	F202479.dat	Q20470_S_A_12023	115	12023	600.814	2	1199.61	1199.61	-0.417634	0	40.86	0.000118951	342	353	R	AALTGEDVPTAR	V		3146	Q20470_S_A.22991.22991.2.dta	gb|KLL13095.1|	magnesium chelatase [Frankia sp. BMG5.1]
BMG5.1 + BD-N 4	F202479.dat	Q20470_S_A_12028	115	12028	600.814	2	1199.61	1199.61	-0.21757	0	28.82	0.00190269	342	353	R	AALTGEDVPTAR	V		3071	Q20470_S_A.22212.22212.2.dta	gb|KLL13095.1|	magnesium chelatase [Frankia sp. BMG5.1]
BMG5.1 + BD-N 4	F202479.dat	Q20470_S_A_12029	115	12029	600.815	2	1199.61	1199.61	-0.117538	0	25.07	0.00451199	342	353	R	AALTGEDVPTAR	V		3156	Q20470_S_A.23099.23099.2.dta	gb|KLL13095.1|	magnesium chelatase [Frankia sp. BMG5.1]
BMG5.1 + BD-N 4	F202479.dat	Q20470_S_A_12030	115	12030	600.815	2	1199.61	1199.61	-0.117538	0	43.74	6.12869e-05	342	353	R	AALTGEDVPTAR	V		2953	Q20470_S_A.21001.21001.2.dta	gb|KLL13095.1|	magnesium chelatase [Frankia sp. BMG5.1]
BMG5.1 + BD-N 4	F202479.dat	Q20470_S_A_12031	115	12031	600.815	2	1199.61	1199.61	-0.117538	0	56.79	3.03646e-06	342	353	R	AALTGEDVPTAR	V		3018	Q20470_S_A.21672.21672.2.dta	gb|KLL13095.1|	magnesium chelatase [Frankia sp. BMG5.1]
BMG5.1 + BD-N 4	F202479.dat	Q20470_S_A_12032	115	12032	600.815	2	1199.61	1199.61	-0.117538	0	39.63	0.000157895	342	353	R	AALTGEDVPTAR	V		3029	Q20470_S_A.21782.21782.2.dta	gb|KLL13095.1|	magnesium chelatase [Frankia sp. BMG5.1]
BMG5.1 + BD-N 4	F202479.dat	Q20470_S_A_12033	115	12033	600.815	2	1199.61	1199.61	-0.000833601	0	46.84	3.0017e-05	342	353	R	AALTGEDVPTAR	V		2937	Q20470_S_A.20835.20835.2.dta	gb|KLL13095.1|	magnesium chelatase [Frankia sp. BMG5.1]
BMG5.1 + BD-N 4	F202479.dat	Q20470_S_A_12034	115	12034	600.815	2	1199.61	1199.61	0.0991985	0	40.73	0.000122565	342	353	R	AALTGEDVPTAR	V		3008	Q20470_S_A.21565.21565.2.dta	gb|KLL13095.1|	magnesium chelatase [Frankia sp. BMG5.1]
BMG5.1 + BD-N 4	F202479.dat	Q20470_S_A_12035	115	12035	600.815	2	1199.61	1199.61	0.0991985	0	32.46	0.00082294	342	353	R	AALTGEDVPTAR	V		3103	Q20470_S_A.22546.22546.2.dta	gb|KLL13095.1|	magnesium chelatase [Frankia sp. BMG5.1]
BMG5.1 + BD-N 4	F202479.dat	Q20470_S_A_12036	115	12036	600.815	2	1199.61	1199.61	0.199231	0	44.76	4.84583e-05	342	353	R	AALTGEDVPTAR	V		2997	Q20470_S_A.21455.21455.2.dta	gb|KLL13095.1|	magnesium chelatase [Frankia sp. BMG5.1]
BMG5.1 + BD-N 4	F202479.dat	Q20470_S_A_12037	115	12037	600.815	2	1199.61	1199.61	0.199231	0	46.19	3.48633e-05	342	353	R	AALTGEDVPTAR	V		2976	Q20470_S_A.21237.21237.2.dta	gb|KLL13095.1|	magnesium chelatase [Frankia sp. BMG5.1]
BMG5.1 + BD-N 4	F202479.dat	Q20470_S_A_12038	115	12038	600.815	2	1199.61	1199.61	0.199231	0	32.74	0.000771557	342	353	R	AALTGEDVPTAR	V		3093	Q20470_S_A.22438.22438.2.dta	gb|KLL13095.1|	magnesium chelatase [Frankia sp. BMG5.1]
BMG5.1 + BD-N 4	F202479.dat	Q20470_S_A_12039	115	12039	600.815	2	1199.61	1199.61	0.299263	0	43.16	7.00435e-05	342	353	R	AALTGEDVPTAR	V		3040	Q20470_S_A.21892.21892.2.dta	gb|KLL13095.1|	magnesium chelatase [Frankia sp. BMG5.1]
BMG5.1 + BD-N 4	F202479.dat	Q20470_S_A_12040	115	12040	600.815	2	1199.61	1199.61	0.299263	0	46.12	3.54297e-05	342	353	R	AALTGEDVPTAR	V		2965	Q20470_S_A.21128.21128.2.dta	gb|KLL13095.1|	magnesium chelatase [Frankia sp. BMG5.1]
BMG5.1 + BD-N 4	F202479.dat	Q20470_S_A_12041	115	12041	600.815	2	1199.62	1199.61	0.399295	0	35.38	0.000420115	342	353	R	AALTGEDVPTAR	V		3081	Q20470_S_A.22321.22321.2.dta	gb|KLL13095.1|	magnesium chelatase [Frankia sp. BMG5.1]
BMG5.1 + BD-N 4	F202479.dat	Q20470_S_A_12042	115	12042	600.815	2	1199.62	1199.61	0.399295	0	35.34	0.000424002	342	353	R	AALTGEDVPTAR	V		3061	Q20470_S_A.22107.22107.2.dta	gb|KLL13095.1|	magnesium chelatase [Frankia sp. BMG5.1]
BMG5.1 + BD-N 4	F202479.dat	Q20470_S_A_12043	115	12043	600.815	2	1199.62	1199.61	0.499327	0	47.93	2.33544e-05	342	353	R	AALTGEDVPTAR	V		2986	Q20470_S_A.21346.21346.2.dta	gb|KLL13095.1|	magnesium chelatase [Frankia sp. BMG5.1]
BMG5.1 + BD-N 4	F202479.dat	Q20470_S_A_12047	34	12047	600.833	2	1199.65	1199.65	-0.140041	0	78.48	3.97336e-08	120	131	R	LVSPTSVAVGDR	I		3452	Q20470_S_A.26606.26606.2.dta	gb|KLL10235.1|	dihydrolipoamide dehydrogenase [Frankia sp. BMG5.1]
BMG5.1 + BD-N 4	F202479.dat	Q20470_S_A_12048	34	12048	600.833	2	1199.65	1199.65	0.0600175	0	88.53	3.92788e-09	120	131	R	LVSPTSVAVGDR	I		3474	Q20470_S_A.26882.26882.2.dta	gb|KLL10235.1|	dihydrolipoamide dehydrogenase [Frankia sp. BMG5.1]
BMG5.1 + BD-N 4	F202479.dat	Q20470_S_A_12049	34	12049	600.833	2	1199.65	1199.65	0.0600175	0	79.32	3.2746e-08	120	131	R	LVSPTSVAVGDR	I		3463	Q20470_S_A.26743.26743.2.dta	gb|KLL10235.1|	dihydrolipoamide dehydrogenase [Frankia sp. BMG5.1]
BMG5.1 + BD-N 4	F202479.dat	Q20470_S_A_12050	34	12050	600.833	2	1199.65	1199.65	0.176718	0	39.27	0.000325336	120	131	R	LVSPTSVAVGDR	I		3520	Q20470_S_A.27480.27480.2.dta	gb|KLL10235.1|	dihydrolipoamide dehydrogenase [Frankia sp. BMG5.1]
BMG5.1 + BD-N 4	F202479.dat	Q20470_S_A_12051	34	12051	600.833	2	1199.65	1199.65	0.376776	0	66.71	5.86587e-07	120	131	R	LVSPTSVAVGDR	I		3495	Q20470_S_A.27162.27162.2.dta	gb|KLL10235.1|	dihydrolipoamide dehydrogenase [Frankia sp. BMG5.1]
BMG5.1 + BD-N 4	F202479.dat	Q20470_S_A_12052	34	12052	600.833	2	1199.65	1199.65	0.476805	0	88.71	3.70112e-09	120	131	R	LVSPTSVAVGDR	I		3485	Q20470_S_A.27020.27020.2.dta	gb|KLL10235.1|	dihydrolipoamide dehydrogenase [Frankia sp. BMG5.1]
BMG5.1 + BD-N 4	F202479.dat	Q20470_S_A_12053	34	12053	600.833	2	1199.65	1199.65	0.676864	0	54.5	9.75737e-06	120	131	R	LVSPTSVAVGDR	I		3507	Q20470_S_A.27308.27308.2.dta	gb|KLL10235.1|	dihydrolipoamide dehydrogenase [Frankia sp. BMG5.1]
BMG5.1 + BD-N 4	F202479.dat	Q20470_S_A_12054	34	12054	600.835	2	1199.66	1199.65	3.52769	0	42.87	0.000105865	120	131	R	LVSPTSVAVGDR	I		3384	Q20470_S_A.25755.25755.2.dta	gb|KLL10235.1|	dihydrolipoamide dehydrogenase [Frankia sp. BMG5.1]
BMG5.1 + BD-N 4	F202479.dat	Q20470_S_A_12056	99	12056	601.312	2	1200.61	1200.61	0.487252	0	19.17	0.0199749	8	19	K	GANAPLSTTDVR	V		2855	Q20470_S_A.19997.19997.2.dta	ref|WP_047221149.1|	stress protein [Frankia sp. BMG5.1]
BMG5.1 + BD-N 4	F202479.dat	Q20470_S_A_12057	99	12057	601.313	2	1200.61	1200.61	0.7871	0	16.11	0.0404095	8	19	K	GANAPLSTTDVR	V		2883	Q20470_S_A.20279.20279.2.dta	ref|WP_047221149.1|	stress protein [Frankia sp. BMG5.1]
BMG5.1 + BD-N 4	F202479.dat	Q20470_S_A_12058	99	12058	601.313	2	1200.61	1200.61	1.60335	0	30.3	0.00177318	8	19	K	GANAPLSTTDVR	V		2843	Q20470_S_A.19869.19869.2.dta	ref|WP_047221149.1|	stress protein [Frankia sp. BMG5.1]
BMG5.1 + BD-N 4	F202479.dat	Q20470_S_A_12059	99	12059	601.314	2	1200.61	1200.61	2.6195	0	15.45	0.0541693	8	19	K	GANAPLSTTDVR	V		2867	Q20470_S_A.20117.20117.2.dta	ref|WP_047221149.1|	stress protein [Frankia sp. BMG5.1]
BMG5.1 + BD-N 4	F202479.dat	Q20470_S_A_12061	99	12061	601.314	2	1200.61	1200.61	3.23586	0	18.54	0.0251926	8	19	K	GANAPLSTTDVR	V		2757	Q20470_S_A.18979.18979.2.dta	ref|WP_047221149.1|	stress protein [Frankia sp. BMG5.1]
BMG5.1 + BD-N 4	F202479.dat	Q20470_S_A_12071	162	12071	601.331	2	1200.65	1200.65	1.6058	1	23.82	0.0116187	108	119	R	SSVTAVRGEAPK	L		3638	Q20470_S_A.29053.29053.2.dta	gb|KLL11916.1|	cysteine desulfurase [Frankia sp. BMG5.1]
BMG5.1 + BD-N 4	F202479.dat	Q20470_S_A_12072	86	12072	601.782	2	1201.55	1201.55	-1.62041	0	15.33	0.0293089	147	159	R	SPGSVGGCATPGR	V	Carbamidomethyl (C) [8]	1530	Q20470_S_A.7670.7670.2.dta	gb|KLL12643.1|	50S ribosomal protein L3 [Frankia sp. BMG5.1]
BMG5.1 + BD-N 4	F202479.dat	Q20470_S_A_12074	86	12074	601.782	2	1201.55	1201.55	-1.12105	0	17.82	0.0165196	147	159	R	SPGSVGGCATPGR	V	Carbamidomethyl (C) [8]	1643	Q20470_S_A.8609.8609.2.dta	gb|KLL12643.1|	50S ribosomal protein L3 [Frankia sp. BMG5.1]
BMG5.1 + BD-N 4	F202479.dat	Q20470_S_A_12080	86	12080	601.782	2	1201.55	1201.55	-0.50518	0	16.14	0.024322	147	159	R	SPGSVGGCATPGR	V	Carbamidomethyl (C) [8]	1631	Q20470_S_A.8513.8513.2.dta	gb|KLL12643.1|	50S ribosomal protein L3 [Frankia sp. BMG5.1]
BMG5.1 + BD-N 4	F202479.dat	Q20470_S_A_12085	23	12085	601.824	2	1201.63	1201.64	-1.85747	0	61.94	1.56735e-06	103	113	K	ALAFGHGFNIR	Y		3715	Q20470_S_A.30281.30281.2.dta	gb|KLL12817.1|	ketol-acid reductoisomerase [Frankia sp. BMG5.1]
BMG5.1 + BD-N 4	F202479.dat	Q20470_S_A_12086	23	12086	401.553	3	1201.64	1201.64	0.792253	0	52.13	1.43902e-05	103	113	K	ALAFGHGFNIR	Y		3713	Q20470_S_A.30250.30250.3.dta	gb|KLL12817.1|	ketol-acid reductoisomerase [Frankia sp. BMG5.1]
BMG5.1 + BD-N 4	F202479.dat	Q20470_S_A_12087	395	12087	601.83	2	1201.64	1201.65	-0.732329	0	67.78	2.6676e-07	59	69	R	ELWSTAALVGR	A		3763	Q20470_S_A.31060.31060.2.dta	gb|KLL10525.1|	HIT family hydrolase [Frankia sp. BMG5.1]
BMG5.1 + BD-N 4	F202479.dat	Q20470_S_A_12088	2	12088	601.831	2	1201.65	1201.65	-1.10848	0	42.74	6.3853e-05	175	184	K	TVVIQEMINR	V		3693	Q20470_S_A.29922.29922.2.dta	gb|KLL12729.1|	ATP F0F1 synthase subunit beta [Frankia sp. BMG5.1]
BMG5.1 + BD-N 4	F202479.dat	Q20470_S_A_12089	2	12089	601.832	2	1201.65	1201.65	0.422752	0	52.35	8.14945e-06	175	184	K	TVVIQEMINR	V		3682	Q20470_S_A.29739.29739.2.dta	gb|KLL12729.1|	ATP F0F1 synthase subunit beta [Frankia sp. BMG5.1]
BMG5.1 + BD-N 4	F202479.dat	Q20470_S_A_12090	6	12090	401.558	3	1201.65	1201.66	-2.63969	1	19.12	0.01592	171	180	R	VRDLQPYVGR	E		3674	Q20470_S_A.29612.29612.3.dta	gb|KLL11063.1|	30S ribosomal protein S1 [Frankia sp. BMG5.1]
BMG5.1 + BD-N 4	F202479.dat	Q20470_S_A_12097	13	12097	401.871	3	1202.59	1202.59	-0.700154	1	34.88	0.000601412	180	190	K	ALEGDKEWGAK	L		3662	Q20470_S_A.29419.29419.3.dta	gb|KLL12641.1|	elongation factor Tu [Frankia sp. BMG5.1]
BMG5.1 + BD-N 4	F202479.dat	Q20470_S_A_12098	13	12098	401.871	3	1202.59	1202.59	-0.475639	1	15.85	0.0507031	180	190	K	ALEGDKEWGAK	L		3672	Q20470_S_A.29586.29586.3.dta	gb|KLL12641.1|	elongation factor Tu [Frankia sp. BMG5.1]
BMG5.1 + BD-N 4	F202479.dat	Q20470_S_A_12099	91	12099	602.307	2	1202.6	1202.6	-4.50439	0	17.09	0.0410411	31	41	R	AVENFPVSGQR	I		3355	Q20470_S_A.25402.25402.2.dta	gb|KLL13074.1|	aspartate ammonia-lyase [Frankia sp. BMG5.1]
BMG5.1 + BD-N 4	F202479.dat	Q20470_S_A_121	8	121	351.213	2	700.411	700.412	-0.676745	0	39.58	0.000110154	201	207	R	VVALDGK	V		2839	Q20470_S_A.19829.19829.2.dta	gb|KLL12696.1|	succinyl-CoA synthetase subunit beta [Frankia sp. BMG5.1]
BMG5.1 + BD-N 4	F202479.dat	Q20470_S_A_12102	91	12102	602.308	2	1202.6	1202.6	-2.25926	0	25.47	0.00439877	31	41	R	AVENFPVSGQR	I		3343	Q20470_S_A.25256.25256.2.dta	gb|KLL13074.1|	aspartate ammonia-lyase [Frankia sp. BMG5.1]
BMG5.1 + BD-N 4	F202479.dat	Q20470_S_A_12103	91	12103	602.308	2	1202.6	1202.6	-2.15948	0	22	0.0126191	31	41	R	AVENFPVSGQR	I		3190	Q20470_S_A.23456.23456.2.dta	gb|KLL13074.1|	aspartate ammonia-lyase [Frankia sp. BMG5.1]
BMG5.1 + BD-N 4	F202479.dat	Q20470_S_A_12104	91	12104	602.308	2	1202.6	1202.6	-1.66056	0	45.08	6.20912e-05	31	41	R	AVENFPVSGQR	I		3311	Q20470_S_A.24866.24866.2.dta	gb|KLL13074.1|	aspartate ammonia-lyase [Frankia sp. BMG5.1]
BMG5.1 + BD-N 4	F202479.dat	Q20470_S_A_12105	91	12105	602.309	2	1202.6	1202.6	-1.14501	0	69.98	1.50692e-07	31	41	R	AVENFPVSGQR	I		3222	Q20470_S_A.23810.23810.2.dta	gb|KLL13074.1|	aspartate ammonia-lyase [Frankia sp. BMG5.1]
BMG5.1 + BD-N 4	F202479.dat	Q20470_S_A_12106	91	12106	602.309	2	1202.6	1202.6	-1.14501	0	35.38	0.000434602	31	41	R	AVENFPVSGQR	I		3325	Q20470_S_A.25033.25033.2.dta	gb|KLL13074.1|	aspartate ammonia-lyase [Frankia sp. BMG5.1]
BMG5.1 + BD-N 4	F202479.dat	Q20470_S_A_12107	91	12107	602.309	2	1202.6	1202.6	-0.945448	0	54.73	5.04767e-06	31	41	R	AVENFPVSGQR	I		3200	Q20470_S_A.23573.23573.2.dta	gb|KLL13074.1|	aspartate ammonia-lyase [Frankia sp. BMG5.1]
BMG5.1 + BD-N 4	F202479.dat	Q20470_S_A_12108	91	12108	602.309	2	1202.6	1202.6	-0.745881	0	43.76	6.3109e-05	31	41	R	AVENFPVSGQR	I		3289	Q20470_S_A.24601.24601.2.dta	gb|KLL13074.1|	aspartate ammonia-lyase [Frankia sp. BMG5.1]
BMG5.1 + BD-N 4	F202479.dat	Q20470_S_A_12109	91	12109	602.309	2	1202.6	1202.6	-0.646098	0	65.17	4.56133e-07	31	41	R	AVENFPVSGQR	I		3278	Q20470_S_A.24465.24465.2.dta	gb|KLL13074.1|	aspartate ammonia-lyase [Frankia sp. BMG5.1]
BMG5.1 + BD-N 4	F202479.dat	Q20470_S_A_12110	91	12110	602.309	2	1202.6	1202.6	-0.646098	0	56.7	3.20694e-06	31	41	R	AVENFPVSGQR	I		3232	Q20470_S_A.23929.23929.2.dta	gb|KLL13074.1|	aspartate ammonia-lyase [Frankia sp. BMG5.1]
BMG5.1 + BD-N 4	F202479.dat	Q20470_S_A_12111	91	12111	602.309	2	1202.6	1202.6	-0.646098	0	53.03	7.46606e-06	31	41	R	AVENFPVSGQR	I		3301	Q20470_S_A.24739.24739.2.dta	gb|KLL13074.1|	aspartate ammonia-lyase [Frankia sp. BMG5.1]
BMG5.1 + BD-N 4	F202479.dat	Q20470_S_A_12112	91	12112	602.309	2	1202.6	1202.6	-0.546314	0	56.76	3.16294e-06	31	41	R	AVENFPVSGQR	I		3256	Q20470_S_A.24200.24200.2.dta	gb|KLL13074.1|	aspartate ammonia-lyase [Frankia sp. BMG5.1]
BMG5.1 + BD-N 4	F202479.dat	Q20470_S_A_12113	91	12113	602.309	2	1202.6	1202.6	-0.330117	0	56.71	3.41287e-06	31	41	R	AVENFPVSGQR	I		3267	Q20470_S_A.24331.24331.2.dta	gb|KLL13074.1|	aspartate ammonia-lyase [Frankia sp. BMG5.1]
BMG5.1 + BD-N 4	F202479.dat	Q20470_S_A_12114	91	12114	602.309	2	1202.6	1202.6	-0.13055	0	57.03	3.17044e-06	31	41	R	AVENFPVSGQR	I		3244	Q20470_S_A.24058.24058.2.dta	gb|KLL13074.1|	aspartate ammonia-lyase [Frankia sp. BMG5.1]
BMG5.1 + BD-N 4	F202479.dat	Q20470_S_A_12115	91	12115	602.31	2	1202.6	1202.6	0.368367	0	64.61	5.18909e-07	31	41	R	AVENFPVSGQR	I		3211	Q20470_S_A.23693.23693.2.dta	gb|KLL13074.1|	aspartate ammonia-lyase [Frankia sp. BMG5.1]
BMG5.1 + BD-N 4	F202479.dat	Q20470_S_A_12116	130	12116	602.311	2	1202.61	1202.61	-0.203724	0	33.2	0.000837603	43	54	K	VVVNMGVGDAAR	D	Oxidation (M) [5]	2494	Q20470_S_A.16347.16347.2.dta	gb|KLL12653.1|	50S ribosomal protein L5 [Frankia sp. BMG5.1]
BMG5.1 + BD-N 4	F202479.dat	Q20470_S_A_12117	130	12117	602.311	2	1202.61	1202.61	-0.203724	0	34.63	0.000602612	43	54	K	VVVNMGVGDAAR	D	Oxidation (M) [5]	2462	Q20470_S_A.16041.16041.2.dta	gb|KLL12653.1|	50S ribosomal protein L5 [Frankia sp. BMG5.1]
BMG5.1 + BD-N 4	F202479.dat	Q20470_S_A_12118	130	12118	602.311	2	1202.61	1202.61	-0.103941	0	57.63	3.02022e-06	43	54	K	VVVNMGVGDAAR	D	Oxidation (M) [5]	2452	Q20470_S_A.15940.15940.2.dta	gb|KLL12653.1|	50S ribosomal protein L5 [Frankia sp. BMG5.1]
BMG5.1 + BD-N 4	F202479.dat	Q20470_S_A_12119	130	12119	602.311	2	1202.61	1202.61	-0.103941	0	21.12	0.0135219	43	54	K	VVVNMGVGDAAR	D	Oxidation (M) [5]	2642	Q20470_S_A.17818.17818.2.dta	gb|KLL12653.1|	50S ribosomal protein L5 [Frankia sp. BMG5.1]
BMG5.1 + BD-N 4	F202479.dat	Q20470_S_A_12120	130	12120	602.311	2	1202.61	1202.61	0.195409	0	61.21	1.28662e-06	43	54	K	VVVNMGVGDAAR	D	Oxidation (M) [5]	2473	Q20470_S_A.16142.16142.2.dta	gb|KLL12653.1|	50S ribosomal protein L5 [Frankia sp. BMG5.1]
BMG5.1 + BD-N 4	F202479.dat	Q20470_S_A_12121	130	12121	602.312	2	1202.61	1202.61	0.910521	0	55.21	5.87536e-06	43	54	K	VVVNMGVGDAAR	D	Oxidation (M) [5]	2515	Q20470_S_A.16556.16556.2.dta	gb|KLL12653.1|	50S ribosomal protein L5 [Frankia sp. BMG5.1]
BMG5.1 + BD-N 4	F202479.dat	Q20470_S_A_12122	130	12122	602.312	2	1202.61	1202.61	1.40944	0	43.9	7.94392e-05	43	54	K	VVVNMGVGDAAR	D	Oxidation (M) [5]	2431	Q20470_S_A.15736.15736.2.dta	gb|KLL12653.1|	50S ribosomal protein L5 [Frankia sp. BMG5.1]
BMG5.1 + BD-N 4	F202479.dat	Q20470_S_A_12123	130	12123	602.312	2	1202.61	1202.61	1.50922	0	57.81	3.80827e-06	43	54	K	VVVNMGVGDAAR	D	Oxidation (M) [5]	2483	Q20470_S_A.16243.16243.2.dta	gb|KLL12653.1|	50S ribosomal protein L5 [Frankia sp. BMG5.1]
BMG5.1 + BD-N 4	F202479.dat	Q20470_S_A_12124	130	12124	602.312	2	1202.61	1202.61	1.70879	0	40.6	0.000222096	43	54	K	VVVNMGVGDAAR	D	Oxidation (M) [5]	2504	Q20470_S_A.16450.16450.2.dta	gb|KLL12653.1|	50S ribosomal protein L5 [Frankia sp. BMG5.1]
BMG5.1 + BD-N 4	F202479.dat	Q20470_S_A_12125	130	12125	602.312	2	1202.61	1202.61	2.22433	0	45.54	5.58509e-05	43	54	K	VVVNMGVGDAAR	D	Oxidation (M) [5]	2441	Q20470_S_A.15838.15838.2.dta	gb|KLL12653.1|	50S ribosomal protein L5 [Frankia sp. BMG5.1]
BMG5.1 + BD-N 4	F202479.dat	Q20470_S_A_12126	130	12126	602.314	2	1202.61	1202.61	4.35304	0	29.83	0.00223583	43	54	K	VVVNMGVGDAAR	D	Oxidation (M) [5]	2630	Q20470_S_A.17704.17704.2.dta	gb|KLL12653.1|	50S ribosomal protein L5 [Frankia sp. BMG5.1]
BMG5.1 + BD-N 4	F202479.dat	Q20470_S_A_12127	71	12127	602.332	2	1202.65	1202.65	-0.762482	0	28.36	0.00350115	338	349	R	LTSGSPVLNSTK	D		2927	Q20470_S_A.20728.20728.2.dta	gb|KLL12640.1|	elongation factor G [Frankia sp. BMG5.1]
BMG5.1 + BD-N 4	F202479.dat	Q20470_S_A_12128	71	12128	602.332	2	1202.65	1202.65	-0.246955	0	30.99	0.00175155	338	349	R	LTSGSPVLNSTK	D		2916	Q20470_S_A.20621.20621.2.dta	gb|KLL12640.1|	elongation factor G [Frankia sp. BMG5.1]
BMG5.1 + BD-N 4	F202479.dat	Q20470_S_A_12129	71	12129	602.333	2	1202.65	1202.65	-0.0473953	0	49.95	2.22547e-05	338	349	R	LTSGSPVLNSTK	D		2947	Q20470_S_A.20943.20943.2.dta	gb|KLL12640.1|	elongation factor G [Frankia sp. BMG5.1]
BMG5.1 + BD-N 4	F202479.dat	Q20470_S_A_12130	71	12130	602.333	2	1202.65	1202.65	0.0523843	0	37.9	0.000356798	338	349	R	LTSGSPVLNSTK	D		2866	Q20470_S_A.20108.20108.2.dta	gb|KLL12640.1|	elongation factor G [Frankia sp. BMG5.1]
BMG5.1 + BD-N 4	F202479.dat	Q20470_S_A_12131	71	12131	602.333	2	1202.65	1202.65	0.251943	0	35.29	0.000591602	338	349	R	LTSGSPVLNSTK	D		2906	Q20470_S_A.20512.20512.2.dta	gb|KLL12640.1|	elongation factor G [Frankia sp. BMG5.1]
BMG5.1 + BD-N 4	F202479.dat	Q20470_S_A_12132	71	12132	602.333	2	1202.65	1202.65	0.251943	0	23.12	0.00975057	338	349	R	LTSGSPVLNSTK	D		2878	Q20470_S_A.20230.20230.2.dta	gb|KLL12640.1|	elongation factor G [Frankia sp. BMG5.1]
BMG5.1 + BD-N 4	F202479.dat	Q20470_S_A_12133	71	12133	602.333	2	1202.65	1202.65	1.48256	0	54.28	7.27838e-06	338	349	R	LTSGSPVLNSTK	D		2964	Q20470_S_A.21115.21115.2.dta	gb|KLL12640.1|	elongation factor G [Frankia sp. BMG5.1]
BMG5.1 + BD-N 4	F202479.dat	Q20470_S_A_12134	71	12134	602.334	2	1202.65	1202.65	2.49698	0	37.04	0.000415164	338	349	R	LTSGSPVLNSTK	D		2894	Q20470_S_A.20389.20389.2.dta	gb|KLL12640.1|	elongation factor G [Frankia sp. BMG5.1]
BMG5.1 + BD-N 4	F202479.dat	Q20470_S_A_12137	53	12137	402.231	3	1203.67	1203.67	-1.32677	0	41.68	7.47124e-05	364	375	R	HGEAPLAVIAAR	S		3696	Q20470_S_A.29971.29971.3.dta	gb|KLL12512.1|	2-oxoglutarate ferredoxin oxidoreductase subunit alpha [Frankia sp. BMG5.1]
BMG5.1 + BD-N 4	F202479.dat	Q20470_S_A_12140	109	12140	603.307	2	1204.6	1204.6	-2.23476	0	50.5	9.35813e-06	369	379	K	AFPAVCNTAVR	I	Carbamidomethyl (C) [6]	3536	Q20470_S_A.27696.27696.2.dta	gb|KLL11418.1|	branched-chain amino acid ABC transporter substrate-binding protein [Frankia sp. BMG5.1]
BMG5.1 + BD-N 4	F202479.dat	Q20470_S_A_12141	109	12141	603.307	2	1204.6	1204.6	-2.23476	0	33.94	0.000423828	369	379	K	AFPAVCNTAVR	I	Carbamidomethyl (C) [6]	3558	Q20470_S_A.27983.27983.2.dta	gb|KLL11418.1|	branched-chain amino acid ABC transporter substrate-binding protein [Frankia sp. BMG5.1]
BMG5.1 + BD-N 4	F202479.dat	Q20470_S_A_12142	109	12142	603.307	2	1204.6	1204.6	-2.03553	0	35.92	0.00030703	369	379	K	AFPAVCNTAVR	I	Carbamidomethyl (C) [6]	3547	Q20470_S_A.27842.27842.2.dta	gb|KLL11418.1|	branched-chain amino acid ABC transporter substrate-binding protein [Frankia sp. BMG5.1]
BMG5.1 + BD-N 4	F202479.dat	Q20470_S_A_12143	109	12143	603.307	2	1204.6	1204.6	-1.63705	0	43.16	7.24588e-05	369	379	K	AFPAVCNTAVR	I	Carbamidomethyl (C) [6]	3569	Q20470_S_A.28129.28129.2.dta	gb|KLL11418.1|	branched-chain amino acid ABC transporter substrate-binding protein [Frankia sp. BMG5.1]
BMG5.1 + BD-N 4	F202479.dat	Q20470_S_A_12144	109	12144	603.308	2	1204.6	1204.6	-0.308816	0	34.59	0.000417043	369	379	K	AFPAVCNTAVR	I	Carbamidomethyl (C) [6]	3525	Q20470_S_A.27545.27545.2.dta	gb|KLL11418.1|	branched-chain amino acid ABC transporter substrate-binding protein [Frankia sp. BMG5.1]
BMG5.1 + BD-N 4	F202479.dat	Q20470_S_A_12145	109	12145	603.309	2	1204.6	1204.6	0.38851	0	49.52	1.34024e-05	369	379	K	AFPAVCNTAVR	I	Carbamidomethyl (C) [6]	3581	Q20470_S_A.28276.28276.2.dta	gb|KLL11418.1|	branched-chain amino acid ABC transporter substrate-binding protein [Frankia sp. BMG5.1]
BMG5.1 + BD-N 4	F202479.dat	Q20470_S_A_12154	413	12154	403.231	3	1206.67	1206.67	-0.672096	0	63.64	4.32514e-07	26	36	K	LGHLAEDAILR	G		3707	Q20470_S_A.30152.30152.3.dta	gb|KLL12829.1|	hypothetical protein FrCorBMG51_01400 [Frankia sp. BMG5.1]
BMG5.1 + BD-N 4	F202479.dat	Q20470_S_A_12155	413	12155	604.344	2	1206.67	1206.67	1.76104	0	62.75	5.30884e-07	26	36	K	LGHLAEDAILR	G		3701	Q20470_S_A.30054.30054.2.dta	gb|KLL12829.1|	hypothetical protein FrCorBMG51_01400 [Frankia sp. BMG5.1]
BMG5.1 + BD-N 4	F202479.dat	Q20470_S_A_12157	353	12157	604.817	2	1207.62	1207.62	0.0190457	0	62.56	5.54626e-07	67	77	K	TVGDAVSYIQR	A		3499	Q20470_S_A.27204.27204.2.dta	gb|KLL12911.1|	acyl carrier protein [Frankia sp. BMG5.1]
BMG5.1 + BD-N 4	F202479.dat	Q20470_S_A_12158	353	12158	604.817	2	1207.62	1207.62	0.217784	0	72.43	5.71479e-08	67	77	K	TVGDAVSYIQR	A		3466	Q20470_S_A.26785.26785.2.dta	gb|KLL12911.1|	acyl carrier protein [Frankia sp. BMG5.1]
BMG5.1 + BD-N 4	F202479.dat	Q20470_S_A_12159	353	12159	604.817	2	1207.62	1207.62	0.217784	0	77.16	1.92309e-08	67	77	K	TVGDAVSYIQR	A		3477	Q20470_S_A.26923.26923.2.dta	gb|KLL12911.1|	acyl carrier protein [Frankia sp. BMG5.1]
BMG5.1 + BD-N 4	F202479.dat	Q20470_S_A_12160	353	12160	604.817	2	1207.62	1207.62	0.217784	0	56.75	2.11349e-06	67	77	K	TVGDAVSYIQR	A		3488	Q20470_S_A.27062.27062.2.dta	gb|KLL12911.1|	acyl carrier protein [Frankia sp. BMG5.1]
BMG5.1 + BD-N 4	F202479.dat	Q20470_S_A_12161	353	12161	604.817	2	1207.62	1207.62	0.217784	0	76.53	2.22331e-08	67	77	K	TVGDAVSYIQR	A		3510	Q20470_S_A.27352.27352.2.dta	gb|KLL12911.1|	acyl carrier protein [Frankia sp. BMG5.1]
BMG5.1 + BD-N 4	F202479.dat	Q20470_S_A_12162	353	12162	604.817	2	1207.62	1207.62	0.515891	0	79.11	1.22744e-08	67	77	K	TVGDAVSYIQR	A		3456	Q20470_S_A.26648.26648.2.dta	gb|KLL12911.1|	acyl carrier protein [Frankia sp. BMG5.1]
BMG5.1 + BD-N 4	F202479.dat	Q20470_S_A_12163	353	12163	604.818	2	1207.62	1207.62	1.12867	0	60.63	8.64968e-07	67	77	K	TVGDAVSYIQR	A		3445	Q20470_S_A.26517.26517.2.dta	gb|KLL12911.1|	acyl carrier protein [Frankia sp. BMG5.1]
BMG5.1 + BD-N 4	F202479.dat	Q20470_S_A_12164	353	12164	604.818	2	1207.62	1207.62	2.13892	0	51.69	6.77642e-06	67	77	K	TVGDAVSYIQR	A		3522	Q20470_S_A.27503.27503.2.dta	gb|KLL12911.1|	acyl carrier protein [Frankia sp. BMG5.1]
BMG5.1 + BD-N 4	F202479.dat	Q20470_S_A_12165	353	12165	604.818	2	1207.62	1207.62	2.23829	0	59.91	1.02094e-06	67	77	K	TVGDAVSYIQR	A		3403	Q20470_S_A.25994.25994.2.dta	gb|KLL12911.1|	acyl carrier protein [Frankia sp. BMG5.1]
BMG5.1 + BD-N 4	F202479.dat	Q20470_S_A_12166	150	12166	403.567	3	1207.68	1207.68	-0.895104	1	35.15	0.000305492	204	214	R	GILSYLTEGKK	S		3744	Q20470_S_A.30756.30756.3.dta	gb|KLL12509.1|	nitrogenase molybdenum-iron protein subunit beta [Frankia sp. BMG5.1]
BMG5.1 + BD-N 4	F202479.dat	Q20470_S_A_12167	85	12167	605.289	2	1208.56	1208.57	-3.20545	0	66.45	2.26464e-07	30	40	K	VEATDYDLGAR	R		3083	Q20470_S_A.22340.22340.2.dta	gb|KLL12819.1|	3-isopropylmalate dehydrogenase [Frankia sp. BMG5.1]
BMG5.1 + BD-N 4	F202479.dat	Q20470_S_A_12168	85	12168	605.29	2	1208.57	1208.57	-1.58369	0	66.88	2.05116e-07	30	40	K	VEATDYDLGAR	R		3275	Q20470_S_A.24431.24431.2.dta	gb|KLL12819.1|	3-isopropylmalate dehydrogenase [Frankia sp. BMG5.1]
BMG5.1 + BD-N 4	F202479.dat	Q20470_S_A_12169	85	12169	605.29	2	1208.57	1208.57	-1.38511	0	43.33	4.64515e-05	30	40	K	VEATDYDLGAR	R		3095	Q20470_S_A.22466.22466.2.dta	gb|KLL12819.1|	3-isopropylmalate dehydrogenase [Frankia sp. BMG5.1]
BMG5.1 + BD-N 4	F202479.dat	Q20470_S_A_12170	85	12170	605.29	2	1208.57	1208.57	-1.28582	0	64.94	3.20627e-07	30	40	K	VEATDYDLGAR	R		3128	Q20470_S_A.22804.22804.2.dta	gb|KLL12819.1|	3-isopropylmalate dehydrogenase [Frankia sp. BMG5.1]
BMG5.1 + BD-N 4	F202479.dat	Q20470_S_A_12171	85	12171	605.29	2	1208.57	1208.57	-0.987947	0	36.72	0.000212814	30	40	K	VEATDYDLGAR	R		3072	Q20470_S_A.22226.22226.2.dta	gb|KLL12819.1|	3-isopropylmalate dehydrogenase [Frankia sp. BMG5.1]
BMG5.1 + BD-N 4	F202479.dat	Q20470_S_A_12172	85	12172	605.29	2	1208.57	1208.57	-0.772816	0	70.59	8.72971e-08	30	40	K	VEATDYDLGAR	R		3139	Q20470_S_A.22920.22920.2.dta	gb|KLL12819.1|	3-isopropylmalate dehydrogenase [Frankia sp. BMG5.1]
BMG5.1 + BD-N 4	F202479.dat	Q20470_S_A_12173	85	12173	605.29	2	1208.57	1208.57	-0.772816	0	67.93	1.61065e-07	30	40	K	VEATDYDLGAR	R		3251	Q20470_S_A.24144.24144.2.dta	gb|KLL12819.1|	3-isopropylmalate dehydrogenase [Frankia sp. BMG5.1]
BMG5.1 + BD-N 4	F202479.dat	Q20470_S_A_12174	85	12174	605.291	2	1208.57	1208.57	-0.474943	0	71.04	7.87046e-08	30	40	K	VEATDYDLGAR	R		3240	Q20470_S_A.24015.24015.2.dta	gb|KLL12819.1|	3-isopropylmalate dehydrogenase [Frankia sp. BMG5.1]
BMG5.1 + BD-N 4	F202479.dat	Q20470_S_A_12175	85	12175	605.291	2	1208.57	1208.57	-0.27636	0	85.98	2.52348e-09	30	40	K	VEATDYDLGAR	R		3263	Q20470_S_A.24282.24282.2.dta	gb|KLL12819.1|	3-isopropylmalate dehydrogenase [Frankia sp. BMG5.1]
BMG5.1 + BD-N 4	F202479.dat	Q20470_S_A_12176	85	12176	605.291	2	1208.57	1208.57	-0.077778	0	61.09	7.78037e-07	30	40	K	VEATDYDLGAR	R		3107	Q20470_S_A.22583.22583.2.dta	gb|KLL12819.1|	3-isopropylmalate dehydrogenase [Frankia sp. BMG5.1]
BMG5.1 + BD-N 4	F202479.dat	Q20470_S_A_12177	85	12177	605.291	2	1208.57	1208.57	-0.077778	0	70.54	8.8308e-08	30	40	K	VEATDYDLGAR	R		3229	Q20470_S_A.23888.23888.2.dta	gb|KLL12819.1|	3-isopropylmalate dehydrogenase [Frankia sp. BMG5.1]
BMG5.1 + BD-N 4	F202479.dat	Q20470_S_A_12178	85	12178	605.291	2	1208.57	1208.57	0.0215131	0	88.65	1.36458e-09	30	40	K	VEATDYDLGAR	R		3171	Q20470_S_A.23262.23262.2.dta	gb|KLL12819.1|	3-isopropylmalate dehydrogenase [Frankia sp. BMG5.1]
BMG5.1 + BD-N 4	F202479.dat	Q20470_S_A_12179	85	12179	605.291	2	1208.57	1208.57	0.0215131	0	82.35	5.82103e-09	30	40	K	VEATDYDLGAR	R		3205	Q20470_S_A.23623.23623.2.dta	gb|KLL12819.1|	3-isopropylmalate dehydrogenase [Frankia sp. BMG5.1]
BMG5.1 + BD-N 4	F202479.dat	Q20470_S_A_12180	85	12180	605.291	2	1208.57	1208.57	0.137353	0	67.03	1.98153e-07	30	40	K	VEATDYDLGAR	R		3117	Q20470_S_A.22694.22694.2.dta	gb|KLL12819.1|	3-isopropylmalate dehydrogenase [Frankia sp. BMG5.1]
BMG5.1 + BD-N 4	F202479.dat	Q20470_S_A_12181	85	12181	605.291	2	1208.57	1208.57	0.137353	0	70.71	8.4918e-08	30	40	K	VEATDYDLGAR	R		3217	Q20470_S_A.23754.23754.2.dta	gb|KLL12819.1|	3-isopropylmalate dehydrogenase [Frankia sp. BMG5.1]
BMG5.1 + BD-N 4	F202479.dat	Q20470_S_A_12182	85	12182	605.291	2	1208.57	1208.57	0.236644	0	77.84	1.64437e-08	30	40	K	VEATDYDLGAR	R		3161	Q20470_S_A.23145.23145.2.dta	gb|KLL12819.1|	3-isopropylmalate dehydrogenase [Frankia sp. BMG5.1]
BMG5.1 + BD-N 4	F202479.dat	Q20470_S_A_12183	85	12183	605.291	2	1208.57	1208.57	0.236644	0	77.88	1.6293e-08	30	40	K	VEATDYDLGAR	R		3182	Q20470_S_A.23375.23375.2.dta	gb|KLL12819.1|	3-isopropylmalate dehydrogenase [Frankia sp. BMG5.1]
BMG5.1 + BD-N 4	F202479.dat	Q20470_S_A_12184	85	12184	605.291	2	1208.57	1208.57	0.236644	0	88.03	1.57398e-09	30	40	K	VEATDYDLGAR	R		3193	Q20470_S_A.23496.23496.2.dta	gb|KLL12819.1|	3-isopropylmalate dehydrogenase [Frankia sp. BMG5.1]
BMG5.1 + BD-N 4	F202479.dat	Q20470_S_A_12185	85	12185	605.291	2	1208.57	1208.57	0.633808	0	35.98	0.000252348	30	40	K	VEATDYDLGAR	R		3057	Q20470_S_A.22072.22072.2.dta	gb|KLL12819.1|	3-isopropylmalate dehydrogenase [Frankia sp. BMG5.1]
BMG5.1 + BD-N 4	F202479.dat	Q20470_S_A_12186	85	12186	605.291	2	1208.57	1208.57	0.832391	0	65.01	3.155e-07	30	40	K	VEATDYDLGAR	R		3150	Q20470_S_A.23032.23032.2.dta	gb|KLL12819.1|	3-isopropylmalate dehydrogenase [Frankia sp. BMG5.1]
BMG5.1 + BD-N 4	F202479.dat	Q20470_S_A_12192	76	12192	605.312	2	1208.61	1208.61	-3.80684	0	61.7	9.46516e-07	131	142	R	GSASYSLAVQAR	H		3356	Q20470_S_A.25418.25418.2.dta	ref|WP_052914325.1|	hypothetical protein [Frankia sp. BMG5.1]
BMG5.1 + BD-N 4	F202479.dat	Q20470_S_A_12197	68	12197	606.279	2	1210.54	1210.55	-2.9053	0	16.16	0.0242103	165	175	R	YLETTDAGEGR	T		2492	Q20470_S_A.16328.16328.2.dta	gb|KLL11531.1|	aminopeptidase N [Frankia sp. BMG5.1]
BMG5.1 + BD-N 4	F202479.dat	Q20470_S_A_12198	68	12198	606.28	2	1210.54	1210.55	-1.40185	0	48.53	1.40281e-05	165	175	R	YLETTDAGEGR	T		2398	Q20470_S_A.15423.15423.2.dta	gb|KLL11531.1|	aminopeptidase N [Frankia sp. BMG5.1]
BMG5.1 + BD-N 4	F202479.dat	Q20470_S_A_12199	68	12199	606.28	2	1210.55	1210.55	-0.592294	0	26.42	0.00239436	165	175	R	YLETTDAGEGR	T		2453	Q20470_S_A.15953.15953.2.dta	gb|KLL11531.1|	aminopeptidase N [Frankia sp. BMG5.1]
BMG5.1 + BD-N 4	F202479.dat	Q20470_S_A_122	8	122	351.213	2	700.411	700.412	-0.676745	0	45.86	2.59418e-05	201	207	R	VVALDGK	V		2901	Q20470_S_A.20464.20464.2.dta	gb|KLL12696.1|	succinyl-CoA synthetase subunit beta [Frankia sp. BMG5.1]
BMG5.1 + BD-N 4	F202479.dat	Q20470_S_A_1220	177	1220	373.703	2	745.391	745.39	1.22889	0	14.33	0.0368978	134	140	R	GMAALQR	V		3051	Q20470_S_A.22010.22010.2.dta	gb|KLL09563.1|	oxidoreductase [Frankia sp. BMG5.1]
BMG5.1 + BD-N 4	F202479.dat	Q20470_S_A_12200	68	12200	606.28	2	1210.55	1210.55	-0.493166	0	39.51	0.000117541	165	175	R	YLETTDAGEGR	T		2430	Q20470_S_A.15728.15728.2.dta	gb|KLL11531.1|	aminopeptidase N [Frankia sp. BMG5.1]
BMG5.1 + BD-N 4	F202479.dat	Q20470_S_A_12201	68	12201	606.28	2	1210.55	1210.55	-0.394037	0	50.76	8.81433e-06	165	175	R	YLETTDAGEGR	T		2346	Q20470_S_A.14934.14934.2.dta	gb|KLL11531.1|	aminopeptidase N [Frankia sp. BMG5.1]
BMG5.1 + BD-N 4	F202479.dat	Q20470_S_A_12202	68	12202	606.28	2	1210.55	1210.55	-0.278387	0	46.24	2.37684e-05	165	175	R	YLETTDAGEGR	T		2219	Q20470_S_A.13737.13737.2.dta	gb|KLL11531.1|	aminopeptidase N [Frankia sp. BMG5.1]
BMG5.1 + BD-N 4	F202479.dat	Q20470_S_A_12203	68	12203	606.281	2	1210.55	1210.55	0.0189997	0	25.18	0.00303389	165	175	R	YLETTDAGEGR	T		1995	Q20470_S_A.11685.11685.2.dta	gb|KLL11531.1|	aminopeptidase N [Frankia sp. BMG5.1]
BMG5.1 + BD-N 4	F202479.dat	Q20470_S_A_12204	68	12204	606.281	2	1210.55	1210.55	0.118128	0	52.14	6.10942e-06	165	175	R	YLETTDAGEGR	T		2336	Q20470_S_A.14835.14835.2.dta	gb|KLL11531.1|	aminopeptidase N [Frankia sp. BMG5.1]
BMG5.1 + BD-N 4	F202479.dat	Q20470_S_A_12205	68	12205	606.281	2	1210.55	1210.55	0.316386	0	25.27	0.00297167	165	175	R	YLETTDAGEGR	T		2017	Q20470_S_A.11884.11884.2.dta	gb|KLL11531.1|	aminopeptidase N [Frankia sp. BMG5.1]
BMG5.1 + BD-N 4	F202479.dat	Q20470_S_A_12206	68	12206	606.281	2	1210.55	1210.55	0.316386	0	38.78	0.000132434	165	175	R	YLETTDAGEGR	T		2199	Q20470_S_A.13540.13540.2.dta	gb|KLL11531.1|	aminopeptidase N [Frankia sp. BMG5.1]
BMG5.1 + BD-N 4	F202479.dat	Q20470_S_A_12207	68	12207	606.281	2	1210.55	1210.55	0.415515	0	30.59	0.000872971	165	175	R	YLETTDAGEGR	T		1792	Q20470_S_A.9888.9888.2.dta	gb|KLL11531.1|	aminopeptidase N [Frankia sp. BMG5.1]
BMG5.1 + BD-N 4	F202479.dat	Q20470_S_A_12208	68	12208	606.281	2	1210.55	1210.55	0.514644	0	55.36	2.91072e-06	165	175	R	YLETTDAGEGR	T		2463	Q20470_S_A.16054.16054.2.dta	gb|KLL11531.1|	aminopeptidase N [Frankia sp. BMG5.1]
BMG5.1 + BD-N 4	F202479.dat	Q20470_S_A_12209	68	12209	606.281	2	1210.55	1210.55	0.514644	0	37.83	0.000164816	165	175	R	YLETTDAGEGR	T		1781	Q20470_S_A.9790.9790.2.dta	gb|KLL11531.1|	aminopeptidase N [Frankia sp. BMG5.1]
BMG5.1 + BD-N 4	F202479.dat	Q20470_S_A_12210	68	12210	606.281	2	1210.55	1210.55	0.514644	0	51.44	7.17794e-06	165	175	R	YLETTDAGEGR	T		2419	Q20470_S_A.15626.15626.2.dta	gb|KLL11531.1|	aminopeptidase N [Frankia sp. BMG5.1]
BMG5.1 + BD-N 4	F202479.dat	Q20470_S_A_12211	68	12211	606.281	2	1210.55	1210.55	0.613772	0	22.37	0.00579429	165	175	R	YLETTDAGEGR	T		2040	Q20470_S_A.12087.12087.2.dta	gb|KLL11531.1|	aminopeptidase N [Frankia sp. BMG5.1]
BMG5.1 + BD-N 4	F202479.dat	Q20470_S_A_12212	68	12212	606.281	2	1210.55	1210.55	0.613772	0	30.62	0.000866962	165	175	R	YLETTDAGEGR	T		2027	Q20470_S_A.11975.11975.2.dta	gb|KLL11531.1|	aminopeptidase N [Frankia sp. BMG5.1]
BMG5.1 + BD-N 4	F202479.dat	Q20470_S_A_12213	68	12213	606.281	2	1210.55	1210.55	0.613772	0	54.54	3.5156e-06	165	175	R	YLETTDAGEGR	T		2325	Q20470_S_A.14731.14731.2.dta	gb|KLL11531.1|	aminopeptidase N [Frankia sp. BMG5.1]
BMG5.1 + BD-N 4	F202479.dat	Q20470_S_A_12214	68	12214	606.281	2	1210.55	1210.55	0.613772	0	65.29	2.95801e-07	165	175	R	YLETTDAGEGR	T		2209	Q20470_S_A.13638.13638.2.dta	gb|KLL11531.1|	aminopeptidase N [Frankia sp. BMG5.1]
BMG5.1 + BD-N 4	F202479.dat	Q20470_S_A_12215	68	12215	606.281	2	1210.55	1210.55	0.729423	0	49.11	1.22744e-05	165	175	R	YLETTDAGEGR	T		2357	Q20470_S_A.15033.15033.2.dta	gb|KLL11531.1|	aminopeptidase N [Frankia sp. BMG5.1]
BMG5.1 + BD-N 4	F202479.dat	Q20470_S_A_12216	68	12216	606.281	2	1210.55	1210.55	0.828551	0	55.47	2.83792e-06	165	175	R	YLETTDAGEGR	T		2377	Q20470_S_A.15225.15225.2.dta	gb|KLL11531.1|	aminopeptidase N [Frankia sp. BMG5.1]
BMG5.1 + BD-N 4	F202479.dat	Q20470_S_A_12217	68	12217	606.281	2	1210.55	1210.55	0.828551	0	45.91	2.56448e-05	165	175	R	YLETTDAGEGR	T		2241	Q20470_S_A.13939.13939.2.dta	gb|KLL11531.1|	aminopeptidase N [Frankia sp. BMG5.1]
BMG5.1 + BD-N 4	F202479.dat	Q20470_S_A_12218	68	12218	606.281	2	1210.55	1210.55	1.02681	0	40.23	9.48418e-05	165	175	R	YLETTDAGEGR	T		2293	Q20470_S_A.14436.14436.2.dta	gb|KLL11531.1|	aminopeptidase N [Frankia sp. BMG5.1]
BMG5.1 + BD-N 4	F202479.dat	Q20470_S_A_12219	68	12219	606.281	2	1210.55	1210.55	1.12594	0	34.59	0.000347536	165	175	R	YLETTDAGEGR	T		2409	Q20470_S_A.15525.15525.2.dta	gb|KLL11531.1|	aminopeptidase N [Frankia sp. BMG5.1]
BMG5.1 + BD-N 4	F202479.dat	Q20470_S_A_12220	68	12220	606.281	2	1210.55	1210.55	1.12594	0	32.23	0.000598412	165	175	R	YLETTDAGEGR	T		2367	Q20470_S_A.15129.15129.2.dta	gb|KLL11531.1|	aminopeptidase N [Frankia sp. BMG5.1]
BMG5.1 + BD-N 4	F202479.dat	Q20470_S_A_12221	68	12221	606.281	2	1210.55	1210.55	1.12594	0	38.89	0.000129122	165	175	R	YLETTDAGEGR	T		2188	Q20470_S_A.13444.13444.2.dta	gb|KLL11531.1|	aminopeptidase N [Frankia sp. BMG5.1]
BMG5.1 + BD-N 4	F202479.dat	Q20470_S_A_12222	68	12222	606.281	2	1210.55	1210.55	1.22507	0	46.44	2.26986e-05	165	175	R	YLETTDAGEGR	T		2072	Q20470_S_A.12372.12372.2.dta	gb|KLL11531.1|	aminopeptidase N [Frankia sp. BMG5.1]
BMG5.1 + BD-N 4	F202479.dat	Q20470_S_A_12223	68	12223	606.281	2	1210.55	1210.55	1.3242	0	59.96	1.00925e-06	165	175	R	YLETTDAGEGR	T		2262	Q20470_S_A.14135.14135.2.dta	gb|KLL11531.1|	aminopeptidase N [Frankia sp. BMG5.1]
BMG5.1 + BD-N 4	F202479.dat	Q20470_S_A_12224	68	12224	606.281	2	1210.55	1210.55	1.3242	0	39.17	0.00012106	165	175	R	YLETTDAGEGR	T		2283	Q20470_S_A.14333.14333.2.dta	gb|KLL11531.1|	aminopeptidase N [Frankia sp. BMG5.1]
BMG5.1 + BD-N 4	F202479.dat	Q20470_S_A_12225	68	12225	606.281	2	1210.55	1210.55	1.3242	0	37.59	0.000174181	165	175	R	YLETTDAGEGR	T		2061	Q20470_S_A.12276.12276.2.dta	gb|KLL11531.1|	aminopeptidase N [Frankia sp. BMG5.1]
BMG5.1 + BD-N 4	F202479.dat	Q20470_S_A_12226	68	12226	606.281	2	1210.55	1210.55	1.42332	0	64.86	3.26588e-07	165	175	R	YLETTDAGEGR	T		2304	Q20470_S_A.14536.14536.2.dta	gb|KLL11531.1|	aminopeptidase N [Frankia sp. BMG5.1]
BMG5.1 + BD-N 4	F202479.dat	Q20470_S_A_12227	68	12227	606.281	2	1210.55	1210.55	1.52245	0	45.86	2.59418e-05	165	175	R	YLETTDAGEGR	T		2230	Q20470_S_A.13838.13838.2.dta	gb|KLL11531.1|	aminopeptidase N [Frankia sp. BMG5.1]
BMG5.1 + BD-N 4	F202479.dat	Q20470_S_A_12228	68	12228	606.282	2	1210.55	1210.55	1.6381	0	22.36	0.00580764	165	175	R	YLETTDAGEGR	T		1979	Q20470_S_A.11543.11543.2.dta	gb|KLL11531.1|	aminopeptidase N [Frankia sp. BMG5.1]
BMG5.1 + BD-N 4	F202479.dat	Q20470_S_A_12229	68	12229	606.282	2	1210.55	1210.55	1.6381	0	55.55	2.78612e-06	165	175	R	YLETTDAGEGR	T		2167	Q20470_S_A.13248.13248.2.dta	gb|KLL11531.1|	aminopeptidase N [Frankia sp. BMG5.1]
BMG5.1 + BD-N 4	F202479.dat	Q20470_S_A_1223	177	1223	373.703	2	745.392	745.39	1.81918	0	13.33	0.0464515	134	140	R	GMAALQR	V		2999	Q20470_S_A.21472.21472.2.dta	gb|KLL09563.1|	oxidoreductase [Frankia sp. BMG5.1]
BMG5.1 + BD-N 4	F202479.dat	Q20470_S_A_12230	68	12230	606.282	2	1210.55	1210.55	1.6381	0	46.93	2.02768e-05	165	175	R	YLETTDAGEGR	T		2388	Q20470_S_A.15322.15322.2.dta	gb|KLL11531.1|	aminopeptidase N [Frankia sp. BMG5.1]
BMG5.1 + BD-N 4	F202479.dat	Q20470_S_A_12231	68	12231	606.282	2	1210.55	1210.55	1.93549	0	46.31	2.33884e-05	165	175	R	YLETTDAGEGR	T		2314	Q20470_S_A.14631.14631.2.dta	gb|KLL11531.1|	aminopeptidase N [Frankia sp. BMG5.1]
BMG5.1 + BD-N 4	F202479.dat	Q20470_S_A_12232	68	12232	606.282	2	1210.55	1210.55	2.03462	0	40.53	8.85116e-05	165	175	R	YLETTDAGEGR	T		2475	Q20470_S_A.16166.16166.2.dta	gb|KLL11531.1|	aminopeptidase N [Frankia sp. BMG5.1]
BMG5.1 + BD-N 4	F202479.dat	Q20470_S_A_12233	68	12233	606.282	2	1210.55	1210.55	2.332	0	45.92	2.55859e-05	165	175	R	YLETTDAGEGR	T		2157	Q20470_S_A.13154.13154.2.dta	gb|KLL11531.1|	aminopeptidase N [Frankia sp. BMG5.1]
BMG5.1 + BD-N 4	F202479.dat	Q20470_S_A_12234	68	12234	606.282	2	1210.55	1210.55	2.332	0	46.11	2.44906e-05	165	175	R	YLETTDAGEGR	T		2251	Q20470_S_A.14036.14036.2.dta	gb|KLL11531.1|	aminopeptidase N [Frankia sp. BMG5.1]
BMG5.1 + BD-N 4	F202479.dat	Q20470_S_A_12235	68	12235	606.282	2	1210.55	1210.55	2.53026	0	24.94	0.00320627	165	175	R	YLETTDAGEGR	T		2178	Q20470_S_A.13347.13347.2.dta	gb|KLL11531.1|	aminopeptidase N [Frankia sp. BMG5.1]
BMG5.1 + BD-N 4	F202479.dat	Q20470_S_A_12236	68	12236	606.282	2	1210.55	1210.55	2.9433	0	29.83	0.00103992	165	175	R	YLETTDAGEGR	T		2442	Q20470_S_A.15846.15846.2.dta	gb|KLL11531.1|	aminopeptidase N [Frankia sp. BMG5.1]
BMG5.1 + BD-N 4	F202479.dat	Q20470_S_A_12237	68	12237	606.283	2	1210.55	1210.55	3.24068	0	38.59	0.000138357	165	175	R	YLETTDAGEGR	T		2272	Q20470_S_A.14236.14236.2.dta	gb|KLL11531.1|	aminopeptidase N [Frankia sp. BMG5.1]
BMG5.1 + BD-N 4	F202479.dat	Q20470_S_A_12238	68	12238	606.283	2	1210.55	1210.55	3.24068	0	45.91	2.56448e-05	165	175	R	YLETTDAGEGR	T		2147	Q20470_S_A.13057.13057.2.dta	gb|KLL11531.1|	aminopeptidase N [Frankia sp. BMG5.1]
BMG5.1 + BD-N 4	F202479.dat	Q20470_S_A_12239	68	12239	606.283	2	1210.55	1210.55	3.33981	0	42.78	5.2723e-05	165	175	R	YLETTDAGEGR	T		2006	Q20470_S_A.11778.11778.2.dta	gb|KLL11531.1|	aminopeptidase N [Frankia sp. BMG5.1]
BMG5.1 + BD-N 4	F202479.dat	Q20470_S_A_12240	68	12240	606.284	2	1210.55	1210.55	4.95892	0	40.56	8.79023e-05	165	175	R	YLETTDAGEGR	T		2126	Q20470_S_A.12862.12862.2.dta	gb|KLL11531.1|	aminopeptidase N [Frankia sp. BMG5.1]
BMG5.1 + BD-N 4	F202479.dat	Q20470_S_A_12261	205	12261	404.883	3	1211.63	1211.63	-1.27184	0	32.67	0.000865207	40	49	R	DIDPVFTLHR	G		3720	Q20470_S_A.30370.30370.3.dta	gb|KLL11725.1|	malate dehydrogenase [Frankia sp. BMG5.1]
BMG5.1 + BD-N 4	F202479.dat	Q20470_S_A_12264	21	12264	606.865	2	1211.71	1211.71	1.69925	0	53.76	4.20727e-06	216	227	R	AALDLLVEAIGK	A		3783	Q20470_S_A.31352.31352.2.dta	gb|KLL13106.1|	enolase [Frankia sp. BMG5.1]
BMG5.1 + BD-N 4	F202479.dat	Q20470_S_A_12265	456	12265	606.869	2	1211.72	1211.72	-0.719636	0	54.53	3.52371e-06	248	259	R	ILIASEALGIGR	A		3771	Q20470_S_A.31178.31178.2.dta	gb|KLL12442.1|	acyl-CoA dehydrogenase [Frankia sp. BMG5.1]
BMG5.1 + BD-N 4	F202479.dat	Q20470_S_A_12266	216	12266	404.927	3	1211.76	1211.76	0.123787	1	47.23	1.89234e-05	30	40	R	KGLTLVALELR	T		3755	Q20470_S_A.30931.30931.3.dta	gb|KLL11515.1|	nucleoside diphosphate kinase [Frankia sp. BMG5.1]
BMG5.1 + BD-N 4	F202479.dat	Q20470_S_A_12267	216	12267	606.888	2	1211.76	1211.76	0.887965	1	81.75	6.68344e-09	30	40	R	KGLTLVALELR	T		3755	Q20470_S_A.30932.30932.2.dta	gb|KLL11515.1|	nucleoside diphosphate kinase [Frankia sp. BMG5.1]
BMG5.1 + BD-N 4	F202479.dat	Q20470_S_A_12271	19	12271	405.222	3	1212.64	1212.65	-1.33427	0	17.33	0.0268144	26	35	R	EIAELTRPER	I		3665	Q20470_S_A.29465.29465.3.dta	gb|KLL13084.1|	phosphoenolpyruvate carboxykinase [Frankia sp. BMG5.1]
BMG5.1 + BD-N 4	F202479.dat	Q20470_S_A_12272	43	12272	405.235	3	1212.68	1212.68	-0.730612	1	23.64	0.00994782	146	157	R	KVTVDPAAGTVR	I		3655	Q20470_S_A.29320.29320.3.dta	gb|KLL12955.1|	electron transfer flavoprotein subunit beta [Frankia sp. BMG5.1]
BMG5.1 + BD-N 4	F202479.dat	Q20470_S_A_12273	43	12273	607.348	2	1212.68	1212.68	-0.34634	1	42.92	0.000109759	146	157	R	KVTVDPAAGTVR	I		3655	Q20470_S_A.29309.29309.2.dta	gb|KLL12955.1|	electron transfer flavoprotein subunit beta [Frankia sp. BMG5.1]
BMG5.1 + BD-N 4	F202479.dat	Q20470_S_A_12275	242	12275	607.841	2	1213.67	1213.67	-0.101346	0	47.56	4.56009e-05	81	91	K	AIANLEVESLR	H		3688	Q20470_S_A.29841.29841.2.dta	gb|KLL13021.1|	dehydratase [Frankia sp. BMG5.1]
BMG5.1 + BD-N 4	F202479.dat	Q20470_S_A_12276	454	12276	607.858	2	1213.7	1213.7	-1.75084	0	54.83	3.28852e-06	272	283	R	ITSVDGLIAAVR	S		3765	Q20470_S_A.31090.31090.2.dta	gb|KLL10934.1|	peptidase S1, partial [Frankia sp. BMG5.1]
BMG5.1 + BD-N 4	F202479.dat	Q20470_S_A_12277	9	12277	608.326	2	1214.64	1214.64	-1.03405	0	61.82	6.90541e-07	88	98	K	EAIDAVLDLEK	M		3746	Q20470_S_A.30787.30787.2.dta	gb|KLL11718.1|	fumarate reductase [Frankia sp. BMG5.1]
BMG5.1 + BD-N 4	F202479.dat	Q20470_S_A_12278	102	12278	608.333	2	1214.65	1214.65	0.064216	0	50.15	2.22192e-05	186	196	R	TIEAEVIPTSR	D		3527	Q20470_S_A.27570.27570.2.dta	gb|KLL10249.1|	aldo/keto reductase [Frankia sp. BMG5.1]
BMG5.1 + BD-N 4	F202479.dat	Q20470_S_A_12279	102	12279	608.333	2	1214.65	1214.65	0.261804	0	44.95	7.35746e-05	186	196	R	TIEAEVIPTSR	D		3505	Q20470_S_A.27287.27287.2.dta	gb|KLL10249.1|	aldo/keto reductase [Frankia sp. BMG5.1]
BMG5.1 + BD-N 4	F202479.dat	Q20470_S_A_12280	102	12280	608.333	2	1214.65	1214.65	0.475857	0	50.19	2.20155e-05	186	196	R	TIEAEVIPTSR	D		3516	Q20470_S_A.27425.27425.2.dta	gb|KLL10249.1|	aldo/keto reductase [Frankia sp. BMG5.1]
BMG5.1 + BD-N 4	F202479.dat	Q20470_S_A_12281	102	12281	608.333	2	1214.65	1214.65	0.475857	0	49.93	2.33737e-05	186	196	R	TIEAEVIPTSR	D		3537	Q20470_S_A.27708.27708.2.dta	gb|KLL10249.1|	aldo/keto reductase [Frankia sp. BMG5.1]
BMG5.1 + BD-N 4	F202479.dat	Q20470_S_A_12282	102	12282	608.333	2	1214.65	1214.65	0.574651	0	50.99	1.83117e-05	186	196	R	TIEAEVIPTSR	D		3494	Q20470_S_A.27140.27140.2.dta	gb|KLL10249.1|	aldo/keto reductase [Frankia sp. BMG5.1]
BMG5.1 + BD-N 4	F202479.dat	Q20470_S_A_12283	102	12283	608.334	2	1214.65	1214.65	1.77664	0	50.79	1.8341e-05	186	196	R	TIEAEVIPTSR	D		3549	Q20470_S_A.27860.27860.2.dta	gb|KLL10249.1|	aldo/keto reductase [Frankia sp. BMG5.1]
BMG5.1 + BD-N 4	F202479.dat	Q20470_S_A_12284	102	12284	608.335	2	1214.66	1214.65	3.78545	0	43.9	7.33285e-05	186	196	R	TIEAEVIPTSR	D		3560	Q20470_S_A.28009.28009.2.dta	gb|KLL10249.1|	aldo/keto reductase [Frankia sp. BMG5.1]
BMG5.1 + BD-N 4	F202479.dat	Q20470_S_A_12288	71	12288	609.332	2	1216.65	1216.65	-0.0427403	0	55.64	3.13832e-06	32	41	R	ILFYTGVNYK	I		3757	Q20470_S_A.30950.30950.2.dta	gb|KLL12640.1|	elongation factor G [Frankia sp. BMG5.1]
BMG5.1 + BD-N 4	F202479.dat	Q20470_S_A_123	8	123	351.213	2	700.411	700.412	-0.676745	0	39.81	0.000104472	201	207	R	VVALDGK	V		2829	Q20470_S_A.19723.19723.2.dta	gb|KLL12696.1|	succinyl-CoA synthetase subunit beta [Frankia sp. BMG5.1]
BMG5.1 + BD-N 4	F202479.dat	Q20470_S_A_12300	2	12300	609.829	2	1217.64	1217.64	-0.321112	0	27.19	0.00200535	175	184	K	TVVIQEMINR	V	Oxidation (M) [7]	3376	Q20470_S_A.25664.25664.2.dta	gb|KLL12729.1|	ATP F0F1 synthase subunit beta [Frankia sp. BMG5.1]
BMG5.1 + BD-N 4	F202479.dat	Q20470_S_A_12301	2	12301	609.829	2	1217.64	1217.64	0.073092	0	49.24	1.2508e-05	175	184	K	TVVIQEMINR	V	Oxidation (M) [7]	3364	Q20470_S_A.25517.25517.2.dta	gb|KLL12729.1|	ATP F0F1 synthase subunit beta [Frankia sp. BMG5.1]
BMG5.1 + BD-N 4	F202479.dat	Q20470_S_A_12302	2	12302	609.829	2	1217.64	1217.64	0.171643	0	62.86	5.43487e-07	175	184	K	TVVIQEMINR	V	Oxidation (M) [7]	3353	Q20470_S_A.25371.25371.2.dta	gb|KLL12729.1|	ATP F0F1 synthase subunit beta [Frankia sp. BMG5.1]
BMG5.1 + BD-N 4	F202479.dat	Q20470_S_A_12303	2	12303	609.829	2	1217.64	1217.64	0.286619	0	63.1	5.14268e-07	175	184	K	TVVIQEMINR	V	Oxidation (M) [7]	3341	Q20470_S_A.25230.25230.2.dta	gb|KLL12729.1|	ATP F0F1 synthase subunit beta [Frankia sp. BMG5.1]
BMG5.1 + BD-N 4	F202479.dat	Q20470_S_A_12304	2	12304	609.83	2	1217.64	1217.64	0.582272	0	62.95	5.83039e-07	175	184	K	TVVIQEMINR	V	Oxidation (M) [7]	3330	Q20470_S_A.25088.25088.2.dta	gb|KLL12729.1|	ATP F0F1 synthase subunit beta [Frankia sp. BMG5.1]
BMG5.1 + BD-N 4	F202479.dat	Q20470_S_A_12305	2	12305	609.83	2	1217.65	1217.64	1.07503	0	62.68	6.74388e-07	175	184	K	TVVIQEMINR	V	Oxidation (M) [7]	3319	Q20470_S_A.24954.24954.2.dta	gb|KLL12729.1|	ATP F0F1 synthase subunit beta [Frankia sp. BMG5.1]
BMG5.1 + BD-N 4	F202479.dat	Q20470_S_A_12306	2	12306	609.83	2	1217.65	1217.64	1.58421	0	61.92	1.34964e-06	175	184	K	TVVIQEMINR	V	Oxidation (M) [7]	3308	Q20470_S_A.24823.24823.2.dta	gb|KLL12729.1|	ATP F0F1 synthase subunit beta [Frankia sp. BMG5.1]
BMG5.1 + BD-N 4	F202479.dat	Q20470_S_A_12307	308	12307	609.843	2	1217.67	1217.68	-3.89759	0	25.88	0.00387339	217	227	R	VLTSVGQVYPR	S		3595	Q20470_S_A.28468.28468.2.dta	gb|KLL12334.1|	adenylosuccinate lyase [Frankia sp. BMG5.1]
BMG5.1 + BD-N 4	F202479.dat	Q20470_S_A_12309	189	12309	610.258	2	1218.5	1218.5	0.555601	0	29.91	0.00102094	87	98	K	ASVSASEDPQDN	-		1365	Q20470_S_A.6427.6427.2.dta	gb|KLL12836.1|	DNA-binding protein [Frankia sp. BMG5.1]
BMG5.1 + BD-N 4	F202479.dat	Q20470_S_A_12310	189	12310	610.258	2	1218.5	1218.5	0.555601	0	25.11	0.00308319	87	98	K	ASVSASEDPQDN	-		1355	Q20470_S_A.6347.6347.2.dta	gb|KLL12836.1|	DNA-binding protein [Frankia sp. BMG5.1]
BMG5.1 + BD-N 4	F202479.dat	Q20470_S_A_12311	189	12311	610.258	2	1218.5	1218.5	0.555601	0	26.97	0.00200909	87	98	K	ASVSASEDPQDN	-		1375	Q20470_S_A.6502.6502.2.dta	gb|KLL12836.1|	DNA-binding protein [Frankia sp. BMG5.1]
BMG5.1 + BD-N 4	F202479.dat	Q20470_S_A_12313	189	12313	610.258	2	1218.5	1218.5	0.752565	0	17.95	0.0160325	87	98	K	ASVSASEDPQDN	-		1395	Q20470_S_A.6650.6650.2.dta	gb|KLL12836.1|	DNA-binding protein [Frankia sp. BMG5.1]
BMG5.1 + BD-N 4	F202479.dat	Q20470_S_A_12314	189	12314	610.258	2	1218.5	1218.5	0.752565	0	21.81	0.00659174	87	98	K	ASVSASEDPQDN	-		1385	Q20470_S_A.6577.6577.2.dta	gb|KLL12836.1|	DNA-binding protein [Frankia sp. BMG5.1]
BMG5.1 + BD-N 4	F202479.dat	Q20470_S_A_12315	636	12315	610.3	2	1218.59	1218.59	-1.58052	0	25.77	0.0042376	194	204	R	FTVEIDDGAPR	E		3608	Q20470_S_A.28638.28638.2.dta	gb|KLL13036.1|	diacylglycerol kinase [Frankia sp. BMG5.1]
BMG5.1 + BD-N 4	F202479.dat	Q20470_S_A_12316	37	12316	610.309	2	1218.6	1218.61	-4.79153	0	37.63	0.00042283	238	250	R	GITVSGDGSLDAK	Y		3210	Q20470_S_A.23681.23681.2.dta	gb|KLL09783.1|	ABC transporter substrate-binding protein [Frankia sp. BMG5.1]
BMG5.1 + BD-N 4	F202479.dat	Q20470_S_A_12317	37	12317	610.31	2	1218.6	1218.61	-3.88886	0	28.8	0.00362521	238	250	R	GITVSGDGSLDAK	Y		3027	Q20470_S_A.21755.21755.2.dta	gb|KLL09783.1|	ABC transporter substrate-binding protein [Frankia sp. BMG5.1]
BMG5.1 + BD-N 4	F202479.dat	Q20470_S_A_12318	37	12318	610.31	2	1218.61	1218.61	-2.5923	0	65.37	5.66284e-07	238	250	R	GITVSGDGSLDAK	Y		3193	Q20470_S_A.23498.23498.2.dta	gb|KLL09783.1|	ABC transporter substrate-binding protein [Frankia sp. BMG5.1]
BMG5.1 + BD-N 4	F202479.dat	Q20470_S_A_12319	37	12319	610.311	2	1218.61	1218.61	-1.98505	0	32.88	0.000953173	238	250	R	GITVSGDGSLDAK	Y		2995	Q20470_S_A.21431.21431.2.dta	gb|KLL09783.1|	ABC transporter substrate-binding protein [Frankia sp. BMG5.1]
BMG5.1 + BD-N 4	F202479.dat	Q20470_S_A_12320	37	12320	610.311	2	1218.61	1218.61	-1.7881	0	29.78	0.00194613	238	250	R	GITVSGDGSLDAK	Y		3005	Q20470_S_A.21538.21538.2.dta	gb|KLL09783.1|	ABC transporter substrate-binding protein [Frankia sp. BMG5.1]
BMG5.1 + BD-N 4	F202479.dat	Q20470_S_A_12321	37	12321	610.311	2	1218.61	1218.61	-1.49269	0	70.6	1.61128e-07	238	250	R	GITVSGDGSLDAK	Y		3183	Q20470_S_A.23388.23388.2.dta	gb|KLL09783.1|	ABC transporter substrate-binding protein [Frankia sp. BMG5.1]
BMG5.1 + BD-N 4	F202479.dat	Q20470_S_A_12322	37	12322	610.311	2	1218.61	1218.61	-1.18085	0	63.11	9.52872e-07	238	250	R	GITVSGDGSLDAK	Y		3173	Q20470_S_A.23274.23274.2.dta	gb|KLL09783.1|	ABC transporter substrate-binding protein [Frankia sp. BMG5.1]
BMG5.1 + BD-N 4	F202479.dat	Q20470_S_A_12323	37	12323	610.312	2	1218.61	1218.61	-0.590017	0	26.72	0.00489472	238	250	R	GITVSGDGSLDAK	Y		2984	Q20470_S_A.21324.21324.2.dta	gb|KLL09783.1|	ABC transporter substrate-binding protein [Frankia sp. BMG5.1]
BMG5.1 + BD-N 4	F202479.dat	Q20470_S_A_12324	37	12324	610.312	2	1218.61	1218.61	-0.491544	0	77.99	3.65366e-08	238	250	R	GITVSGDGSLDAK	Y		3162	Q20470_S_A.23161.23161.2.dta	gb|KLL09783.1|	ABC transporter substrate-binding protein [Frankia sp. BMG5.1]
BMG5.1 + BD-N 4	F202479.dat	Q20470_S_A_12325	37	12325	610.312	2	1218.61	1218.61	-0.278186	0	57.96	2.79923e-06	238	250	R	GITVSGDGSLDAK	Y		3131	Q20470_S_A.22834.22834.2.dta	gb|KLL09783.1|	ABC transporter substrate-binding protein [Frankia sp. BMG5.1]
BMG5.1 + BD-N 4	F202479.dat	Q20470_S_A_12326	37	12326	610.312	2	1218.61	1218.61	-0.278186	0	39.87	0.000180318	238	250	R	GITVSGDGSLDAK	Y		3048	Q20470_S_A.21974.21974.2.dta	gb|KLL09783.1|	ABC transporter substrate-binding protein [Frankia sp. BMG5.1]
BMG5.1 + BD-N 4	F202479.dat	Q20470_S_A_12327	37	12327	610.312	2	1218.61	1218.61	-0.278186	0	31.75	0.0011696	238	250	R	GITVSGDGSLDAK	Y		3059	Q20470_S_A.22086.22086.2.dta	gb|KLL09783.1|	ABC transporter substrate-binding protein [Frankia sp. BMG5.1]
BMG5.1 + BD-N 4	F202479.dat	Q20470_S_A_12328	37	12328	610.312	2	1218.61	1218.61	-0.179713	0	27.15	0.00337317	238	250	R	GITVSGDGSLDAK	Y		3037	Q20470_S_A.21862.21862.2.dta	gb|KLL09783.1|	ABC transporter substrate-binding protein [Frankia sp. BMG5.1]
BMG5.1 + BD-N 4	F202479.dat	Q20470_S_A_12329	37	12329	610.312	2	1218.61	1218.61	-0.179713	0	56.56	3.86401e-06	238	250	R	GITVSGDGSLDAK	Y		3079	Q20470_S_A.22299.22299.2.dta	gb|KLL09783.1|	ABC transporter substrate-binding protein [Frankia sp. BMG5.1]
BMG5.1 + BD-N 4	F202479.dat	Q20470_S_A_1233	23	1233	374.185	2	746.355	746.356	-1.59173	0	31.14	0.00207665	38	44	R	DSGVDVR	V		1345	Q20470_S_A.6276.6276.2.dta	gb|KLL12817.1|	ketol-acid reductoisomerase [Frankia sp. BMG5.1]
BMG5.1 + BD-N 4	F202479.dat	Q20470_S_A_12330	37	12330	610.312	2	1218.61	1218.61	-0.0812402	0	78.82	2.29635e-08	238	250	R	GITVSGDGSLDAK	Y		3152	Q20470_S_A.23051.23051.2.dta	gb|KLL09783.1|	ABC transporter substrate-binding protein [Frankia sp. BMG5.1]
BMG5.1 + BD-N 4	F202479.dat	Q20470_S_A_12331	37	12331	610.312	2	1218.61	1218.61	0.0172328	0	35.95	0.00044467	238	250	R	GITVSGDGSLDAK	Y		2974	Q20470_S_A.21216.21216.2.dta	gb|KLL09783.1|	ABC transporter substrate-binding protein [Frankia sp. BMG5.1]
BMG5.1 + BD-N 4	F202479.dat	Q20470_S_A_12332	37	12332	610.312	2	1218.61	1218.61	0.214179	0	63.43	7.49004e-07	238	250	R	GITVSGDGSLDAK	Y		3141	Q20470_S_A.22939.22939.2.dta	gb|KLL09783.1|	ABC transporter substrate-binding protein [Frankia sp. BMG5.1]
BMG5.1 + BD-N 4	F202479.dat	Q20470_S_A_12333	37	12333	610.312	2	1218.61	1218.61	0.214179	0	69.53	1.83859e-07	238	250	R	GITVSGDGSLDAK	Y		3110	Q20470_S_A.22619.22619.2.dta	gb|KLL09783.1|	ABC transporter substrate-binding protein [Frankia sp. BMG5.1]
BMG5.1 + BD-N 4	F202479.dat	Q20470_S_A_12334	37	12334	610.312	2	1218.61	1218.61	0.312652	0	71.32	1.21754e-07	238	250	R	GITVSGDGSLDAK	Y		3100	Q20470_S_A.22512.22512.2.dta	gb|KLL09783.1|	ABC transporter substrate-binding protein [Frankia sp. BMG5.1]
BMG5.1 + BD-N 4	F202479.dat	Q20470_S_A_12335	37	12335	610.312	2	1218.61	1218.61	0.411124	0	35.9	0.000424115	238	250	R	GITVSGDGSLDAK	Y		2962	Q20470_S_A.21098.21098.2.dta	gb|KLL09783.1|	ABC transporter substrate-binding protein [Frankia sp. BMG5.1]
BMG5.1 + BD-N 4	F202479.dat	Q20470_S_A_12336	37	12336	610.312	2	1218.61	1218.61	0.509597	0	61.65	1.12845e-06	238	250	R	GITVSGDGSLDAK	Y		3120	Q20470_S_A.22727.22727.2.dta	gb|KLL09783.1|	ABC transporter substrate-binding protein [Frankia sp. BMG5.1]
BMG5.1 + BD-N 4	F202479.dat	Q20470_S_A_12337	37	12337	610.312	2	1218.61	1218.61	0.509597	0	40.34	0.000152575	238	250	R	GITVSGDGSLDAK	Y		3069	Q20470_S_A.22194.22194.2.dta	gb|KLL09783.1|	ABC transporter substrate-binding protein [Frankia sp. BMG5.1]
BMG5.1 + BD-N 4	F202479.dat	Q20470_S_A_12338	37	12338	610.312	2	1218.61	1218.61	0.509597	0	61.02	1.30462e-06	238	250	R	GITVSGDGSLDAK	Y		3089	Q20470_S_A.22404.22404.2.dta	gb|KLL09783.1|	ABC transporter substrate-binding protein [Frankia sp. BMG5.1]
BMG5.1 + BD-N 4	F202479.dat	Q20470_S_A_12339	37	12339	610.312	2	1218.61	1218.61	0.919901	0	37.1	0.000321724	238	250	R	GITVSGDGSLDAK	Y		2881	Q20470_S_A.20256.20256.2.dta	gb|KLL09783.1|	ABC transporter substrate-binding protein [Frankia sp. BMG5.1]
BMG5.1 + BD-N 4	F202479.dat	Q20470_S_A_1234	23	1234	374.185	2	746.355	746.356	-1.59173	0	34.24	0.0010171	38	44	R	DSGVDVR	V		1413	Q20470_S_A.6778.6778.2.dta	gb|KLL12817.1|	ketol-acid reductoisomerase [Frankia sp. BMG5.1]
BMG5.1 + BD-N 4	F202479.dat	Q20470_S_A_12340	37	12340	610.312	2	1218.61	1218.61	0.919901	0	32.2	0.000994223	238	250	R	GITVSGDGSLDAK	Y		2919	Q20470_S_A.20648.20648.2.dta	gb|KLL09783.1|	ABC transporter substrate-binding protein [Frankia sp. BMG5.1]
BMG5.1 + BD-N 4	F202479.dat	Q20470_S_A_12341	37	12341	610.312	2	1218.61	1218.61	0.919901	0	21.84	0.0108015	238	250	R	GITVSGDGSLDAK	Y		3016	Q20470_S_A.21643.21643.2.dta	gb|KLL09783.1|	ABC transporter substrate-binding protein [Frankia sp. BMG5.1]
BMG5.1 + BD-N 4	F202479.dat	Q20470_S_A_12342	37	12342	610.313	2	1218.61	1218.61	1.41227	0	41.39	0.000112546	238	250	R	GITVSGDGSLDAK	Y		2951	Q20470_S_A.20975.20975.2.dta	gb|KLL09783.1|	ABC transporter substrate-binding protein [Frankia sp. BMG5.1]
BMG5.1 + BD-N 4	F202479.dat	Q20470_S_A_12343	37	12343	610.313	2	1218.61	1218.61	1.52715	0	33.3	0.000724989	238	250	R	GITVSGDGSLDAK	Y		2940	Q20470_S_A.20865.20865.2.dta	gb|KLL09783.1|	ABC transporter substrate-binding protein [Frankia sp. BMG5.1]
BMG5.1 + BD-N 4	F202479.dat	Q20470_S_A_12344	37	12344	610.313	2	1218.61	1218.61	1.82257	0	31.96	0.000987033	238	250	R	GITVSGDGSLDAK	Y		2870	Q20470_S_A.20147.20147.2.dta	gb|KLL09783.1|	ABC transporter substrate-binding protein [Frankia sp. BMG5.1]
BMG5.1 + BD-N 4	F202479.dat	Q20470_S_A_12345	37	12345	610.313	2	1218.61	1218.61	1.92104	0	49	1.95133e-05	238	250	R	GITVSGDGSLDAK	Y		2929	Q20470_S_A.20757.20757.2.dta	gb|KLL09783.1|	ABC transporter substrate-binding protein [Frankia sp. BMG5.1]
BMG5.1 + BD-N 4	F202479.dat	Q20470_S_A_12346	37	12346	610.313	2	1218.61	1218.61	2.41341	0	31	0.00139007	238	250	R	GITVSGDGSLDAK	Y		2848	Q20470_S_A.19918.19918.2.dta	gb|KLL09783.1|	ABC transporter substrate-binding protein [Frankia sp. BMG5.1]
BMG5.1 + BD-N 4	F202479.dat	Q20470_S_A_12347	37	12347	610.313	2	1218.61	1218.61	2.41341	0	41.03	0.000138051	238	250	R	GITVSGDGSLDAK	Y		2897	Q20470_S_A.20428.20428.2.dta	gb|KLL09783.1|	ABC transporter substrate-binding protein [Frankia sp. BMG5.1]
BMG5.1 + BD-N 4	F202479.dat	Q20470_S_A_12348	37	12348	610.314	2	1218.61	1218.61	2.72524	0	40.08	0.000171806	238	250	R	GITVSGDGSLDAK	Y		2908	Q20470_S_A.20538.20538.2.dta	gb|KLL09783.1|	ABC transporter substrate-binding protein [Frankia sp. BMG5.1]
BMG5.1 + BD-N 4	F202479.dat	Q20470_S_A_12349	37	12349	610.314	2	1218.61	1218.61	3.72638	0	39.14	0.000158469	238	250	R	GITVSGDGSLDAK	Y		2858	Q20470_S_A.20026.20026.2.dta	gb|KLL09783.1|	ABC transporter substrate-binding protein [Frankia sp. BMG5.1]
BMG5.1 + BD-N 4	F202479.dat	Q20470_S_A_1235	23	1235	374.185	2	746.355	746.356	-1.51134	0	29.32	0.00315765	38	44	R	DSGVDVR	V		1531	Q20470_S_A.7673.7673.2.dta	gb|KLL12817.1|	ketol-acid reductoisomerase [Frankia sp. BMG5.1]
BMG5.1 + BD-N 4	F202479.dat	Q20470_S_A_12350	37	12350	610.315	2	1218.61	1218.61	4.53057	0	31.13	0.00123345	238	250	R	GITVSGDGSLDAK	Y		2836	Q20470_S_A.19802.19802.2.dta	gb|KLL09783.1|	ABC transporter substrate-binding protein [Frankia sp. BMG5.1]
BMG5.1 + BD-N 4	F202479.dat	Q20470_S_A_12351	1	12351	407.219	3	1218.64	1218.64	-0.491533	1	41.1	0.000128081	4	13	K	IIAFDEEARR	G		3690	Q20470_S_A.29861.29861.3.dta	gb|KLL12309.1|	molecular chaperone GroEL [Frankia sp. BMG5.1]
BMG5.1 + BD-N 4	F202479.dat	Q20470_S_A_12352	6	12352	610.328	2	1218.64	1218.64	-1.22924	0	65.58	5.81058e-07	159	169	R	GFLPASLVEMR	R		3774	Q20470_S_A.31231.31231.2.dta	gb|KLL11063.1|	30S ribosomal protein S1 [Frankia sp. BMG5.1]
BMG5.1 + BD-N 4	F202479.dat	Q20470_S_A_12354	60	12354	610.806	2	1219.6	1219.6	-1.36438	0	50.35	1.24547e-05	665	676	R	FYDVAGAGAPPR	H		3501	Q20470_S_A.27235.27235.2.dta	gb|KLL12798.1|	glycogen phosphorylase [Frankia sp. BMG5.1]
BMG5.1 + BD-N 4	F202479.dat	Q20470_S_A_12355	60	12355	610.807	2	1219.6	1219.6	1.02985	0	49.26	2.01581e-05	665	676	R	FYDVAGAGAPPR	H		3489	Q20470_S_A.27075.27075.2.dta	gb|KLL12798.1|	glycogen phosphorylase [Frankia sp. BMG5.1]
BMG5.1 + BD-N 4	F202479.dat	Q20470_S_A_1236	23	1236	374.185	2	746.355	746.356	-1.35056	0	21.1	0.0209587	38	44	R	DSGVDVR	V		1587	Q20470_S_A.8141.8141.2.dta	gb|KLL12817.1|	ketol-acid reductoisomerase [Frankia sp. BMG5.1]
BMG5.1 + BD-N 4	F202479.dat	Q20470_S_A_1237	23	1237	374.185	2	746.355	746.356	-1.27017	0	32.28	0.00159722	38	44	R	DSGVDVR	V		1355	Q20470_S_A.6355.6355.2.dta	gb|KLL12817.1|	ketol-acid reductoisomerase [Frankia sp. BMG5.1]
BMG5.1 + BD-N 4	F202479.dat	Q20470_S_A_1238	23	1238	374.185	2	746.355	746.356	-1.18978	0	20.46	0.0242864	38	44	R	DSGVDVR	V		1514	Q20470_S_A.7544.7544.2.dta	gb|KLL12817.1|	ketol-acid reductoisomerase [Frankia sp. BMG5.1]
BMG5.1 + BD-N 4	F202479.dat	Q20470_S_A_1239	23	1239	374.185	2	746.355	746.356	-1.18978	0	30.69	0.00230337	38	44	R	DSGVDVR	V		1541	Q20470_S_A.7755.7755.2.dta	gb|KLL12817.1|	ketol-acid reductoisomerase [Frankia sp. BMG5.1]
BMG5.1 + BD-N 4	F202479.dat	Q20470_S_A_124	8	124	351.213	2	700.411	700.412	-0.676745	0	38.06	0.000156315	201	207	R	VVALDGK	V		2995	Q20470_S_A.21438.21438.2.dta	gb|KLL12696.1|	succinyl-CoA synthetase subunit beta [Frankia sp. BMG5.1]
BMG5.1 + BD-N 4	F202479.dat	Q20470_S_A_1240	23	1240	374.185	2	746.355	746.356	-1.18978	0	28.74	0.00360881	38	44	R	DSGVDVR	V		1423	Q20470_S_A.6856.6856.2.dta	gb|KLL12817.1|	ketol-acid reductoisomerase [Frankia sp. BMG5.1]
BMG5.1 + BD-N 4	F202479.dat	Q20470_S_A_12409	97	12409	611.327	2	1220.64	1220.64	-1.18217	0	91.02	7.90679e-10	167	176	R	YVSQVDELLR	H		3718	Q20470_S_A.30326.30326.2.dta	gb|KLL12864.1|	ribosome-recycling factor [Frankia sp. BMG5.1]
BMG5.1 + BD-N 4	F202479.dat	Q20470_S_A_1241	23	1241	374.185	2	746.355	746.356	-1.10939	0	30.43	0.00244548	38	44	R	DSGVDVR	V		1551	Q20470_S_A.7840.7840.2.dta	gb|KLL12817.1|	ketol-acid reductoisomerase [Frankia sp. BMG5.1]
BMG5.1 + BD-N 4	F202479.dat	Q20470_S_A_12414	18	12414	611.82	2	1221.62	1221.62	0.723627	0	76.05	3.47639e-08	101	111	R	IASNIVEAYDK	A		3547	Q20470_S_A.27839.27839.2.dta	gb|KLL12900.1|	hypothetical protein FrCorBMG51_01985 [Frankia sp. BMG5.1]
BMG5.1 + BD-N 4	F202479.dat	Q20470_S_A_12415	18	12415	611.82	2	1221.63	1221.62	1.03469	0	38.48	0.000198668	101	111	R	IASNIVEAYDK	A		3514	Q20470_S_A.27398.27398.2.dta	gb|KLL12900.1|	hypothetical protein FrCorBMG51_01985 [Frankia sp. BMG5.1]
BMG5.1 + BD-N 4	F202479.dat	Q20470_S_A_12416	18	12416	611.82	2	1221.63	1221.62	1.52584	0	75.25	4.17954e-08	101	111	R	IASNIVEAYDK	A		3558	Q20470_S_A.27984.27984.2.dta	gb|KLL12900.1|	hypothetical protein FrCorBMG51_01985 [Frankia sp. BMG5.1]
BMG5.1 + BD-N 4	F202479.dat	Q20470_S_A_12417	18	12417	611.82	2	1221.63	1221.62	1.62407	0	77.47	2.50685e-08	101	111	R	IASNIVEAYDK	A		3536	Q20470_S_A.27690.27690.2.dta	gb|KLL12900.1|	hypothetical protein FrCorBMG51_01985 [Frankia sp. BMG5.1]
BMG5.1 + BD-N 4	F202479.dat	Q20470_S_A_12418	18	12418	611.822	2	1221.63	1221.62	4.83291	0	67.23	3.02775e-07	101	111	R	IASNIVEAYDK	A		3524	Q20470_S_A.27538.27538.2.dta	gb|KLL12900.1|	hypothetical protein FrCorBMG51_01985 [Frankia sp. BMG5.1]
BMG5.1 + BD-N 4	F202479.dat	Q20470_S_A_1242	23	1242	374.185	2	746.355	746.356	-1.10939	0	30.09	0.00264462	38	44	R	DSGVDVR	V		1475	Q20470_S_A.7246.7246.2.dta	gb|KLL12817.1|	ketol-acid reductoisomerase [Frankia sp. BMG5.1]
BMG5.1 + BD-N 4	F202479.dat	Q20470_S_A_12426	201	12426	612.315	2	1222.62	1222.62	-3.10972	0	19.79	0.0167927	100	109	K	IVTVEDQTYR	A		3280	Q20470_S_A.24492.24492.2.dta	gb|KLL11008.1|	thioredoxin reductase [Frankia sp. BMG5.1]
BMG5.1 + BD-N 4	F202479.dat	Q20470_S_A_12427	201	12427	612.316	2	1222.62	1222.62	-0.999493	0	31.53	0.00105461	100	109	K	IVTVEDQTYR	A		3257	Q20470_S_A.24211.24211.2.dta	gb|KLL11008.1|	thioredoxin reductase [Frankia sp. BMG5.1]
BMG5.1 + BD-N 4	F202479.dat	Q20470_S_A_12428	201	12428	612.316	2	1222.62	1222.62	-0.803194	0	22.15	0.00914305	100	109	K	IVTVEDQTYR	A		3269	Q20470_S_A.24355.24355.2.dta	gb|KLL11008.1|	thioredoxin reductase [Frankia sp. BMG5.1]
BMG5.1 + BD-N 4	F202479.dat	Q20470_S_A_12429	201	12429	612.318	2	1222.62	1222.62	0.996222	0	24.16	0.00402893	100	109	K	IVTVEDQTYR	A		3245	Q20470_S_A.24077.24077.2.dta	gb|KLL11008.1|	thioredoxin reductase [Frankia sp. BMG5.1]
BMG5.1 + BD-N 4	F202479.dat	Q20470_S_A_1243	23	1243	374.185	2	746.355	746.356	-1.10939	0	19.89	0.0276926	38	44	R	DSGVDVR	V		1371	Q20470_S_A.6478.6478.2.dta	gb|KLL12817.1|	ketol-acid reductoisomerase [Frankia sp. BMG5.1]
BMG5.1 + BD-N 4	F202479.dat	Q20470_S_A_12433	321	12433	612.797	2	1223.58	1223.58	1.58224	0	21.81	0.00659174	123	134	R	FINGGGSSDITR	M	Deamidated (NQ) [3]	3149	Q20470_S_A.23026.23026.2.dta	gb|KLL13060.1|	glycosyl transferase [Frankia sp. BMG5.1]
BMG5.1 + BD-N 4	F202479.dat	Q20470_S_A_12434	94	12434	612.833	2	1223.65	1223.65	-0.0392269	0	54.94	3.20627e-06	210	221	R	ATVTDIPTPGPR	I		3384	Q20470_S_A.25762.25762.2.dta	gb|KLL09990.1|	hypothetical protein FrCorBMG51_21030 [Frankia sp. BMG5.1]
BMG5.1 + BD-N 4	F202479.dat	Q20470_S_A_12435	94	12435	612.833	2	1223.65	1223.65	0.369386	0	55.64	2.72898e-06	210	221	R	ATVTDIPTPGPR	I		3361	Q20470_S_A.25474.25474.2.dta	gb|KLL09990.1|	hypothetical protein FrCorBMG51_21030 [Frankia sp. BMG5.1]
BMG5.1 + BD-N 4	F202479.dat	Q20470_S_A_12436	94	12436	612.833	2	1223.65	1223.65	0.369386	0	55.28	2.96483e-06	210	221	R	ATVTDIPTPGPR	I		3349	Q20470_S_A.25333.25333.2.dta	gb|KLL09990.1|	hypothetical protein FrCorBMG51_21030 [Frankia sp. BMG5.1]
BMG5.1 + BD-N 4	F202479.dat	Q20470_S_A_12437	94	12437	612.833	2	1223.65	1223.65	0.467454	0	55.48	2.83139e-06	210	221	R	ATVTDIPTPGPR	I		3373	Q20470_S_A.25618.25618.2.dta	gb|KLL09990.1|	hypothetical protein FrCorBMG51_21030 [Frankia sp. BMG5.1]
BMG5.1 + BD-N 4	F202479.dat	Q20470_S_A_12438	94	12438	612.833	2	1223.65	1223.65	0.957789	0	35.03	0.000314051	210	221	R	ATVTDIPTPGPR	I		3339	Q20470_S_A.25201.25201.2.dta	gb|KLL09990.1|	hypothetical protein FrCorBMG51_21030 [Frankia sp. BMG5.1]
BMG5.1 + BD-N 4	F202479.dat	Q20470_S_A_12439	414	12439	612.87	2	1223.73	1223.72	1.56735	0	63.34	4.63447e-07	221	232	K	ILTGIGEPLVGR	L		3742	Q20470_S_A.30730.30730.2.dta	gb|KLL13005.1|	molybdopterin biosynthesis-like protein MoeZ [Frankia sp. BMG5.1]
BMG5.1 + BD-N 4	F202479.dat	Q20470_S_A_1244	23	1244	374.185	2	746.355	746.356	-1.10939	0	32.21	0.00162317	38	44	R	DSGVDVR	V		1574	Q20470_S_A.8031.8031.2.dta	gb|KLL12817.1|	ketol-acid reductoisomerase [Frankia sp. BMG5.1]
BMG5.1 + BD-N 4	F202479.dat	Q20470_S_A_12440	409	12440	613.314	2	1224.61	1224.61	2.98871	0	46.89	2.45573e-05	46	56	R	LVSEDAGELHR	F		3652	Q20470_S_A.29260.29260.2.dta	gb|KLL11116.1|	thiamine biosynthesis protein ThiS [Frankia sp. BMG5.1]
BMG5.1 + BD-N 4	F202479.dat	Q20470_S_A_12442	34	12442	613.323	2	1224.63	1224.64	-3.51288	1	27.71	0.00245679	87	97	K	VNSYKDSVVSK	L		3640	Q20470_S_A.29092.29092.2.dta	gb|KLL10235.1|	dihydrolipoamide dehydrogenase [Frankia sp. BMG5.1]
BMG5.1 + BD-N 4	F202479.dat	Q20470_S_A_12443	209	12443	613.343	2	1224.67	1224.67	-0.312737	0	38.94	0.000140408	195	206	R	GIEAELVPAAQK	Y		3622	Q20470_S_A.28829.28829.2.dta	gb|KLL10462.1|	aldo/keto reductase [Frankia sp. BMG5.1]
BMG5.1 + BD-N 4	F202479.dat	Q20470_S_A_12444	209	12444	613.343	2	1224.67	1224.67	0.585463	0	43.74	4.64935e-05	195	206	R	GIEAELVPAAQK	Y		3611	Q20470_S_A.28684.28684.2.dta	gb|KLL10462.1|	aldo/keto reductase [Frankia sp. BMG5.1]
BMG5.1 + BD-N 4	F202479.dat	Q20470_S_A_12446	78	12446	613.361	2	1224.71	1224.71	-0.837751	0	88.18	1.52055e-09	61	72	R	SVGILVDLQGPK	I		3760	Q20470_S_A.30999.30999.2.dta	gb|KLL11902.1|	pyruvate kinase [Frankia sp. BMG5.1]
BMG5.1 + BD-N 4	F202479.dat	Q20470_S_A_12447	33	12447	613.785	2	1225.56	1225.56	-1.299	0	22.99	0.00502343	255	265	R	TAEGQYEATTR	I		2129	Q20470_S_A.12891.12891.2.dta	gb|KLL12270.1|	glycoside hydrolase [Frankia sp. BMG5.1]
BMG5.1 + BD-N 4	F202479.dat	Q20470_S_A_12449	33	12449	613.786	2	1225.56	1225.56	-0.499365	0	56.23	2.50144e-06	255	265	R	TAEGQYEATTR	I		1952	Q20470_S_A.11311.11311.2.dta	gb|KLL12270.1|	glycoside hydrolase [Frankia sp. BMG5.1]
BMG5.1 + BD-N 4	F202479.dat	Q20470_S_A_1245	23	1245	374.185	2	746.355	746.356	-1.029	0	29.29	0.00317954	38	44	R	DSGVDVR	V		1486	Q20470_S_A.7327.7327.2.dta	gb|KLL12817.1|	ketol-acid reductoisomerase [Frankia sp. BMG5.1]
BMG5.1 + BD-N 4	F202479.dat	Q20470_S_A_12450	33	12450	613.786	2	1225.56	1225.56	-0.499365	0	63.13	5.10728e-07	255	265	R	TAEGQYEATTR	I		1808	Q20470_S_A.10031.10031.2.dta	gb|KLL12270.1|	glycoside hydrolase [Frankia sp. BMG5.1]
BMG5.1 + BD-N 4	F202479.dat	Q20470_S_A_12451	33	12451	613.786	2	1225.56	1225.56	-0.499365	0	55.68	2.83916e-06	255	265	R	TAEGQYEATTR	I		1695	Q20470_S_A.9054.9054.2.dta	gb|KLL12270.1|	glycoside hydrolase [Frankia sp. BMG5.1]
BMG5.1 + BD-N 4	F202479.dat	Q20470_S_A_12452	33	12452	613.786	2	1225.56	1225.56	-0.303535	0	32.85	0.0005188	255	265	R	TAEGQYEATTR	I		2139	Q20470_S_A.12988.12988.2.dta	gb|KLL12270.1|	glycoside hydrolase [Frankia sp. BMG5.1]
BMG5.1 + BD-N 4	F202479.dat	Q20470_S_A_12453	33	12453	613.786	2	1225.56	1225.56	-0.303535	0	53.4	4.57088e-06	255	265	R	TAEGQYEATTR	I		1993	Q20470_S_A.11663.11663.2.dta	gb|KLL12270.1|	glycoside hydrolase [Frankia sp. BMG5.1]
BMG5.1 + BD-N 4	F202479.dat	Q20470_S_A_12454	33	12454	613.786	2	1225.56	1225.56	-0.303535	0	46.44	2.26986e-05	255	265	R	TAEGQYEATTR	I		1787	Q20470_S_A.9844.9844.2.dta	gb|KLL12270.1|	glycoside hydrolase [Frankia sp. BMG5.1]
BMG5.1 + BD-N 4	F202479.dat	Q20470_S_A_12455	33	12455	613.786	2	1225.56	1225.56	-0.205621	0	46.44	2.26986e-05	255	265	R	TAEGQYEATTR	I		1983	Q20470_S_A.11573.11573.2.dta	gb|KLL12270.1|	glycoside hydrolase [Frankia sp. BMG5.1]
BMG5.1 + BD-N 4	F202479.dat	Q20470_S_A_12456	33	12456	613.786	2	1225.56	1225.56	-0.205621	0	67.42	1.81134e-07	255	265	R	TAEGQYEATTR	I		1357	Q20470_S_A.6367.6367.2.dta	gb|KLL12270.1|	glycoside hydrolase [Frankia sp. BMG5.1]
BMG5.1 + BD-N 4	F202479.dat	Q20470_S_A_12457	33	12457	613.786	2	1225.56	1225.56	-0.205621	0	60.81	8.29851e-07	255	265	R	TAEGQYEATTR	I		1705	Q20470_S_A.9143.9143.2.dta	gb|KLL12270.1|	glycoside hydrolase [Frankia sp. BMG5.1]
BMG5.1 + BD-N 4	F202479.dat	Q20470_S_A_12458	33	12458	613.786	2	1225.56	1225.56	-0.205621	0	63.92	4.05509e-07	255	265	R	TAEGQYEATTR	I		1612	Q20470_S_A.8353.8353.2.dta	gb|KLL12270.1|	glycoside hydrolase [Frankia sp. BMG5.1]
BMG5.1 + BD-N 4	F202479.dat	Q20470_S_A_12459	33	12459	613.786	2	1225.56	1225.56	-0.205621	0	81.45	7.16143e-09	255	265	R	TAEGQYEATTR	I		1715	Q20470_S_A.9231.9231.2.dta	gb|KLL12270.1|	glycoside hydrolase [Frankia sp. BMG5.1]
BMG5.1 + BD-N 4	F202479.dat	Q20470_S_A_1246	23	1246	374.185	2	746.355	746.356	-1.029	0	33.97	0.00108234	38	44	R	DSGVDVR	V		1499	Q20470_S_A.7424.7424.2.dta	gb|KLL12817.1|	ketol-acid reductoisomerase [Frankia sp. BMG5.1]
BMG5.1 + BD-N 4	F202479.dat	Q20470_S_A_12460	33	12460	613.786	2	1225.56	1225.56	-0.107706	0	36.65	0.000216272	255	265	R	TAEGQYEATTR	I		1336	Q20470_S_A.6215.6215.2.dta	gb|KLL12270.1|	glycoside hydrolase [Frankia sp. BMG5.1]
BMG5.1 + BD-N 4	F202479.dat	Q20470_S_A_12461	33	12461	613.786	2	1225.56	1225.56	-0.107706	0	48.19	1.51705e-05	255	265	R	TAEGQYEATTR	I		2045	Q20470_S_A.12133.12133.2.dta	gb|KLL12270.1|	glycoside hydrolase [Frankia sp. BMG5.1]
BMG5.1 + BD-N 4	F202479.dat	Q20470_S_A_12462	33	12462	613.786	2	1225.56	1225.56	-0.107706	0	36.16	0.000242103	255	265	R	TAEGQYEATTR	I		1942	Q20470_S_A.11221.11221.2.dta	gb|KLL12270.1|	glycoside hydrolase [Frankia sp. BMG5.1]
BMG5.1 + BD-N 4	F202479.dat	Q20470_S_A_12463	33	12463	613.786	2	1225.56	1225.56	-0.107706	0	44.11	3.8815e-05	255	265	R	TAEGQYEATTR	I		1879	Q20470_S_A.10676.10676.2.dta	gb|KLL12270.1|	glycoside hydrolase [Frankia sp. BMG5.1]
BMG5.1 + BD-N 4	F202479.dat	Q20470_S_A_12464	33	12464	613.786	2	1225.56	1225.56	-0.00979146	0	40.18	9.59401e-05	255	265	R	TAEGQYEATTR	I		2003	Q20470_S_A.11756.11756.2.dta	gb|KLL12270.1|	glycoside hydrolase [Frankia sp. BMG5.1]
BMG5.1 + BD-N 4	F202479.dat	Q20470_S_A_12465	33	12465	613.786	2	1225.56	1225.56	-0.00979146	0	62.96	5.05825e-07	255	265	R	TAEGQYEATTR	I		1756	Q20470_S_A.9580.9580.2.dta	gb|KLL12270.1|	glycoside hydrolase [Frankia sp. BMG5.1]
BMG5.1 + BD-N 4	F202479.dat	Q20470_S_A_12466	33	12466	613.786	2	1225.56	1225.56	-0.00979146	0	47.65	1.71791e-05	255	265	R	TAEGQYEATTR	I		1818	Q20470_S_A.10124.10124.2.dta	gb|KLL12270.1|	glycoside hydrolase [Frankia sp. BMG5.1]
BMG5.1 + BD-N 4	F202479.dat	Q20470_S_A_12467	33	12467	613.786	2	1225.56	1225.56	-0.00979146	0	63.41	4.56037e-07	255	265	R	TAEGQYEATTR	I		1653	Q20470_S_A.8703.8703.2.dta	gb|KLL12270.1|	glycoside hydrolase [Frankia sp. BMG5.1]
BMG5.1 + BD-N 4	F202479.dat	Q20470_S_A_12468	33	12468	613.786	2	1225.56	1225.56	-0.00979146	0	63.55	4.4157e-07	255	265	R	TAEGQYEATTR	I		1633	Q20470_S_A.8524.8524.2.dta	gb|KLL12270.1|	glycoside hydrolase [Frankia sp. BMG5.1]
BMG5.1 + BD-N 4	F202479.dat	Q20470_S_A_12469	33	12469	613.786	2	1225.56	1225.56	-0.00979146	0	46.77	2.10378e-05	255	265	R	TAEGQYEATTR	I		1726	Q20470_S_A.9316.9316.2.dta	gb|KLL12270.1|	glycoside hydrolase [Frankia sp. BMG5.1]
BMG5.1 + BD-N 4	F202479.dat	Q20470_S_A_1247	23	1247	374.185	2	746.355	746.356	-1.029	0	20.14	0.0261435	38	44	R	DSGVDVR	V		1392	Q20470_S_A.6627.6627.2.dta	gb|KLL12817.1|	ketol-acid reductoisomerase [Frankia sp. BMG5.1]
BMG5.1 + BD-N 4	F202479.dat	Q20470_S_A_12470	33	12470	613.786	2	1225.56	1225.56	0.0881232	0	44.63	3.4435e-05	255	265	R	TAEGQYEATTR	I		1911	Q20470_S_A.10951.10951.2.dta	gb|KLL12270.1|	glycoside hydrolase [Frankia sp. BMG5.1]
BMG5.1 + BD-N 4	F202479.dat	Q20470_S_A_12471	33	12471	613.786	2	1225.56	1225.56	0.0881232	0	67.46	1.79473e-07	255	265	R	TAEGQYEATTR	I		1367	Q20470_S_A.6447.6447.2.dta	gb|KLL12270.1|	glycoside hydrolase [Frankia sp. BMG5.1]
BMG5.1 + BD-N 4	F202479.dat	Q20470_S_A_12472	33	12472	613.786	2	1225.56	1225.56	0.0881232	0	63	5.01187e-07	255	265	R	TAEGQYEATTR	I		1777	Q20470_S_A.9756.9756.2.dta	gb|KLL12270.1|	glycoside hydrolase [Frankia sp. BMG5.1]
BMG5.1 + BD-N 4	F202479.dat	Q20470_S_A_12473	33	12473	613.786	2	1225.56	1225.56	0.0881232	0	61.33	7.36207e-07	255	265	R	TAEGQYEATTR	I		1684	Q20470_S_A.8969.8969.2.dta	gb|KLL12270.1|	glycoside hydrolase [Frankia sp. BMG5.1]
BMG5.1 + BD-N 4	F202479.dat	Q20470_S_A_12474	33	12474	613.786	2	1225.56	1225.56	0.0881232	0	59.18	1.20781e-06	255	265	R	TAEGQYEATTR	I		1746	Q20470_S_A.9490.9490.2.dta	gb|KLL12270.1|	glycoside hydrolase [Frankia sp. BMG5.1]
BMG5.1 + BD-N 4	F202479.dat	Q20470_S_A_12475	33	12475	613.786	2	1225.56	1225.56	0.0881232	0	61.25	7.49894e-07	255	265	R	TAEGQYEATTR	I		1622	Q20470_S_A.8438.8438.2.dta	gb|KLL12270.1|	glycoside hydrolase [Frankia sp. BMG5.1]
BMG5.1 + BD-N 4	F202479.dat	Q20470_S_A_12476	33	12476	613.786	2	1225.56	1225.56	0.186038	0	38.58	0.000138676	255	265	R	TAEGQYEATTR	I		2157	Q20470_S_A.13158.13158.2.dta	gb|KLL12270.1|	glycoside hydrolase [Frankia sp. BMG5.1]
BMG5.1 + BD-N 4	F202479.dat	Q20470_S_A_12477	33	12477	613.786	2	1225.56	1225.56	0.186038	0	47.75	1.6788e-05	255	265	R	TAEGQYEATTR	I		1972	Q20470_S_A.11484.11484.2.dta	gb|KLL12270.1|	glycoside hydrolase [Frankia sp. BMG5.1]
BMG5.1 + BD-N 4	F202479.dat	Q20470_S_A_12478	33	12478	613.786	2	1225.56	1225.56	0.186038	0	55.42	2.87078e-06	255	265	R	TAEGQYEATTR	I		1869	Q20470_S_A.10586.10586.2.dta	gb|KLL12270.1|	glycoside hydrolase [Frankia sp. BMG5.1]
BMG5.1 + BD-N 4	F202479.dat	Q20470_S_A_12479	33	12479	613.786	2	1225.56	1225.56	0.186038	0	68.61	1.37721e-07	255	265	R	TAEGQYEATTR	I		1582	Q20470_S_A.8092.8092.2.dta	gb|KLL12270.1|	glycoside hydrolase [Frankia sp. BMG5.1]
BMG5.1 + BD-N 4	F202479.dat	Q20470_S_A_1248	23	1248	374.185	2	746.355	746.356	-1.029	0	17.43	0.0487937	38	44	R	DSGVDVR	V		1604	Q20470_S_A.8283.8283.2.dta	gb|KLL12817.1|	ketol-acid reductoisomerase [Frankia sp. BMG5.1]
BMG5.1 + BD-N 4	F202479.dat	Q20470_S_A_12480	33	12480	613.786	2	1225.56	1225.56	0.186038	0	58.88	1.2942e-06	255	265	R	TAEGQYEATTR	I		1849	Q20470_S_A.10402.10402.2.dta	gb|KLL12270.1|	glycoside hydrolase [Frankia sp. BMG5.1]
BMG5.1 + BD-N 4	F202479.dat	Q20470_S_A_12481	33	12481	613.786	2	1225.56	1225.56	0.186038	0	63.27	4.70977e-07	255	265	R	TAEGQYEATTR	I		1664	Q20470_S_A.8790.8790.2.dta	gb|KLL12270.1|	glycoside hydrolase [Frankia sp. BMG5.1]
BMG5.1 + BD-N 4	F202479.dat	Q20470_S_A_12482	33	12482	613.786	2	1225.56	1225.56	0.186038	0	63.51	4.45656e-07	255	265	R	TAEGQYEATTR	I		1674	Q20470_S_A.8881.8881.2.dta	gb|KLL12270.1|	glycoside hydrolase [Frankia sp. BMG5.1]
BMG5.1 + BD-N 4	F202479.dat	Q20470_S_A_12483	33	12483	613.786	2	1225.56	1225.56	0.186038	0	63.12	4.87528e-07	255	265	R	TAEGQYEATTR	I		1736	Q20470_S_A.9401.9401.2.dta	gb|KLL12270.1|	glycoside hydrolase [Frankia sp. BMG5.1]
BMG5.1 + BD-N 4	F202479.dat	Q20470_S_A_12484	33	12484	613.786	2	1225.56	1225.56	0.283952	0	36.34	0.000232274	255	265	R	TAEGQYEATTR	I		2118	Q20470_S_A.12784.12784.2.dta	gb|KLL12270.1|	glycoside hydrolase [Frankia sp. BMG5.1]
BMG5.1 + BD-N 4	F202479.dat	Q20470_S_A_12485	33	12485	613.786	2	1225.56	1225.56	0.283952	0	36.41	0.00022856	255	265	R	TAEGQYEATTR	I		1931	Q20470_S_A.11130.11130.2.dta	gb|KLL12270.1|	glycoside hydrolase [Frankia sp. BMG5.1]
BMG5.1 + BD-N 4	F202479.dat	Q20470_S_A_12486	33	12486	613.786	2	1225.56	1225.56	0.283952	0	46.22	2.38781e-05	255	265	R	TAEGQYEATTR	I		1921	Q20470_S_A.11042.11042.2.dta	gb|KLL12270.1|	glycoside hydrolase [Frankia sp. BMG5.1]
BMG5.1 + BD-N 4	F202479.dat	Q20470_S_A_12487	33	12487	613.786	2	1225.56	1225.56	0.283952	0	68.69	1.35207e-07	255	265	R	TAEGQYEATTR	I		1602	Q20470_S_A.8262.8262.2.dta	gb|KLL12270.1|	glycoside hydrolase [Frankia sp. BMG5.1]
BMG5.1 + BD-N 4	F202479.dat	Q20470_S_A_12488	33	12488	613.786	2	1225.56	1225.56	0.283952	0	40.61	8.6896e-05	255	265	R	TAEGQYEATTR	I		1962	Q20470_S_A.11397.11397.2.dta	gb|KLL12270.1|	glycoside hydrolase [Frankia sp. BMG5.1]
BMG5.1 + BD-N 4	F202479.dat	Q20470_S_A_12489	33	12489	613.786	2	1225.56	1225.56	0.283952	0	68.81	1.31522e-07	255	265	R	TAEGQYEATTR	I		1449	Q20470_S_A.7047.7047.2.dta	gb|KLL12270.1|	glycoside hydrolase [Frankia sp. BMG5.1]
BMG5.1 + BD-N 4	F202479.dat	Q20470_S_A_1249	23	1249	374.185	2	746.355	746.356	-0.921812	0	19.08	0.0333706	38	44	R	DSGVDVR	V		1455	Q20470_S_A.7093.7093.2.dta	gb|KLL12817.1|	ketol-acid reductoisomerase [Frankia sp. BMG5.1]
BMG5.1 + BD-N 4	F202479.dat	Q20470_S_A_12490	33	12490	613.786	2	1225.56	1225.56	0.283952	0	68.7	1.34896e-07	255	265	R	TAEGQYEATTR	I		1459	Q20470_S_A.7127.7127.2.dta	gb|KLL12270.1|	glycoside hydrolase [Frankia sp. BMG5.1]
BMG5.1 + BD-N 4	F202479.dat	Q20470_S_A_12491	33	12491	613.786	2	1225.56	1225.56	0.283952	0	51.18	7.62079e-06	255	265	R	TAEGQYEATTR	I		1890	Q20470_S_A.10768.10768.2.dta	gb|KLL12270.1|	glycoside hydrolase [Frankia sp. BMG5.1]
BMG5.1 + BD-N 4	F202479.dat	Q20470_S_A_12492	33	12492	613.786	2	1225.56	1225.56	0.283952	0	61.82	6.57658e-07	255	265	R	TAEGQYEATTR	I		1859	Q20470_S_A.10492.10492.2.dta	gb|KLL12270.1|	glycoside hydrolase [Frankia sp. BMG5.1]
BMG5.1 + BD-N 4	F202479.dat	Q20470_S_A_12493	33	12493	613.786	2	1225.56	1225.56	0.283952	0	68.48	1.41906e-07	255	265	R	TAEGQYEATTR	I		1510	Q20470_S_A.7511.7511.2.dta	gb|KLL12270.1|	glycoside hydrolase [Frankia sp. BMG5.1]
BMG5.1 + BD-N 4	F202479.dat	Q20470_S_A_12494	33	12494	613.786	2	1225.56	1225.56	0.283952	0	60.13	9.7051e-07	255	265	R	TAEGQYEATTR	I		1643	Q20470_S_A.8613.8613.2.dta	gb|KLL12270.1|	glycoside hydrolase [Frankia sp. BMG5.1]
BMG5.1 + BD-N 4	F202479.dat	Q20470_S_A_12495	33	12495	613.786	2	1225.56	1225.56	0.381867	0	73.48	4.48745e-08	255	265	R	TAEGQYEATTR	I		1500	Q20470_S_A.7434.7434.2.dta	gb|KLL12270.1|	glycoside hydrolase [Frankia sp. BMG5.1]
BMG5.1 + BD-N 4	F202479.dat	Q20470_S_A_12496	33	12496	613.786	2	1225.56	1225.56	0.381867	0	68.57	1.38995e-07	255	265	R	TAEGQYEATTR	I		1398	Q20470_S_A.6672.6672.2.dta	gb|KLL12270.1|	glycoside hydrolase [Frankia sp. BMG5.1]
BMG5.1 + BD-N 4	F202479.dat	Q20470_S_A_12497	33	12497	613.786	2	1225.56	1225.56	0.381867	0	68.44	1.43219e-07	255	265	R	TAEGQYEATTR	I		1378	Q20470_S_A.6523.6523.2.dta	gb|KLL12270.1|	glycoside hydrolase [Frankia sp. BMG5.1]
BMG5.1 + BD-N 4	F202479.dat	Q20470_S_A_12498	33	12498	613.786	2	1225.56	1225.56	0.381867	0	61.39	7.26106e-07	255	265	R	TAEGQYEATTR	I		1839	Q20470_S_A.10313.10313.2.dta	gb|KLL12270.1|	glycoside hydrolase [Frankia sp. BMG5.1]
BMG5.1 + BD-N 4	F202479.dat	Q20470_S_A_12499	33	12499	613.786	2	1225.56	1225.56	0.381867	0	50.48	8.95365e-06	255	265	R	TAEGQYEATTR	I		1828	Q20470_S_A.10218.10218.2.dta	gb|KLL12270.1|	glycoside hydrolase [Frankia sp. BMG5.1]
BMG5.1 + BD-N 4	F202479.dat	Q20470_S_A_125	8	125	351.213	2	700.412	700.412	-0.591081	0	39.88	0.000102802	201	207	R	VVALDGK	V		2787	Q20470_S_A.19293.19293.2.dta	gb|KLL12696.1|	succinyl-CoA synthetase subunit beta [Frankia sp. BMG5.1]
BMG5.1 + BD-N 4	F202479.dat	Q20470_S_A_1250	23	1250	374.185	2	746.355	746.356	-0.921812	0	29.21	0.00323865	38	44	R	DSGVDVR	V		1444	Q20470_S_A.7015.7015.2.dta	gb|KLL12817.1|	ketol-acid reductoisomerase [Frankia sp. BMG5.1]
BMG5.1 + BD-N 4	F202479.dat	Q20470_S_A_12500	33	12500	613.786	2	1225.56	1225.56	0.496101	0	53.92	4.05509e-06	255	265	R	TAEGQYEATTR	I		2035	Q20470_S_A.12039.12039.2.dta	gb|KLL12270.1|	glycoside hydrolase [Frankia sp. BMG5.1]
BMG5.1 + BD-N 4	F202479.dat	Q20470_S_A_12501	33	12501	613.786	2	1225.56	1225.56	0.496101	0	68.79	1.3213e-07	255	265	R	TAEGQYEATTR	I		1428	Q20470_S_A.6896.6896.2.dta	gb|KLL12270.1|	glycoside hydrolase [Frankia sp. BMG5.1]
BMG5.1 + BD-N 4	F202479.dat	Q20470_S_A_12502	33	12502	613.786	2	1225.56	1225.56	0.496101	0	69.82	1.04232e-07	255	265	R	TAEGQYEATTR	I		1469	Q20470_S_A.7202.7202.2.dta	gb|KLL12270.1|	glycoside hydrolase [Frankia sp. BMG5.1]
BMG5.1 + BD-N 4	F202479.dat	Q20470_S_A_12503	33	12503	613.786	2	1225.56	1225.56	0.496101	0	68.46	1.42561e-07	255	265	R	TAEGQYEATTR	I		1346	Q20470_S_A.6288.6288.2.dta	gb|KLL12270.1|	glycoside hydrolase [Frankia sp. BMG5.1]
BMG5.1 + BD-N 4	F202479.dat	Q20470_S_A_12504	33	12504	613.786	2	1225.56	1225.56	0.496101	0	68.9	1.28825e-07	255	265	R	TAEGQYEATTR	I		1551	Q20470_S_A.7839.7839.2.dta	gb|KLL12270.1|	glycoside hydrolase [Frankia sp. BMG5.1]
BMG5.1 + BD-N 4	F202479.dat	Q20470_S_A_12505	33	12505	613.786	2	1225.56	1225.56	0.496101	0	63.15	4.84172e-07	255	265	R	TAEGQYEATTR	I		1541	Q20470_S_A.7753.7753.2.dta	gb|KLL12270.1|	glycoside hydrolase [Frankia sp. BMG5.1]
BMG5.1 + BD-N 4	F202479.dat	Q20470_S_A_12506	33	12506	613.786	2	1225.56	1225.56	0.496101	0	68.57	1.38995e-07	255	265	R	TAEGQYEATTR	I		1388	Q20470_S_A.6597.6597.2.dta	gb|KLL12270.1|	glycoside hydrolase [Frankia sp. BMG5.1]
BMG5.1 + BD-N 4	F202479.dat	Q20470_S_A_12507	33	12507	613.786	2	1225.56	1225.56	0.496101	0	71.97	6.35331e-08	255	265	R	TAEGQYEATTR	I		1561	Q20470_S_A.7923.7923.2.dta	gb|KLL12270.1|	glycoside hydrolase [Frankia sp. BMG5.1]
BMG5.1 + BD-N 4	F202479.dat	Q20470_S_A_12508	33	12508	613.786	2	1225.56	1225.56	0.594015	0	74.93	3.21366e-08	255	265	R	TAEGQYEATTR	I		1408	Q20470_S_A.6746.6746.2.dta	gb|KLL12270.1|	glycoside hydrolase [Frankia sp. BMG5.1]
BMG5.1 + BD-N 4	F202479.dat	Q20470_S_A_12509	33	12509	613.786	2	1225.56	1225.56	0.594015	0	50.52	8.87156e-06	255	265	R	TAEGQYEATTR	I		1900	Q20470_S_A.10860.10860.2.dta	gb|KLL12270.1|	glycoside hydrolase [Frankia sp. BMG5.1]
BMG5.1 + BD-N 4	F202479.dat	Q20470_S_A_1251	23	1251	374.185	2	746.355	746.356	-0.841422	0	20.31	0.0251399	38	44	R	DSGVDVR	V		1382	Q20470_S_A.6556.6556.2.dta	gb|KLL12817.1|	ketol-acid reductoisomerase [Frankia sp. BMG5.1]
BMG5.1 + BD-N 4	F202479.dat	Q20470_S_A_12510	33	12510	613.786	2	1225.56	1225.56	0.594015	0	56.07	2.47172e-06	255	265	R	TAEGQYEATTR	I		1592	Q20470_S_A.8174.8174.2.dta	gb|KLL12270.1|	glycoside hydrolase [Frankia sp. BMG5.1]
BMG5.1 + BD-N 4	F202479.dat	Q20470_S_A_12511	33	12511	613.786	2	1225.56	1225.56	0.594015	0	68.3	1.47911e-07	255	265	R	TAEGQYEATTR	I		1418	Q20470_S_A.6822.6822.2.dta	gb|KLL12270.1|	glycoside hydrolase [Frankia sp. BMG5.1]
BMG5.1 + BD-N 4	F202479.dat	Q20470_S_A_12512	33	12512	613.786	2	1225.56	1225.56	0.594015	0	64.17	3.82825e-07	255	265	R	TAEGQYEATTR	I		1479	Q20470_S_A.7278.7278.2.dta	gb|KLL12270.1|	glycoside hydrolase [Frankia sp. BMG5.1]
BMG5.1 + BD-N 4	F202479.dat	Q20470_S_A_12513	33	12513	613.786	2	1225.56	1225.56	0.594015	0	73.22	4.76431e-08	255	265	R	TAEGQYEATTR	I		1520	Q20470_S_A.7590.7590.2.dta	gb|KLL12270.1|	glycoside hydrolase [Frankia sp. BMG5.1]
BMG5.1 + BD-N 4	F202479.dat	Q20470_S_A_12514	33	12514	613.786	2	1225.56	1225.56	0.594015	0	63.65	4.31519e-07	255	265	R	TAEGQYEATTR	I		1530	Q20470_S_A.7672.7672.2.dta	gb|KLL12270.1|	glycoside hydrolase [Frankia sp. BMG5.1]
BMG5.1 + BD-N 4	F202479.dat	Q20470_S_A_12515	33	12515	613.786	2	1225.56	1225.56	0.69193	0	34.98	0.000317687	255	265	R	TAEGQYEATTR	I		2066	Q20470_S_A.12316.12316.2.dta	gb|KLL12270.1|	glycoside hydrolase [Frankia sp. BMG5.1]
BMG5.1 + BD-N 4	F202479.dat	Q20470_S_A_12516	33	12516	613.786	2	1225.56	1225.56	0.69193	0	73.4	4.57088e-08	255	265	R	TAEGQYEATTR	I		1571	Q20470_S_A.8009.8009.2.dta	gb|KLL12270.1|	glycoside hydrolase [Frankia sp. BMG5.1]
BMG5.1 + BD-N 4	F202479.dat	Q20470_S_A_12517	33	12517	613.786	2	1225.56	1225.56	0.69193	0	68.54	1.39959e-07	255	265	R	TAEGQYEATTR	I		1490	Q20470_S_A.7357.7357.2.dta	gb|KLL12270.1|	glycoside hydrolase [Frankia sp. BMG5.1]
BMG5.1 + BD-N 4	F202479.dat	Q20470_S_A_12518	33	12518	613.787	2	1225.56	1225.56	0.789845	0	68.45	1.42889e-07	255	265	R	TAEGQYEATTR	I		1439	Q20470_S_A.6972.6972.2.dta	gb|KLL12270.1|	glycoside hydrolase [Frankia sp. BMG5.1]
BMG5.1 + BD-N 4	F202479.dat	Q20470_S_A_12519	33	12519	613.787	2	1225.56	1225.56	0.789845	0	61.03	7.8886e-07	255	265	R	TAEGQYEATTR	I		1767	Q20470_S_A.9669.9669.2.dta	gb|KLL12270.1|	glycoside hydrolase [Frankia sp. BMG5.1]
BMG5.1 + BD-N 4	F202479.dat	Q20470_S_A_1252	23	1252	374.185	2	746.355	746.356	-0.841422	0	22.71	0.0144665	38	44	R	DSGVDVR	V		1434	Q20470_S_A.6937.6937.2.dta	gb|KLL12817.1|	ketol-acid reductoisomerase [Frankia sp. BMG5.1]
BMG5.1 + BD-N 4	F202479.dat	Q20470_S_A_12520	33	12520	613.787	2	1225.56	1225.56	0.789845	0	62.94	5.08159e-07	255	265	R	TAEGQYEATTR	I		1797	Q20470_S_A.9937.9937.2.dta	gb|KLL12270.1|	glycoside hydrolase [Frankia sp. BMG5.1]
BMG5.1 + BD-N 4	F202479.dat	Q20470_S_A_12521	33	12521	613.787	2	1225.56	1225.56	0.985674	0	48.86	1.30017e-05	255	265	R	TAEGQYEATTR	I		2024	Q20470_S_A.11944.11944.2.dta	gb|KLL12270.1|	glycoside hydrolase [Frankia sp. BMG5.1]
BMG5.1 + BD-N 4	F202479.dat	Q20470_S_A_12522	33	12522	613.787	2	1225.56	1225.56	1.27942	0	38.96	0.000146116	255	265	R	TAEGQYEATTR	I		2055	Q20470_S_A.12223.12223.2.dta	gb|KLL12270.1|	glycoside hydrolase [Frankia sp. BMG5.1]
BMG5.1 + BD-N 4	F202479.dat	Q20470_S_A_12523	33	12523	613.787	2	1225.56	1225.56	1.6874	0	25.38	0.00333195	255	265	R	TAEGQYEATTR	I		2013	Q20470_S_A.11847.11847.2.dta	gb|KLL12270.1|	glycoside hydrolase [Frankia sp. BMG5.1]
BMG5.1 + BD-N 4	F202479.dat	Q20470_S_A_12524	324	12524	613.793	2	1225.57	1225.58	-4.44526	0	47.56	1.84157e-05	45	54	R	SMQETAYLQR	S		3319	Q20470_S_A.24958.24958.2.dta	gb|KLL11218.1|	antitoxin [Frankia sp. BMG5.1]
BMG5.1 + BD-N 4	F202479.dat	Q20470_S_A_12525	324	12525	613.796	2	1225.58	1225.58	0.434082	0	52.13	6.1235e-06	45	54	R	SMQETAYLQR	S		3308	Q20470_S_A.24827.24827.2.dta	gb|KLL11218.1|	antitoxin [Frankia sp. BMG5.1]
BMG5.1 + BD-N 4	F202479.dat	Q20470_S_A_12526	324	12526	613.796	2	1225.58	1225.58	0.74414	0	57.11	1.94536e-06	45	54	R	SMQETAYLQR	S		3297	Q20470_S_A.24690.24690.2.dta	gb|KLL11218.1|	antitoxin [Frankia sp. BMG5.1]
BMG5.1 + BD-N 4	F202479.dat	Q20470_S_A_12527	324	12527	613.796	2	1225.58	1225.58	1.52744	0	46.23	2.38232e-05	45	54	R	SMQETAYLQR	S		3285	Q20470_S_A.24546.24546.2.dta	gb|KLL11218.1|	antitoxin [Frankia sp. BMG5.1]
BMG5.1 + BD-N 4	F202479.dat	Q20470_S_A_12528	121	12528	613.819	2	1225.62	1225.62	-1.32341	0	38.83	0.000130918	227	236	R	FIAYGWNVTR	V		3750	Q20470_S_A.30849.30849.2.dta	gb|KLL11707.1|	transketolase [Frankia sp. BMG5.1]
BMG5.1 + BD-N 4	F202479.dat	Q20470_S_A_1253	23	1253	374.185	2	746.355	746.356	-0.841422	0	29.26	0.00320158	38	44	R	DSGVDVR	V		1562	Q20470_S_A.7927.7927.2.dta	gb|KLL12817.1|	ketol-acid reductoisomerase [Frankia sp. BMG5.1]
BMG5.1 + BD-N 4	F202479.dat	Q20470_S_A_12530	172	12530	613.841	2	1225.67	1225.67	-0.0391624	0	68.88	2.13542e-07	5	16	R	VLVDATAVPADR	G		3480	Q20470_S_A.26970.26970.2.dta	gb|KLL12058.1|	glycosyl transferase family 1 [Frankia sp. BMG5.1]
BMG5.1 + BD-N 4	F202479.dat	Q20470_S_A_12531	172	12531	613.841	2	1225.67	1225.67	0.548273	0	68.98	1.96034e-07	5	16	R	VLVDATAVPADR	G		3459	Q20470_S_A.26686.26686.2.dta	gb|KLL12058.1|	glycosyl transferase family 1 [Frankia sp. BMG5.1]
BMG5.1 + BD-N 4	F202479.dat	Q20470_S_A_12532	172	12532	613.841	2	1225.67	1225.67	0.744085	0	68.96	1.96939e-07	5	16	R	VLVDATAVPADR	G		3469	Q20470_S_A.26822.26822.2.dta	gb|KLL12058.1|	glycosyl transferase family 1 [Frankia sp. BMG5.1]
BMG5.1 + BD-N 4	F202479.dat	Q20470_S_A_12533	172	12533	613.842	2	1225.67	1225.67	2.44112	0	50.99	1.27385e-05	5	16	R	VLVDATAVPADR	G		3448	Q20470_S_A.26553.26553.2.dta	gb|KLL12058.1|	glycosyl transferase family 1 [Frankia sp. BMG5.1]
BMG5.1 + BD-N 4	F202479.dat	Q20470_S_A_12534	272	12534	613.844	2	1225.67	1225.68	-4.01737	0	49.99	1.80415e-05	85	96	R	QLASVSQLAPGR	L		3502	Q20470_S_A.27252.27252.2.dta	gb|KLL11312.1|	oxidoreductase, partial [Frankia sp. BMG5.1]
BMG5.1 + BD-N 4	F202479.dat	Q20470_S_A_12536	272	12536	613.845	2	1225.68	1225.68	-1.22708	0	53.99	7.9805e-06	85	96	R	QLASVSQLAPGR	L		3514	Q20470_S_A.27399.27399.2.dta	gb|KLL11312.1|	oxidoreductase, partial [Frankia sp. BMG5.1]
BMG5.1 + BD-N 4	F202479.dat	Q20470_S_A_1254	23	1254	374.185	2	746.355	746.356	-0.761031	0	30.62	0.0023408	38	44	R	DSGVDVR	V		1402	Q20470_S_A.6703.6703.2.dta	gb|KLL12817.1|	ketol-acid reductoisomerase [Frankia sp. BMG5.1]
BMG5.1 + BD-N 4	F202479.dat	Q20470_S_A_12543	402	12543	409.888	3	1226.64	1226.64	-2.51744	0	43.14	4.85289e-05	45	55	R	GMIDTVSHLVR	V		3719	Q20470_S_A.30346.30346.3.dta	gb|KLL12659.1|	50S ribosomal protein L30 [Frankia sp. BMG5.1]
BMG5.1 + BD-N 4	F202479.dat	Q20470_S_A_12547	209	12547	614.806	2	1227.6	1227.6	-1.32046	0	32.08	0.000712357	296	306	R	ANVAASEWQPR	A		3413	Q20470_S_A.26122.26122.2.dta	gb|KLL10462.1|	aldo/keto reductase [Frankia sp. BMG5.1]
BMG5.1 + BD-N 4	F202479.dat	Q20470_S_A_12548	209	12548	614.807	2	1227.6	1227.6	-0.326654	0	56.1	2.45471e-06	296	306	R	ANVAASEWQPR	A		3399	Q20470_S_A.25943.25943.2.dta	gb|KLL10462.1|	aldo/keto reductase [Frankia sp. BMG5.1]
BMG5.1 + BD-N 4	F202479.dat	Q20470_S_A_12549	209	12549	614.807	2	1227.6	1227.6	-0.114858	0	68.46	1.42561e-07	296	306	R	ANVAASEWQPR	A		3353	Q20470_S_A.25374.25374.2.dta	gb|KLL10462.1|	aldo/keto reductase [Frankia sp. BMG5.1]
BMG5.1 + BD-N 4	F202479.dat	Q20470_S_A_1255	23	1255	374.185	2	746.355	746.356	-0.60025	0	30.04	0.00267525	38	44	R	DSGVDVR	V		1465	Q20470_S_A.7171.7171.2.dta	gb|KLL12817.1|	ketol-acid reductoisomerase [Frankia sp. BMG5.1]
BMG5.1 + BD-N 4	F202479.dat	Q20470_S_A_12550	209	12550	614.807	2	1227.6	1227.6	-0.0171066	0	68.66	1.36144e-07	296	306	R	ANVAASEWQPR	A		3365	Q20470_S_A.25523.25523.2.dta	gb|KLL10462.1|	aldo/keto reductase [Frankia sp. BMG5.1]
BMG5.1 + BD-N 4	F202479.dat	Q20470_S_A_12551	209	12551	614.807	2	1227.6	1227.6	0.178397	0	63.13	4.86407e-07	296	306	R	ANVAASEWQPR	A		3388	Q20470_S_A.25801.25801.2.dta	gb|KLL10462.1|	aldo/keto reductase [Frankia sp. BMG5.1]
BMG5.1 + BD-N 4	F202479.dat	Q20470_S_A_12552	209	12552	614.807	2	1227.6	1227.6	0.569404	0	66.95	2.01837e-07	296	306	R	ANVAASEWQPR	A		3342	Q20470_S_A.25236.25236.2.dta	gb|KLL10462.1|	aldo/keto reductase [Frankia sp. BMG5.1]
BMG5.1 + BD-N 4	F202479.dat	Q20470_S_A_12553	209	12553	614.808	2	1227.6	1227.6	0.683448	0	65.95	2.54097e-07	296	306	R	ANVAASEWQPR	A		3376	Q20470_S_A.25660.25660.2.dta	gb|KLL10462.1|	aldo/keto reductase [Frankia sp. BMG5.1]
BMG5.1 + BD-N 4	F202479.dat	Q20470_S_A_12556	27	12556	410.226	3	1227.66	1227.66	-1.27316	1	27.12	0.00465813	253	263	R	AVVQVEENKGR	T		3638	Q20470_S_A.29061.29061.3.dta	gb|KLL10998.1|	DNA gyrase subunit A [Frankia sp. BMG5.1]
BMG5.1 + BD-N 4	F202479.dat	Q20470_S_A_12558	25	12558	614.836	2	1227.66	1227.66	0.340486	0	45.63	5.74406e-05	179	189	R	DQVTAQLGQLR	D		3491	Q20470_S_A.27108.27108.2.dta	gb|KLL12736.1|	sugar-binding protein [Frankia sp. BMG5.1]
BMG5.1 + BD-N 4	F202479.dat	Q20470_S_A_12559	363	12559	614.843	2	1227.67	1227.67	0.135215	0	21.77	0.00964646	14	25	R	TPTSVGVTEPLK	S		3411	Q20470_S_A.26092.26092.2.dta	gb|KLL09802.1|	sugar ABC transporter substrate-binding protein [Frankia sp. BMG5.1]
BMG5.1 + BD-N 4	F202479.dat	Q20470_S_A_12560	270	12560	614.854	2	1227.69	1227.69	-0.235401	0	34.85	0.000540112	286	296	R	SLQISNLAINR	T		3677	Q20470_S_A.29660.29660.2.dta	ref|WP_047223156.1|	hypothetical protein [Frankia sp. BMG5.1]
BMG5.1 + BD-N 4	F202479.dat	Q20470_S_A_12567	31	12567	615.346	2	1228.68	1228.68	-0.165218	0	86.87	4.72855e-09	11	22	K	ILVQGITGSEGR	K		3607	Q20470_S_A.28622.28622.2.dta	gb|KLL12697.1|	succinyl-CoA synthetase subunit alpha [Frankia sp. BMG5.1]
BMG5.1 + BD-N 4	F202479.dat	Q20470_S_A_12568	31	12568	615.346	2	1228.68	1228.68	0.323112	0	72.58	1.21457e-07	11	22	K	ILVQGITGSEGR	K		3585	Q20470_S_A.28328.28328.2.dta	gb|KLL12697.1|	succinyl-CoA synthetase subunit alpha [Frankia sp. BMG5.1]
BMG5.1 + BD-N 4	F202479.dat	Q20470_S_A_12569	31	12569	615.346	2	1228.68	1228.68	0.323112	0	73.1	1.07751e-07	11	22	K	ILVQGITGSEGR	K		3595	Q20470_S_A.28472.28472.2.dta	gb|KLL12697.1|	succinyl-CoA synthetase subunit alpha [Frankia sp. BMG5.1]
BMG5.1 + BD-N 4	F202479.dat	Q20470_S_A_12570	31	12570	615.347	2	1228.68	1228.68	2.30899	0	74.94	7.37442e-08	11	22	K	ILVQGITGSEGR	K		3574	Q20470_S_A.28186.28186.2.dta	gb|KLL12697.1|	succinyl-CoA synthetase subunit alpha [Frankia sp. BMG5.1]
BMG5.1 + BD-N 4	F202479.dat	Q20470_S_A_12572	24	12572	615.359	2	1228.7	1228.7	1.115	0	48.26	1.71671e-05	47	59	R	LATVLADLGATGK	A		3737	Q20470_S_A.30637.30637.2.dta	gb|KLL10236.1|	aminopeptidase A [Frankia sp. BMG5.1]
BMG5.1 + BD-N 4	F202479.dat	Q20470_S_A_12574	8	12574	410.865	3	1229.57	1229.57	-0.261879	1	15.37	0.0290402	347	357	R	LDGNNAEEGRR	I		3610	Q20470_S_A.28666.28666.3.dta	gb|KLL12696.1|	succinyl-CoA synthetase subunit beta [Frankia sp. BMG5.1]
BMG5.1 + BD-N 4	F202479.dat	Q20470_S_A_12575	8	12575	410.866	3	1229.57	1229.57	0.030905	1	37.47	0.000179061	347	357	R	LDGNNAEEGRR	I		3620	Q20470_S_A.28809.28809.3.dta	gb|KLL12696.1|	succinyl-CoA synthetase subunit beta [Frankia sp. BMG5.1]
BMG5.1 + BD-N 4	F202479.dat	Q20470_S_A_12580	95	12580	616.351	2	1230.69	1230.69	-4.06194	0	30.07	0.00152522	53	64	R	VISAVASQTTVR	H		3308	Q20470_S_A.24829.24829.2.dta	gb|KLL12728.1|	ATP synthase F0F1 subunit gamma [Frankia sp. BMG5.1]
BMG5.1 + BD-N 4	F202479.dat	Q20470_S_A_12582	95	12582	616.354	2	1230.69	1230.69	0.0983186	0	53.78	6.2819e-06	53	64	R	VISAVASQTTVR	H		3194	Q20470_S_A.23503.23503.2.dta	gb|KLL12728.1|	ATP synthase F0F1 subunit gamma [Frankia sp. BMG5.1]
BMG5.1 + BD-N 4	F202479.dat	Q20470_S_A_12583	95	12583	616.354	2	1230.69	1230.69	0.195825	0	31.28	0.0011171	53	64	R	VISAVASQTTVR	H		3162	Q20470_S_A.23163.23163.2.dta	gb|KLL12728.1|	ATP synthase F0F1 subunit gamma [Frankia sp. BMG5.1]
BMG5.1 + BD-N 4	F202479.dat	Q20470_S_A_12584	95	12584	616.354	2	1230.69	1230.69	0.195825	0	32.97	0.000756992	53	64	R	VISAVASQTTVR	H		3297	Q20470_S_A.24695.24695.2.dta	gb|KLL12728.1|	ATP synthase F0F1 subunit gamma [Frankia sp. BMG5.1]
BMG5.1 + BD-N 4	F202479.dat	Q20470_S_A_12585	95	12585	616.354	2	1230.69	1230.69	0.293331	0	47.26	2.81898e-05	53	64	R	VISAVASQTTVR	H		3274	Q20470_S_A.24413.24413.2.dta	gb|KLL12728.1|	ATP synthase F0F1 subunit gamma [Frankia sp. BMG5.1]
BMG5.1 + BD-N 4	F202479.dat	Q20470_S_A_12586	95	12586	616.354	2	1230.69	1230.69	0.293331	0	57.42	2.71701e-06	53	64	R	VISAVASQTTVR	H		3262	Q20470_S_A.24275.24275.2.dta	gb|KLL12728.1|	ATP synthase F0F1 subunit gamma [Frankia sp. BMG5.1]
BMG5.1 + BD-N 4	F202479.dat	Q20470_S_A_12587	95	12587	616.354	2	1230.69	1230.69	0.293331	0	36.49	0.000336582	53	64	R	VISAVASQTTVR	H		3284	Q20470_S_A.24542.24542.2.dta	gb|KLL12728.1|	ATP synthase F0F1 subunit gamma [Frankia sp. BMG5.1]
BMG5.1 + BD-N 4	F202479.dat	Q20470_S_A_12588	95	12588	616.354	2	1230.69	1230.69	0.407088	0	59.51	1.67916e-06	53	64	R	VISAVASQTTVR	H		3216	Q20470_S_A.23748.23748.2.dta	gb|KLL12728.1|	ATP synthase F0F1 subunit gamma [Frankia sp. BMG5.1]
BMG5.1 + BD-N 4	F202479.dat	Q20470_S_A_12589	95	12589	616.354	2	1230.69	1230.69	0.407088	0	57.77	2.50664e-06	53	64	R	VISAVASQTTVR	H		3239	Q20470_S_A.24010.24010.2.dta	gb|KLL12728.1|	ATP synthase F0F1 subunit gamma [Frankia sp. BMG5.1]
BMG5.1 + BD-N 4	F202479.dat	Q20470_S_A_12590	95	12590	616.354	2	1230.69	1230.69	0.407088	0	51.4	1.08665e-05	53	64	R	VISAVASQTTVR	H		3251	Q20470_S_A.24140.24140.2.dta	gb|KLL12728.1|	ATP synthase F0F1 subunit gamma [Frankia sp. BMG5.1]
BMG5.1 + BD-N 4	F202479.dat	Q20470_S_A_12591	95	12591	616.354	2	1230.69	1230.69	0.504594	0	51.04	1.18057e-05	53	64	R	VISAVASQTTVR	H		3173	Q20470_S_A.23277.23277.2.dta	gb|KLL12728.1|	ATP synthase F0F1 subunit gamma [Frankia sp. BMG5.1]
BMG5.1 + BD-N 4	F202479.dat	Q20470_S_A_12592	95	12592	616.354	2	1230.69	1230.69	0.6021	0	49.49	1.68691e-05	53	64	R	VISAVASQTTVR	H		3184	Q20470_S_A.23391.23391.2.dta	gb|KLL12728.1|	ATP synthase F0F1 subunit gamma [Frankia sp. BMG5.1]
BMG5.1 + BD-N 4	F202479.dat	Q20470_S_A_12593	95	12593	616.354	2	1230.69	1230.69	0.6021	0	59.87	1.54558e-06	53	64	R	VISAVASQTTVR	H		3205	Q20470_S_A.23620.23620.2.dta	gb|KLL12728.1|	ATP synthase F0F1 subunit gamma [Frankia sp. BMG5.1]
BMG5.1 + BD-N 4	F202479.dat	Q20470_S_A_12594	95	12594	616.354	2	1230.69	1230.69	0.699606	0	23.96	0.00602686	53	64	R	VISAVASQTTVR	H		3140	Q20470_S_A.22932.22932.2.dta	gb|KLL12728.1|	ATP synthase F0F1 subunit gamma [Frankia sp. BMG5.1]
BMG5.1 + BD-N 4	F202479.dat	Q20470_S_A_12595	95	12595	616.354	2	1230.69	1230.69	0.699606	0	47.68	2.55912e-05	53	64	R	VISAVASQTTVR	H		3151	Q20470_S_A.23048.23048.2.dta	gb|KLL12728.1|	ATP synthase F0F1 subunit gamma [Frankia sp. BMG5.1]
BMG5.1 + BD-N 4	F202479.dat	Q20470_S_A_12596	95	12596	616.355	2	1230.69	1230.69	1.08963	0	57.39	2.73584e-06	53	64	R	VISAVASQTTVR	H		3228	Q20470_S_A.23881.23881.2.dta	gb|KLL12728.1|	ATP synthase F0F1 subunit gamma [Frankia sp. BMG5.1]
BMG5.1 + BD-N 4	F202479.dat	Q20470_S_A_12599	110	12599	616.797	2	1231.58	1231.58	0.0958119	0	13.02	0.0498884	49	60	R	IAVQPGGCSGMR	Y	Carbamidomethyl (C) [8]	3051	Q20470_S_A.22002.22002.2.dta	gb|KLL10252.1|	iron-sulfur cluster insertion protein ErpA [Frankia sp. BMG5.1]
BMG5.1 + BD-N 4	F202479.dat	Q20470_S_A_126	8	126	351.213	2	700.412	700.412	-0.591081	0	39.65	0.000108393	201	207	R	VVALDGK	V		2860	Q20470_S_A.20040.20040.2.dta	gb|KLL12696.1|	succinyl-CoA synthetase subunit beta [Frankia sp. BMG5.1]
BMG5.1 + BD-N 4	F202479.dat	Q20470_S_A_12600	110	12600	616.797	2	1231.58	1231.58	0.209487	0	21.14	0.0076913	49	60	R	IAVQPGGCSGMR	Y	Carbamidomethyl (C) [8]	3040	Q20470_S_A.21894.21894.2.dta	gb|KLL10252.1|	iron-sulfur cluster insertion protein ErpA [Frankia sp. BMG5.1]
BMG5.1 + BD-N 4	F202479.dat	Q20470_S_A_12601	110	12601	616.798	2	1231.58	1231.58	0.306923	0	25.97	0.00303516	49	60	R	IAVQPGGCSGMR	Y	Carbamidomethyl (C) [8]	2955	Q20470_S_A.21024.21024.2.dta	gb|KLL10252.1|	iron-sulfur cluster insertion protein ErpA [Frankia sp. BMG5.1]
BMG5.1 + BD-N 4	F202479.dat	Q20470_S_A_12602	110	12602	616.798	2	1231.58	1231.58	0.306923	0	33.14	0.000582346	49	60	R	IAVQPGGCSGMR	Y	Carbamidomethyl (C) [8]	2902	Q20470_S_A.20479.20479.2.dta	gb|KLL10252.1|	iron-sulfur cluster insertion protein ErpA [Frankia sp. BMG5.1]
BMG5.1 + BD-N 4	F202479.dat	Q20470_S_A_12603	110	12603	616.798	2	1231.58	1231.58	0.404359	0	16.45	0.0271757	49	60	R	IAVQPGGCSGMR	Y	Carbamidomethyl (C) [8]	3082	Q20470_S_A.22324.22324.2.dta	gb|KLL10252.1|	iron-sulfur cluster insertion protein ErpA [Frankia sp. BMG5.1]
BMG5.1 + BD-N 4	F202479.dat	Q20470_S_A_12605	110	12605	616.798	2	1231.58	1231.58	0.696666	0	22.37	0.00695314	49	60	R	IAVQPGGCSGMR	Y	Carbamidomethyl (C) [8]	2924	Q20470_S_A.20699.20699.2.dta	gb|KLL10252.1|	iron-sulfur cluster insertion protein ErpA [Frankia sp. BMG5.1]
BMG5.1 + BD-N 4	F202479.dat	Q20470_S_A_12606	110	12606	616.798	2	1231.58	1231.58	0.891538	0	17.59	0.0209017	49	60	R	IAVQPGGCSGMR	Y	Carbamidomethyl (C) [8]	2881	Q20470_S_A.20261.20261.2.dta	gb|KLL10252.1|	iron-sulfur cluster insertion protein ErpA [Frankia sp. BMG5.1]
BMG5.1 + BD-N 4	F202479.dat	Q20470_S_A_12607	110	12607	616.798	2	1231.58	1231.58	0.988973	0	15.34	0.0350898	49	60	R	IAVQPGGCSGMR	Y	Carbamidomethyl (C) [8]	3030	Q20470_S_A.21786.21786.2.dta	gb|KLL10252.1|	iron-sulfur cluster insertion protein ErpA [Frankia sp. BMG5.1]
BMG5.1 + BD-N 4	F202479.dat	Q20470_S_A_12608	110	12608	616.798	2	1231.58	1231.58	1.08641	0	20.3	0.0111991	49	60	R	IAVQPGGCSGMR	Y	Carbamidomethyl (C) [8]	2945	Q20470_S_A.20915.20915.2.dta	gb|KLL10252.1|	iron-sulfur cluster insertion protein ErpA [Frankia sp. BMG5.1]
BMG5.1 + BD-N 4	F202479.dat	Q20470_S_A_12609	110	12609	616.798	2	1231.58	1231.58	1.08641	0	36.13	0.000292537	49	60	R	IAVQPGGCSGMR	Y	Carbamidomethyl (C) [8]	2934	Q20470_S_A.20809.20809.2.dta	gb|KLL10252.1|	iron-sulfur cluster insertion protein ErpA [Frankia sp. BMG5.1]
BMG5.1 + BD-N 4	F202479.dat	Q20470_S_A_12610	110	12610	616.798	2	1231.58	1231.58	1.08641	0	17.8	0.019915	49	60	R	IAVQPGGCSGMR	Y	Carbamidomethyl (C) [8]	2871	Q20470_S_A.20154.20154.2.dta	gb|KLL10252.1|	iron-sulfur cluster insertion protein ErpA [Frankia sp. BMG5.1]
BMG5.1 + BD-N 4	F202479.dat	Q20470_S_A_12611	110	12611	616.798	2	1231.58	1231.58	1.20008	0	15.2	0.0362394	49	60	R	IAVQPGGCSGMR	Y	Carbamidomethyl (C) [8]	2977	Q20470_S_A.21247.21247.2.dta	gb|KLL10252.1|	iron-sulfur cluster insertion protein ErpA [Frankia sp. BMG5.1]
BMG5.1 + BD-N 4	F202479.dat	Q20470_S_A_12613	110	12613	616.798	2	1231.58	1231.58	1.29752	0	17.86	0.0196418	49	60	R	IAVQPGGCSGMR	Y	Carbamidomethyl (C) [8]	2966	Q20470_S_A.21137.21137.2.dta	gb|KLL10252.1|	iron-sulfur cluster insertion protein ErpA [Frankia sp. BMG5.1]
BMG5.1 + BD-N 4	F202479.dat	Q20470_S_A_12614	110	12614	616.798	2	1231.58	1231.58	1.39496	0	31.74	0.000803862	49	60	R	IAVQPGGCSGMR	Y	Carbamidomethyl (C) [8]	2892	Q20470_S_A.20372.20372.2.dta	gb|KLL10252.1|	iron-sulfur cluster insertion protein ErpA [Frankia sp. BMG5.1]
BMG5.1 + BD-N 4	F202479.dat	Q20470_S_A_12615	110	12615	616.798	2	1231.58	1231.58	1.49239	0	33.71	0.000510718	49	60	R	IAVQPGGCSGMR	Y	Carbamidomethyl (C) [8]	2913	Q20470_S_A.20585.20585.2.dta	gb|KLL10252.1|	iron-sulfur cluster insertion protein ErpA [Frankia sp. BMG5.1]
BMG5.1 + BD-N 4	F202479.dat	Q20470_S_A_12616	110	12616	616.798	2	1231.58	1231.58	1.68726	0	15.54	0.0335105	49	60	R	IAVQPGGCSGMR	Y	Carbamidomethyl (C) [8]	3092	Q20470_S_A.22433.22433.2.dta	gb|KLL10252.1|	iron-sulfur cluster insertion protein ErpA [Frankia sp. BMG5.1]
BMG5.1 + BD-N 4	F202479.dat	Q20470_S_A_12620	110	12620	616.799	2	1231.58	1231.58	2.28812	0	22.86	0.00569368	49	60	R	IAVQPGGCSGMR	Y	Carbamidomethyl (C) [8]	2998	Q20470_S_A.21461.21461.2.dta	gb|KLL10252.1|	iron-sulfur cluster insertion protein ErpA [Frankia sp. BMG5.1]
BMG5.1 + BD-N 4	F202479.dat	Q20470_S_A_12621	110	12621	616.799	2	1231.58	1231.58	2.58042	0	17.38	0.0201091	49	60	R	IAVQPGGCSGMR	Y	Carbamidomethyl (C) [8]	3071	Q20470_S_A.22214.22214.2.dta	gb|KLL10252.1|	iron-sulfur cluster insertion protein ErpA [Frankia sp. BMG5.1]
BMG5.1 + BD-N 4	F202479.dat	Q20470_S_A_12622	110	12622	616.799	2	1231.58	1231.58	2.7753	0	15	0.0347851	49	60	R	IAVQPGGCSGMR	Y	Carbamidomethyl (C) [8]	2987	Q20470_S_A.21353.21353.2.dta	gb|KLL10252.1|	iron-sulfur cluster insertion protein ErpA [Frankia sp. BMG5.1]
BMG5.1 + BD-N 4	F202479.dat	Q20470_S_A_12624	91	12624	616.8	2	1231.59	1231.59	-0.935379	0	51.7	7.77495e-06	383	393	R	CVDGIVADVER	C	Carbamidomethyl (C) [1]	3617	Q20470_S_A.28761.28761.2.dta	gb|KLL13074.1|	aspartate ammonia-lyase [Frankia sp. BMG5.1]
BMG5.1 + BD-N 4	F202479.dat	Q20470_S_A_12650	33	12650	617.308	2	1232.6	1232.6	-1.6599	0	34.67	0.000614147	311	321	R	SIYTTSYSVGR	V		3405	Q20470_S_A.26015.26015.2.dta	gb|KLL12270.1|	glycoside hydrolase [Frankia sp. BMG5.1]
BMG5.1 + BD-N 4	F202479.dat	Q20470_S_A_12651	33	12651	617.309	2	1232.6	1232.6	-0.881062	0	57.06	3.73898e-06	311	321	R	SIYTTSYSVGR	V		3479	Q20470_S_A.26949.26949.2.dta	gb|KLL12270.1|	glycoside hydrolase [Frankia sp. BMG5.1]
BMG5.1 + BD-N 4	F202479.dat	Q20470_S_A_12652	33	12652	617.309	2	1232.6	1232.6	-0.783707	0	51.78	1.26111e-05	311	321	R	SIYTTSYSVGR	V		3446	Q20470_S_A.26523.26523.2.dta	gb|KLL12270.1|	glycoside hydrolase [Frankia sp. BMG5.1]
BMG5.1 + BD-N 4	F202479.dat	Q20470_S_A_12653	33	12653	617.309	2	1232.6	1232.6	-0.670126	0	54.33	7.01057e-06	311	321	R	SIYTTSYSVGR	V		3422	Q20470_S_A.26232.26232.2.dta	gb|KLL12270.1|	glycoside hydrolase [Frankia sp. BMG5.1]
BMG5.1 + BD-N 4	F202479.dat	Q20470_S_A_12654	33	12654	617.309	2	1232.6	1232.6	-0.572771	0	44.48	6.77257e-05	311	321	R	SIYTTSYSVGR	V		3434	Q20470_S_A.26378.26378.2.dta	gb|KLL12270.1|	glycoside hydrolase [Frankia sp. BMG5.1]
BMG5.1 + BD-N 4	F202479.dat	Q20470_S_A_12655	33	12655	617.309	2	1232.6	1232.6	-0.183352	0	54.33	6.27262e-06	311	321	R	SIYTTSYSVGR	V		3457	Q20470_S_A.26664.26664.2.dta	gb|KLL12270.1|	glycoside hydrolase [Frankia sp. BMG5.1]
BMG5.1 + BD-N 4	F202479.dat	Q20470_S_A_12656	33	12656	617.309	2	1232.6	1232.6	0.222294	0	55.68	4.59673e-06	311	321	R	SIYTTSYSVGR	V		3468	Q20470_S_A.26805.26805.2.dta	gb|KLL12270.1|	glycoside hydrolase [Frankia sp. BMG5.1]
BMG5.1 + BD-N 4	F202479.dat	Q20470_S_A_12659	584	12659	617.807	2	1233.6	1233.6	0.903859	0	31.12	0.000772681	130	141	R	AGAPSDYVADLR	N		3562	Q20470_S_A.28026.28026.2.dta	gb|KLL12082.1|	gamma-glutamyl cyclotransferase [Frankia sp. BMG5.1]
BMG5.1 + BD-N 4	F202479.dat	Q20470_S_A_1266	376	1266	374.205	2	746.396	746.4	-4.94373	0	30.92	0.00121364	25	31	R	VVMPSSK	I		2415	Q20470_S_A.15588.15588.2.dta	gb|KLL12655.1|	30S ribosomal protein S8 [Frankia sp. BMG5.1]
BMG5.1 + BD-N 4	F202479.dat	Q20470_S_A_1267	376	1267	374.205	2	746.396	746.4	-4.94373	0	30.11	0.00146248	25	31	R	VVMPSSK	I		2458	Q20470_S_A.15995.15995.2.dta	gb|KLL12655.1|	30S ribosomal protein S8 [Frankia sp. BMG5.1]
BMG5.1 + BD-N 4	F202479.dat	Q20470_S_A_1268	376	1268	374.205	2	746.396	746.4	-4.86335	0	32.77	0.000528445	25	31	R	VVMPSSK	I		2289	Q20470_S_A.14389.14389.2.dta	gb|KLL12655.1|	30S ribosomal protein S8 [Frankia sp. BMG5.1]
BMG5.1 + BD-N 4	F202479.dat	Q20470_S_A_1269	376	1269	374.205	2	746.396	746.4	-4.86335	0	21.4	0.00724436	25	31	R	VVMPSSK	I		2341	Q20470_S_A.14882.14882.2.dta	gb|KLL12655.1|	30S ribosomal protein S8 [Frankia sp. BMG5.1]
BMG5.1 + BD-N 4	F202479.dat	Q20470_S_A_127	8	127	351.213	2	700.412	700.412	-0.505417	0	39.81	0.000104472	201	207	R	VVALDGK	V		2767	Q20470_S_A.19084.19084.2.dta	gb|KLL12696.1|	succinyl-CoA synthetase subunit beta [Frankia sp. BMG5.1]
BMG5.1 + BD-N 4	F202479.dat	Q20470_S_A_1270	376	1270	374.205	2	746.396	746.4	-4.86335	0	31.66	0.000682339	25	31	R	VVMPSSK	I		2404	Q20470_S_A.15482.15482.2.dta	gb|KLL12655.1|	30S ribosomal protein S8 [Frankia sp. BMG5.1]
BMG5.1 + BD-N 4	F202479.dat	Q20470_S_A_1271	376	1271	374.205	2	746.396	746.4	-4.78296	0	15.77	0.026485	25	31	R	VVMPSSK	I		2361	Q20470_S_A.15076.15076.2.dta	gb|KLL12655.1|	30S ribosomal protein S8 [Frankia sp. BMG5.1]
BMG5.1 + BD-N 4	F202479.dat	Q20470_S_A_12711	59	12711	617.843	2	1233.67	1233.67	-0.680084	0	43.48	4.9362e-05	374	385	R	NGEAPLPVIAPR	S	Deamidated (NQ) [1]	3622	Q20470_S_A.28838.28838.2.dta	gb|KLL12619.1|	2-oxoglutarate ferredoxin oxidoreductase subunit alpha [Frankia sp. BMG5.1]
BMG5.1 + BD-N 4	F202479.dat	Q20470_S_A_12713	59	12713	617.844	2	1233.67	1233.67	2.09213	0	26.54	0.00310547	374	385	R	NGEAPLPVIAPR	S	Deamidated (NQ) [1]	3675	Q20470_S_A.29631.29631.2.dta	gb|KLL12619.1|	2-oxoglutarate ferredoxin oxidoreductase subunit alpha [Frankia sp. BMG5.1]
BMG5.1 + BD-N 4	F202479.dat	Q20470_S_A_1272	376	1272	374.205	2	746.396	746.4	-4.70257	0	21.27	0.00746449	25	31	R	VVMPSSK	I		2236	Q20470_S_A.13897.13897.2.dta	gb|KLL12655.1|	30S ribosomal protein S8 [Frankia sp. BMG5.1]
BMG5.1 + BD-N 4	F202479.dat	Q20470_S_A_1273	376	1273	374.205	2	746.396	746.4	-4.62219	0	23.24	0.00474242	25	31	R	VVMPSSK	I		2384	Q20470_S_A.15284.15284.2.dta	gb|KLL12655.1|	30S ribosomal protein S8 [Frankia sp. BMG5.1]
BMG5.1 + BD-N 4	F202479.dat	Q20470_S_A_1274	376	1274	374.205	2	746.396	746.4	-4.62219	0	15.41	0.028774	25	31	R	VVMPSSK	I		2131	Q20470_S_A.12906.12906.2.dta	gb|KLL12655.1|	30S ribosomal protein S8 [Frankia sp. BMG5.1]
BMG5.1 + BD-N 4	F202479.dat	Q20470_S_A_1275	376	1275	374.205	2	746.396	746.4	-4.5418	0	20.61	0.0086896	25	31	R	VVMPSSK	I		2151	Q20470_S_A.13100.13100.2.dta	gb|KLL12655.1|	30S ribosomal protein S8 [Frankia sp. BMG5.1]
BMG5.1 + BD-N 4	F202479.dat	Q20470_S_A_1276	376	1276	374.205	2	746.396	746.4	-4.38103	0	21.88	0.00648634	25	31	R	VVMPSSK	I		2373	Q20470_S_A.15185.15185.2.dta	gb|KLL12655.1|	30S ribosomal protein S8 [Frankia sp. BMG5.1]
BMG5.1 + BD-N 4	F202479.dat	Q20470_S_A_1277	376	1277	374.205	2	746.396	746.4	-4.38103	0	21.69	0.00677642	25	31	R	VVMPSSK	I		2309	Q20470_S_A.14584.14584.2.dta	gb|KLL12655.1|	30S ribosomal protein S8 [Frankia sp. BMG5.1]
BMG5.1 + BD-N 4	F202479.dat	Q20470_S_A_1278	376	1278	374.205	2	746.396	746.4	-4.38103	0	13.37	0.0460257	25	31	R	VVMPSSK	I		2183	Q20470_S_A.13394.13394.2.dta	gb|KLL12655.1|	30S ribosomal protein S8 [Frankia sp. BMG5.1]
BMG5.1 + BD-N 4	F202479.dat	Q20470_S_A_1279	376	1279	374.206	2	746.396	746.4	-4.27385	0	21.51	0.00706318	25	31	R	VVMPSSK	I		2320	Q20470_S_A.14682.14682.2.dta	gb|KLL12655.1|	30S ribosomal protein S8 [Frankia sp. BMG5.1]
BMG5.1 + BD-N 4	F202479.dat	Q20470_S_A_12791	42	12791	618.32	2	1234.63	1234.62	2.51251	1	48.91	1.67087e-05	14	25	R	ELTGAGMSDVKK	A		3645	Q20470_S_A.29162.29162.2.dta	gb|KLL12863.1|	elongation factor Ts [Frankia sp. BMG5.1]
BMG5.1 + BD-N 4	F202479.dat	Q20470_S_A_12792	6	12792	618.326	2	1234.64	1234.64	0.132023	0	36.9	0.0002348	159	169	R	GFLPASLVEMR	R	Oxidation (M) [10]	3767	Q20470_S_A.31120.31120.2.dta	gb|KLL11063.1|	30S ribosomal protein S1 [Frankia sp. BMG5.1]
BMG5.1 + BD-N 4	F202479.dat	Q20470_S_A_12793	32	12793	412.554	3	1234.64	1234.64	-0.553197	1	38.31	0.00025087	220	230	R	YAQSVADGLRR	E		3661	Q20470_S_A.29403.29403.3.dta	gb|KLL11128.1|	amino acid ABC transporter substrate-binding protein [Frankia sp. BMG5.1]
BMG5.1 + BD-N 4	F202479.dat	Q20470_S_A_12797	42	12797	618.792	2	1235.57	1235.57	1.18326	0	33.58	0.000438531	26	36	K	ALVENDGDFEK	A		3360	Q20470_S_A.25466.25466.2.dta	gb|KLL12863.1|	elongation factor Ts [Frankia sp. BMG5.1]
BMG5.1 + BD-N 4	F202479.dat	Q20470_S_A_12798	566	12798	618.833	2	1235.65	1235.65	0.948488	0	34.35	0.000367282	288	299	R	TTATATATPFVR	M		3549	Q20470_S_A.27866.27866.2.dta	gb|KLL10038.1|	fatty-acid--CoA ligase [Frankia sp. BMG5.1]
BMG5.1 + BD-N 4	F202479.dat	Q20470_S_A_12799	19	12799	412.896	3	1235.66	1235.67	-1.23577	0	20.83	0.0148687	362	371	K	EKPAHLLDWK	G		3696	Q20470_S_A.29974.29974.3.dta	gb|KLL13084.1|	phosphoenolpyruvate carboxykinase [Frankia sp. BMG5.1]
BMG5.1 + BD-N 4	F202479.dat	Q20470_S_A_128	8	128	351.213	2	700.412	700.412	-0.505417	0	39.79	0.000104954	201	207	R	VVALDGK	V		2777	Q20470_S_A.19189.19189.2.dta	gb|KLL12696.1|	succinyl-CoA synthetase subunit beta [Frankia sp. BMG5.1]
BMG5.1 + BD-N 4	F202479.dat	Q20470_S_A_1280	376	1280	374.206	2	746.396	746.4	-4.27385	0	13.04	0.0496592	25	31	R	VVMPSSK	I		2141	Q20470_S_A.13004.13004.2.dta	gb|KLL12655.1|	30S ribosomal protein S8 [Frankia sp. BMG5.1]
BMG5.1 + BD-N 4	F202479.dat	Q20470_S_A_12801	439	12801	619.29	2	1236.56	1236.56	1.8786	1	44.76	3.34195e-05	84	94	R	IDADTAEFRAE	-		3326	Q20470_S_A.25042.25042.2.dta	gb|KLL11737.1|	anti-sigma factor [Frankia sp. BMG5.1]
BMG5.1 + BD-N 4	F202479.dat	Q20470_S_A_12802	439	12802	619.29	2	1236.56	1236.56	2.07268	1	44.99	3.16957e-05	84	94	R	IDADTAEFRAE	-		3337	Q20470_S_A.25182.25182.2.dta	gb|KLL11737.1|	anti-sigma factor [Frankia sp. BMG5.1]
BMG5.1 + BD-N 4	F202479.dat	Q20470_S_A_12803	439	12803	619.29	2	1236.57	1236.56	2.37999	1	37.32	0.000185353	84	94	R	IDADTAEFRAE	-		3348	Q20470_S_A.25318.25318.2.dta	gb|KLL11737.1|	anti-sigma factor [Frankia sp. BMG5.1]
BMG5.1 + BD-N 4	F202479.dat	Q20470_S_A_12804	439	12804	619.29	2	1236.57	1236.56	2.76816	1	57.63	1.72584e-06	84	94	R	IDADTAEFRAE	-		3313	Q20470_S_A.24887.24887.2.dta	gb|KLL11737.1|	anti-sigma factor [Frankia sp. BMG5.1]
BMG5.1 + BD-N 4	F202479.dat	Q20470_S_A_12805	482	12805	619.308	2	1236.6	1236.6	1.45561	0	29.26	0.00118577	38	48	R	SDVPFVTETSR	H		3590	Q20470_S_A.28401.28401.2.dta	gb|KLL12616.1|	geranylgeranyl pyrophosphate synthase [Frankia sp. BMG5.1]
BMG5.1 + BD-N 4	F202479.dat	Q20470_S_A_1281	376	1281	374.206	2	746.397	746.4	-4.19346	0	21.87	0.0065013	25	31	R	VVMPSSK	I		2490	Q20470_S_A.16307.16307.2.dta	gb|KLL12655.1|	30S ribosomal protein S8 [Frankia sp. BMG5.1]
BMG5.1 + BD-N 4	F202479.dat	Q20470_S_A_12815	435	12815	619.821	2	1237.63	1237.63	-1.79456	0	58.27	2.08511e-06	165	175	R	VLPNIEPDGER	I		3461	Q20470_S_A.26717.26717.2.dta	gb|KLL12109.1|	flavoprotein disulfide reductase [Frankia sp. BMG5.1]
BMG5.1 + BD-N 4	F202479.dat	Q20470_S_A_12816	435	12816	619.822	2	1237.63	1237.63	-0.210887	0	48.68	2.03278e-05	165	175	R	VLPNIEPDGER	I		3476	Q20470_S_A.26916.26916.2.dta	gb|KLL12109.1|	flavoprotein disulfide reductase [Frankia sp. BMG5.1]
BMG5.1 + BD-N 4	F202479.dat	Q20470_S_A_12817	435	12817	619.823	2	1237.63	1237.63	1.16271	0	48.87	2.07549e-05	165	175	R	VLPNIEPDGER	I		3491	Q20470_S_A.27099.27099.2.dta	gb|KLL12109.1|	flavoprotein disulfide reductase [Frankia sp. BMG5.1]
BMG5.1 + BD-N 4	F202479.dat	Q20470_S_A_12818	435	12818	619.823	2	1237.63	1237.63	1.45358	0	48.48	2.27049e-05	165	175	R	VLPNIEPDGER	I		3514	Q20470_S_A.27400.27400.2.dta	gb|KLL12109.1|	flavoprotein disulfide reductase [Frankia sp. BMG5.1]
BMG5.1 + BD-N 4	F202479.dat	Q20470_S_A_12819	435	12819	619.824	2	1237.63	1237.63	2.5363	0	49.13	1.95488e-05	165	175	R	VLPNIEPDGER	I		3503	Q20470_S_A.27255.27255.2.dta	gb|KLL12109.1|	flavoprotein disulfide reductase [Frankia sp. BMG5.1]
BMG5.1 + BD-N 4	F202479.dat	Q20470_S_A_1282	376	1282	374.206	2	746.397	746.4	-4.19346	0	22.04	0.00625173	25	31	R	VVMPSSK	I		2500	Q20470_S_A.16410.16410.2.dta	gb|KLL12655.1|	30S ribosomal protein S8 [Frankia sp. BMG5.1]
BMG5.1 + BD-N 4	F202479.dat	Q20470_S_A_12820	363	12820	619.835	2	1237.65	1237.66	-0.519531	0	41.8	0.000125532	175	185	K	IATDQYVSTIK	S		3425	Q20470_S_A.26260.26260.2.dta	gb|KLL09802.1|	sugar ABC transporter substrate-binding protein [Frankia sp. BMG5.1]
BMG5.1 + BD-N 4	F202479.dat	Q20470_S_A_12821	363	12821	619.836	2	1237.66	1237.66	1.5489	0	54.48	4.99032e-06	175	185	K	IATDQYVSTIK	S		3413	Q20470_S_A.26113.26113.2.dta	gb|KLL09802.1|	sugar ABC transporter substrate-binding protein [Frankia sp. BMG5.1]
BMG5.1 + BD-N 4	F202479.dat	Q20470_S_A_12822	363	12822	619.837	2	1237.66	1237.66	3.32645	0	51.89	6.47143e-06	175	185	K	IATDQYVSTIK	S		3402	Q20470_S_A.25974.25974.2.dta	gb|KLL09802.1|	sugar ABC transporter substrate-binding protein [Frankia sp. BMG5.1]
BMG5.1 + BD-N 4	F202479.dat	Q20470_S_A_12823	363	12823	619.838	2	1237.66	1237.66	4.70002	0	27.25	0.00197783	175	185	K	IATDQYVSTIK	S		3438	Q20470_S_A.26432.26432.2.dta	gb|KLL09802.1|	sugar ABC transporter substrate-binding protein [Frankia sp. BMG5.1]
BMG5.1 + BD-N 4	F202479.dat	Q20470_S_A_1283	376	1283	374.206	2	746.397	746.4	-4.19346	0	27.86	0.00163682	25	31	R	VVMPSSK	I		2394	Q20470_S_A.15384.15384.2.dta	gb|KLL12655.1|	30S ribosomal protein S8 [Frankia sp. BMG5.1]
BMG5.1 + BD-N 4	F202479.dat	Q20470_S_A_1284	376	1284	374.206	2	746.397	746.4	-4.03269	0	16.19	0.0240436	25	31	R	VVMPSSK	I		2330	Q20470_S_A.14780.14780.2.dta	gb|KLL12655.1|	30S ribosomal protein S8 [Frankia sp. BMG5.1]
BMG5.1 + BD-N 4	F202479.dat	Q20470_S_A_1285	376	1285	374.206	2	746.397	746.4	-4.03269	0	30.59	0.000872971	25	31	R	VVMPSSK	I		2246	Q20470_S_A.13995.13995.2.dta	gb|KLL12655.1|	30S ribosomal protein S8 [Frankia sp. BMG5.1]
BMG5.1 + BD-N 4	F202479.dat	Q20470_S_A_12853	46	12853	620.293	2	1238.57	1238.58	-4.66099	0	31.87	0.00065013	140	150	R	LTYDGSIADER	G		3041	Q20470_S_A.21901.21901.2.dta	gb|KLL11046.1|	proteasome subunit alpha [Frankia sp. BMG5.1]
BMG5.1 + BD-N 4	F202479.dat	Q20470_S_A_12854	46	12854	620.295	2	1238.57	1238.58	-2.57796	0	32.4	0.00057544	140	150	R	LTYDGSIADER	G		3028	Q20470_S_A.21770.21770.2.dta	gb|KLL11046.1|	proteasome subunit alpha [Frankia sp. BMG5.1]
BMG5.1 + BD-N 4	F202479.dat	Q20470_S_A_12855	46	12855	620.295	2	1238.58	1238.58	-1.39919	0	47.02	1.98609e-05	140	150	R	LTYDGSIADER	G		3105	Q20470_S_A.22570.22570.2.dta	gb|KLL11046.1|	proteasome subunit alpha [Frankia sp. BMG5.1]
BMG5.1 + BD-N 4	F202479.dat	Q20470_S_A_12856	46	12856	620.296	2	1238.58	1238.58	-0.0266435	0	48.33	1.46893e-05	140	150	R	LTYDGSIADER	G		3090	Q20470_S_A.22409.22409.2.dta	gb|KLL11046.1|	proteasome subunit alpha [Frankia sp. BMG5.1]
BMG5.1 + BD-N 4	F202479.dat	Q20470_S_A_12857	46	12857	620.296	2	1238.58	1238.58	0.0702418	0	88	1.58489e-09	140	150	R	LTYDGSIADER	G		3169	Q20470_S_A.23235.23235.2.dta	gb|KLL11046.1|	proteasome subunit alpha [Frankia sp. BMG5.1]
BMG5.1 + BD-N 4	F202479.dat	Q20470_S_A_12858	46	12858	620.297	2	1238.58	1238.58	0.473931	0	81.85	6.53131e-09	140	150	R	LTYDGSIADER	G		3191	Q20470_S_A.23472.23472.2.dta	gb|KLL11046.1|	proteasome subunit alpha [Frankia sp. BMG5.1]
BMG5.1 + BD-N 4	F202479.dat	Q20470_S_A_12859	46	12859	620.297	2	1238.58	1238.58	0.570816	0	68.38	1.45211e-07	140	150	R	LTYDGSIADER	G		3145	Q20470_S_A.22983.22983.2.dta	gb|KLL11046.1|	proteasome subunit alpha [Frankia sp. BMG5.1]
BMG5.1 + BD-N 4	F202479.dat	Q20470_S_A_1286	376	1286	374.206	2	746.397	746.4	-4.03269	0	31.89	0.000647143	25	31	R	VVMPSSK	I		2257	Q20470_S_A.14091.14091.2.dta	gb|KLL12655.1|	30S ribosomal protein S8 [Frankia sp. BMG5.1]
BMG5.1 + BD-N 4	F202479.dat	Q20470_S_A_12860	46	12860	620.297	2	1238.58	1238.58	0.861472	0	81.7	6.76083e-09	140	150	R	LTYDGSIADER	G		3212	Q20470_S_A.23707.23707.2.dta	gb|KLL11046.1|	proteasome subunit alpha [Frankia sp. BMG5.1]
BMG5.1 + BD-N 4	F202479.dat	Q20470_S_A_12861	46	12861	620.297	2	1238.58	1238.58	0.861472	0	73.15	4.84172e-08	140	150	R	LTYDGSIADER	G		3256	Q20470_S_A.24198.24198.2.dta	gb|KLL11046.1|	proteasome subunit alpha [Frankia sp. BMG5.1]
BMG5.1 + BD-N 4	F202479.dat	Q20470_S_A_12862	46	12862	620.297	2	1238.58	1238.58	0.958357	0	70.97	7.99834e-08	140	150	R	LTYDGSIADER	G		3180	Q20470_S_A.23355.23355.2.dta	gb|KLL11046.1|	proteasome subunit alpha [Frankia sp. BMG5.1]
BMG5.1 + BD-N 4	F202479.dat	Q20470_S_A_12863	46	12863	620.297	2	1238.58	1238.58	1.07139	0	62.89	5.14044e-07	140	150	R	LTYDGSIADER	G		3158	Q20470_S_A.23114.23114.2.dta	gb|KLL11046.1|	proteasome subunit alpha [Frankia sp. BMG5.1]
BMG5.1 + BD-N 4	F202479.dat	Q20470_S_A_12864	46	12864	620.297	2	1238.58	1238.58	1.07139	0	69.1	1.23027e-07	140	150	R	LTYDGSIADER	G		3245	Q20470_S_A.24073.24073.2.dta	gb|KLL11046.1|	proteasome subunit alpha [Frankia sp. BMG5.1]
BMG5.1 + BD-N 4	F202479.dat	Q20470_S_A_12865	46	12865	620.297	2	1238.58	1238.58	1.16828	0	81.69	6.77642e-09	140	150	R	LTYDGSIADER	G		3202	Q20470_S_A.23589.23589.2.dta	gb|KLL11046.1|	proteasome subunit alpha [Frankia sp. BMG5.1]
BMG5.1 + BD-N 4	F202479.dat	Q20470_S_A_12866	46	12866	620.297	2	1238.58	1238.58	1.26516	0	66.14	2.4322e-07	140	150	R	LTYDGSIADER	G		3278	Q20470_S_A.24469.24469.2.dta	gb|KLL11046.1|	proteasome subunit alpha [Frankia sp. BMG5.1]
BMG5.1 + BD-N 4	F202479.dat	Q20470_S_A_12867	46	12867	620.297	2	1238.58	1238.58	1.26516	0	57.34	1.84502e-06	140	150	R	LTYDGSIADER	G		3301	Q20470_S_A.24745.24745.2.dta	gb|KLL11046.1|	proteasome subunit alpha [Frankia sp. BMG5.1]
BMG5.1 + BD-N 4	F202479.dat	Q20470_S_A_12868	46	12868	620.297	2	1238.58	1238.58	1.36205	0	81.79	6.62217e-09	140	150	R	LTYDGSIADER	G		3223	Q20470_S_A.23826.23826.2.dta	gb|KLL11046.1|	proteasome subunit alpha [Frankia sp. BMG5.1]
BMG5.1 + BD-N 4	F202479.dat	Q20470_S_A_12869	46	12869	620.297	2	1238.58	1238.58	1.55582	0	61.32	7.37904e-07	140	150	R	LTYDGSIADER	G		3290	Q20470_S_A.24607.24607.2.dta	gb|KLL11046.1|	proteasome subunit alpha [Frankia sp. BMG5.1]
BMG5.1 + BD-N 4	F202479.dat	Q20470_S_A_1287	376	1287	374.206	2	746.397	746.4	-4.03269	0	31.49	0.000709578	25	31	R	VVMPSSK	I		2267	Q20470_S_A.14188.14188.2.dta	gb|KLL12655.1|	30S ribosomal protein S8 [Frankia sp. BMG5.1]
BMG5.1 + BD-N 4	F202479.dat	Q20470_S_A_12870	46	12870	620.297	2	1238.58	1238.58	1.74959	0	81.6	6.91831e-09	140	150	R	LTYDGSIADER	G		3267	Q20470_S_A.24332.24332.2.dta	gb|KLL11046.1|	proteasome subunit alpha [Frankia sp. BMG5.1]
BMG5.1 + BD-N 4	F202479.dat	Q20470_S_A_12871	46	12871	620.298	2	1238.58	1238.58	2.15328	0	81.77	6.65273e-09	140	150	R	LTYDGSIADER	G		3234	Q20470_S_A.23946.23946.2.dta	gb|KLL11046.1|	proteasome subunit alpha [Frankia sp. BMG5.1]
BMG5.1 + BD-N 4	F202479.dat	Q20470_S_A_12874	76	12874	620.799	2	1239.58	1239.58	-1.43032	0	42.29	5.90201e-05	143	154	R	HDGEGVAEVTAR	A		3634	Q20470_S_A.29008.29008.2.dta	ref|WP_052914325.1|	hypothetical protein [Frankia sp. BMG5.1]
BMG5.1 + BD-N 4	F202479.dat	Q20470_S_A_12875	56	12875	620.854	2	1239.69	1239.69	-0.245222	0	34.76	0.000417744	494	506	R	AAQAPGTLTAALR	L		3619	Q20470_S_A.28793.28793.2.dta	gb|KLL12611.1|	NADH-quinone oxidoreductase subunit G [Frankia sp. BMG5.1]
BMG5.1 + BD-N 4	F202479.dat	Q20470_S_A_12876	56	12876	620.854	2	1239.69	1239.69	-0.148424	0	27.64	0.00215234	494	506	R	AAQAPGTLTAALR	L		3632	Q20470_S_A.28969.28969.2.dta	gb|KLL12611.1|	NADH-quinone oxidoreductase subunit G [Frankia sp. BMG5.1]
BMG5.1 + BD-N 4	F202479.dat	Q20470_S_A_12877	56	12877	620.855	2	1239.69	1239.69	0.83569	0	42.67	6.21867e-05	494	506	R	AAQAPGTLTAALR	L		3608	Q20470_S_A.28644.28644.2.dta	gb|KLL12611.1|	NADH-quinone oxidoreductase subunit G [Frankia sp. BMG5.1]
BMG5.1 + BD-N 4	F202479.dat	Q20470_S_A_1288	376	1288	374.206	2	746.397	746.4	-4.03269	0	19.91	0.0102094	25	31	R	VVMPSSK	I		2173	Q20470_S_A.13297.13297.2.dta	gb|KLL12655.1|	30S ribosomal protein S8 [Frankia sp. BMG5.1]
BMG5.1 + BD-N 4	F202479.dat	Q20470_S_A_12884	549	12884	621.847	2	1241.68	1241.68	1.71059	0	36.91	0.00048889	267	276	R	VLAQELEWVR	S		3762	Q20470_S_A.31046.31046.2.dta	gb|KLL11542.1|	ABC transporter ATP-binding protein [Frankia sp. BMG5.1]
BMG5.1 + BD-N 4	F202479.dat	Q20470_S_A_12885	54	12885	621.862	2	1241.71	1241.71	1.00265	0	48.55	2.16437e-05	4	16	K	LAGQVALVTGASR	G		3586	Q20470_S_A.28353.28353.2.dta	gb|KLL12387.1|	3-oxoacyl-ACP reductase [Frankia sp. BMG5.1]
BMG5.1 + BD-N 4	F202479.dat	Q20470_S_A_12886	54	12886	621.863	2	1241.71	1241.71	1.88853	0	52.17	9.40441e-06	4	16	K	LAGQVALVTGASR	G		3575	Q20470_S_A.28201.28201.2.dta	gb|KLL12387.1|	3-oxoacyl-ACP reductase [Frankia sp. BMG5.1]
BMG5.1 + BD-N 4	F202479.dat	Q20470_S_A_12887	609	12887	414.914	3	1241.72	1241.72	-2.83477	0	28.27	0.00178723	324	334	R	FVVLEGLGRPR	I		3720	Q20470_S_A.30360.30360.3.dta	gb|KLL10210.1|	3-dehydroquinate synthase [Frankia sp. BMG5.1]
BMG5.1 + BD-N 4	F202479.dat	Q20470_S_A_12888	191	12888	622.308	2	1242.6	1242.6	-1.5878	0	37.75	0.00016788	36	46	K	VSQAMTEQPPR	G		2142	Q20470_S_A.13014.13014.2.dta	gb|KLL13120.1|	hypothetical protein FrCorBMG51_01085 [Frankia sp. BMG5.1]
BMG5.1 + BD-N 4	F202479.dat	Q20470_S_A_12889	191	12889	622.309	2	1242.6	1242.6	1.06792	0	28.56	0.00160213	36	46	K	VSQAMTEQPPR	G		2164	Q20470_S_A.13221.13221.2.dta	gb|KLL13120.1|	hypothetical protein FrCorBMG51_01085 [Frankia sp. BMG5.1]
BMG5.1 + BD-N 4	F202479.dat	Q20470_S_A_1289	376	1289	374.206	2	746.397	746.4	-3.95231	0	23.06	0.00494311	25	31	R	VVMPSSK	I		2204	Q20470_S_A.13593.13593.2.dta	gb|KLL12655.1|	30S ribosomal protein S8 [Frankia sp. BMG5.1]
BMG5.1 + BD-N 4	F202479.dat	Q20470_S_A_12890	191	12890	622.31	2	1242.6	1242.6	1.55078	0	31.55	0.000979779	36	46	K	VSQAMTEQPPR	G		2214	Q20470_S_A.13688.13688.2.dta	gb|KLL13120.1|	hypothetical protein FrCorBMG51_01085 [Frankia sp. BMG5.1]
BMG5.1 + BD-N 4	F202479.dat	Q20470_S_A_12891	191	12891	622.31	2	1242.6	1242.6	1.55078	0	44.77	4.66797e-05	36	46	K	VSQAMTEQPPR	G		2098	Q20470_S_A.12609.12609.2.dta	gb|KLL13120.1|	hypothetical protein FrCorBMG51_01085 [Frankia sp. BMG5.1]
BMG5.1 + BD-N 4	F202479.dat	Q20470_S_A_12892	191	12892	622.31	2	1242.61	1242.6	2.04973	0	37.19	0.000267379	36	46	K	VSQAMTEQPPR	G		2056	Q20470_S_A.12231.12231.2.dta	gb|KLL13120.1|	hypothetical protein FrCorBMG51_01085 [Frankia sp. BMG5.1]
BMG5.1 + BD-N 4	F202479.dat	Q20470_S_A_12893	191	12893	622.31	2	1242.61	1242.6	2.1463	0	33.43	0.000635518	36	46	K	VSQAMTEQPPR	G		2186	Q20470_S_A.13417.13417.2.dta	gb|KLL13120.1|	hypothetical protein FrCorBMG51_01085 [Frankia sp. BMG5.1]
BMG5.1 + BD-N 4	F202479.dat	Q20470_S_A_12894	191	12894	622.31	2	1242.61	1242.6	2.33944	0	29.66	0.00140586	36	46	K	VSQAMTEQPPR	G		2241	Q20470_S_A.13944.13944.2.dta	gb|KLL13120.1|	hypothetical protein FrCorBMG51_01085 [Frankia sp. BMG5.1]
BMG5.1 + BD-N 4	F202479.dat	Q20470_S_A_12895	191	12895	622.31	2	1242.61	1242.6	2.43602	0	32.7	0.000698141	36	46	K	VSQAMTEQPPR	G		2153	Q20470_S_A.13113.13113.2.dta	gb|KLL13120.1|	hypothetical protein FrCorBMG51_01085 [Frankia sp. BMG5.1]
BMG5.1 + BD-N 4	F202479.dat	Q20470_S_A_12896	191	12896	622.31	2	1242.61	1242.6	2.62916	0	32.68	0.000701364	36	46	K	VSQAMTEQPPR	G		2046	Q20470_S_A.12141.12141.2.dta	gb|KLL13120.1|	hypothetical protein FrCorBMG51_01085 [Frankia sp. BMG5.1]
BMG5.1 + BD-N 4	F202479.dat	Q20470_S_A_12897	191	12897	622.31	2	1242.61	1242.6	2.72573	0	19.38	0.0149949	36	46	K	VSQAMTEQPPR	G		2132	Q20470_S_A.12915.12915.2.dta	gb|KLL13120.1|	hypothetical protein FrCorBMG51_01085 [Frankia sp. BMG5.1]
BMG5.1 + BD-N 4	F202479.dat	Q20470_S_A_12898	191	12898	622.31	2	1242.61	1242.6	2.8223	0	45.04	4.07327e-05	36	46	K	VSQAMTEQPPR	G		2035	Q20470_S_A.12047.12047.2.dta	gb|KLL13120.1|	hypothetical protein FrCorBMG51_01085 [Frankia sp. BMG5.1]
BMG5.1 + BD-N 4	F202479.dat	Q20470_S_A_12899	191	12899	622.311	2	1242.61	1242.6	4.20649	0	49.36	1.68023e-05	36	46	K	VSQAMTEQPPR	G		2067	Q20470_S_A.12325.12325.2.dta	gb|KLL13120.1|	hypothetical protein FrCorBMG51_01085 [Frankia sp. BMG5.1]
BMG5.1 + BD-N 4	F202479.dat	Q20470_S_A_129	8	129	351.213	2	700.412	700.412	-0.505417	0	39.51	0.000111944	201	207	R	VVALDGK	V		2880	Q20470_S_A.20250.20250.2.dta	gb|KLL12696.1|	succinyl-CoA synthetase subunit beta [Frankia sp. BMG5.1]
BMG5.1 + BD-N 4	F202479.dat	Q20470_S_A_1290	376	1290	374.206	2	746.397	746.4	-3.79153	0	14.44	0.0359749	25	31	R	VVMPSSK	I		2277	Q20470_S_A.14286.14286.2.dta	gb|KLL12655.1|	30S ribosomal protein S8 [Frankia sp. BMG5.1]
BMG5.1 + BD-N 4	F202479.dat	Q20470_S_A_1291	376	1291	374.206	2	746.397	746.4	-3.63076	0	23.06	0.00494311	25	31	R	VVMPSSK	I		2299	Q20470_S_A.14485.14485.2.dta	gb|KLL12655.1|	30S ribosomal protein S8 [Frankia sp. BMG5.1]
BMG5.1 + BD-N 4	F202479.dat	Q20470_S_A_12924	276	12924	622.827	2	1243.64	1243.64	-0.503361	0	49.69	2.36278e-05	258	269	R	VGDEVVDGSVLR	R		3549	Q20470_S_A.27861.27861.2.dta	gb|KLL12726.1|	ATP synthase subunit delta [Frankia sp. BMG5.1]
BMG5.1 + BD-N 4	F202479.dat	Q20470_S_A_12925	276	12925	622.827	2	1243.64	1243.64	-0.40687	0	60.74	1.85534e-06	258	269	R	VGDEVVDGSVLR	R		3560	Q20470_S_A.28005.28005.2.dta	gb|KLL12726.1|	ATP synthase subunit delta [Frankia sp. BMG5.1]
BMG5.1 + BD-N 4	F202479.dat	Q20470_S_A_12926	276	12926	622.828	2	1243.64	1243.64	0.188157	0	49.35	2.3229e-05	258	269	R	VGDEVVDGSVLR	R		3571	Q20470_S_A.28151.28151.2.dta	gb|KLL12726.1|	ATP synthase subunit delta [Frankia sp. BMG5.1]
BMG5.1 + BD-N 4	F202479.dat	Q20470_S_A_12927	276	12927	622.828	2	1243.64	1243.64	0.879675	0	32.85	0.0010376	258	269	R	VGDEVVDGSVLR	R		3462	Q20470_S_A.26728.26728.2.dta	gb|KLL12726.1|	ATP synthase subunit delta [Frankia sp. BMG5.1]
BMG5.1 + BD-N 4	F202479.dat	Q20470_S_A_12931	111	12931	623.307	2	1244.6	1244.6	-0.271573	0	31.53	0.00140614	120	130	R	QNPTTEEAVTR	T		1524	Q20470_S_A.7622.7622.2.dta	gb|KLL10463.1|	hypothetical protein FrCorBMG51_17990 [Frankia sp. BMG5.1]
BMG5.1 + BD-N 4	F202479.dat	Q20470_S_A_12932	111	12932	623.307	2	1244.6	1244.6	-0.0787402	0	20.98	0.0151619	120	130	R	QNPTTEEAVTR	T		1763	Q20470_S_A.9637.9637.2.dta	gb|KLL10463.1|	hypothetical protein FrCorBMG51_17990 [Frankia sp. BMG5.1]
BMG5.1 + BD-N 4	F202479.dat	Q20470_S_A_12933	111	12933	623.307	2	1244.6	1244.6	0.0176764	0	22	0.0119882	120	130	R	QNPTTEEAVTR	T		1932	Q20470_S_A.11132.11132.2.dta	gb|KLL10463.1|	hypothetical protein FrCorBMG51_17990 [Frankia sp. BMG5.1]
BMG5.1 + BD-N 4	F202479.dat	Q20470_S_A_12934	111	12934	623.307	2	1244.6	1244.6	0.114093	0	33.66	0.000818001	120	130	R	QNPTTEEAVTR	T		1690	Q20470_S_A.9018.9018.2.dta	gb|KLL10463.1|	hypothetical protein FrCorBMG51_17990 [Frankia sp. BMG5.1]
BMG5.1 + BD-N 4	F202479.dat	Q20470_S_A_12935	111	12935	623.307	2	1244.6	1244.6	0.210509	0	32.81	0.000994841	120	130	R	QNPTTEEAVTR	T		1680	Q20470_S_A.8931.8931.2.dta	gb|KLL10463.1|	hypothetical protein FrCorBMG51_17990 [Frankia sp. BMG5.1]
BMG5.1 + BD-N 4	F202479.dat	Q20470_S_A_12936	111	12936	623.307	2	1244.6	1244.6	0.306926	0	26.9	0.00367513	120	130	R	QNPTTEEAVTR	T		1534	Q20470_S_A.7703.7703.2.dta	gb|KLL10463.1|	hypothetical protein FrCorBMG51_17990 [Frankia sp. BMG5.1]
BMG5.1 + BD-N 4	F202479.dat	Q20470_S_A_12937	111	12937	623.307	2	1244.6	1244.6	0.306926	0	31.11	0.00139403	120	130	R	QNPTTEEAVTR	T		1660	Q20470_S_A.8755.8755.2.dta	gb|KLL10463.1|	hypothetical protein FrCorBMG51_17990 [Frankia sp. BMG5.1]
BMG5.1 + BD-N 4	F202479.dat	Q20470_S_A_12938	111	12938	623.307	2	1244.6	1244.6	0.306926	0	34.81	0.000594665	120	130	R	QNPTTEEAVTR	T		1649	Q20470_S_A.8666.8666.2.dta	gb|KLL10463.1|	hypothetical protein FrCorBMG51_17990 [Frankia sp. BMG5.1]
BMG5.1 + BD-N 4	F202479.dat	Q20470_S_A_12939	111	12939	623.308	2	1244.6	1244.6	0.612245	0	30.42	0.00163408	120	130	R	QNPTTEEAVTR	T		1815	Q20470_S_A.10097.10097.2.dta	gb|KLL10463.1|	hypothetical protein FrCorBMG51_17990 [Frankia sp. BMG5.1]
BMG5.1 + BD-N 4	F202479.dat	Q20470_S_A_1294	376	1294	374.206	2	746.397	746.4	-3.22883	0	21.34	0.00734514	25	31	R	VVMPSSK	I		2120	Q20470_S_A.12808.12808.2.dta	gb|KLL12655.1|	30S ribosomal protein S8 [Frankia sp. BMG5.1]
BMG5.1 + BD-N 4	F202479.dat	Q20470_S_A_12940	111	12940	623.308	2	1244.6	1244.6	0.612245	0	42.54	0.000100293	120	130	R	QNPTTEEAVTR	T		1732	Q20470_S_A.9367.9367.2.dta	gb|KLL10463.1|	hypothetical protein FrCorBMG51_17990 [Frankia sp. BMG5.1]
BMG5.1 + BD-N 4	F202479.dat	Q20470_S_A_12941	111	12941	623.308	2	1244.6	1244.6	0.805078	0	55.48	5.09651e-06	120	130	R	QNPTTEEAVTR	T		1514	Q20470_S_A.7543.7543.2.dta	gb|KLL10463.1|	hypothetical protein FrCorBMG51_17990 [Frankia sp. BMG5.1]
BMG5.1 + BD-N 4	F202479.dat	Q20470_S_A_12942	111	12942	623.308	2	1244.6	1244.6	0.901495	0	17.44	0.0324543	120	130	R	QNPTTEEAVTR	T		2025	Q20470_S_A.11953.11953.2.dta	gb|KLL10463.1|	hypothetical protein FrCorBMG51_17990 [Frankia sp. BMG5.1]
BMG5.1 + BD-N 4	F202479.dat	Q20470_S_A_12943	111	12943	623.308	2	1244.6	1244.6	0.901495	0	42.93	9.16796e-05	120	130	R	QNPTTEEAVTR	T		1879	Q20470_S_A.10673.10673.2.dta	gb|KLL10463.1|	hypothetical protein FrCorBMG51_17990 [Frankia sp. BMG5.1]
BMG5.1 + BD-N 4	F202479.dat	Q20470_S_A_12944	111	12944	623.308	2	1244.6	1244.6	0.901495	0	21.33	0.0132517	120	130	R	QNPTTEEAVTR	T		1670	Q20470_S_A.8843.8843.2.dta	gb|KLL10463.1|	hypothetical protein FrCorBMG51_17990 [Frankia sp. BMG5.1]
BMG5.1 + BD-N 4	F202479.dat	Q20470_S_A_12945	111	12945	623.308	2	1244.6	1244.6	0.901495	0	16.52	0.0401118	120	130	R	QNPTTEEAVTR	T		1825	Q20470_S_A.10190.10190.2.dta	gb|KLL10463.1|	hypothetical protein FrCorBMG51_17990 [Frankia sp. BMG5.1]
BMG5.1 + BD-N 4	F202479.dat	Q20470_S_A_12946	111	12946	623.308	2	1244.6	1244.6	0.997911	0	19.71	0.020312	120	130	R	QNPTTEEAVTR	T		2077	Q20470_S_A.12421.12421.2.dta	gb|KLL10463.1|	hypothetical protein FrCorBMG51_17990 [Frankia sp. BMG5.1]
BMG5.1 + BD-N 4	F202479.dat	Q20470_S_A_12947	111	12947	623.308	2	1244.6	1244.6	0.997911	0	23.2	0.00909397	120	130	R	QNPTTEEAVTR	T		1773	Q20470_S_A.9723.9723.2.dta	gb|KLL10463.1|	hypothetical protein FrCorBMG51_17990 [Frankia sp. BMG5.1]
BMG5.1 + BD-N 4	F202479.dat	Q20470_S_A_12948	111	12948	623.308	2	1244.6	1244.6	0.997911	0	17.38	0.0347339	120	130	R	QNPTTEEAVTR	T		1700	Q20470_S_A.9104.9104.2.dta	gb|KLL10463.1|	hypothetical protein FrCorBMG51_17990 [Frankia sp. BMG5.1]
BMG5.1 + BD-N 4	F202479.dat	Q20470_S_A_1295	376	1295	374.207	2	746.399	746.4	-0.68328	0	13.64	0.0432514	25	31	R	VVMPSSK	I		2426	Q20470_S_A.15689.15689.2.dta	gb|KLL12655.1|	30S ribosomal protein S8 [Frankia sp. BMG5.1]
BMG5.1 + BD-N 4	F202479.dat	Q20470_S_A_12950	111	12950	623.308	2	1244.6	1244.6	1.09433	0	45.03	5.96697e-05	120	130	R	QNPTTEEAVTR	T		1639	Q20470_S_A.8574.8574.2.dta	gb|KLL10463.1|	hypothetical protein FrCorBMG51_17990 [Frankia sp. BMG5.1]
BMG5.1 + BD-N 4	F202479.dat	Q20470_S_A_12951	111	12951	623.308	2	1244.6	1244.6	1.09433	0	28.8	0.00250469	120	130	R	QNPTTEEAVTR	T		1752	Q20470_S_A.9547.9547.2.dta	gb|KLL10463.1|	hypothetical protein FrCorBMG51_17990 [Frankia sp. BMG5.1]
BMG5.1 + BD-N 4	F202479.dat	Q20470_S_A_12952	111	12952	623.308	2	1244.6	1244.6	1.19074	0	25.02	0.00598072	120	130	R	QNPTTEEAVTR	T		1836	Q20470_S_A.10286.10286.2.dta	gb|KLL10463.1|	hypothetical protein FrCorBMG51_17990 [Frankia sp. BMG5.1]
BMG5.1 + BD-N 4	F202479.dat	Q20470_S_A_12954	111	12954	623.308	2	1244.6	1244.6	1.28716	0	20.35	0.0175289	120	130	R	QNPTTEEAVTR	T		1575	Q20470_S_A.8045.8045.2.dta	gb|KLL10463.1|	hypothetical protein FrCorBMG51_17990 [Frankia sp. BMG5.1]
BMG5.1 + BD-N 4	F202479.dat	Q20470_S_A_12955	111	12955	623.308	2	1244.6	1244.6	1.38358	0	27.96	0.00303916	120	130	R	QNPTTEEAVTR	T		1608	Q20470_S_A.8314.8314.2.dta	gb|KLL10463.1|	hypothetical protein FrCorBMG51_17990 [Frankia sp. BMG5.1]
BMG5.1 + BD-N 4	F202479.dat	Q20470_S_A_12956	111	12956	623.308	2	1244.6	1244.6	1.47999	0	16.79	0.0397881	120	130	R	QNPTTEEAVTR	T		1721	Q20470_S_A.9279.9279.2.dta	gb|KLL10463.1|	hypothetical protein FrCorBMG51_17990 [Frankia sp. BMG5.1]
BMG5.1 + BD-N 4	F202479.dat	Q20470_S_A_12958	111	12958	623.308	2	1244.6	1244.6	1.47999	0	16.42	0.0433265	120	130	R	QNPTTEEAVTR	T		1804	Q20470_S_A.10002.10002.2.dta	gb|KLL10463.1|	hypothetical protein FrCorBMG51_17990 [Frankia sp. BMG5.1]
BMG5.1 + BD-N 4	F202479.dat	Q20470_S_A_1296	19	1296	374.212	2	746.41	746.411	-1.31965	0	33.61	0.000435512	236	242	R	IASVMAR	D		3367	Q20470_S_A.25548.25548.2.dta	gb|KLL13084.1|	phosphoenolpyruvate carboxykinase [Frankia sp. BMG5.1]
BMG5.1 + BD-N 4	F202479.dat	Q20470_S_A_12960	111	12960	623.308	2	1244.6	1244.6	1.59248	0	23.71	0.00808637	120	130	R	QNPTTEEAVTR	T		1711	Q20470_S_A.9194.9194.2.dta	gb|KLL10463.1|	hypothetical protein FrCorBMG51_17990 [Frankia sp. BMG5.1]
BMG5.1 + BD-N 4	F202479.dat	Q20470_S_A_12962	111	12962	623.308	2	1244.6	1244.6	1.59248	0	16.74	0.0402489	120	130	R	QNPTTEEAVTR	T		1742	Q20470_S_A.9457.9457.2.dta	gb|KLL10463.1|	hypothetical protein FrCorBMG51_17990 [Frankia sp. BMG5.1]
BMG5.1 + BD-N 4	F202479.dat	Q20470_S_A_12963	111	12963	623.308	2	1244.6	1244.6	1.6889	0	42.85	9.8572e-05	120	130	R	QNPTTEEAVTR	T		1544	Q20470_S_A.7784.7784.2.dta	gb|KLL10463.1|	hypothetical protein FrCorBMG51_17990 [Frankia sp. BMG5.1]
BMG5.1 + BD-N 4	F202479.dat	Q20470_S_A_12964	111	12964	623.308	2	1244.6	1244.6	1.6889	0	23.29	0.00890745	120	130	R	QNPTTEEAVTR	T		1555	Q20470_S_A.7871.7871.2.dta	gb|KLL10463.1|	hypothetical protein FrCorBMG51_17990 [Frankia sp. BMG5.1]
BMG5.1 + BD-N 4	F202479.dat	Q20470_S_A_12965	111	12965	623.308	2	1244.6	1244.6	1.78531	0	21.06	0.0148852	120	130	R	QNPTTEEAVTR	T		1618	Q20470_S_A.8402.8402.2.dta	gb|KLL10463.1|	hypothetical protein FrCorBMG51_17990 [Frankia sp. BMG5.1]
BMG5.1 + BD-N 4	F202479.dat	Q20470_S_A_12966	111	12966	623.308	2	1244.6	1244.6	1.97815	0	31.79	0.00125821	120	130	R	QNPTTEEAVTR	T		1565	Q20470_S_A.7958.7958.2.dta	gb|KLL10463.1|	hypothetical protein FrCorBMG51_17990 [Frankia sp. BMG5.1]
BMG5.1 + BD-N 4	F202479.dat	Q20470_S_A_12967	111	12967	623.308	2	1244.6	1244.6	2.07456	0	31.69	0.00135528	120	130	R	QNPTTEEAVTR	T		1794	Q20470_S_A.9905.9905.2.dta	gb|KLL10463.1|	hypothetical protein FrCorBMG51_17990 [Frankia sp. BMG5.1]
BMG5.1 + BD-N 4	F202479.dat	Q20470_S_A_1297	19	1297	374.212	2	746.41	746.411	-0.917725	0	31.37	0.000729458	236	242	R	IASVMAR	D		3354	Q20470_S_A.25393.25393.2.dta	gb|KLL13084.1|	phosphoenolpyruvate carboxykinase [Frankia sp. BMG5.1]
BMG5.1 + BD-N 4	F202479.dat	Q20470_S_A_12970	111	12970	623.309	2	1244.6	1244.6	2.36381	0	40.21	0.000190559	120	130	R	QNPTTEEAVTR	T		1783	Q20470_S_A.9810.9810.2.dta	gb|KLL10463.1|	hypothetical protein FrCorBMG51_17990 [Frankia sp. BMG5.1]
BMG5.1 + BD-N 4	F202479.dat	Q20470_S_A_12973	111	12973	623.309	2	1244.6	1244.6	2.57271	0	37.9	0.000324362	120	130	R	QNPTTEEAVTR	T		1628	Q20470_S_A.8487.8487.2.dta	gb|KLL10463.1|	hypothetical protein FrCorBMG51_17990 [Frankia sp. BMG5.1]
BMG5.1 + BD-N 4	F202479.dat	Q20470_S_A_12974	111	12974	623.309	2	1244.6	1244.6	2.66913	0	16.11	0.0489813	120	130	R	QNPTTEEAVTR	T		1942	Q20470_S_A.11223.11223.2.dta	gb|KLL10463.1|	hypothetical protein FrCorBMG51_17990 [Frankia sp. BMG5.1]
BMG5.1 + BD-N 4	F202479.dat	Q20470_S_A_12975	111	12975	623.309	2	1244.6	1244.6	2.76555	0	18.28	0.0297187	120	130	R	QNPTTEEAVTR	T		1911	Q20470_S_A.10948.10948.2.dta	gb|KLL10463.1|	hypothetical protein FrCorBMG51_17990 [Frankia sp. BMG5.1]
BMG5.1 + BD-N 4	F202479.dat	Q20470_S_A_12976	111	12976	623.309	2	1244.6	1244.6	2.86196	0	22.21	0.0120235	120	130	R	QNPTTEEAVTR	T		1900	Q20470_S_A.10857.10857.2.dta	gb|KLL10463.1|	hypothetical protein FrCorBMG51_17990 [Frankia sp. BMG5.1]
BMG5.1 + BD-N 4	F202479.dat	Q20470_S_A_12977	111	12977	623.309	2	1244.6	1244.6	2.95838	0	17.59	0.0348361	120	130	R	QNPTTEEAVTR	T		1586	Q20470_S_A.8128.8128.2.dta	gb|KLL10463.1|	hypothetical protein FrCorBMG51_17990 [Frankia sp. BMG5.1]
BMG5.1 + BD-N 4	F202479.dat	Q20470_S_A_12978	111	12978	623.309	2	1244.6	1244.6	2.95838	0	20.37	0.0183667	120	130	R	QNPTTEEAVTR	T		1921	Q20470_S_A.11043.11043.2.dta	gb|KLL10463.1|	hypothetical protein FrCorBMG51_17990 [Frankia sp. BMG5.1]
BMG5.1 + BD-N 4	F202479.dat	Q20470_S_A_1298	19	1298	374.212	2	746.41	746.411	-0.917725	0	30.19	0.000957194	236	242	R	IASVMAR	D		3379	Q20470_S_A.25690.25690.2.dta	gb|KLL13084.1|	phosphoenolpyruvate carboxykinase [Frankia sp. BMG5.1]
BMG5.1 + BD-N 4	F202479.dat	Q20470_S_A_12980	111	12980	623.309	2	1244.6	1244.6	3.24763	0	17.88	0.0293273	120	130	R	QNPTTEEAVTR	T		2088	Q20470_S_A.12514.12514.2.dta	gb|KLL10463.1|	hypothetical protein FrCorBMG51_17990 [Frankia sp. BMG5.1]
BMG5.1 + BD-N 4	F202479.dat	Q20470_S_A_12982	111	12982	623.31	2	1244.61	1244.6	4.43677	0	20.6	0.0187257	120	130	R	QNPTTEEAVTR	T		1597	Q20470_S_A.8223.8223.2.dta	gb|KLL10463.1|	hypothetical protein FrCorBMG51_17990 [Frankia sp. BMG5.1]
BMG5.1 + BD-N 4	F202479.dat	Q20470_S_A_1299	19	1299	374.212	2	746.41	746.411	-0.83734	0	32.25	0.000595662	236	242	R	IASVMAR	D		3310	Q20470_S_A.24844.24844.2.dta	gb|KLL13084.1|	phosphoenolpyruvate carboxykinase [Frankia sp. BMG5.1]
BMG5.1 + BD-N 4	F202479.dat	Q20470_S_A_12990	93	12990	623.825	2	1245.64	1245.64	0.00240841	0	72.42	1.03103e-07	435	445	R	FNESPVDLLGR	L		3749	Q20470_S_A.30828.30828.2.dta	gb|KLL10870.1|	peptidase [Frankia sp. BMG5.1]
BMG5.1 + BD-N 4	F202479.dat	Q20470_S_A_12991	422	12991	623.825	2	1245.64	1245.64	0.195081	0	19.21	0.021591	332	342	K	LAQPQFEGQTK	T		2806	Q20470_S_A.19488.19488.2.dta	gb|KLL10997.1|	DNA gyrase subunit B [Frankia sp. BMG5.1]
BMG5.1 + BD-N 4	F202479.dat	Q20470_S_A_12992	422	12992	623.826	2	1245.64	1245.64	0.981828	0	28.55	0.00279274	332	342	K	LAQPQFEGQTK	T		2817	Q20470_S_A.19604.19604.2.dta	gb|KLL10997.1|	DNA gyrase subunit B [Frankia sp. BMG5.1]
BMG5.1 + BD-N 4	F202479.dat	Q20470_S_A_12993	422	12993	623.826	2	1245.64	1245.64	1.07816	0	19.65	0.0216785	332	342	K	LAQPQFEGQTK	T		2828	Q20470_S_A.19717.19717.2.dta	gb|KLL10997.1|	DNA gyrase subunit B [Frankia sp. BMG5.1]
BMG5.1 + BD-N 4	F202479.dat	Q20470_S_A_12994	422	12994	623.826	2	1245.64	1245.64	1.47957	0	22.09	0.0123603	332	342	K	LAQPQFEGQTK	T		2891	Q20470_S_A.20367.20367.2.dta	gb|KLL10997.1|	DNA gyrase subunit B [Frankia sp. BMG5.1]
BMG5.1 + BD-N 4	F202479.dat	Q20470_S_A_12995	422	12995	623.826	2	1245.64	1245.64	1.67224	0	17.48	0.0357298	332	342	K	LAQPQFEGQTK	T		2870	Q20470_S_A.20146.20146.2.dta	gb|KLL10997.1|	DNA gyrase subunit B [Frankia sp. BMG5.1]
BMG5.1 + BD-N 4	F202479.dat	Q20470_S_A_12996	422	12996	623.826	2	1245.64	1245.64	1.86491	0	20.26	0.0155412	332	342	K	LAQPQFEGQTK	T		2795	Q20470_S_A.19375.19375.2.dta	gb|KLL10997.1|	DNA gyrase subunit B [Frankia sp. BMG5.1]
BMG5.1 + BD-N 4	F202479.dat	Q20470_S_A_12997	422	12997	623.826	2	1245.64	1245.64	2.05758	0	18.46	0.0235225	332	342	K	LAQPQFEGQTK	T		2839	Q20470_S_A.19823.19823.2.dta	gb|KLL10997.1|	DNA gyrase subunit B [Frankia sp. BMG5.1]
BMG5.1 + BD-N 4	F202479.dat	Q20470_S_A_12998	422	12998	623.826	2	1245.64	1245.64	2.25026	0	19.7	0.0176801	332	342	K	LAQPQFEGQTK	T		2849	Q20470_S_A.19928.19928.2.dta	gb|KLL10997.1|	DNA gyrase subunit B [Frankia sp. BMG5.1]
BMG5.1 + BD-N 4	F202479.dat	Q20470_S_A_12999	422	12999	623.826	2	1245.64	1245.64	2.25026	0	21.94	0.0105556	332	342	K	LAQPQFEGQTK	T		2881	Q20470_S_A.20254.20254.2.dta	gb|KLL10997.1|	DNA gyrase subunit B [Frankia sp. BMG5.1]
BMG5.1 + BD-N 4	F202479.dat	Q20470_S_A_130	8	130	351.213	2	700.412	700.412	-0.219871	0	39.83	0.000103992	201	207	R	VVALDGK	V		2725	Q20470_S_A.18666.18666.2.dta	gb|KLL12696.1|	succinyl-CoA synthetase subunit beta [Frankia sp. BMG5.1]
BMG5.1 + BD-N 4	F202479.dat	Q20470_S_A_1300	19	1300	374.212	2	746.41	746.411	-0.756956	0	24.01	0.00397192	236	242	R	IASVMAR	D		3277	Q20470_S_A.24448.24448.2.dta	gb|KLL13084.1|	phosphoenolpyruvate carboxykinase [Frankia sp. BMG5.1]
BMG5.1 + BD-N 4	F202479.dat	Q20470_S_A_13000	422	13000	623.826	2	1245.64	1245.64	2.25026	0	18.52	0.0231998	332	342	K	LAQPQFEGQTK	T		2902	Q20470_S_A.20474.20474.2.dta	gb|KLL10997.1|	DNA gyrase subunit B [Frankia sp. BMG5.1]
BMG5.1 + BD-N 4	F202479.dat	Q20470_S_A_13001	422	13001	623.826	2	1245.64	1245.64	2.45899	0	19.82	0.0171982	332	342	K	LAQPQFEGQTK	T		2924	Q20470_S_A.20698.20698.2.dta	gb|KLL10997.1|	DNA gyrase subunit B [Frankia sp. BMG5.1]
BMG5.1 + BD-N 4	F202479.dat	Q20470_S_A_13002	422	13002	623.827	2	1245.64	1245.64	2.84433	0	17.87	0.0253123	332	342	K	LAQPQFEGQTK	T		2860	Q20470_S_A.20041.20041.2.dta	gb|KLL10997.1|	DNA gyrase subunit B [Frankia sp. BMG5.1]
BMG5.1 + BD-N 4	F202479.dat	Q20470_S_A_13003	422	13003	623.827	2	1245.64	1245.64	3.34207	0	20.33	0.0143659	332	342	K	LAQPQFEGQTK	T		2913	Q20470_S_A.20586.20586.2.dta	gb|KLL10997.1|	DNA gyrase subunit B [Frankia sp. BMG5.1]
BMG5.1 + BD-N 4	F202479.dat	Q20470_S_A_1301	19	1301	374.212	2	746.41	746.411	-0.676571	0	30.9	0.000812831	236	242	R	IASVMAR	D		3298	Q20470_S_A.24704.24704.2.dta	gb|KLL13084.1|	phosphoenolpyruvate carboxykinase [Frankia sp. BMG5.1]
BMG5.1 + BD-N 4	F202479.dat	Q20470_S_A_1302	19	1302	374.212	2	746.41	746.411	-0.676571	0	34.31	0.000370681	236	242	R	IASVMAR	D		3343	Q20470_S_A.25252.25252.2.dta	gb|KLL13084.1|	phosphoenolpyruvate carboxykinase [Frankia sp. BMG5.1]
BMG5.1 + BD-N 4	F202479.dat	Q20470_S_A_13027	280	13027	623.842	2	1245.67	1245.67	2.15065	0	36.42	0.000456068	2	13	M	SSQITGAQSLVR	S		3380	Q20470_S_A.25708.25708.2.dta	gb|KLL12815.1|	acetolactate synthase 1 catalytic subunit [Frankia sp. BMG5.1]
BMG5.1 + BD-N 4	F202479.dat	Q20470_S_A_13028	280	13028	623.843	2	1245.67	1245.67	2.43966	0	37.76	0.000334989	2	13	M	SSQITGAQSLVR	S		3391	Q20470_S_A.25849.25849.2.dta	gb|KLL12815.1|	acetolactate synthase 1 catalytic subunit [Frankia sp. BMG5.1]
BMG5.1 + BD-N 4	F202479.dat	Q20470_S_A_13029	280	13029	623.843	2	1245.67	1245.67	3.51538	0	35.34	0.00058483	2	13	M	SSQITGAQSLVR	S		3403	Q20470_S_A.25996.25996.2.dta	gb|KLL12815.1|	acetolactate synthase 1 catalytic subunit [Frankia sp. BMG5.1]
BMG5.1 + BD-N 4	F202479.dat	Q20470_S_A_1303	19	1303	374.213	2	746.411	746.411	-0.435417	0	31.09	0.000778037	236	242	R	IASVMAR	D		3287	Q20470_S_A.24572.24572.2.dta	gb|KLL13084.1|	phosphoenolpyruvate carboxykinase [Frankia sp. BMG5.1]
BMG5.1 + BD-N 4	F202479.dat	Q20470_S_A_13037	347	13037	624.8	2	1247.59	1247.59	0.149088	0	47.08	1.95884e-05	86	95	R	QIYDQMPEPK	W		3356	Q20470_S_A.25417.25417.2.dta	gb|KLL12606.1|	NADH-quinone oxidoreductase subunit B [Frankia sp. BMG5.1]
BMG5.1 + BD-N 4	F202479.dat	Q20470_S_A_13038	347	13038	624.8	2	1247.59	1247.59	0.437645	0	33.7	0.00042658	86	95	R	QIYDQMPEPK	W		3369	Q20470_S_A.25567.25567.2.dta	gb|KLL12606.1|	NADH-quinone oxidoreductase subunit B [Frankia sp. BMG5.1]
BMG5.1 + BD-N 4	F202479.dat	Q20470_S_A_13039	347	13039	624.801	2	1247.59	1247.59	1.03079	0	38.23	0.000150314	86	95	R	QIYDQMPEPK	W		3345	Q20470_S_A.25274.25274.2.dta	gb|KLL12606.1|	NADH-quinone oxidoreductase subunit B [Frankia sp. BMG5.1]
BMG5.1 + BD-N 4	F202479.dat	Q20470_S_A_1304	19	1304	374.213	2	746.411	746.411	-0.435417	0	33.66	0.000430527	236	242	R	IASVMAR	D		3320	Q20470_S_A.24971.24971.2.dta	gb|KLL13084.1|	phosphoenolpyruvate carboxykinase [Frankia sp. BMG5.1]
BMG5.1 + BD-N 4	F202479.dat	Q20470_S_A_13040	347	13040	624.801	2	1247.59	1247.59	1.91249	0	37.05	0.000197242	86	95	R	QIYDQMPEPK	W		3334	Q20470_S_A.25139.25139.2.dta	gb|KLL12606.1|	NADH-quinone oxidoreductase subunit B [Frankia sp. BMG5.1]
BMG5.1 + BD-N 4	F202479.dat	Q20470_S_A_13044	117	13044	416.891	3	1247.65	1247.65	-0.066525	1	36.54	0.000255093	25	34	R	EAKEELFNLR	F		3696	Q20470_S_A.29968.29968.3.dta	gb|KLL12650.1|	50S ribosomal protein L29 [Frankia sp. BMG5.1]
BMG5.1 + BD-N 4	F202479.dat	Q20470_S_A_13045	117	13045	624.835	2	1247.66	1247.65	3.9378	1	65.29	3.25381e-07	25	34	R	EAKEELFNLR	F		3696	Q20470_S_A.29972.29972.2.dta	gb|KLL12650.1|	50S ribosomal protein L29 [Frankia sp. BMG5.1]
BMG5.1 + BD-N 4	F202479.dat	Q20470_S_A_13046	224	13046	624.862	2	1247.71	1247.71	1.20701	0	68.11	1.54525e-07	107	118	R	VTTTTVVLATSR	E		3483	Q20470_S_A.27006.27006.2.dta	gb|KLL13093.1|	hypothetical protein FrCorBMG51_00815 [Frankia sp. BMG5.1]
BMG5.1 + BD-N 4	F202479.dat	Q20470_S_A_1305	19	1305	374.213	2	746.411	746.411	-0.435417	0	37.69	0.000170216	236	242	R	IASVMAR	D		3331	Q20470_S_A.25110.25110.2.dta	gb|KLL13084.1|	phosphoenolpyruvate carboxykinase [Frankia sp. BMG5.1]
BMG5.1 + BD-N 4	F202479.dat	Q20470_S_A_13051	202	13051	417.211	3	1248.61	1248.61	-0.340378	0	42.13	6.1235e-05	42	53	R	GTHFHPGGQVGR	G		3682	Q20470_S_A.29735.29735.3.dta	gb|KLL11507.1|	50S ribosomal protein L27 [Frankia sp. BMG5.1]
BMG5.1 + BD-N 4	F202479.dat	Q20470_S_A_13053	153	13053	625.814	2	1249.61	1249.61	0.680211	0	57.2	2.95346e-06	84	94	R	GVEFMVEQGVR	Q		3695	Q20470_S_A.29950.29950.2.dta	gb|KLL10217.1|	SAM-dependent methyltransferase [Frankia sp. BMG5.1]
BMG5.1 + BD-N 4	F202479.dat	Q20470_S_A_13055	42	13055	417.879	3	1250.62	1250.62	-1.11385	1	24.56	0.00402437	14	25	R	ELTGAGMSDVKK	A	Oxidation (M) [7]	3616	Q20470_S_A.28749.28749.3.dta	gb|KLL12863.1|	elongation factor Ts [Frankia sp. BMG5.1]
BMG5.1 + BD-N 4	F202479.dat	Q20470_S_A_13056	42	13056	626.318	2	1250.62	1250.62	3.42471	1	56.68	2.14783e-06	14	25	R	ELTGAGMSDVKK	A	Oxidation (M) [7]	3618	Q20470_S_A.28778.28778.2.dta	gb|KLL12863.1|	elongation factor Ts [Frankia sp. BMG5.1]
BMG5.1 + BD-N 4	F202479.dat	Q20470_S_A_13057	100	13057	626.332	2	1250.65	1250.65	-0.829168	0	74.3	5.20149e-08	42	53	R	SLGEGTQYAVVK	N		3418	Q20470_S_A.26174.26174.2.dta	gb|KLL12634.1|	50S ribosomal protein L10 [Frankia sp. BMG5.1]
BMG5.1 + BD-N 4	F202479.dat	Q20470_S_A_13058	100	13058	626.333	2	1250.65	1250.65	0.146324	0	74.04	3.94457e-08	42	53	R	SLGEGTQYAVVK	N		3452	Q20470_S_A.26607.26607.2.dta	gb|KLL12634.1|	50S ribosomal protein L10 [Frankia sp. BMG5.1]
BMG5.1 + BD-N 4	F202479.dat	Q20470_S_A_13059	100	13059	626.333	2	1250.65	1250.65	0.338224	0	73.71	4.25598e-08	42	53	R	SLGEGTQYAVVK	N		3464	Q20470_S_A.26756.26756.2.dta	gb|KLL12634.1|	50S ribosomal protein L10 [Frankia sp. BMG5.1]
BMG5.1 + BD-N 4	F202479.dat	Q20470_S_A_13060	100	13060	626.333	2	1250.65	1250.65	0.546116	0	69.43	1.14025e-07	42	53	R	SLGEGTQYAVVK	N		3441	Q20470_S_A.26466.26466.2.dta	gb|KLL12634.1|	50S ribosomal protein L10 [Frankia sp. BMG5.1]
BMG5.1 + BD-N 4	F202479.dat	Q20470_S_A_13061	100	13061	626.333	2	1250.65	1250.65	1.02587	0	65.84	2.60615e-07	42	53	R	SLGEGTQYAVVK	N		3429	Q20470_S_A.26318.26318.2.dta	gb|KLL12634.1|	50S ribosomal protein L10 [Frankia sp. BMG5.1]
BMG5.1 + BD-N 4	F202479.dat	Q20470_S_A_13062	100	13062	626.335	2	1250.66	1250.65	3.95234	0	14.26	0.041247	42	53	R	SLGEGTQYAVVK	N		3407	Q20470_S_A.26041.26041.2.dta	gb|KLL12634.1|	50S ribosomal protein L10 [Frankia sp. BMG5.1]
BMG5.1 + BD-N 4	F202479.dat	Q20470_S_A_13067	237	13067	626.376	2	1250.74	1250.73	2.385	0	60.93	8.07235e-07	30	42	R	VGAPLELAGVAVR	R		3750	Q20470_S_A.30848.30848.2.dta	gb|KLL12782.1|	homoserine dehydrogenase [Frankia sp. BMG5.1]
BMG5.1 + BD-N 4	F202479.dat	Q20470_S_A_13071	1	13071	418.25	3	1251.73	1251.73	-0.269227	1	35.33	0.000293089	105	117	R	NVAAGANPLGLKK	G		3666	Q20470_S_A.29482.29482.3.dta	gb|KLL12309.1|	molecular chaperone GroEL [Frankia sp. BMG5.1]
[truncated: 147,919 more rows]
