# Supplementary material for: Proteogenomics data for deciphering Frankia coriariae interactions with root exudates from three host plants
Source: Data Brief. 2017 Jul 11;14:73–6. doi: 10.1016/j.dib.2017.07.009 (PMC5526514; doi:10.1016/j.dib.2017.07.009)
Supplement: Supplementary file 3 — Table S2. List of peptide-to-spectrum assignments and their characteristics for whole-cell proteomes queried against Dg1 database. Supplementary material [file mmc3.xlsx]

## Sheet: Table S2
Table S2. List of MS/MS spectra from Frankia whole cells assigned to peptides (Dg1 database)
Lines 11 to 18350:	Spectra specific of Dg1 database (not seen in BMG5.1 database)
Lines 18352 to 47275:	Other spectra from BMG5.1 + BD-N (replicate 2, replicate 3, replicate 4)
Lines 47276 to 47284:	Other spectra from BMG5.1 + RE Alnus (replicate 1, replicate 2, replicate 3)
Lines 75285 to 109694:	Other spectra from BMG5.1 + RE Coriaria (replicate 1, replicate 2, replicate 3)
Lines 109696 to 144224:	Other spectra from BMG5.1 + RE Melo (replicate 1, replicate 2, replicate 3)
Sample	.DAT	Origine_Query	Rang	MS/MS Query	m/z observed	z	Mr (experimental)	Mr (theoretical)	Error (ppm)	Miss-cleavage	Mascot Peptide Score	Expect value	Start	Stop	-1	Peptide sequence	+1	Modifications	R.T.	Query title	Protein accession	Protein functional description
Spectra specific of Dg1 database (not seen in BMG5.1 database)
BMG5.1 + BD-N 2	F203212.dat	Q20472_S_2_1000	3	1000	368.211	2	734.408	734.408	-0.0108931	0	39.1	0.000123027	349	355	R	TIAAFGR	E		2537	Q20472_S_2.17264.17264.2.dta	WP_013874672.1	Crp/Fnr family transcriptional regulator [Frankia symbiont of Datisca glomerata]
BMG5.1 + BD-N 2	F203212.dat	Q20472_S_2_1001	3	1001	368.211	2	734.408	734.408	0.724393	0	21.55	0.00699842	349	355	R	TIAAFGR	E		2526	Q20472_S_2.17157.17157.2.dta	WP_013874672.1	Crp/Fnr family transcriptional regulator [Frankia symbiont of Datisca glomerata]
BMG5.1 + BD-N 2	F203212.dat	Q20472_S_2_10011	126	10011	550.807	2	1099.6	1099.6	0.719353	0	15.45	0.0399143	99	108	K	VANLTAEQVR	Q		2980	Q20472_S_2.22043.22043.2.dta	WP_013875126.1	MULTISPECIES: 50S ribosomal protein L11 [Frankia]
BMG5.1 + BD-N 2	F203212.dat	Q20472_S_2_10049	83	10049	550.837	2	1099.66	1099.66	-0.392849	0	65.15	3.05492e-07	18	27	K	ITAELLTLAR	S		3746	Q20472_S_2.31963.31963.2.dta	WP_013874940.1	electron transfer flavoprotein subunit alpha [Frankia symbiont of Datisca glomerata]
BMG5.1 + BD-N 2	F203212.dat	Q20472_S_2_10087	27	10087	552.796	2	1103.58	1103.58	1.39003	0	39.25	0.00011885	775	785	R	AQLLASGTGMR	W		3377	Q20472_S_2.26739.26739.2.dta	WP_013873808.1	pyruvate dehydrogenase (acetyl-transferring), homodimeric type [Frankia symbiont of Datisca glomerata]
BMG5.1 + BD-N 2	F203212.dat	Q20472_S_2_10088	27	10088	552.796	2	1103.58	1103.58	1.6075	0	30.93	0.000807235	775	785	R	AQLLASGTGMR	W		3388	Q20472_S_2.26883.26883.2.dta	WP_013873808.1	pyruvate dehydrogenase (acetyl-transferring), homodimeric type [Frankia symbiont of Datisca glomerata]
BMG5.1 + BD-N 2	F203212.dat	Q20472_S_2_10089	27	10089	552.797	2	1103.58	1103.58	2.93047	0	26.14	0.0024322	775	785	R	AQLLASGTGMR	W		3400	Q20472_S_2.27032.27032.2.dta	WP_013873808.1	pyruvate dehydrogenase (acetyl-transferring), homodimeric type [Frankia symbiont of Datisca glomerata]
BMG5.1 + BD-N 2	F203212.dat	Q20472_S_2_10197	533	10197	554.284	2	1106.55	1106.55	-0.611809	0	39.99	0.000100231	209	218	R	FAAEIVAACR	H	Carbamidomethyl (C) [9]	3510	Q20472_S_2.28490.28490.2.dta	WP_013874631.1	12-oxophytodienoate reductase [Frankia symbiont of Datisca glomerata]
BMG5.1 + BD-N 2	F203212.dat	Q20472_S_2_10200	588	10200	554.784	2	1107.55	1107.56	-4.61736	0	29.5	0.00112202	357	366	K	TLVSSSMIDR	V		3488	Q20472_S_2.28192.28192.2.dta	WP_013872976.1	phosphoglucomutase, alpha-D-glucose phosphate-specific [Frankia symbiont of Datisca glomerata]
BMG5.1 + BD-N 2	F203212.dat	Q20472_S_2_10208	399	10208	554.809	2	1107.6	1107.6	-0.803537	0	25.54	0.00279254	378	389	R	GVDPALAPAAAR	A		3106	Q20472_S_2.23474.23474.2.dta	WP_013874481.1	phenylalanine--tRNA ligase subunit beta [Frankia symbiont of Datisca glomerata]
BMG5.1 + BD-N 2	F203212.dat	Q20472_S_2_10210	399	10210	554.809	2	1107.6	1107.6	-0.803537	0	20.08	0.00981748	378	389	R	GVDPALAPAAAR	A		3150	Q20472_S_2.23971.23971.2.dta	WP_013874481.1	phenylalanine--tRNA ligase subunit beta [Frankia symbiont of Datisca glomerata]
BMG5.1 + BD-N 2	F203212.dat	Q20472_S_2_10211	399	10211	554.809	2	1107.6	1107.6	-0.568796	0	16.99	0.0199986	378	389	R	GVDPALAPAAAR	A		3139	Q20472_S_2.23844.23844.2.dta	WP_013874481.1	phenylalanine--tRNA ligase subunit beta [Frankia symbiont of Datisca glomerata]
BMG5.1 + BD-N 2	F203212.dat	Q20472_S_2_10212	399	10212	554.809	2	1107.6	1107.6	-0.568796	0	14.35	0.0367282	378	389	R	GVDPALAPAAAR	A		3095	Q20472_S_2.23351.23351.2.dta	WP_013874481.1	phenylalanine--tRNA ligase subunit beta [Frankia symbiont of Datisca glomerata]
BMG5.1 + BD-N 2	F203212.dat	Q20472_S_2_10214	399	10214	554.809	2	1107.6	1107.6	-0.352112	0	13.8	0.0416869	378	389	R	GVDPALAPAAAR	A		3073	Q20472_S_2.23100.23100.2.dta	WP_013874481.1	phenylalanine--tRNA ligase subunit beta [Frankia symbiont of Datisca glomerata]
BMG5.1 + BD-N 2	F203212.dat	Q20472_S_2_10215	399	10215	554.809	2	1107.6	1107.6	-0.24377	0	15.91	0.0256448	378	389	R	GVDPALAPAAAR	A		3128	Q20472_S_2.23723.23723.2.dta	WP_013874481.1	phenylalanine--tRNA ligase subunit beta [Frankia symbiont of Datisca glomerata]
BMG5.1 + BD-N 2	F203212.dat	Q20472_S_2_10216	399	10216	554.809	2	1107.6	1107.6	0.189599	0	21.56	0.00698232	378	389	R	GVDPALAPAAAR	A		3117	Q20472_S_2.23597.23597.2.dta	WP_013874481.1	phenylalanine--tRNA ligase subunit beta [Frankia symbiont of Datisca glomerata]
BMG5.1 + BD-N 2	F203212.dat	Q20472_S_2_1022	95	1022	372.224	2	742.433	742.434	-1.09505	0	18.68	0.0338797	226	232	R	AALLAER	Q		3369	Q20472_S_2.26637.26637.2.dta	WP_013875263.1	hypothetical protein [Frankia symbiont of Datisca glomerata]
BMG5.1 + BD-N 2	F203212.dat	Q20472_S_2_10349	8	10349	557.315	2	1112.62	1112.62	-2.48962	0	29.75	0.00148296	12	21	R	VVVLAQEEAR	M		3102	Q20472_S_2.23422.23422.2.dta	WP_013875507.1	ATP-dependent Clp protease ATP-binding protein [Frankia symbiont of Datisca glomerata]
BMG5.1 + BD-N 2	F203212.dat	Q20472_S_2_10350	8	10350	371.88	3	1112.62	1112.62	-1.67712	1	24.75	0.00468952	181	190	R	ESKLDPVIGR	E		3653	Q20472_S_2.30471.30471.3.dta	WP_013875507.1	ATP-dependent Clp protease ATP-binding protein [Frankia symbiont of Datisca glomerata]
BMG5.1 + BD-N 2	F203212.dat	Q20472_S_2_10351	8	10351	371.88	3	1112.62	1112.62	-1.67712	1	19.01	0.0175844	181	190	R	ESKLDPVIGR	E		3664	Q20472_S_2.30635.30635.3.dta	WP_013875507.1	ATP-dependent Clp protease ATP-binding protein [Frankia symbiont of Datisca glomerata]
BMG5.1 + BD-N 2	F203212.dat	Q20472_S_2_10352	8	10352	557.316	2	1112.62	1112.62	-1.60882	0	41.65	9.57476e-05	12	21	R	VVVLAQEEAR	M		3260	Q20472_S_2.25262.25262.2.dta	WP_013875507.1	ATP-dependent Clp protease ATP-binding protein [Frankia symbiont of Datisca glomerata]
BMG5.1 + BD-N 2	F203212.dat	Q20472_S_2_10353	8	10353	557.316	2	1112.62	1112.62	-0.961695	0	23.82	0.00560188	12	21	R	VVVLAQEEAR	M		3286	Q20472_S_2.25591.25591.2.dta	WP_013875507.1	ATP-dependent Clp protease ATP-binding protein [Frankia symbiont of Datisca glomerata]
BMG5.1 + BD-N 2	F203212.dat	Q20472_S_2_10354	8	10354	557.316	2	1112.62	1112.62	-0.961695	1	28.05	0.00211511	181	190	R	ESKLDPVIGR	E		3656	Q20472_S_2.30509.30509.2.dta	WP_013875507.1	ATP-dependent Clp protease ATP-binding protein [Frankia symbiont of Datisca glomerata]
BMG5.1 + BD-N 2	F203212.dat	Q20472_S_2_10355	8	10355	557.316	2	1112.62	1112.62	-0.728012	0	40.52	0.000110895	12	21	R	VVVLAQEEAR	M		3248	Q20472_S_2.25119.25119.2.dta	WP_013875507.1	ATP-dependent Clp protease ATP-binding protein [Frankia symbiont of Datisca glomerata]
BMG5.1 + BD-N 2	F203212.dat	Q20472_S_2_10356	8	10356	557.316	2	1112.62	1112.62	-0.728012	0	37.65	0.000214739	12	21	R	VVVLAQEEAR	M		3271	Q20472_S_2.25403.25403.2.dta	WP_013875507.1	ATP-dependent Clp protease ATP-binding protein [Frankia symbiont of Datisca glomerata]
BMG5.1 + BD-N 2	F203212.dat	Q20472_S_2_10357	8	10357	557.317	2	1112.62	1112.62	-0.0808902	0	56.39	2.87019e-06	12	21	R	VVVLAQEEAR	M		3169	Q20472_S_2.24193.24193.2.dta	WP_013875507.1	ATP-dependent Clp protease ATP-binding protein [Frankia symbiont of Datisca glomerata]
BMG5.1 + BD-N 2	F203212.dat	Q20472_S_2_10358	8	10358	557.317	2	1112.62	1112.62	-0.0808902	0	48.04	1.96295e-05	12	21	R	VVVLAQEEAR	M		3180	Q20472_S_2.24319.24319.2.dta	WP_013875507.1	ATP-dependent Clp protease ATP-binding protein [Frankia symbiont of Datisca glomerata]
BMG5.1 + BD-N 2	F203212.dat	Q20472_S_2_10359	8	10359	557.317	2	1112.62	1112.62	0.0269634	0	63.55	5.51963e-07	12	21	R	VVVLAQEEAR	M		3213	Q20472_S_2.24698.24698.2.dta	WP_013875507.1	ATP-dependent Clp protease ATP-binding protein [Frankia symbiont of Datisca glomerata]
BMG5.1 + BD-N 2	F203212.dat	Q20472_S_2_10360	8	10360	557.317	2	1112.62	1112.62	0.0269634	0	50.66	1.07377e-05	12	21	R	VVVLAQEEAR	M		3202	Q20472_S_2.24574.24574.2.dta	WP_013875507.1	ATP-dependent Clp protease ATP-binding protein [Frankia symbiont of Datisca glomerata]
BMG5.1 + BD-N 2	F203212.dat	Q20472_S_2_10361	8	10361	557.317	2	1112.62	1112.62	0.134817	0	49.45	1.41876e-05	12	21	R	VVVLAQEEAR	M		3236	Q20472_S_2.24972.24972.2.dta	WP_013875507.1	ATP-dependent Clp protease ATP-binding protein [Frankia symbiont of Datisca glomerata]
BMG5.1 + BD-N 2	F203212.dat	Q20472_S_2_10362	8	10362	557.317	2	1112.62	1112.62	0.134817	0	45.67	3.38774e-05	12	21	R	VVVLAQEEAR	M		3191	Q20472_S_2.24443.24443.2.dta	WP_013875507.1	ATP-dependent Clp protease ATP-binding protein [Frankia symbiont of Datisca glomerata]
BMG5.1 + BD-N 2	F203212.dat	Q20472_S_2_10363	8	10363	557.317	2	1112.62	1112.62	0.242671	0	58.33	1.83616e-06	12	21	R	VVVLAQEEAR	M		3224	Q20472_S_2.24829.24829.2.dta	WP_013875507.1	ATP-dependent Clp protease ATP-binding protein [Frankia symbiont of Datisca glomerata]
BMG5.1 + BD-N 2	F203212.dat	Q20472_S_2_10364	8	10364	557.317	2	1112.62	1112.62	0.692061	0	33.62	0.000543138	12	21	R	VVVLAQEEAR	M		3090	Q20472_S_2.23296.23296.2.dta	WP_013875507.1	ATP-dependent Clp protease ATP-binding protein [Frankia symbiont of Datisca glomerata]
BMG5.1 + BD-N 2	F203212.dat	Q20472_S_2_10381	38	10381	558.306	2	1114.6	1114.6	0.024224	0	52.05	8.10855e-06	156	165	R	VTVEQLEAAR	T		3383	Q20472_S_2.26817.26817.2.dta	WP_013875129.1	aspartate aminotransferase [Frankia symbiont of Datisca glomerata]
BMG5.1 + BD-N 2	F203212.dat	Q20472_S_2_10382	38	10382	558.306	2	1114.6	1114.6	0.131886	0	56.59	2.85065e-06	156	165	R	VTVEQLEAAR	T		3372	Q20472_S_2.26672.26672.2.dta	WP_013875129.1	aspartate aminotransferase [Frankia symbiont of Datisca glomerata]
BMG5.1 + BD-N 2	F203212.dat	Q20472_S_2_10383	38	10383	558.306	2	1114.6	1114.6	0.131886	0	51.63	8.93189e-06	156	165	R	VTVEQLEAAR	T		3360	Q20472_S_2.26527.26527.2.dta	WP_013875129.1	aspartate aminotransferase [Frankia symbiont of Datisca glomerata]
BMG5.1 + BD-N 2	F203212.dat	Q20472_S_2_10384	38	10384	558.307	2	1114.6	1114.6	0.239548	0	34.9	0.000420672	156	165	R	VTVEQLEAAR	T		3406	Q20472_S_2.27106.27106.2.dta	WP_013875129.1	aspartate aminotransferase [Frankia symbiont of Datisca glomerata]
BMG5.1 + BD-N 2	F203212.dat	Q20472_S_2_10385	38	10385	558.307	2	1114.6	1114.6	0.34721	0	51.63	8.93189e-06	156	165	R	VTVEQLEAAR	T		3394	Q20472_S_2.26961.26961.2.dta	WP_013875129.1	aspartate aminotransferase [Frankia symbiont of Datisca glomerata]
BMG5.1 + BD-N 2	F203212.dat	Q20472_S_2_10400	255	10400	559.258	2	1116.5	1116.5	-2.18718	0	21.58	0.00695024	115	125	R	VGGAGEDELDR	Q		1745	Q20472_S_2.9345.9345.2.dta	WP_013874505.1	methionine adenosyltransferase [Frankia symbiont of Datisca glomerata]
BMG5.1 + BD-N 2	F203212.dat	Q20472_S_2_10401	255	10401	559.259	2	1116.5	1116.5	-1.84683	0	47.58	1.74582e-05	115	125	R	VGGAGEDELDR	Q		1819	Q20472_S_2.10063.10063.2.dta	WP_013874505.1	methionine adenosyltransferase [Frankia symbiont of Datisca glomerata]
BMG5.1 + BD-N 2	F203212.dat	Q20472_S_2_10402	255	10402	559.259	2	1116.5	1116.5	-1.63188	0	43.14	4.85289e-05	115	125	R	VGGAGEDELDR	Q		1808	Q20472_S_2.9959.9959.2.dta	WP_013874505.1	methionine adenosyltransferase [Frankia symbiont of Datisca glomerata]
BMG5.1 + BD-N 2	F203212.dat	Q20472_S_2_10403	255	10403	559.259	2	1116.5	1116.5	-1.30944	0	45.09	3.09742e-05	115	125	R	VGGAGEDELDR	Q		1872	Q20472_S_2.10581.10581.2.dta	WP_013874505.1	methionine adenosyltransferase [Frankia symbiont of Datisca glomerata]
BMG5.1 + BD-N 2	F203212.dat	Q20472_S_2_10404	255	10404	559.259	2	1116.5	1116.5	-1.20197	0	28.31	0.00147571	115	125	R	VGGAGEDELDR	Q		1862	Q20472_S_2.10479.10479.2.dta	WP_013874505.1	methionine adenosyltransferase [Frankia symbiont of Datisca glomerata]
BMG5.1 + BD-N 2	F203212.dat	Q20472_S_2_10405	255	10405	559.259	2	1116.5	1116.5	-0.861617	0	25.52	0.00280543	115	125	R	VGGAGEDELDR	Q		1851	Q20472_S_2.10379.10379.2.dta	WP_013874505.1	methionine adenosyltransferase [Frankia symbiont of Datisca glomerata]
BMG5.1 + BD-N 2	F203212.dat	Q20472_S_2_10406	255	10406	559.259	2	1116.5	1116.5	-0.861617	0	54.03	3.95367e-06	115	125	R	VGGAGEDELDR	Q		1787	Q20472_S_2.9751.9751.2.dta	WP_013874505.1	methionine adenosyltransferase [Frankia symbiont of Datisca glomerata]
BMG5.1 + BD-N 2	F203212.dat	Q20472_S_2_10407	255	10407	559.259	2	1116.5	1116.5	-0.646661	0	19.95	0.0101158	115	125	R	VGGAGEDELDR	Q		1830	Q20472_S_2.10179.10179.2.dta	WP_013874505.1	methionine adenosyltransferase [Frankia symbiont of Datisca glomerata]
BMG5.1 + BD-N 2	F203212.dat	Q20472_S_2_10408	255	10408	559.259	2	1116.5	1116.5	-0.539183	0	26.05	0.00248313	115	125	R	VGGAGEDELDR	Q		1841	Q20472_S_2.10278.10278.2.dta	WP_013874505.1	methionine adenosyltransferase [Frankia symbiont of Datisca glomerata]
BMG5.1 + BD-N 2	F203212.dat	Q20472_S_2_10409	255	10409	559.259	2	1116.5	1116.5	-0.539183	0	40.46	8.99498e-05	115	125	R	VGGAGEDELDR	Q		1756	Q20472_S_2.9446.9446.2.dta	WP_013874505.1	methionine adenosyltransferase [Frankia symbiont of Datisca glomerata]
BMG5.1 + BD-N 2	F203212.dat	Q20472_S_2_10410	255	10410	559.259	2	1116.5	1116.5	-0.539183	0	36.04	0.000248886	115	125	R	VGGAGEDELDR	Q		1776	Q20472_S_2.9649.9649.2.dta	WP_013874505.1	methionine adenosyltransferase [Frankia symbiont of Datisca glomerata]
BMG5.1 + BD-N 2	F203212.dat	Q20472_S_2_10411	255	10411	559.259	2	1116.5	1116.5	-0.431704	0	39.76	0.000105682	115	125	R	VGGAGEDELDR	Q		1766	Q20472_S_2.9548.9548.2.dta	WP_013874505.1	methionine adenosyltransferase [Frankia symbiont of Datisca glomerata]
BMG5.1 + BD-N 2	F203212.dat	Q20472_S_2_10412	255	10412	559.259	2	1116.5	1116.5	-0.324226	0	16.17	0.0241546	115	125	R	VGGAGEDELDR	Q		1883	Q20472_S_2.10686.10686.2.dta	WP_013874505.1	methionine adenosyltransferase [Frankia symbiont of Datisca glomerata]
BMG5.1 + BD-N 2	F203212.dat	Q20472_S_2_10413	255	10413	559.26	2	1116.5	1116.5	-0.216748	0	45.09	3.09742e-05	115	125	R	VGGAGEDELDR	Q		1797	Q20472_S_2.9854.9854.2.dta	WP_013874505.1	methionine adenosyltransferase [Frankia symbiont of Datisca glomerata]
BMG5.1 + BD-N 2	F203212.dat	Q20472_S_2_1052	12	1052	374.185	2	746.355	746.356	-1.83291	0	16.4	0.0229087	38	44	R	DSGVDVR	V		1343	Q20472_S_2.6009.6009.2.dta	WP_013874917.1	ketol-acid reductoisomerase [Frankia symbiont of Datisca glomerata]
BMG5.1 + BD-N 2	F203212.dat	Q20472_S_2_1054	12	1054	374.185	2	746.355	746.356	-1.59173	0	14.7	0.0338844	38	44	R	DSGVDVR	V		1434	Q20472_S_2.6651.6651.2.dta	WP_013874917.1	ketol-acid reductoisomerase [Frankia symbiont of Datisca glomerata]
BMG5.1 + BD-N 2	F203212.dat	Q20472_S_2_1057	12	1057	374.185	2	746.355	746.356	-1.18978	0	15.32	0.0293765	38	44	R	DSGVDVR	V		1402	Q20472_S_2.6416.6416.2.dta	WP_013874917.1	ketol-acid reductoisomerase [Frankia symbiont of Datisca glomerata]
BMG5.1 + BD-N 2	F203212.dat	Q20472_S_2_10616	3	10616	563.743	2	1125.47	1125.47	-1.36298	0	28.61	0.00137721	144	153	K	FGPGEYGDER	S		3026	Q20472_S_2.22568.22568.2.dta	WP_013874672.1	Crp/Fnr family transcriptional regulator [Frankia symbiont of Datisca glomerata]
BMG5.1 + BD-N 2	F203212.dat	Q20472_S_2_10617	3	10617	563.743	2	1125.47	1125.47	-1.25636	0	56.92	2.03236e-06	144	153	K	FGPGEYGDER	S		2872	Q20472_S_2.20844.20844.2.dta	WP_013874672.1	Crp/Fnr family transcriptional regulator [Frankia symbiont of Datisca glomerata]
BMG5.1 + BD-N 2	F203212.dat	Q20472_S_2_10618	3	10618	563.743	2	1125.47	1125.47	-1.14974	0	70.96	8.01678e-08	144	153	K	FGPGEYGDER	S		2982	Q20472_S_2.22070.22070.2.dta	WP_013874672.1	Crp/Fnr family transcriptional regulator [Frankia symbiont of Datisca glomerata]
BMG5.1 + BD-N 2	F203212.dat	Q20472_S_2_10619	3	10619	563.743	2	1125.47	1125.47	-0.829874	0	41.38	7.2778e-05	144	153	K	FGPGEYGDER	S		2938	Q20472_S_2.21584.21584.2.dta	WP_013874672.1	Crp/Fnr family transcriptional regulator [Frankia symbiont of Datisca glomerata]
BMG5.1 + BD-N 2	F203212.dat	Q20472_S_2_10620	3	10620	563.743	2	1125.47	1125.47	-0.829874	0	48.16	1.52757e-05	144	153	K	FGPGEYGDER	S		3039	Q20472_S_2.22713.22713.2.dta	WP_013874672.1	Crp/Fnr family transcriptional regulator [Frankia symbiont of Datisca glomerata]
BMG5.1 + BD-N 2	F203212.dat	Q20472_S_2_10621	3	10621	563.743	2	1125.47	1125.47	-0.492238	0	43.82	4.14954e-05	144	153	K	FGPGEYGDER	S		2972	Q20472_S_2.21954.21954.2.dta	WP_013874672.1	Crp/Fnr family transcriptional regulator [Frankia symbiont of Datisca glomerata]
BMG5.1 + BD-N 2	F203212.dat	Q20472_S_2_10622	3	10622	563.743	2	1125.47	1125.47	-0.492238	0	38.25	0.000149624	144	153	K	FGPGEYGDER	S		3015	Q20472_S_2.22438.22438.2.dta	WP_013874672.1	Crp/Fnr family transcriptional regulator [Frankia symbiont of Datisca glomerata]
BMG5.1 + BD-N 2	F203212.dat	Q20472_S_2_10623	3	10623	563.743	2	1125.47	1125.47	-0.492238	0	42.14	6.10942e-05	144	153	K	FGPGEYGDER	S		2861	Q20472_S_2.20725.20725.2.dta	WP_013874672.1	Crp/Fnr family transcriptional regulator [Frankia symbiont of Datisca glomerata]
BMG5.1 + BD-N 2	F203212.dat	Q20472_S_2_10624	3	10624	563.743	2	1125.47	1125.47	-0.385616	0	52.04	6.25173e-06	144	153	K	FGPGEYGDER	S		2949	Q20472_S_2.21704.21704.2.dta	WP_013874672.1	Crp/Fnr family transcriptional regulator [Frankia symbiont of Datisca glomerata]
BMG5.1 + BD-N 2	F203212.dat	Q20472_S_2_10625	3	10625	563.743	2	1125.47	1125.47	-0.385616	0	54.8	3.31131e-06	144	153	K	FGPGEYGDER	S		2808	Q20472_S_2.20132.20132.2.dta	WP_013874672.1	Crp/Fnr family transcriptional regulator [Frankia symbiont of Datisca glomerata]
BMG5.1 + BD-N 2	F203212.dat	Q20472_S_2_10626	3	10626	563.743	2	1125.47	1125.47	-0.385616	0	57.38	1.8281e-06	144	153	K	FGPGEYGDER	S		2993	Q20472_S_2.22193.22193.2.dta	WP_013874672.1	Crp/Fnr family transcriptional regulator [Frankia symbiont of Datisca glomerata]
BMG5.1 + BD-N 2	F203212.dat	Q20472_S_2_10627	3	10627	563.743	2	1125.47	1125.47	-0.385616	0	56.98	2.00447e-06	144	153	K	FGPGEYGDER	S		2818	Q20472_S_2.20248.20248.2.dta	WP_013874672.1	Crp/Fnr family transcriptional regulator [Frankia symbiont of Datisca glomerata]
BMG5.1 + BD-N 2	F203212.dat	Q20472_S_2_10628	3	10628	563.744	2	1125.47	1125.47	-0.172372	0	30.44	0.000903649	144	153	K	FGPGEYGDER	S		2247	Q20472_S_2.14318.14318.2.dta	WP_013874672.1	Crp/Fnr family transcriptional regulator [Frankia symbiont of Datisca glomerata]
BMG5.1 + BD-N 2	F203212.dat	Q20472_S_2_10629	3	10629	563.744	2	1125.47	1125.47	-0.172372	0	48.11	1.54525e-05	144	153	K	FGPGEYGDER	S		2960	Q20472_S_2.21827.21827.2.dta	WP_013874672.1	Crp/Fnr family transcriptional regulator [Frankia symbiont of Datisca glomerata]
BMG5.1 + BD-N 2	F203212.dat	Q20472_S_2_10630	3	10630	563.744	2	1125.47	1125.47	-0.172372	0	46.32	2.33346e-05	144	153	K	FGPGEYGDER	S		2917	Q20472_S_2.21340.21340.2.dta	WP_013874672.1	Crp/Fnr family transcriptional regulator [Frankia symbiont of Datisca glomerata]
BMG5.1 + BD-N 2	F203212.dat	Q20472_S_2_10631	3	10631	563.744	2	1125.47	1125.47	-0.0657502	0	37.54	0.000176198	144	153	K	FGPGEYGDER	S		3004	Q20472_S_2.22313.22313.2.dta	WP_013874672.1	Crp/Fnr family transcriptional regulator [Frankia symbiont of Datisca glomerata]
BMG5.1 + BD-N 2	F203212.dat	Q20472_S_2_10632	3	10632	563.744	2	1125.47	1125.47	0.0408717	0	58.4	1.44544e-06	144	153	K	FGPGEYGDER	S		2786	Q20472_S_2.19899.19899.2.dta	WP_013874672.1	Crp/Fnr family transcriptional regulator [Frankia symbiont of Datisca glomerata]
BMG5.1 + BD-N 2	F203212.dat	Q20472_S_2_10633	3	10633	563.744	2	1125.47	1125.47	0.0408717	0	44.32	3.69828e-05	144	153	K	FGPGEYGDER	S		2797	Q20472_S_2.20015.20015.2.dta	WP_013874672.1	Crp/Fnr family transcriptional regulator [Frankia symbiont of Datisca glomerata]
BMG5.1 + BD-N 2	F203212.dat	Q20472_S_2_10634	3	10634	563.744	2	1125.47	1125.47	0.0408717	0	53.24	4.74242e-06	144	153	K	FGPGEYGDER	S		2765	Q20472_S_2.19667.19667.2.dta	WP_013874672.1	Crp/Fnr family transcriptional regulator [Frankia symbiont of Datisca glomerata]
BMG5.1 + BD-N 2	F203212.dat	Q20472_S_2_10635	3	10635	563.744	2	1125.47	1125.47	0.254115	0	58.41	1.44212e-06	144	153	K	FGPGEYGDER	S		2928	Q20472_S_2.21462.21462.2.dta	WP_013874672.1	Crp/Fnr family transcriptional regulator [Frankia symbiont of Datisca glomerata]
BMG5.1 + BD-N 2	F203212.dat	Q20472_S_2_10636	3	10636	563.744	2	1125.47	1125.47	0.378508	0	60.15	9.66051e-07	144	153	K	FGPGEYGDER	S		2894	Q20472_S_2.21088.21088.2.dta	WP_013874672.1	Crp/Fnr family transcriptional regulator [Frankia symbiont of Datisca glomerata]
BMG5.1 + BD-N 2	F203212.dat	Q20472_S_2_10637	3	10637	563.744	2	1125.47	1125.47	0.378508	0	55.88	2.58226e-06	144	153	K	FGPGEYGDER	S		2829	Q20472_S_2.20368.20368.2.dta	WP_013874672.1	Crp/Fnr family transcriptional regulator [Frankia symbiont of Datisca glomerata]
BMG5.1 + BD-N 2	F203212.dat	Q20472_S_2_10638	3	10638	563.744	2	1125.47	1125.47	0.378508	0	59.73	1.06414e-06	144	153	K	FGPGEYGDER	S		2851	Q20472_S_2.20607.20607.2.dta	WP_013874672.1	Crp/Fnr family transcriptional regulator [Frankia symbiont of Datisca glomerata]
BMG5.1 + BD-N 2	F203212.dat	Q20472_S_2_10639	3	10639	563.744	2	1125.47	1125.47	0.378508	0	54.62	3.45144e-06	144	153	K	FGPGEYGDER	S		2751	Q20472_S_2.19521.19521.2.dta	WP_013874672.1	Crp/Fnr family transcriptional regulator [Frankia symbiont of Datisca glomerata]
BMG5.1 + BD-N 2	F203212.dat	Q20472_S_2_10640	3	10640	563.744	2	1125.47	1125.47	0.485129	0	39.13	0.00012218	144	153	K	FGPGEYGDER	S		2257	Q20472_S_2.14422.14422.2.dta	WP_013874672.1	Crp/Fnr family transcriptional regulator [Frankia symbiont of Datisca glomerata]
BMG5.1 + BD-N 2	F203212.dat	Q20472_S_2_10641	3	10641	563.744	2	1125.47	1125.47	0.485129	0	53.33	4.64515e-06	144	153	K	FGPGEYGDER	S		2775	Q20472_S_2.19780.19780.2.dta	WP_013874672.1	Crp/Fnr family transcriptional regulator [Frankia symbiont of Datisca glomerata]
BMG5.1 + BD-N 2	F203212.dat	Q20472_S_2_10642	3	10642	563.744	2	1125.47	1125.47	0.591751	0	50.68	8.55067e-06	144	153	K	FGPGEYGDER	S		2906	Q20472_S_2.21219.21219.2.dta	WP_013874672.1	Crp/Fnr family transcriptional regulator [Frankia symbiont of Datisca glomerata]
BMG5.1 + BD-N 2	F203212.dat	Q20472_S_2_10643	3	10643	563.744	2	1125.47	1125.47	0.698373	0	54.27	3.74111e-06	144	153	K	FGPGEYGDER	S		2883	Q20472_S_2.20964.20964.2.dta	WP_013874672.1	Crp/Fnr family transcriptional regulator [Frankia symbiont of Datisca glomerata]
BMG5.1 + BD-N 2	F203212.dat	Q20472_S_2_10644	3	10644	563.744	2	1125.47	1125.47	0.804995	0	64.49	3.55631e-07	144	153	K	FGPGEYGDER	S		2840	Q20472_S_2.20488.20488.2.dta	WP_013874672.1	Crp/Fnr family transcriptional regulator [Frankia symbiont of Datisca glomerata]
BMG5.1 + BD-N 2	F203212.dat	Q20472_S_2_10679	330	10679	564.315	2	1126.62	1126.62	-1.59238	0	14.06	0.0392645	121	130	K	VLCVPVADVR	Q	Carbamidomethyl (C) [3]	3642	Q20472_S_2.30294.30294.2.dta	WP_013872186.1	inorganic pyrophosphatase [Frankia symbiont of Datisca glomerata]
BMG5.1 + BD-N 2	F203212.dat	Q20472_S_2_10755	81	10755	377.573	3	1129.7	1129.7	0.343455	0	62.61	5.48277e-07	145	154	R	LPLPITLAHR	L		3724	Q20472_S_2.31598.31598.3.dta	WP_013871986.1	methionine adenosyltransferase [Frankia symbiont of Datisca glomerata]
BMG5.1 + BD-N 2	F203212.dat	Q20472_S_2_10773	81	10773	566.265	2	1130.52	1130.52	-3.57534	0	37.04	0.000197697	115	124	R	VEGEQDEIGR	Q		2006	Q20472_S_2.11914.11914.2.dta	WP_013871986.1	methionine adenosyltransferase [Frankia symbiont of Datisca glomerata]
BMG5.1 + BD-N 2	F203212.dat	Q20472_S_2_10774	81	10774	566.266	2	1130.52	1130.52	-2.92078	0	43.15	4.84172e-05	115	124	R	VEGEQDEIGR	Q		2018	Q20472_S_2.12026.12026.2.dta	WP_013871986.1	methionine adenosyltransferase [Frankia symbiont of Datisca glomerata]
BMG5.1 + BD-N 2	F203212.dat	Q20472_S_2_10775	81	10775	566.266	2	1130.52	1130.52	-2.2839	0	26.99	0.00199986	115	124	R	VEGEQDEIGR	Q		2031	Q20472_S_2.12157.12157.2.dta	WP_013871986.1	methionine adenosyltransferase [Frankia symbiont of Datisca glomerata]
BMG5.1 + BD-N 2	F203212.dat	Q20472_S_2_10776	81	10776	566.266	2	1130.52	1130.52	-2.16007	0	58	1.58489e-06	115	124	R	VEGEQDEIGR	Q		1791	Q20472_S_2.9793.9793.2.dta	WP_013871986.1	methionine adenosyltransferase [Frankia symbiont of Datisca glomerata]
BMG5.1 + BD-N 2	F203212.dat	Q20472_S_2_10777	81	10777	566.266	2	1130.52	1130.52	-1.84163	0	38.05	0.000156675	115	124	R	VEGEQDEIGR	Q		1823	Q20472_S_2.10106.10106.2.dta	WP_013871986.1	methionine adenosyltransferase [Frankia symbiont of Datisca glomerata]
BMG5.1 + BD-N 2	F203212.dat	Q20472_S_2_10778	81	10778	566.267	2	1130.52	1130.52	-1.62934	0	58.12	1.5417e-06	115	124	R	VEGEQDEIGR	Q		1940	Q20472_S_2.11251.11251.2.dta	WP_013871986.1	methionine adenosyltransferase [Frankia symbiont of Datisca glomerata]
BMG5.1 + BD-N 2	F203212.dat	Q20472_S_2_10779	81	10779	566.267	2	1130.52	1130.52	-1.62934	0	61.68	6.79204e-07	115	124	R	VEGEQDEIGR	Q		1833	Q20472_S_2.10209.10209.2.dta	WP_013871986.1	methionine adenosyltransferase [Frankia symbiont of Datisca glomerata]
BMG5.1 + BD-N 2	F203212.dat	Q20472_S_2_10780	81	10780	566.267	2	1130.52	1130.52	-1.52319	0	58.96	1.27057e-06	115	124	R	VEGEQDEIGR	Q		1855	Q20472_S_2.10413.10413.2.dta	WP_013871986.1	methionine adenosyltransferase [Frankia symbiont of Datisca glomerata]
BMG5.1 + BD-N 2	F203212.dat	Q20472_S_2_10781	81	10781	566.267	2	1130.52	1130.52	-1.52319	0	64.01	3.97192e-07	115	124	R	VEGEQDEIGR	Q		1908	Q20472_S_2.10935.10935.2.dta	WP_013871986.1	methionine adenosyltransferase [Frankia symbiont of Datisca glomerata]
BMG5.1 + BD-N 2	F203212.dat	Q20472_S_2_10782	81	10782	566.267	2	1130.52	1130.52	-1.41705	0	14.48	0.0356451	115	124	R	VEGEQDEIGR	Q		2043	Q20472_S_2.12280.12280.2.dta	WP_013871986.1	methionine adenosyltransferase [Frankia symbiont of Datisca glomerata]
BMG5.1 + BD-N 2	F203212.dat	Q20472_S_2_10783	81	10783	566.267	2	1130.52	1130.52	-1.41705	0	58.66	1.36144e-06	115	124	R	VEGEQDEIGR	Q		1950	Q20472_S_2.11355.11355.2.dta	WP_013871986.1	methionine adenosyltransferase [Frankia symbiont of Datisca glomerata]
BMG5.1 + BD-N 2	F203212.dat	Q20472_S_2_10784	81	10784	566.267	2	1130.52	1130.52	-1.41705	0	33.06	0.000494311	115	124	R	VEGEQDEIGR	Q		1698	Q20472_S_2.8902.8902.2.dta	WP_013871986.1	methionine adenosyltransferase [Frankia symbiont of Datisca glomerata]
BMG5.1 + BD-N 2	F203212.dat	Q20472_S_2_10785	81	10785	566.267	2	1130.52	1130.52	-1.41705	0	39.91	0.000102094	115	124	R	VEGEQDEIGR	Q		1708	Q20472_S_2.8997.8997.2.dta	WP_013871986.1	methionine adenosyltransferase [Frankia symbiont of Datisca glomerata]
BMG5.1 + BD-N 2	F203212.dat	Q20472_S_2_10786	81	10786	566.267	2	1130.52	1130.52	-1.3109	0	50.01	9.977e-06	115	124	R	VEGEQDEIGR	Q		1919	Q20472_S_2.11043.11043.2.dta	WP_013871986.1	methionine adenosyltransferase [Frankia symbiont of Datisca glomerata]
BMG5.1 + BD-N 2	F203212.dat	Q20472_S_2_10787	81	10787	566.267	2	1130.52	1130.52	-1.3109	0	50.08	9.81748e-06	115	124	R	VEGEQDEIGR	Q		1865	Q20472_S_2.10513.10513.2.dta	WP_013871986.1	methionine adenosyltransferase [Frankia symbiont of Datisca glomerata]
BMG5.1 + BD-N 2	F203212.dat	Q20472_S_2_10788	81	10788	566.267	2	1130.52	1130.52	-1.20475	0	29.16	0.00121339	115	124	R	VEGEQDEIGR	Q		1802	Q20472_S_2.9899.9899.2.dta	WP_013871986.1	methionine adenosyltransferase [Frankia symbiont of Datisca glomerata]
BMG5.1 + BD-N 2	F203212.dat	Q20472_S_2_10789	81	10789	566.267	2	1130.52	1130.52	-0.974772	0	15.12	0.030761	115	124	R	VEGEQDEIGR	Q		1983	Q20472_S_2.11682.11682.2.dta	WP_013871986.1	methionine adenosyltransferase [Frankia symbiont of Datisca glomerata]
BMG5.1 + BD-N 2	F203212.dat	Q20472_S_2_10790	81	10790	566.267	2	1130.52	1130.52	-0.974772	0	78.42	1.4388e-08	115	124	R	VEGEQDEIGR	Q		1781	Q20472_S_2.9690.9690.2.dta	WP_013871986.1	methionine adenosyltransferase [Frankia symbiont of Datisca glomerata]
BMG5.1 + BD-N 2	F203212.dat	Q20472_S_2_10791	81	10791	566.267	2	1130.52	1130.52	-0.974772	0	51.35	7.32825e-06	115	124	R	VEGEQDEIGR	Q		1886	Q20472_S_2.10717.10717.2.dta	WP_013871986.1	methionine adenosyltransferase [Frankia symbiont of Datisca glomerata]
BMG5.1 + BD-N 2	F203212.dat	Q20472_S_2_10792	81	10792	566.267	2	1130.52	1130.52	-0.974772	0	37.75	0.00016788	115	124	R	VEGEQDEIGR	Q		1718	Q20472_S_2.9092.9092.2.dta	WP_013871986.1	methionine adenosyltransferase [Frankia symbiont of Datisca glomerata]
BMG5.1 + BD-N 2	F203212.dat	Q20472_S_2_10793	81	10793	566.267	2	1130.52	1130.52	-0.868627	0	61.81	6.59174e-07	115	124	R	VEGEQDEIGR	Q		1930	Q20472_S_2.11147.11147.2.dta	WP_013871986.1	methionine adenosyltransferase [Frankia symbiont of Datisca glomerata]
BMG5.1 + BD-N 2	F203212.dat	Q20472_S_2_10794	81	10794	566.267	2	1130.52	1130.52	-0.868627	0	44.41	3.62243e-05	115	124	R	VEGEQDEIGR	Q		1770	Q20472_S_2.9588.9588.2.dta	WP_013871986.1	methionine adenosyltransferase [Frankia symbiont of Datisca glomerata]
BMG5.1 + BD-N 2	F203212.dat	Q20472_S_2_10795	81	10795	566.267	2	1130.52	1130.52	-0.868627	0	53.7	4.2658e-06	115	124	R	VEGEQDEIGR	Q		1760	Q20472_S_2.9488.9488.2.dta	WP_013871986.1	methionine adenosyltransferase [Frankia symbiont of Datisca glomerata]
BMG5.1 + BD-N 2	F203212.dat	Q20472_S_2_10796	81	10796	566.267	2	1130.52	1130.52	-0.656335	0	33.15	0.000484172	115	124	R	VEGEQDEIGR	Q		1972	Q20472_S_2.11571.11571.2.dta	WP_013871986.1	methionine adenosyltransferase [Frankia symbiont of Datisca glomerata]
BMG5.1 + BD-N 2	F203212.dat	Q20472_S_2_10797	81	10797	566.267	2	1130.52	1130.52	-0.656335	0	52.18	6.05341e-06	115	124	R	VEGEQDEIGR	Q		1739	Q20472_S_2.9287.9287.2.dta	WP_013871986.1	methionine adenosyltransferase [Frankia symbiont of Datisca glomerata]
BMG5.1 + BD-N 2	F203212.dat	Q20472_S_2_10798	81	10798	566.267	2	1130.52	1130.52	-0.444043	0	49.02	1.25314e-05	115	124	R	VEGEQDEIGR	Q		1844	Q20472_S_2.10309.10309.2.dta	WP_013871986.1	methionine adenosyltransferase [Frankia symbiont of Datisca glomerata]
BMG5.1 + BD-N 2	F203212.dat	Q20472_S_2_10799	81	10799	566.267	2	1130.52	1130.52	-0.337897	0	63.89	4.08319e-07	115	124	R	VEGEQDEIGR	Q		1750	Q20472_S_2.9385.9385.2.dta	WP_013871986.1	methionine adenosyltransferase [Frankia symbiont of Datisca glomerata]
BMG5.1 + BD-N 2	F203212.dat	Q20472_S_2_10800	81	10800	566.267	2	1130.52	1130.52	-0.231752	0	48.88	1.2942e-05	115	124	R	VEGEQDEIGR	Q		1656	Q20472_S_2.8518.8518.2.dta	WP_013871986.1	methionine adenosyltransferase [Frankia symbiont of Datisca glomerata]
BMG5.1 + BD-N 2	F203212.dat	Q20472_S_2_10801	81	10801	566.267	2	1130.52	1130.52	-0.107915	0	15.14	0.0306196	115	124	R	VEGEQDEIGR	Q		2054	Q20472_S_2.12387.12387.2.dta	WP_013871986.1	methionine adenosyltransferase [Frankia symbiont of Datisca glomerata]
BMG5.1 + BD-N 2	F203212.dat	Q20472_S_2_10803	81	10803	566.267	2	1130.52	1130.52	-0.107915	0	43.63	4.33511e-05	115	124	R	VEGEQDEIGR	Q		1729	Q20472_S_2.9189.9189.2.dta	WP_013871986.1	methionine adenosyltransferase [Frankia symbiont of Datisca glomerata]
BMG5.1 + BD-N 2	F203212.dat	Q20472_S_2_10804	81	10804	566.267	2	1130.52	1130.52	-0.107915	0	61.84	6.54636e-07	115	124	R	VEGEQDEIGR	Q		1677	Q20472_S_2.8707.8707.2.dta	WP_013871986.1	methionine adenosyltransferase [Frankia symbiont of Datisca glomerata]
BMG5.1 + BD-N 2	F203212.dat	Q20472_S_2_10805	81	10805	566.267	2	1130.52	1130.52	-0.0017691	0	52.01	6.29506e-06	115	124	R	VEGEQDEIGR	Q		1875	Q20472_S_2.10613.10613.2.dta	WP_013871986.1	methionine adenosyltransferase [Frankia symbiont of Datisca glomerata]
BMG5.1 + BD-N 2	F203212.dat	Q20472_S_2_10806	81	10806	566.268	2	1130.52	1130.52	0.104377	0	59.79	1.04954e-06	115	124	R	VEGEQDEIGR	Q		1667	Q20472_S_2.8613.8613.2.dta	WP_013871986.1	methionine adenosyltransferase [Frankia symbiont of Datisca glomerata]
BMG5.1 + BD-N 2	F203212.dat	Q20472_S_2_10807	81	10807	566.268	2	1130.52	1130.52	0.104377	0	58.12	1.5417e-06	115	124	R	VEGEQDEIGR	Q		1812	Q20472_S_2.10001.10001.2.dta	WP_013871986.1	methionine adenosyltransferase [Frankia symbiont of Datisca glomerata]
BMG5.1 + BD-N 2	F203212.dat	Q20472_S_2_10808	81	10808	566.268	2	1130.52	1130.52	0.210523	0	67.34	1.84502e-07	115	124	R	VEGEQDEIGR	Q		1688	Q20472_S_2.8805.8805.2.dta	WP_013871986.1	methionine adenosyltransferase [Frankia symbiont of Datisca glomerata]
BMG5.1 + BD-N 2	F203212.dat	Q20472_S_2_10809	81	10809	566.268	2	1130.52	1130.52	0.52896	0	48.83	1.30918e-05	115	124	R	VEGEQDEIGR	Q		1636	Q20472_S_2.8325.8325.2.dta	WP_013871986.1	methionine adenosyltransferase [Frankia symbiont of Datisca glomerata]
BMG5.1 + BD-N 2	F203212.dat	Q20472_S_2_10810	81	10810	566.268	2	1130.52	1130.52	0.635106	0	61.13	7.70903e-07	115	124	R	VEGEQDEIGR	Q		1646	Q20472_S_2.8422.8422.2.dta	WP_013871986.1	methionine adenosyltransferase [Frankia symbiont of Datisca glomerata]
BMG5.1 + BD-N 2	F203212.dat	Q20472_S_2_10811	81	10811	566.268	2	1130.52	1130.52	0.847397	0	51.08	7.7983e-06	115	124	R	VEGEQDEIGR	Q		1897	Q20472_S_2.10828.10828.2.dta	WP_013871986.1	methionine adenosyltransferase [Frankia symbiont of Datisca glomerata]
BMG5.1 + BD-N 2	F203212.dat	Q20472_S_2_10835	382	10835	567.291	2	1132.57	1132.57	-4.556	0	20.15	0.00966051	22	32	R	LSEADISATAR	E		2783	Q20472_S_2.19862.19862.2.dta	WP_013874836.1	signal recognition particle protein [Frankia symbiont of Datisca glomerata]
BMG5.1 + BD-N 2	F203212.dat	Q20472_S_2_10836	382	10836	567.292	2	1132.57	1132.57	-1.96014	0	20.06	0.00986279	22	32	R	LSEADISATAR	E		2560	Q20472_S_2.17500.17500.2.dta	WP_013874836.1	signal recognition particle protein [Frankia symbiont of Datisca glomerata]
BMG5.1 + BD-N 2	F203212.dat	Q20472_S_2_10837	382	10837	567.292	2	1132.57	1132.57	-1.85419	0	13.06	0.0494311	22	32	R	LSEADISATAR	E		2759	Q20472_S_2.19608.19608.2.dta	WP_013874836.1	signal recognition particle protein [Frankia symbiont of Datisca glomerata]
BMG5.1 + BD-N 2	F203212.dat	Q20472_S_2_10838	382	10838	567.293	2	1132.57	1132.57	-1.43037	0	19.89	0.0102565	22	32	R	LSEADISATAR	E		2706	Q20472_S_2.19041.19041.2.dta	WP_013874836.1	signal recognition particle protein [Frankia symbiont of Datisca glomerata]
BMG5.1 + BD-N 2	F203212.dat	Q20472_S_2_10839	382	10839	567.293	2	1132.57	1132.57	-1.43037	0	26.55	0.00221309	22	32	R	LSEADISATAR	E		2717	Q20472_S_2.19155.19155.2.dta	WP_013874836.1	signal recognition particle protein [Frankia symbiont of Datisca glomerata]
BMG5.1 + BD-N 2	F203212.dat	Q20472_S_2_10840	382	10840	567.293	2	1132.57	1132.57	-1.09485	0	25.85	0.00260016	22	32	R	LSEADISATAR	E		2795	Q20472_S_2.19996.19996.2.dta	WP_013874836.1	signal recognition particle protein [Frankia symbiont of Datisca glomerata]
BMG5.1 + BD-N 2	F203212.dat	Q20472_S_2_10841	382	10841	567.293	2	1132.57	1132.57	-0.882946	0	25.01	0.003155	22	32	R	LSEADISATAR	E		2618	Q20472_S_2.18110.18110.2.dta	WP_013874836.1	signal recognition particle protein [Frankia symbiont of Datisca glomerata]
BMG5.1 + BD-N 2	F203212.dat	Q20472_S_2_10842	382	10842	567.293	2	1132.57	1132.57	-0.565085	0	30.71	0.00084918	22	32	R	LSEADISATAR	E		2605	Q20472_S_2.17975.17975.2.dta	WP_013874836.1	signal recognition particle protein [Frankia symbiont of Datisca glomerata]
BMG5.1 + BD-N 2	F203212.dat	Q20472_S_2_10843	382	10843	567.293	2	1132.57	1132.57	-0.123612	0	27.48	0.00178649	22	32	R	LSEADISATAR	E		2537	Q20472_S_2.17268.17268.2.dta	WP_013874836.1	signal recognition particle protein [Frankia symbiont of Datisca glomerata]
BMG5.1 + BD-N 2	F203212.dat	Q20472_S_2_10844	382	10844	567.294	2	1132.57	1132.57	0.0882946	0	25.91	0.00256448	22	32	R	LSEADISATAR	E		2663	Q20472_S_2.18582.18582.2.dta	WP_013874836.1	signal recognition particle protein [Frankia symbiont of Datisca glomerata]
BMG5.1 + BD-N 2	F203212.dat	Q20472_S_2_10845	382	10845	567.294	2	1132.57	1132.57	0.194248	0	25.43	0.00286418	22	32	R	LSEADISATAR	E		2651	Q20472_S_2.18462.18462.2.dta	WP_013874836.1	signal recognition particle protein [Frankia symbiont of Datisca glomerata]
BMG5.1 + BD-N 2	F203212.dat	Q20472_S_2_10847	382	10847	567.294	2	1132.57	1132.57	0.847628	0	23.9	0.0040738	22	32	R	LSEADISATAR	E		2741	Q20472_S_2.19413.19413.2.dta	WP_013874836.1	signal recognition particle protein [Frankia symbiont of Datisca glomerata]
BMG5.1 + BD-N 2	F203212.dat	Q20472_S_2_10848	382	10848	567.294	2	1132.57	1132.57	0.847628	0	29.14	0.00121899	22	32	R	LSEADISATAR	E		2582	Q20472_S_2.17730.17730.2.dta	WP_013874836.1	signal recognition particle protein [Frankia symbiont of Datisca glomerata]
BMG5.1 + BD-N 2	F203212.dat	Q20472_S_2_10849	382	10849	567.294	2	1132.57	1132.57	0.953581	0	24.64	0.00343558	22	32	R	LSEADISATAR	E		2673	Q20472_S_2.18695.18695.2.dta	WP_013874836.1	signal recognition particle protein [Frankia symbiont of Datisca glomerata]
BMG5.1 + BD-N 2	F203212.dat	Q20472_S_2_10850	382	10850	567.294	2	1132.57	1132.57	1.05953	0	20.69	0.008531	22	32	R	LSEADISATAR	E		2859	Q20472_S_2.20702.20702.2.dta	WP_013874836.1	signal recognition particle protein [Frankia symbiont of Datisca glomerata]
BMG5.1 + BD-N 2	F203212.dat	Q20472_S_2_10851	382	10851	567.294	2	1132.57	1132.57	1.27144	0	17.64	0.0172187	22	32	R	LSEADISATAR	E		2515	Q20472_S_2.17044.17044.2.dta	WP_013874836.1	signal recognition particle protein [Frankia symbiont of Datisca glomerata]
BMG5.1 + BD-N 2	F203212.dat	Q20472_S_2_10852	382	10852	567.294	2	1132.57	1132.57	1.5893	0	31.26	0.00074817	22	32	R	LSEADISATAR	E		2684	Q20472_S_2.18805.18805.2.dta	WP_013874836.1	signal recognition particle protein [Frankia symbiont of Datisca glomerata]
BMG5.1 + BD-N 2	F203212.dat	Q20472_S_2_10854	382	10854	567.295	2	1132.57	1132.57	1.92482	0	19.99	0.0100231	22	32	R	LSEADISATAR	E		2527	Q20472_S_2.17158.17158.2.dta	WP_013874836.1	signal recognition particle protein [Frankia symbiont of Datisca glomerata]
BMG5.1 + BD-N 2	F203212.dat	Q20472_S_2_10855	382	10855	567.295	2	1132.57	1132.57	1.92482	0	36.49	0.000224388	22	32	R	LSEADISATAR	E		2593	Q20472_S_2.17844.17844.2.dta	WP_013874836.1	signal recognition particle protein [Frankia symbiont of Datisca glomerata]
BMG5.1 + BD-N 2	F203212.dat	Q20472_S_2_10856	382	10856	567.295	2	1132.57	1132.57	2.03078	0	21.59	0.00693426	22	32	R	LSEADISATAR	E		2548	Q20472_S_2.17374.17374.2.dta	WP_013874836.1	signal recognition particle protein [Frankia symbiont of Datisca glomerata]
BMG5.1 + BD-N 2	F203212.dat	Q20472_S_2_10857	382	10857	567.295	2	1132.57	1132.57	2.13673	0	18.37	0.0145546	22	32	R	LSEADISATAR	E		2729	Q20472_S_2.19284.19284.2.dta	WP_013874836.1	signal recognition particle protein [Frankia symbiont of Datisca glomerata]
BMG5.1 + BD-N 2	F203212.dat	Q20472_S_2_10858	382	10858	567.295	2	1132.58	1132.57	3.00202	0	23.7	0.0042658	22	32	R	LSEADISATAR	E		2571	Q20472_S_2.17617.17617.2.dta	WP_013874836.1	signal recognition particle protein [Frankia symbiont of Datisca glomerata]
BMG5.1 + BD-N 2	F203212.dat	Q20472_S_2_10859	382	10859	567.296	2	1132.58	1132.57	4.29112	0	13.11	0.0488652	22	32	R	LSEADISATAR	E		2772	Q20472_S_2.19742.19742.2.dta	WP_013874836.1	signal recognition particle protein [Frankia symbiont of Datisca glomerata]
BMG5.1 + BD-N 2	F203212.dat	Q20472_S_2_10956	27	10956	571.813	2	1141.61	1141.61	-1.30605	0	40.71	8.4918e-05	537	546	R	FVPVIPDEAR	T		3680	Q20472_S_2.30889.30889.2.dta	WP_013873808.1	pyruvate dehydrogenase (acetyl-transferring), homodimeric type [Frankia symbiont of Datisca glomerata]
BMG5.1 + BD-N 2	F203212.dat	Q20472_S_2_10961	571	10961	571.82	2	1141.63	1141.62	0.866309	0	31.95	0.000638263	69	80	R	FPAALSPAAAAR	L		3601	Q20472_S_2.29723.29723.2.dta	WP_013872456.1	dethiobiotin synthase [Frankia symbiont of Datisca glomerata]
BMG5.1 + BD-N 2	F203212.dat	Q20472_S_2_11409	8	11409	580.299	2	1158.58	1158.59	-3.74162	0	60.56	9.66925e-07	396	406	K	AIDLIDEAGSR	M		3581	Q20472_S_2.29452.29452.2.dta	WP_013875507.1	ATP-dependent Clp protease ATP-binding protein [Frankia symbiont of Datisca glomerata]
BMG5.1 + BD-N 2	F203212.dat	Q20472_S_2_11413	8	11413	580.304	2	1158.59	1158.6	-1.89885	0	39.31	0.000140663	743	753	K	DMALELTPAAK	A		3593	Q20472_S_2.29616.29616.2.dta	WP_013875507.1	ATP-dependent Clp protease ATP-binding protein [Frankia symbiont of Datisca glomerata]
BMG5.1 + BD-N 2	F203212.dat	Q20472_S_2_1143	134	1143	374.212	2	746.409	746.411	-2.87375	0	14.74	0.0335738	236	242	R	IASVMAR	D		2672	Q20472_S_2.18677.18677.2.dta	WP_013872280.1	phosphoenolpyruvate carboxykinase [Frankia symbiont of Datisca glomerata]
BMG5.1 + BD-N 2	F203212.dat	Q20472_S_2_11483	141	11483	580.825	2	1159.63	1159.63	-0.159533	0	46.76	2.10863e-05	133	144	R	LAGALAPAYGTR	I		3406	Q20472_S_2.27108.27108.2.dta	WP_013872937.1	heat-shock protein Hsp20 [Frankia symbiont of Datisca glomerata]
BMG5.1 + BD-N 2	F203212.dat	Q20472_S_2_11484	141	11484	580.825	2	1159.64	1159.63	0.15091	0	69.96	1.00925e-07	133	144	R	LAGALAPAYGTR	I		3417	Q20472_S_2.27252.27252.2.dta	WP_013872937.1	heat-shock protein Hsp20 [Frankia symbiont of Datisca glomerata]
BMG5.1 + BD-N 2	F203212.dat	Q20472_S_2_11485	141	11485	580.825	2	1159.64	1159.63	0.15091	0	62.9	5.12861e-07	133	144	R	LAGALAPAYGTR	I		3450	Q20472_S_2.27692.27692.2.dta	WP_013872937.1	heat-shock protein Hsp20 [Frankia symbiont of Datisca glomerata]
BMG5.1 + BD-N 2	F203212.dat	Q20472_S_2_11486	141	11486	580.825	2	1159.64	1159.63	0.357871	0	72.23	5.98412e-08	133	144	R	LAGALAPAYGTR	I		3439	Q20472_S_2.27545.27545.2.dta	WP_013872937.1	heat-shock protein Hsp20 [Frankia symbiont of Datisca glomerata]
BMG5.1 + BD-N 2	F203212.dat	Q20472_S_2_11487	141	11487	580.825	2	1159.64	1159.63	0.357871	0	47.41	1.81552e-05	133	144	R	LAGALAPAYGTR	I		3395	Q20472_S_2.26965.26965.2.dta	WP_013872937.1	heat-shock protein Hsp20 [Frankia symbiont of Datisca glomerata]
BMG5.1 + BD-N 2	F203212.dat	Q20472_S_2_11488	141	11488	580.825	2	1159.64	1159.63	0.461352	0	69.97	1.00693e-07	133	144	R	LAGALAPAYGTR	I		3428	Q20472_S_2.27398.27398.2.dta	WP_013872937.1	heat-shock protein Hsp20 [Frankia symbiont of Datisca glomerata]
BMG5.1 + BD-N 2	F203212.dat	Q20472_S_2_11492	384	11492	387.896	3	1160.67	1160.67	-1.07524	1	17.3	0.0186209	44	53	R	TAVAFDLLRR	W		3715	Q20472_S_2.31450.31450.3.dta	WP_013875400.1	cysteine--tRNA ligase [Frankia symbiont of Datisca glomerata]
BMG5.1 + BD-N 2	F203212.dat	Q20472_S_2_11586	130	11586	582.308	2	1162.6	1162.6	2.3026	0	15.89	0.0334922	48	57	R	VEFQVTQGQK	G		3239	Q20472_S_2.25009.25009.2.dta	WP_013872098.1	cold-shock protein [Frankia symbiont of Datisca glomerata]
BMG5.1 + BD-N 2	F203212.dat	Q20472_S_2_11766	163	11766	587.807	2	1173.6	1173.6	0.127812	0	15.16	0.0304789	785	794	R	TEELLAQSQR	L		2795	Q20472_S_2.19990.19990.2.dta	WP_013872221.1	hybrid sensor histidine kinase/response regulator [Frankia symbiont of Datisca glomerata]
BMG5.1 + BD-N 2	F203212.dat	Q20472_S_2_1178	3	1178	374.713	2	747.412	747.413	-1.35267	0	18.55	0.0139637	27	33	R	NLATTTK	S		1130	Q20472_S_2.4825.4825.2.dta	WP_013874672.1	Crp/Fnr family transcriptional regulator [Frankia symbiont of Datisca glomerata]
BMG5.1 + BD-N 2	F203212.dat	Q20472_S_2_1190	3	1190	374.713	2	747.412	747.413	-1.08508	0	25.33	0.00293089	27	33	R	NLATTTK	S		1018	Q20472_S_2.4308.4308.2.dta	WP_013874672.1	Crp/Fnr family transcriptional regulator [Frankia symbiont of Datisca glomerata]
BMG5.1 + BD-N 2	F203212.dat	Q20472_S_2_1192	3	1192	374.713	2	747.412	747.413	-1.0048	0	13.2	0.047863	27	33	R	NLATTTK	S		1171	Q20472_S_2.5025.5025.2.dta	WP_013874672.1	Crp/Fnr family transcriptional regulator [Frankia symbiont of Datisca glomerata]
BMG5.1 + BD-N 2	F203212.dat	Q20472_S_2_11921	3	11921	393.552	3	1177.63	1177.64	-1.9174	0	38.79	0.00013213	339	348	R	STHFLLAHPR	T		3702	Q20472_S_2.31243.31243.3.dta	WP_013874672.1	Crp/Fnr family transcriptional regulator [Frankia symbiont of Datisca glomerata]
BMG5.1 + BD-N 2	F203212.dat	Q20472_S_2_11922	3	11922	589.825	2	1177.64	1177.64	0.295507	0	55.98	2.52348e-06	339	348	R	STHFLLAHPR	T		3693	Q20472_S_2.31101.31101.2.dta	WP_013874672.1	Crp/Fnr family transcriptional regulator [Frankia symbiont of Datisca glomerata]
BMG5.1 + BD-N 2	F203212.dat	Q20472_S_2_11937	69	11937	393.887	3	1178.64	1178.64	-1.01812	2	38.84	0.000130617	24	33	R	KKYEAGQSIR	L		3676	Q20472_S_2.30826.30826.3.dta	WP_013873150.1	transcriptional regulator [Frankia symbiont of Datisca glomerata]
BMG5.1 + BD-N 2	F203212.dat	Q20472_S_2_11939	69	11939	590.328	2	1178.64	1178.64	0.929885	2	38.55	0.000139637	24	33	R	KKYEAGQSIR	L		3677	Q20472_S_2.30849.30849.2.dta	WP_013873150.1	transcriptional regulator [Frankia symbiont of Datisca glomerata]
BMG5.1 + BD-N 2	F203212.dat	Q20472_S_2_11965	85	11965	591.845	2	1181.68	1181.68	-0.483212	0	57.08	1.95884e-06	202	212	R	VDPQAVALTIR	A		3659	Q20472_S_2.30551.30551.2.dta	WP_013873868.1	alpha/beta hydrolase fold protein [Frankia symbiont of Datisca glomerata]
BMG5.1 + BD-N 2	F203212.dat	Q20472_S_2_11966	85	11966	591.846	2	1181.68	1181.68	0.244568	0	71.44	7.17794e-08	202	212	R	VDPQAVALTIR	A		3648	Q20472_S_2.30385.30385.2.dta	WP_013873868.1	alpha/beta hydrolase fold protein [Frankia symbiont of Datisca glomerata]
BMG5.1 + BD-N 2	F203212.dat	Q20472_S_2_11967	85	11967	591.846	2	1181.68	1181.68	0.447669	0	56.16	2.42103e-06	202	212	R	VDPQAVALTIR	A		3636	Q20472_S_2.30221.30221.2.dta	WP_013873868.1	alpha/beta hydrolase fold protein [Frankia symbiont of Datisca glomerata]
BMG5.1 + BD-N 2	F203212.dat	Q20472_S_2_12037	83	12037	594.32	2	1186.62	1186.63	-4.73357	0	41.07	0.000109428	221	233	K	LADSLGAAVGASR	A		3377	Q20472_S_2.26736.26736.2.dta	WP_013874940.1	electron transfer flavoprotein subunit alpha [Frankia symbiont of Datisca glomerata]
BMG5.1 + BD-N 2	F203212.dat	Q20472_S_2_12038	83	12038	594.322	2	1186.63	1186.63	-1.53123	0	31.8	0.000759797	221	233	K	LADSLGAAVGASR	A		3400	Q20472_S_2.27027.27027.2.dta	WP_013874940.1	electron transfer flavoprotein subunit alpha [Frankia symbiont of Datisca glomerata]
BMG5.1 + BD-N 2	F203212.dat	Q20472_S_2_12039	83	12039	594.322	2	1186.63	1186.63	-0.401979	0	33.79	0.000480505	221	233	K	LADSLGAAVGASR	A		3388	Q20472_S_2.26881.26881.2.dta	WP_013874940.1	electron transfer flavoprotein subunit alpha [Frankia symbiont of Datisca glomerata]
BMG5.1 + BD-N 2	F203212.dat	Q20472_S_2_12040	83	12040	594.323	2	1186.63	1186.63	0.828396	0	31.07	0.000898872	221	233	K	LADSLGAAVGASR	A		3411	Q20472_S_2.27179.27179.2.dta	WP_013874940.1	electron transfer flavoprotein subunit alpha [Frankia symbiont of Datisca glomerata]
BMG5.1 + BD-N 2	F203212.dat	Q20472_S_2_12218	380	12218	597.876	2	1193.74	1193.74	-0.669326	0	38.59	0.000138357	288	299	R	ALLAEVAPLVAK	D		3769	Q20472_S_2.32332.32332.2.dta	WP_013874962.1	phosphoribosyltransferase [Frankia symbiont of Datisca glomerata]
BMG5.1 + BD-N 2	F203212.dat	Q20472_S_2_12275	128	12275	599.34	2	1196.67	1196.67	-0.193872	0	52.78	5.2723e-06	255	265	R	WAPNIVTALGR	L		3752	Q20472_S_2.32051.32051.2.dta	WP_013874735.1	propionyl-CoA carboxylase subunit beta [Frankia symbiont of Datisca glomerata]
BMG5.1 + BD-N 2	F203212.dat	Q20472_S_2_12288	8	12288	600.335	2	1198.66	1198.66	0.302005	0	38.53	0.000147295	115	126	R	EGEGVAAQVLVK	L		3450	Q20472_S_2.27695.27695.2.dta	WP_013875507.1	ATP-dependent Clp protease ATP-binding protein [Frankia symbiont of Datisca glomerata]
BMG5.1 + BD-N 2	F203212.dat	Q20472_S_2_12289	8	12289	600.335	2	1198.66	1198.66	0.502229	0	37.89	0.000170683	115	126	R	EGEGVAAQVLVK	L		3462	Q20472_S_2.27846.27846.2.dta	WP_013875507.1	ATP-dependent Clp protease ATP-binding protein [Frankia symbiont of Datisca glomerata]
BMG5.1 + BD-N 2	F203212.dat	Q20472_S_2_12337	6	12337	601.25	2	1200.48	1200.48	0.634744	0	33.31	0.000466659	958	967	R	MGVCAQCYGR	S	Carbamidomethyl (C) [4], Carbamidomethyl (C) [7]	2511	Q20472_S_2.16997.16997.2.dta	WP_013875121.1	DNA-directed RNA polymerase subunit beta' [Frankia symbiont of Datisca glomerata]
BMG5.1 + BD-N 2	F203212.dat	Q20472_S_2_12338	6	12338	601.25	2	1200.49	1200.48	1.05124	0	14.85	0.0327341	958	967	R	MGVCAQCYGR	S	Carbamidomethyl (C) [4], Carbamidomethyl (C) [7]	2524	Q20472_S_2.17137.17137.2.dta	WP_013875121.1	DNA-directed RNA polymerase subunit beta' [Frankia symbiont of Datisca glomerata]
BMG5.1 + BD-N 2	F203212.dat	Q20472_S_2_12462	55	12462	602.312	2	1202.61	1202.61	0.694324	0	14.83	0.0345294	43	54	K	VVVNMGVGDAAR	D	Oxidation (M) [5]	1938	Q20472_S_2.11237.11237.2.dta	WP_013875100.1	50S ribosomal protein L5 [Frankia symbiont of Datisca glomerata]
BMG5.1 + BD-N 2	F203212.dat	Q20472_S_2_12464	55	12464	602.312	2	1202.61	1202.61	1.11009	0	13.37	0.0483269	43	54	K	VVVNMGVGDAAR	D	Oxidation (M) [5]	1882	Q20472_S_2.10676.10676.2.dta	WP_013875100.1	50S ribosomal protein L5 [Frankia symbiont of Datisca glomerata]
BMG5.1 + BD-N 2	F203212.dat	Q20472_S_2_12583	434	12583	606.834	2	1211.65	1211.65	2.01213	0	44.01	3.97192e-05	756	767	R	ALALVGAPSEER	S		3553	Q20472_S_2.29071.29071.2.dta	WP_013875453.1	DNA topoisomerase I [Frankia symbiont of Datisca glomerata]
BMG5.1 + BD-N 2	F203212.dat	Q20472_S_2_12584	434	12584	606.834	2	1211.65	1211.65	2.01213	0	15.62	0.0274157	756	767	R	ALALVGAPSEER	S		3565	Q20472_S_2.29239.29239.2.dta	WP_013875453.1	DNA topoisomerase I [Frankia symbiont of Datisca glomerata]
BMG5.1 + BD-N 2	F203212.dat	Q20472_S_2_12693	20	12693	611.293	2	1220.57	1220.57	-0.0499766	0	37.13	0.000193642	161	172	K	VCSVSGSTPAEK	I	Carbamidomethyl (C) [2]	1687	Q20472_S_2.8801.8801.2.dta	WP_013875374.1	ABC transporter substrate-binding protein [Frankia symbiont of Datisca glomerata]
BMG5.1 + BD-N 2	F203212.dat	Q20472_S_2_12694	20	12694	611.293	2	1220.57	1220.57	0.048338	0	37.7	0.000169824	161	172	K	VCSVSGSTPAEK	I	Carbamidomethyl (C) [2]	1622	Q20472_S_2.8201.8201.2.dta	WP_013875374.1	ABC transporter substrate-binding protein [Frankia symbiont of Datisca glomerata]
BMG5.1 + BD-N 2	F203212.dat	Q20472_S_2_12695	20	12695	611.293	2	1220.57	1220.57	0.146653	0	38.16	0.000152757	161	172	K	VCSVSGSTPAEK	I	Carbamidomethyl (C) [2]	1580	Q20472_S_2.7823.7823.2.dta	WP_013875374.1	ABC transporter substrate-binding protein [Frankia symbiont of Datisca glomerata]
BMG5.1 + BD-N 2	F203212.dat	Q20472_S_2_12696	20	12696	611.293	2	1220.57	1220.57	0.146653	0	49.56	1.10662e-05	161	172	K	VCSVSGSTPAEK	I	Carbamidomethyl (C) [2]	1601	Q20472_S_2.8008.8008.2.dta	WP_013875374.1	ABC transporter substrate-binding protein [Frankia symbiont of Datisca glomerata]
BMG5.1 + BD-N 2	F203212.dat	Q20472_S_2_12697	20	12697	611.293	2	1220.57	1220.57	0.261353	0	37.17	0.000191867	161	172	K	VCSVSGSTPAEK	I	Carbamidomethyl (C) [2]	1663	Q20472_S_2.8584.8584.2.dta	WP_013875374.1	ABC transporter substrate-binding protein [Frankia symbiont of Datisca glomerata]
BMG5.1 + BD-N 2	F203212.dat	Q20472_S_2_12698	20	12698	611.293	2	1220.57	1220.57	0.261353	0	37.77	0.000167109	161	172	K	VCSVSGSTPAEK	I	Carbamidomethyl (C) [2]	1591	Q20472_S_2.7914.7914.2.dta	WP_013875374.1	ABC transporter substrate-binding protein [Frankia symbiont of Datisca glomerata]
BMG5.1 + BD-N 2	F203212.dat	Q20472_S_2_12699	20	12699	611.293	2	1220.57	1220.57	0.359668	0	37.15	0.000192752	161	172	K	VCSVSGSTPAEK	I	Carbamidomethyl (C) [2]	1720	Q20472_S_2.9108.9108.2.dta	WP_013875374.1	ABC transporter substrate-binding protein [Frankia symbiont of Datisca glomerata]
BMG5.1 + BD-N 2	F203212.dat	Q20472_S_2_1270	81	1270	376.208	2	750.402	750.402	-0.449092	0	34.91	0.000322849	291	297	R	SAAYALR	W		2757	Q20472_S_2.19584.19584.2.dta	WP_013871986.1	methionine adenosyltransferase [Frankia symbiont of Datisca glomerata]
BMG5.1 + BD-N 2	F203212.dat	Q20472_S_2_12700	20	12700	611.293	2	1220.57	1220.57	0.359668	0	37.57	0.000174985	161	172	K	VCSVSGSTPAEK	I	Carbamidomethyl (C) [2]	1653	Q20472_S_2.8489.8489.2.dta	WP_013875374.1	ABC transporter substrate-binding protein [Frankia symbiont of Datisca glomerata]
BMG5.1 + BD-N 2	F203212.dat	Q20472_S_2_12701	20	12701	611.293	2	1220.57	1220.57	0.359668	0	38.03	0.000157398	161	172	K	VCSVSGSTPAEK	I	Carbamidomethyl (C) [2]	1549	Q20472_S_2.7563.7563.2.dta	WP_013875374.1	ABC transporter substrate-binding protein [Frankia symbiont of Datisca glomerata]
BMG5.1 + BD-N 2	F203212.dat	Q20472_S_2_12702	20	12702	611.293	2	1220.57	1220.57	0.359668	0	49.95	1.01158e-05	161	172	K	VCSVSGSTPAEK	I	Carbamidomethyl (C) [2]	1519	Q20472_S_2.7307.7307.2.dta	WP_013875374.1	ABC transporter substrate-binding protein [Frankia symbiont of Datisca glomerata]
BMG5.1 + BD-N 2	F203212.dat	Q20472_S_2_12703	20	12703	611.293	2	1220.57	1220.57	0.359668	0	38.56	0.000139316	161	172	K	VCSVSGSTPAEK	I	Carbamidomethyl (C) [2]	1488	Q20472_S_2.7061.7061.2.dta	WP_013875374.1	ABC transporter substrate-binding protein [Frankia symbiont of Datisca glomerata]
BMG5.1 + BD-N 2	F203212.dat	Q20472_S_2_12704	20	12704	611.293	2	1220.57	1220.57	0.359668	0	49.7	1.07152e-05	161	172	K	VCSVSGSTPAEK	I	Carbamidomethyl (C) [2]	1498	Q20472_S_2.7142.7142.2.dta	WP_013875374.1	ABC transporter substrate-binding protein [Frankia symbiont of Datisca glomerata]
BMG5.1 + BD-N 2	F203212.dat	Q20472_S_2_12705	20	12705	611.293	2	1220.57	1220.57	0.457982	0	26.37	0.00230675	161	172	K	VCSVSGSTPAEK	I	Carbamidomethyl (C) [2]	1643	Q20472_S_2.8392.8392.2.dta	WP_013875374.1	ABC transporter substrate-binding protein [Frankia symbiont of Datisca glomerata]
BMG5.1 + BD-N 2	F203212.dat	Q20472_S_2_12706	20	12706	611.293	2	1220.57	1220.57	0.457982	0	49.9	1.02329e-05	161	172	K	VCSVSGSTPAEK	I	Carbamidomethyl (C) [2]	1284	Q20472_S_2.5626.5626.2.dta	WP_013875374.1	ABC transporter substrate-binding protein [Frankia symbiont of Datisca glomerata]
BMG5.1 + BD-N 2	F203212.dat	Q20472_S_2_12707	20	12707	611.293	2	1220.57	1220.57	0.457982	0	49.75	1.05925e-05	161	172	K	VCSVSGSTPAEK	I	Carbamidomethyl (C) [2]	1294	Q20472_S_2.5693.5693.2.dta	WP_013875374.1	ABC transporter substrate-binding protein [Frankia symbiont of Datisca glomerata]
BMG5.1 + BD-N 2	F203212.dat	Q20472_S_2_12708	20	12708	611.293	2	1220.57	1220.57	0.457982	0	50.13	9.7051e-06	161	172	K	VCSVSGSTPAEK	I	Carbamidomethyl (C) [2]	1529	Q20472_S_2.7391.7391.2.dta	WP_013875374.1	ABC transporter substrate-binding protein [Frankia symbiont of Datisca glomerata]
BMG5.1 + BD-N 2	F203212.dat	Q20472_S_2_12709	20	12709	611.293	2	1220.57	1220.57	0.457982	0	38.76	0.000133045	161	172	K	VCSVSGSTPAEK	I	Carbamidomethyl (C) [2]	1304	Q20472_S_2.5759.5759.2.dta	WP_013875374.1	ABC transporter substrate-binding protein [Frankia symbiont of Datisca glomerata]
BMG5.1 + BD-N 2	F203212.dat	Q20472_S_2_1271	81	1271	376.209	2	750.404	750.402	1.6831	0	24.19	0.00381066	291	297	R	SAAYALR	W		2714	Q20472_S_2.19131.19131.2.dta	WP_013871986.1	methionine adenosyltransferase [Frankia symbiont of Datisca glomerata]
BMG5.1 + BD-N 2	F203212.dat	Q20472_S_2_12710	20	12710	611.293	2	1220.57	1220.57	0.457982	0	49.89	1.02565e-05	161	172	K	VCSVSGSTPAEK	I	Carbamidomethyl (C) [2]	1314	Q20472_S_2.5825.5825.2.dta	WP_013875374.1	ABC transporter substrate-binding protein [Frankia symbiont of Datisca glomerata]
BMG5.1 + BD-N 2	F203212.dat	Q20472_S_2_12711	20	12711	611.293	2	1220.57	1220.57	0.457982	0	55.2	3.01995e-06	161	172	K	VCSVSGSTPAEK	I	Carbamidomethyl (C) [2]	1386	Q20472_S_2.6301.6301.2.dta	WP_013875374.1	ABC transporter substrate-binding protein [Frankia symbiont of Datisca glomerata]
BMG5.1 + BD-N 2	F203212.dat	Q20472_S_2_12712	20	12712	611.293	2	1220.57	1220.57	0.457982	0	55.13	3.06902e-06	161	172	K	VCSVSGSTPAEK	I	Carbamidomethyl (C) [2]	1376	Q20472_S_2.6231.6231.2.dta	WP_013875374.1	ABC transporter substrate-binding protein [Frankia symbiont of Datisca glomerata]
BMG5.1 + BD-N 2	F203212.dat	Q20472_S_2_12713	20	12713	611.293	2	1220.57	1220.57	0.457982	0	48.71	1.34586e-05	161	172	K	VCSVSGSTPAEK	I	Carbamidomethyl (C) [2]	1345	Q20472_S_2.6024.6024.2.dta	WP_013875374.1	ABC transporter substrate-binding protein [Frankia symbiont of Datisca glomerata]
BMG5.1 + BD-N 2	F203212.dat	Q20472_S_2_12714	20	12714	611.293	2	1220.57	1220.57	0.556297	0	32.31	0.000587489	161	172	K	VCSVSGSTPAEK	I	Carbamidomethyl (C) [2]	1674	Q20472_S_2.8680.8680.2.dta	WP_013875374.1	ABC transporter substrate-binding protein [Frankia symbiont of Datisca glomerata]
BMG5.1 + BD-N 2	F203212.dat	Q20472_S_2_12715	20	12715	611.293	2	1220.57	1220.57	0.556297	0	37.6	0.00017378	161	172	K	VCSVSGSTPAEK	I	Carbamidomethyl (C) [2]	1612	Q20472_S_2.8105.8105.2.dta	WP_013875374.1	ABC transporter substrate-binding protein [Frankia symbiont of Datisca glomerata]
BMG5.1 + BD-N 2	F203212.dat	Q20472_S_2_12716	20	12716	611.293	2	1220.57	1220.57	0.556297	0	30.19	0.000957194	161	172	K	VCSVSGSTPAEK	I	Carbamidomethyl (C) [2]	1698	Q20472_S_2.8903.8903.2.dta	WP_013875374.1	ABC transporter substrate-binding protein [Frankia symbiont of Datisca glomerata]
BMG5.1 + BD-N 2	F203212.dat	Q20472_S_2_12717	20	12717	611.293	2	1220.57	1220.57	0.556297	0	49.5	1.12202e-05	161	172	K	VCSVSGSTPAEK	I	Carbamidomethyl (C) [2]	1560	Q20472_S_2.7648.7648.2.dta	WP_013875374.1	ABC transporter substrate-binding protein [Frankia symbiont of Datisca glomerata]
BMG5.1 + BD-N 2	F203212.dat	Q20472_S_2_12718	20	12718	611.293	2	1220.57	1220.57	0.556297	0	38.57	0.000138995	161	172	K	VCSVSGSTPAEK	I	Carbamidomethyl (C) [2]	1457	Q20472_S_2.6821.6821.2.dta	WP_013875374.1	ABC transporter substrate-binding protein [Frankia symbiont of Datisca glomerata]
BMG5.1 + BD-N 2	F203212.dat	Q20472_S_2_12719	20	12719	611.293	2	1220.57	1220.57	0.556297	0	59.16	1.21339e-06	161	172	K	VCSVSGSTPAEK	I	Carbamidomethyl (C) [2]	1447	Q20472_S_2.6744.6744.2.dta	WP_013875374.1	ABC transporter substrate-binding protein [Frankia symbiont of Datisca glomerata]
BMG5.1 + BD-N 2	F203212.dat	Q20472_S_2_12720	20	12720	611.293	2	1220.57	1220.57	0.556297	0	49.85	1.03514e-05	161	172	K	VCSVSGSTPAEK	I	Carbamidomethyl (C) [2]	1508	Q20472_S_2.7223.7223.2.dta	WP_013875374.1	ABC transporter substrate-binding protein [Frankia symbiont of Datisca glomerata]
BMG5.1 + BD-N 2	F203212.dat	Q20472_S_2_12721	20	12721	611.293	2	1220.57	1220.57	0.556297	0	54.94	3.20627e-06	161	172	K	VCSVSGSTPAEK	I	Carbamidomethyl (C) [2]	1355	Q20472_S_2.6090.6090.2.dta	WP_013875374.1	ABC transporter substrate-binding protein [Frankia symbiont of Datisca glomerata]
BMG5.1 + BD-N 2	F203212.dat	Q20472_S_2_12722	20	12722	611.293	2	1220.57	1220.57	0.556297	0	58.24	1.49968e-06	161	172	K	VCSVSGSTPAEK	I	Carbamidomethyl (C) [2]	1396	Q20472_S_2.6373.6373.2.dta	WP_013875374.1	ABC transporter substrate-binding protein [Frankia symbiont of Datisca glomerata]
BMG5.1 + BD-N 2	F203212.dat	Q20472_S_2_12723	20	12723	611.293	2	1220.57	1220.57	0.556297	0	58.83	1.30918e-06	161	172	K	VCSVSGSTPAEK	I	Carbamidomethyl (C) [2]	1335	Q20472_S_2.5955.5955.2.dta	WP_013875374.1	ABC transporter substrate-binding protein [Frankia symbiont of Datisca glomerata]
BMG5.1 + BD-N 2	F203212.dat	Q20472_S_2_12724	20	12724	611.293	2	1220.57	1220.57	0.556297	0	54.81	3.3037e-06	161	172	K	VCSVSGSTPAEK	I	Carbamidomethyl (C) [2]	1478	Q20472_S_2.6981.6981.2.dta	WP_013875374.1	ABC transporter substrate-binding protein [Frankia symbiont of Datisca glomerata]
BMG5.1 + BD-N 2	F203212.dat	Q20472_S_2_12725	20	12725	611.293	2	1220.57	1220.57	0.556297	0	56.34	2.32274e-06	161	172	K	VCSVSGSTPAEK	I	Carbamidomethyl (C) [2]	1325	Q20472_S_2.5890.5890.2.dta	WP_013875374.1	ABC transporter substrate-binding protein [Frankia symbiont of Datisca glomerata]
BMG5.1 + BD-N 2	F203212.dat	Q20472_S_2_12726	20	12726	611.293	2	1220.57	1220.57	0.556297	0	55.31	2.94442e-06	161	172	K	VCSVSGSTPAEK	I	Carbamidomethyl (C) [2]	1365	Q20472_S_2.6160.6160.2.dta	WP_013875374.1	ABC transporter substrate-binding protein [Frankia symbiont of Datisca glomerata]
BMG5.1 + BD-N 2	F203212.dat	Q20472_S_2_12727	20	12727	611.293	2	1220.57	1220.57	0.556297	0	50.02	9.95405e-06	161	172	K	VCSVSGSTPAEK	I	Carbamidomethyl (C) [2]	1406	Q20472_S_2.6447.6447.2.dta	WP_013875374.1	ABC transporter substrate-binding protein [Frankia symbiont of Datisca glomerata]
BMG5.1 + BD-N 2	F203212.dat	Q20472_S_2_12728	20	12728	611.293	2	1220.57	1220.57	0.654612	0	33.87	0.000410204	161	172	K	VCSVSGSTPAEK	I	Carbamidomethyl (C) [2]	1273	Q20472_S_2.5559.5559.2.dta	WP_013875374.1	ABC transporter substrate-binding protein [Frankia symbiont of Datisca glomerata]
BMG5.1 + BD-N 2	F203212.dat	Q20472_S_2_12729	20	12729	611.293	2	1220.57	1220.57	0.654612	0	37.51	0.000177419	161	172	K	VCSVSGSTPAEK	I	Carbamidomethyl (C) [2]	1632	Q20472_S_2.8294.8294.2.dta	WP_013875374.1	ABC transporter substrate-binding protein [Frankia symbiont of Datisca glomerata]
BMG5.1 + BD-N 2	F203212.dat	Q20472_S_2_12730	20	12730	611.293	2	1220.57	1220.57	0.654612	0	38	0.000158489	161	172	K	VCSVSGSTPAEK	I	Carbamidomethyl (C) [2]	1570	Q20472_S_2.7736.7736.2.dta	WP_013875374.1	ABC transporter substrate-binding protein [Frankia symbiont of Datisca glomerata]
BMG5.1 + BD-N 2	F203212.dat	Q20472_S_2_12731	20	12731	611.293	2	1220.57	1220.57	0.654612	0	50.05	9.88553e-06	161	172	K	VCSVSGSTPAEK	I	Carbamidomethyl (C) [2]	1468	Q20472_S_2.6900.6900.2.dta	WP_013875374.1	ABC transporter substrate-binding protein [Frankia symbiont of Datisca glomerata]
BMG5.1 + BD-N 2	F203212.dat	Q20472_S_2_12732	20	12732	611.293	2	1220.57	1220.57	0.654612	0	50.25	9.44061e-06	161	172	K	VCSVSGSTPAEK	I	Carbamidomethyl (C) [2]	1416	Q20472_S_2.6522.6522.2.dta	WP_013875374.1	ABC transporter substrate-binding protein [Frankia symbiont of Datisca glomerata]
BMG5.1 + BD-N 2	F203212.dat	Q20472_S_2_12733	20	12733	611.293	2	1220.57	1220.57	0.654612	0	49.85	1.03514e-05	161	172	K	VCSVSGSTPAEK	I	Carbamidomethyl (C) [2]	1437	Q20472_S_2.6670.6670.2.dta	WP_013875374.1	ABC transporter substrate-binding protein [Frankia symbiont of Datisca glomerata]
BMG5.1 + BD-N 2	F203212.dat	Q20472_S_2_12734	20	12734	611.293	2	1220.57	1220.57	0.654612	0	38.11	0.000154525	161	172	K	VCSVSGSTPAEK	I	Carbamidomethyl (C) [2]	1426	Q20472_S_2.6596.6596.2.dta	WP_013875374.1	ABC transporter substrate-binding protein [Frankia symbiont of Datisca glomerata]
BMG5.1 + BD-N 2	F203212.dat	Q20472_S_2_12735	20	12735	611.293	2	1220.57	1220.57	0.949556	0	40.84	8.24138e-05	161	172	K	VCSVSGSTPAEK	I	Carbamidomethyl (C) [2]	1539	Q20472_S_2.7476.7476.2.dta	WP_013875374.1	ABC transporter substrate-binding protein [Frankia symbiont of Datisca glomerata]
BMG5.1 + BD-N 2	F203212.dat	Q20472_S_2_12757	456	12757	611.88	2	1221.74	1221.74	0.377329	0	41.65	6.83912e-05	81	91	R	EVGLLQPIVVR	E		3761	Q20472_S_2.32203.32203.2.dta	WP_013875635.1	chromosome partitioning protein ParB [Frankia symbiont of Datisca glomerata]
BMG5.1 + BD-N 2	F203212.dat	Q20472_S_2_12931	83	12931	410.258	3	1227.75	1227.76	-1.59885	1	21.42	0.00721107	17	27	K	KITAELLTLAR	S		3715	Q20472_S_2.31455.31455.3.dta	WP_013874940.1	electron transfer flavoprotein subunit alpha [Frankia symbiont of Datisca glomerata]
BMG5.1 + BD-N 2	F203212.dat	Q20472_S_2_12932	3	12932	614.885	2	1227.76	1227.76	0.425166	0	72.27	5.92925e-08	182	193	R	ALTAATVLVLTR	E		3767	Q20472_S_2.32296.32296.2.dta	WP_013874672.1	Crp/Fnr family transcriptional regulator [Frankia symbiont of Datisca glomerata]
BMG5.1 + BD-N 2	F203212.dat	Q20472_S_2_13095	287	13095	617.328	2	1232.64	1232.64	1.51869	0	81.93	6.4121e-09	427	437	R	LLAEEDFLAGR	V		3729	Q20472_S_2.31690.31690.2.dta	WP_043606153.1	pyruvate carboxylase [Frankia symbiont of Datisca glomerata]
BMG5.1 + BD-N 2	F203212.dat	Q20472_S_2_13100	7	13100	617.817	2	1233.62	1233.62	-0.205898	0	70.28	9.37562e-08	10	21	R	LGESVSEGTVTR	W		2131	Q20472_S_2.13165.13165.2.dta	WP_043603800.1	dihydrolipoamide succinyltransferase [Frankia symbiont of Datisca glomerata]
BMG5.1 + BD-N 2	F203212.dat	Q20472_S_2_13101	7	13101	617.818	2	1233.62	1233.62	0.393962	0	87.46	1.79473e-09	10	21	R	LGESVSEGTVTR	W		2276	Q20472_S_2.14613.14613.2.dta	WP_043603800.1	dihydrolipoamide succinyltransferase [Frankia symbiont of Datisca glomerata]
BMG5.1 + BD-N 2	F203212.dat	Q20472_S_2_13102	7	13102	617.818	2	1233.62	1233.62	0.393962	0	85.39	2.89068e-09	10	21	R	LGESVSEGTVTR	W		2297	Q20472_S_2.14823.14823.2.dta	WP_043603800.1	dihydrolipoamide succinyltransferase [Frankia symbiont of Datisca glomerata]
BMG5.1 + BD-N 2	F203212.dat	Q20472_S_2_13103	7	13103	617.818	2	1233.62	1233.62	0.393962	0	82.6	5.49541e-09	10	21	R	LGESVSEGTVTR	W		2235	Q20472_S_2.14194.14194.2.dta	WP_043603800.1	dihydrolipoamide succinyltransferase [Frankia symbiont of Datisca glomerata]
BMG5.1 + BD-N 2	F203212.dat	Q20472_S_2_13104	7	13104	617.818	2	1233.62	1233.62	0.393962	0	88.34	1.46555e-09	10	21	R	LGESVSEGTVTR	W		2287	Q20472_S_2.14717.14717.2.dta	WP_043603800.1	dihydrolipoamide succinyltransferase [Frankia symbiont of Datisca glomerata]
BMG5.1 + BD-N 2	F203212.dat	Q20472_S_2_13105	7	13105	617.818	2	1233.62	1233.62	0.393962	0	82.05	6.23735e-09	10	21	R	LGESVSEGTVTR	W		2141	Q20472_S_2.13267.13267.2.dta	WP_043603800.1	dihydrolipoamide succinyltransferase [Frankia symbiont of Datisca glomerata]
BMG5.1 + BD-N 2	F203212.dat	Q20472_S_2_13106	7	13106	617.818	2	1233.62	1233.62	0.491237	0	76.14	2.4322e-08	10	21	R	LGESVSEGTVTR	W		2162	Q20472_S_2.13470.13470.2.dta	WP_043603800.1	dihydrolipoamide succinyltransferase [Frankia symbiont of Datisca glomerata]
BMG5.1 + BD-N 2	F203212.dat	Q20472_S_2_13107	7	13107	617.818	2	1233.62	1233.62	0.491237	0	85.78	2.64241e-09	10	21	R	LGESVSEGTVTR	W		2172	Q20472_S_2.13572.13572.2.dta	WP_043603800.1	dihydrolipoamide succinyltransferase [Frankia symbiont of Datisca glomerata]
BMG5.1 + BD-N 2	F203212.dat	Q20472_S_2_13108	7	13108	617.818	2	1233.62	1233.62	0.491237	0	88.16	1.52757e-09	10	21	R	LGESVSEGTVTR	W		2328	Q20472_S_2.15138.15138.2.dta	WP_043603800.1	dihydrolipoamide succinyltransferase [Frankia symbiont of Datisca glomerata]
BMG5.1 + BD-N 2	F203212.dat	Q20472_S_2_13109	7	13109	617.818	2	1233.62	1233.62	0.491237	0	84.98	3.17687e-09	10	21	R	LGESVSEGTVTR	W		2255	Q20472_S_2.14402.14402.2.dta	WP_043603800.1	dihydrolipoamide succinyltransferase [Frankia symbiont of Datisca glomerata]
BMG5.1 + BD-N 2	F203212.dat	Q20472_S_2_13110	7	13110	617.818	2	1233.62	1233.62	0.491237	0	76.97	2.00909e-08	10	21	R	LGESVSEGTVTR	W		2203	Q20472_S_2.13879.13879.2.dta	WP_043603800.1	dihydrolipoamide succinyltransferase [Frankia symbiont of Datisca glomerata]
BMG5.1 + BD-N 2	F203212.dat	Q20472_S_2_13111	7	13111	617.818	2	1233.62	1233.62	0.588512	0	88.92	1.28233e-09	10	21	R	LGESVSEGTVTR	W		2307	Q20472_S_2.14926.14926.2.dta	WP_043603800.1	dihydrolipoamide succinyltransferase [Frankia symbiont of Datisca glomerata]
BMG5.1 + BD-N 2	F203212.dat	Q20472_S_2_13112	7	13112	617.818	2	1233.62	1233.62	0.588512	0	85.55	2.78612e-09	10	21	R	LGESVSEGTVTR	W		2245	Q20472_S_2.14296.14296.2.dta	WP_043603800.1	dihydrolipoamide succinyltransferase [Frankia symbiont of Datisca glomerata]
BMG5.1 + BD-N 2	F203212.dat	Q20472_S_2_13113	7	13113	617.818	2	1233.62	1233.62	0.588512	0	71.59	6.93426e-08	10	21	R	LGESVSEGTVTR	W		2484	Q20472_S_2.16718.16718.2.dta	WP_043603800.1	dihydrolipoamide succinyltransferase [Frankia symbiont of Datisca glomerata]
BMG5.1 + BD-N 2	F203212.dat	Q20472_S_2_13114	7	13114	617.818	2	1233.62	1233.62	0.588512	0	80.82	8.27942e-09	10	21	R	LGESVSEGTVTR	W		2401	Q20472_S_2.15877.15877.2.dta	WP_043603800.1	dihydrolipoamide succinyltransferase [Frankia symbiont of Datisca glomerata]
BMG5.1 + BD-N 2	F203212.dat	Q20472_S_2_13115	7	13115	617.818	2	1233.62	1233.62	0.588512	0	74.89	3.2434e-08	10	21	R	LGESVSEGTVTR	W		2038	Q20472_S_2.12226.12226.2.dta	WP_043603800.1	dihydrolipoamide succinyltransferase [Frankia symbiont of Datisca glomerata]
BMG5.1 + BD-N 2	F203212.dat	Q20472_S_2_13116	7	13116	617.818	2	1233.62	1233.62	0.588512	0	77.15	1.92752e-08	10	21	R	LGESVSEGTVTR	W		2017	Q20472_S_2.12020.12020.2.dta	WP_043603800.1	dihydrolipoamide succinyltransferase [Frankia symbiont of Datisca glomerata]
BMG5.1 + BD-N 2	F203212.dat	Q20472_S_2_13117	7	13117	617.818	2	1233.62	1233.62	0.588512	0	80.44	9.03649e-09	10	21	R	LGESVSEGTVTR	W		2048	Q20472_S_2.12330.12330.2.dta	WP_043603800.1	dihydrolipoamide succinyltransferase [Frankia symbiont of Datisca glomerata]
BMG5.1 + BD-N 2	F203212.dat	Q20472_S_2_13118	7	13118	617.818	2	1233.62	1233.62	0.588512	0	77.34	1.84502e-08	10	21	R	LGESVSEGTVTR	W		2463	Q20472_S_2.16511.16511.2.dta	WP_043603800.1	dihydrolipoamide succinyltransferase [Frankia symbiont of Datisca glomerata]
BMG5.1 + BD-N 2	F203212.dat	Q20472_S_2_13119	7	13119	617.818	2	1233.62	1233.62	0.685786	0	89.37	1.15611e-09	10	21	R	LGESVSEGTVTR	W		2007	Q20472_S_2.11918.11918.2.dta	WP_043603800.1	dihydrolipoamide succinyltransferase [Frankia symbiont of Datisca glomerata]
BMG5.1 + BD-N 2	F203212.dat	Q20472_S_2_13120	7	13120	617.818	2	1233.62	1233.62	0.685786	0	85.46	2.84446e-09	10	21	R	LGESVSEGTVTR	W		2266	Q20472_S_2.14510.14510.2.dta	WP_043603800.1	dihydrolipoamide succinyltransferase [Frankia symbiont of Datisca glomerata]
BMG5.1 + BD-N 2	F203212.dat	Q20472_S_2_13121	7	13121	617.818	2	1233.62	1233.62	0.685786	0	86.72	2.12814e-09	10	21	R	LGESVSEGTVTR	W		2224	Q20472_S_2.14093.14093.2.dta	WP_043603800.1	dihydrolipoamide succinyltransferase [Frankia symbiont of Datisca glomerata]
BMG5.1 + BD-N 2	F203212.dat	Q20472_S_2_13122	7	13122	617.818	2	1233.62	1233.62	0.685786	0	82.37	5.79429e-09	10	21	R	LGESVSEGTVTR	W		2214	Q20472_S_2.13985.13985.2.dta	WP_043603800.1	dihydrolipoamide succinyltransferase [Frankia symbiont of Datisca glomerata]
BMG5.1 + BD-N 2	F203212.dat	Q20472_S_2_13123	7	13123	617.818	2	1233.62	1233.62	0.685786	0	77	1.99526e-08	10	21	R	LGESVSEGTVTR	W		2442	Q20472_S_2.16296.16296.2.dta	WP_043603800.1	dihydrolipoamide succinyltransferase [Frankia symbiont of Datisca glomerata]
BMG5.1 + BD-N 2	F203212.dat	Q20472_S_2_13124	7	13124	617.818	2	1233.62	1233.62	0.685786	0	77.54	1.76198e-08	10	21	R	LGESVSEGTVTR	W		2339	Q20472_S_2.15243.15243.2.dta	WP_043603800.1	dihydrolipoamide succinyltransferase [Frankia symbiont of Datisca glomerata]
BMG5.1 + BD-N 2	F203212.dat	Q20472_S_2_13125	7	13125	617.818	2	1233.62	1233.62	0.783061	0	77.57	1.74985e-08	10	21	R	LGESVSEGTVTR	W		2411	Q20472_S_2.15979.15979.2.dta	WP_043603800.1	dihydrolipoamide succinyltransferase [Frankia symbiont of Datisca glomerata]
BMG5.1 + BD-N 2	F203212.dat	Q20472_S_2_13126	7	13126	617.818	2	1233.62	1233.62	0.783061	0	85.78	2.64241e-09	10	21	R	LGESVSEGTVTR	W		2391	Q20472_S_2.15772.15772.2.dta	WP_043603800.1	dihydrolipoamide succinyltransferase [Frankia symbiont of Datisca glomerata]
BMG5.1 + BD-N 2	F203212.dat	Q20472_S_2_13127	7	13127	617.818	2	1233.62	1233.62	0.783061	0	78.91	1.28529e-08	10	21	R	LGESVSEGTVTR	W		2152	Q20472_S_2.13369.13369.2.dta	WP_043603800.1	dihydrolipoamide succinyltransferase [Frankia symbiont of Datisca glomerata]
BMG5.1 + BD-N 2	F203212.dat	Q20472_S_2_13128	7	13128	617.818	2	1233.62	1233.62	0.783061	0	86.77	2.10378e-09	10	21	R	LGESVSEGTVTR	W		2317	Q20472_S_2.15028.15028.2.dta	WP_043603800.1	dihydrolipoamide succinyltransferase [Frankia symbiont of Datisca glomerata]
BMG5.1 + BD-N 2	F203212.dat	Q20472_S_2_13129	7	13129	617.818	2	1233.62	1233.62	0.783061	0	79.51	1.11944e-08	10	21	R	LGESVSEGTVTR	W		2422	Q20472_S_2.16086.16086.2.dta	WP_043603800.1	dihydrolipoamide succinyltransferase [Frankia symbiont of Datisca glomerata]
BMG5.1 + BD-N 2	F203212.dat	Q20472_S_2_13130	7	13130	617.818	2	1233.62	1233.62	0.783061	0	83.15	4.84172e-09	10	21	R	LGESVSEGTVTR	W		2193	Q20472_S_2.13779.13779.2.dta	WP_043603800.1	dihydrolipoamide succinyltransferase [Frankia symbiont of Datisca glomerata]
BMG5.1 + BD-N 2	F203212.dat	Q20472_S_2_13131	7	13131	617.818	2	1233.62	1233.62	0.783061	0	81.09	7.78037e-09	10	21	R	LGESVSEGTVTR	W		2183	Q20472_S_2.13678.13678.2.dta	WP_043603800.1	dihydrolipoamide succinyltransferase [Frankia symbiont of Datisca glomerata]
BMG5.1 + BD-N 2	F203212.dat	Q20472_S_2_13132	7	13132	617.818	2	1233.62	1233.62	0.783061	0	87.7	1.69824e-09	10	21	R	LGESVSEGTVTR	W		1997	Q20472_S_2.11814.11814.2.dta	WP_043603800.1	dihydrolipoamide succinyltransferase [Frankia symbiont of Datisca glomerata]
BMG5.1 + BD-N 2	F203212.dat	Q20472_S_2_13133	7	13133	617.818	2	1233.62	1233.62	0.783061	0	77.98	1.59221e-08	10	21	R	LGESVSEGTVTR	W		2069	Q20472_S_2.12540.12540.2.dta	WP_043603800.1	dihydrolipoamide succinyltransferase [Frankia symbiont of Datisca glomerata]
BMG5.1 + BD-N 2	F203212.dat	Q20472_S_2_13134	7	13134	617.818	2	1233.62	1233.62	0.783061	0	73.71	4.25598e-08	10	21	R	LGESVSEGTVTR	W		2121	Q20472_S_2.13056.13056.2.dta	WP_043603800.1	dihydrolipoamide succinyltransferase [Frankia symbiont of Datisca glomerata]
BMG5.1 + BD-N 2	F203212.dat	Q20472_S_2_13135	7	13135	617.818	2	1233.62	1233.62	0.880336	0	81.77	6.65273e-09	10	21	R	LGESVSEGTVTR	W		2027	Q20472_S_2.12124.12124.2.dta	WP_043603800.1	dihydrolipoamide succinyltransferase [Frankia symbiont of Datisca glomerata]
BMG5.1 + BD-N 2	F203212.dat	Q20472_S_2_13136	7	13136	617.818	2	1233.62	1233.62	0.977611	0	87.17	1.91867e-09	10	21	R	LGESVSEGTVTR	W		2110	Q20472_S_2.12953.12953.2.dta	WP_043603800.1	dihydrolipoamide succinyltransferase [Frankia symbiont of Datisca glomerata]
BMG5.1 + BD-N 2	F203212.dat	Q20472_S_2_13137	7	13137	617.818	2	1233.62	1233.62	0.977611	0	69.99	1.00231e-07	10	21	R	LGESVSEGTVTR	W		2494	Q20472_S_2.16824.16824.2.dta	WP_043603800.1	dihydrolipoamide succinyltransferase [Frankia symbiont of Datisca glomerata]
BMG5.1 + BD-N 2	F203212.dat	Q20472_S_2_13138	7	13138	617.818	2	1233.62	1233.62	0.977611	0	76.5	2.23872e-08	10	21	R	LGESVSEGTVTR	W		2432	Q20472_S_2.16192.16192.2.dta	WP_043603800.1	dihydrolipoamide succinyltransferase [Frankia symbiont of Datisca glomerata]
BMG5.1 + BD-N 2	F203212.dat	Q20472_S_2_13139	7	13139	617.818	2	1233.62	1233.62	0.977611	0	80.87	8.18465e-09	10	21	R	LGESVSEGTVTR	W		2474	Q20472_S_2.16614.16614.2.dta	WP_043603800.1	dihydrolipoamide succinyltransferase [Frankia symbiont of Datisca glomerata]
BMG5.1 + BD-N 2	F203212.dat	Q20472_S_2_13140	7	13140	617.818	2	1233.62	1233.62	1.07489	0	79.87	1.03039e-08	10	21	R	LGESVSEGTVTR	W		2381	Q20472_S_2.15668.15668.2.dta	WP_043603800.1	dihydrolipoamide succinyltransferase [Frankia symbiont of Datisca glomerata]
BMG5.1 + BD-N 2	F203212.dat	Q20472_S_2_13141	7	13141	617.818	2	1233.62	1233.62	1.07489	0	79.32	1.1695e-08	10	21	R	LGESVSEGTVTR	W		2058	Q20472_S_2.12433.12433.2.dta	WP_043603800.1	dihydrolipoamide succinyltransferase [Frankia symbiont of Datisca glomerata]
BMG5.1 + BD-N 2	F203212.dat	Q20472_S_2_13142	7	13142	617.818	2	1233.62	1233.62	1.07489	0	78.72	1.34276e-08	10	21	R	LGESVSEGTVTR	W		2453	Q20472_S_2.16404.16404.2.dta	WP_043603800.1	dihydrolipoamide succinyltransferase [Frankia symbiont of Datisca glomerata]
BMG5.1 + BD-N 2	F203212.dat	Q20472_S_2_13143	7	13143	617.818	2	1233.62	1233.62	1.17216	0	75.74	2.66686e-08	10	21	R	LGESVSEGTVTR	W		2568	Q20472_S_2.17581.17581.2.dta	WP_043603800.1	dihydrolipoamide succinyltransferase [Frankia symbiont of Datisca glomerata]
BMG5.1 + BD-N 2	F203212.dat	Q20472_S_2_13144	7	13144	617.818	2	1233.62	1233.62	1.17216	0	77.99	1.58855e-08	10	21	R	LGESVSEGTVTR	W		2100	Q20472_S_2.12849.12849.2.dta	WP_043603800.1	dihydrolipoamide succinyltransferase [Frankia symbiont of Datisca glomerata]
BMG5.1 + BD-N 2	F203212.dat	Q20472_S_2_13145	7	13145	617.818	2	1233.62	1233.62	1.28565	0	71.4	7.24436e-08	10	21	R	LGESVSEGTVTR	W		2516	Q20472_S_2.17046.17046.2.dta	WP_043603800.1	dihydrolipoamide succinyltransferase [Frankia symbiont of Datisca glomerata]
BMG5.1 + BD-N 2	F203212.dat	Q20472_S_2_13146	7	13146	617.818	2	1233.62	1233.62	1.28565	0	67.88	1.6293e-07	10	21	R	LGESVSEGTVTR	W		2505	Q20472_S_2.16931.16931.2.dta	WP_043603800.1	dihydrolipoamide succinyltransferase [Frankia symbiont of Datisca glomerata]
BMG5.1 + BD-N 2	F203212.dat	Q20472_S_2_13147	7	13147	617.818	2	1233.62	1233.62	1.38292	0	59.44	1.13763e-06	10	21	R	LGESVSEGTVTR	W		2557	Q20472_S_2.17473.17473.2.dta	WP_043603800.1	dihydrolipoamide succinyltransferase [Frankia symbiont of Datisca glomerata]
BMG5.1 + BD-N 2	F203212.dat	Q20472_S_2_13148	7	13148	617.818	2	1233.62	1233.62	1.38292	0	79.49	1.1246e-08	10	21	R	LGESVSEGTVTR	W		2578	Q20472_S_2.17694.17694.2.dta	WP_043603800.1	dihydrolipoamide succinyltransferase [Frankia symbiont of Datisca glomerata]
BMG5.1 + BD-N 2	F203212.dat	Q20472_S_2_13149	7	13149	617.818	2	1233.62	1233.62	1.38292	0	73.62	4.3451e-08	10	21	R	LGESVSEGTVTR	W		2526	Q20472_S_2.17155.17155.2.dta	WP_043603800.1	dihydrolipoamide succinyltransferase [Frankia symbiont of Datisca glomerata]
BMG5.1 + BD-N 2	F203212.dat	Q20472_S_2_13150	7	13150	617.818	2	1233.62	1233.62	1.4802	0	74.23	3.77572e-08	10	21	R	LGESVSEGTVTR	W		2090	Q20472_S_2.12746.12746.2.dta	WP_043603800.1	dihydrolipoamide succinyltransferase [Frankia symbiont of Datisca glomerata]
BMG5.1 + BD-N 2	F203212.dat	Q20472_S_2_13151	7	13151	617.818	2	1233.62	1233.62	1.67475	0	59.01	1.25603e-06	10	21	R	LGESVSEGTVTR	W		2537	Q20472_S_2.17260.17260.2.dta	WP_043603800.1	dihydrolipoamide succinyltransferase [Frankia symbiont of Datisca glomerata]
BMG5.1 + BD-N 2	F203212.dat	Q20472_S_2_13152	7	13152	617.818	2	1233.62	1233.62	1.67475	0	76.88	2.05116e-08	10	21	R	LGESVSEGTVTR	W		2349	Q20472_S_2.15346.15346.2.dta	WP_043603800.1	dihydrolipoamide succinyltransferase [Frankia symbiont of Datisca glomerata]
BMG5.1 + BD-N 2	F203212.dat	Q20472_S_2_13153	7	13153	617.818	2	1233.62	1233.62	1.67475	0	79.5	1.12202e-08	10	21	R	LGESVSEGTVTR	W		2547	Q20472_S_2.17365.17365.2.dta	WP_043603800.1	dihydrolipoamide succinyltransferase [Frankia symbiont of Datisca glomerata]
BMG5.1 + BD-N 2	F203212.dat	Q20472_S_2_13154	7	13154	617.818	2	1233.62	1233.62	1.8693	0	72.29	5.90201e-08	10	21	R	LGESVSEGTVTR	W		2600	Q20472_S_2.17916.17916.2.dta	WP_043603800.1	dihydrolipoamide succinyltransferase [Frankia symbiont of Datisca glomerata]
BMG5.1 + BD-N 2	F203212.dat	Q20472_S_2_13155	7	13155	617.819	2	1233.62	1233.62	1.96657	0	75.93	2.5527e-08	10	21	R	LGESVSEGTVTR	W		2370	Q20472_S_2.15560.15560.2.dta	WP_043603800.1	dihydrolipoamide succinyltransferase [Frankia symbiont of Datisca glomerata]
BMG5.1 + BD-N 2	F203212.dat	Q20472_S_2_13156	7	13156	617.819	2	1233.62	1233.62	2.37188	0	50.28	9.37562e-06	10	21	R	LGESVSEGTVTR	W		2621	Q20472_S_2.18145.18145.2.dta	WP_043603800.1	dihydrolipoamide succinyltransferase [Frankia symbiont of Datisca glomerata]
BMG5.1 + BD-N 2	F203212.dat	Q20472_S_2_13157	7	13157	617.819	2	1233.62	1233.62	2.37188	0	67.68	1.70608e-07	10	21	R	LGESVSEGTVTR	W		2589	Q20472_S_2.17804.17804.2.dta	WP_043603800.1	dihydrolipoamide succinyltransferase [Frankia symbiont of Datisca glomerata]
BMG5.1 + BD-N 2	F203212.dat	Q20472_S_2_13158	7	13158	617.819	2	1233.62	1233.62	2.6637	0	72.16	6.08135e-08	10	21	R	LGESVSEGTVTR	W		2079	Q20472_S_2.12643.12643.2.dta	WP_043603800.1	dihydrolipoamide succinyltransferase [Frankia symbiont of Datisca glomerata]
BMG5.1 + BD-N 2	F203212.dat	Q20472_S_2_13159	7	13159	617.819	2	1233.62	1233.62	2.85825	0	58.69	1.35207e-06	10	21	R	LGESVSEGTVTR	W		2642	Q20472_S_2.18367.18367.2.dta	WP_043603800.1	dihydrolipoamide succinyltransferase [Frankia symbiont of Datisca glomerata]
BMG5.1 + BD-N 2	F203212.dat	Q20472_S_2_13160	7	13160	617.819	2	1233.62	1233.62	2.95553	0	67.57	1.74985e-07	10	21	R	LGESVSEGTVTR	W		2632	Q20472_S_2.18256.18256.2.dta	WP_043603800.1	dihydrolipoamide succinyltransferase [Frankia symbiont of Datisca glomerata]
BMG5.1 + BD-N 2	F203212.dat	Q20472_S_2_13161	7	13161	617.819	2	1233.62	1233.62	3.26357	0	53.92	4.05509e-06	10	21	R	LGESVSEGTVTR	W		2610	Q20472_S_2.18026.18026.2.dta	WP_043603800.1	dihydrolipoamide succinyltransferase [Frankia symbiont of Datisca glomerata]
BMG5.1 + BD-N 2	F203212.dat	Q20472_S_2_13162	7	13162	617.819	2	1233.62	1233.62	3.45811	0	68.93	1.27938e-07	10	21	R	LGESVSEGTVTR	W		2359	Q20472_S_2.15452.15452.2.dta	WP_043603800.1	dihydrolipoamide succinyltransferase [Frankia symbiont of Datisca glomerata]
BMG5.1 + BD-N 2	F203212.dat	Q20472_S_2_13163	7	13163	617.82	2	1233.62	1233.62	3.55539	0	54.53	3.52371e-06	10	21	R	LGESVSEGTVTR	W		2671	Q20472_S_2.18673.18673.2.dta	WP_043603800.1	dihydrolipoamide succinyltransferase [Frankia symbiont of Datisca glomerata]
BMG5.1 + BD-N 2	F203212.dat	Q20472_S_2_13164	7	13164	617.82	2	1233.62	1233.62	3.55539	0	62.94	5.08159e-07	10	21	R	LGESVSEGTVTR	W		2659	Q20472_S_2.18547.18547.2.dta	WP_043603800.1	dihydrolipoamide succinyltransferase [Frankia symbiont of Datisca glomerata]
BMG5.1 + BD-N 2	F203212.dat	Q20472_S_2_13226	45	13226	618.327	2	1234.64	1234.64	-1.96575	1	14.39	0.0363915	216	226	R	YAQSVADGLRR	E		3636	Q20472_S_2.30223.30223.2.dta	WP_013872692.1	amino acid ABC transporter substrate-binding protein [Frankia symbiont of Datisca glomerata]
BMG5.1 + BD-N 2	F203212.dat	Q20472_S_2_13228	178	13228	412.583	3	1234.73	1234.73	-1.74451	0	20.02	0.00995405	193	203	R	ISDVITIHLPK	T		3702	Q20472_S_2.31246.31246.3.dta	WP_013874916.1	phosphoglycerate dehydrogenase [Frankia symbiont of Datisca glomerata]
BMG5.1 + BD-N 2	F203212.dat	Q20472_S_2_13301	318	13301	414.571	3	1240.69	1240.69	-0.449749	0	38.45	0.000142889	399	409	R	ALALATFELHR	G		3721	Q20472_S_2.31549.31549.3.dta	WP_013872398.1	peptidase M16 [Frankia symbiont of Datisca glomerata]
BMG5.1 + BD-N 2	F203212.dat	Q20472_S_2_13302	318	13302	621.354	2	1240.69	1240.69	1.32829	0	63.65	4.31519e-07	399	409	R	ALALATFELHR	G		3723	Q20472_S_2.31595.31595.2.dta	WP_013872398.1	peptidase M16 [Frankia symbiont of Datisca glomerata]
BMG5.1 + BD-N 2	F203212.dat	Q20472_S_2_13309	55	13309	414.898	3	1241.67	1241.67	-0.47436	0	14.73	0.0336512	2	12	M	TTTTEARPLPR	L		3532	Q20472_S_2.28796.28796.3.dta	WP_013875100.1	50S ribosomal protein L5 [Frankia symbiont of Datisca glomerata]
BMG5.1 + BD-N 2	F203212.dat	Q20472_S_2_13461	153	13461	623.828	2	1245.64	1245.64	4.51416	0	14.78	0.0365926	310	320	K	LAQPQFEGQTK	T		2453	Q20472_S_2.16405.16405.2.dta	WP_043602595.1	DNA topoisomerase IV subunit B [Frankia symbiont of Datisca glomerata]
BMG5.1 + BD-N 2	F203212.dat	Q20472_S_2_13492	6	13492	624.378	2	1246.74	1246.74	0.563069	1	38.44	0.000143219	296	306	R	LKVVSAFLNTR	N		3706	Q20472_S_2.31319.31319.2.dta	WP_013875121.1	DNA-directed RNA polymerase subunit beta' [Frankia symbiont of Datisca glomerata]
BMG5.1 + BD-N 2	F203212.dat	Q20472_S_2_13510	485	13510	625.877	2	1249.74	1249.74	0.43369	0	33.29	0.000468813	3	14	R	VILDGTPLLGPR	T		3754	Q20472_S_2.32081.32081.2.dta	WP_013872530.1	glycosyl transferase family 1 [Frankia symbiont of Datisca glomerata]
BMG5.1 + BD-N 2	F203212.dat	Q20472_S_2_13724	27	13724	421.239	3	1260.7	1260.69	0.931233	1	26.14	0.0024322	177	187	R	LTAAQLDAFRR	E		3681	Q20472_S_2.30911.30911.3.dta	WP_013873808.1	pyruvate dehydrogenase (acetyl-transferring), homodimeric type [Frankia symbiont of Datisca glomerata]
BMG5.1 + BD-N 2	F203212.dat	Q20472_S_2_1377	50	1377	379.213	2	756.411	756.413	-2.88996	0	27.84	0.00164437	423	429	R	DLGPISR	Y		2821	Q20472_S_2.20279.20279.2.dta	WP_013874639.1	catalase-peroxidase [Frankia symbiont of Datisca glomerata]
BMG5.1 + BD-N 2	F203212.dat	Q20472_S_2_1378	50	1378	379.213	2	756.411	756.413	-2.88996	0	17.26	0.0187932	423	429	R	DLGPISR	Y		2914	Q20472_S_2.21307.21307.2.dta	WP_013874639.1	catalase-peroxidase [Frankia symbiont of Datisca glomerata]
BMG5.1 + BD-N 2	F203212.dat	Q20472_S_2_1379	50	1379	379.213	2	756.411	756.413	-2.81063	0	28.04	0.00157036	423	429	R	DLGPISR	Y		2835	Q20472_S_2.20434.20434.2.dta	WP_013874639.1	catalase-peroxidase [Frankia symbiont of Datisca glomerata]
BMG5.1 + BD-N 2	F203212.dat	Q20472_S_2_1380	50	1380	379.213	2	756.411	756.413	-2.81063	0	23.24	0.00474242	423	429	R	DLGPISR	Y		2869	Q20472_S_2.20810.20810.2.dta	WP_013874639.1	catalase-peroxidase [Frankia symbiont of Datisca glomerata]
BMG5.1 + BD-N 2	F203212.dat	Q20472_S_2_13806	6	13806	632.81	2	1263.61	1263.61	-2.63452	0	43.33	4.64515e-05	729	738	K	AQILDEYEQR	A		3311	Q20472_S_2.25910.25910.2.dta	WP_013875121.1	DNA-directed RNA polymerase subunit beta' [Frankia symbiont of Datisca glomerata]
BMG5.1 + BD-N 2	F203212.dat	Q20472_S_2_13807	6	13807	632.811	2	1263.61	1263.61	-0.988438	0	47.86	1.63682e-05	729	738	K	AQILDEYEQR	A		3300	Q20472_S_2.25763.25763.2.dta	WP_013875121.1	DNA-directed RNA polymerase subunit beta' [Frankia symbiont of Datisca glomerata]
BMG5.1 + BD-N 2	F203212.dat	Q20472_S_2_13808	6	13808	632.811	2	1263.61	1263.61	-0.988438	0	34.88	0.000325087	729	738	K	AQILDEYEQR	A		3323	Q20472_S_2.26063.26063.2.dta	WP_013875121.1	DNA-directed RNA polymerase subunit beta' [Frankia symbiont of Datisca glomerata]
BMG5.1 + BD-N 2	F203212.dat	Q20472_S_2_13809	6	13809	632.812	2	1263.61	1263.61	-0.212882	0	37.98	0.000159221	729	738	K	AQILDEYEQR	A		3288	Q20472_S_2.25616.25616.2.dta	WP_013875121.1	DNA-directed RNA polymerase subunit beta' [Frankia symbiont of Datisca glomerata]
BMG5.1 + BD-N 2	F203212.dat	Q20472_S_2_1381	50	1381	379.213	2	756.411	756.413	-2.73131	0	31.95	0.000638263	423	429	R	DLGPISR	Y		2892	Q20472_S_2.21064.21064.2.dta	WP_013874639.1	catalase-peroxidase [Frankia symbiont of Datisca glomerata]
BMG5.1 + BD-N 2	F203212.dat	Q20472_S_2_13810	6	13810	632.814	2	1263.61	1263.61	2.39868	0	35.35	0.000291743	729	738	K	AQILDEYEQR	A		3276	Q20472_S_2.25470.25470.2.dta	WP_013875121.1	DNA-directed RNA polymerase subunit beta' [Frankia symbiont of Datisca glomerata]
BMG5.1 + BD-N 2	F203212.dat	Q20472_S_2_1382	50	1382	379.213	2	756.411	756.413	-2.49335	0	27.08	0.00195884	423	429	R	DLGPISR	Y		2853	Q20472_S_2.20629.20629.2.dta	WP_013874639.1	catalase-peroxidase [Frankia symbiont of Datisca glomerata]
BMG5.1 + BD-N 2	F203212.dat	Q20472_S_2_1383	50	1383	379.213	2	756.411	756.413	-2.01742	0	29.46	0.0011324	423	429	R	DLGPISR	Y		2903	Q20472_S_2.21183.21183.2.dta	WP_013874639.1	catalase-peroxidase [Frankia symbiont of Datisca glomerata]
BMG5.1 + BD-N 2	F203212.dat	Q20472_S_2_1384	50	1384	379.213	2	756.412	756.413	-1.93809	0	28.39	0.00144877	423	429	R	DLGPISR	Y		2881	Q20472_S_2.20944.20944.2.dta	WP_013874639.1	catalase-peroxidase [Frankia symbiont of Datisca glomerata]
BMG5.1 + BD-N 2	F203212.dat	Q20472_S_2_13844	147	13844	633.806	2	1265.6	1265.6	-1.31874	0	15.27	0.0297167	156	168	R	GGEQPGRPVPNGT	-	Deamidated (NQ) [11]	2008	Q20472_S_2.11934.11934.2.dta	WP_013872364.1	MULTISPECIES: MaoC family dehydratase [Frankia]
BMG5.1 + BD-N 2	F203212.dat	Q20472_S_2_1385	50	1385	379.214	2	756.412	756.413	-0.721828	0	18.85	0.0130317	423	429	R	DLGPISR	Y		2926	Q20472_S_2.21443.21443.2.dta	WP_013874639.1	catalase-peroxidase [Frankia symbiont of Datisca glomerata]
BMG5.1 + BD-N 2	F203212.dat	Q20472_S_2_1388	55	1388	379.232	2	756.449	756.449	-0.638509	0	16.91	0.0397223	58	64	K	LIDGALR	D		2547	Q20472_S_2.17362.17362.2.dta	WP_013875100.1	50S ribosomal protein L5 [Frankia symbiont of Datisca glomerata]
BMG5.1 + BD-N 2	F203212.dat	Q20472_S_2_13895	147	13895	633.809	2	1265.6	1265.6	2.44232	0	14.37	0.0365595	156	168	R	GGEQPGRPVPNGT	-	Deamidated (NQ) [11]	2072	Q20472_S_2.12572.12572.2.dta	WP_013872364.1	MULTISPECIES: MaoC family dehydratase [Frankia]
BMG5.1 + BD-N 2	F203212.dat	Q20472_S_2_14009	41	14009	424.242	3	1269.71	1269.7	1.22548	1	15.37	0.0304922	45	56	K	NGEVLVGEVAKR	Q		3638	Q20472_S_2.30246.30246.3.dta	WP_013872131.1	molecular chaperone DnaK [Frankia symbiont of Datisca glomerata]
BMG5.1 + BD-N 2	F203212.dat	Q20472_S_2_14060	16	14060	425.237	3	1272.69	1272.69	-4.09839	1	15.37	0.0290402	45	56	R	ESLAPFVGAARR	S		3690	Q20472_S_2.31055.31055.3.dta	WP_013874753.1	MULTISPECIES: hypothetical protein [Frankia]
BMG5.1 + BD-N 2	F203212.dat	Q20472_S_2_14078	3	14078	638.319	2	1274.62	1274.63	-4.98027	0	36.96	0.000201372	34	44	K	SVPQMQEITSR	W		3098	Q20472_S_2.23378.23378.2.dta	WP_013874672.1	Crp/Fnr family transcriptional regulator [Frankia symbiont of Datisca glomerata]
BMG5.1 + BD-N 2	F203212.dat	Q20472_S_2_14079	3	14079	638.319	2	1274.62	1274.63	-3.53672	0	67.77	1.67109e-07	34	44	K	SVPQMQEITSR	W		3120	Q20472_S_2.23631.23631.2.dta	WP_013874672.1	Crp/Fnr family transcriptional regulator [Frankia symbiont of Datisca glomerata]
BMG5.1 + BD-N 2	F203212.dat	Q20472_S_2_14080	3	14080	638.32	2	1274.62	1274.63	-3.34843	0	46.58	2.19786e-05	34	44	K	SVPQMQEITSR	W		3109	Q20472_S_2.23502.23502.2.dta	WP_013874672.1	Crp/Fnr family transcriptional regulator [Frankia symbiont of Datisca glomerata]
BMG5.1 + BD-N 2	F203212.dat	Q20472_S_2_14081	3	14081	638.32	2	1274.62	1274.63	-3.06599	0	67.81	1.65577e-07	34	44	K	SVPQMQEITSR	W		3131	Q20472_S_2.23753.23753.2.dta	WP_013874672.1	Crp/Fnr family transcriptional regulator [Frankia symbiont of Datisca glomerata]
BMG5.1 + BD-N 2	F203212.dat	Q20472_S_2_14082	3	14082	638.321	2	1274.63	1274.63	-1.43414	0	67.07	1.96336e-07	34	44	K	SVPQMQEITSR	W		3299	Q20472_S_2.25757.25757.2.dta	WP_013874672.1	Crp/Fnr family transcriptional regulator [Frankia symbiont of Datisca glomerata]
BMG5.1 + BD-N 2	F203212.dat	Q20472_S_2_14083	3	14083	638.321	2	1274.63	1274.63	-1.15171	0	68.11	1.54525e-07	34	44	K	SVPQMQEITSR	W		3142	Q20472_S_2.23874.23874.2.dta	WP_013874672.1	Crp/Fnr family transcriptional regulator [Frankia symbiont of Datisca glomerata]
BMG5.1 + BD-N 2	F203212.dat	Q20472_S_2_14084	3	14084	638.321	2	1274.63	1274.63	-0.759437	0	68.35	1.46218e-07	34	44	K	SVPQMQEITSR	W		3163	Q20472_S_2.24124.24124.2.dta	WP_013874672.1	Crp/Fnr family transcriptional regulator [Frankia symbiont of Datisca glomerata]
BMG5.1 + BD-N 2	F203212.dat	Q20472_S_2_14085	3	14085	638.321	2	1274.63	1274.63	-0.759437	0	48.96	1.27057e-05	34	44	K	SVPQMQEITSR	W		3312	Q20472_S_2.25914.25914.2.dta	WP_013874672.1	Crp/Fnr family transcriptional regulator [Frankia symbiont of Datisca glomerata]
BMG5.1 + BD-N 2	F203212.dat	Q20472_S_2_14086	3	14086	638.321	2	1274.63	1274.63	-0.665292	0	68.19	1.51705e-07	34	44	K	SVPQMQEITSR	W		3152	Q20472_S_2.23999.23999.2.dta	WP_013874672.1	Crp/Fnr family transcriptional regulator [Frankia symbiont of Datisca glomerata]
BMG5.1 + BD-N 2	F203212.dat	Q20472_S_2_14087	3	14087	638.322	2	1274.63	1274.63	0.00941451	0	64.17	3.82825e-07	34	44	K	SVPQMQEITSR	W		3185	Q20472_S_2.24372.24372.2.dta	WP_013874672.1	Crp/Fnr family transcriptional regulator [Frankia symbiont of Datisca glomerata]
BMG5.1 + BD-N 2	F203212.dat	Q20472_S_2_14088	3	14088	638.322	2	1274.63	1274.63	0.10356	0	62.73	5.33335e-07	34	44	K	SVPQMQEITSR	W		3196	Q20472_S_2.24497.24497.2.dta	WP_013874672.1	Crp/Fnr family transcriptional regulator [Frankia symbiont of Datisca glomerata]
BMG5.1 + BD-N 2	F203212.dat	Q20472_S_2_14089	3	14089	638.322	2	1274.63	1274.63	0.10356	0	68.45	1.42889e-07	34	44	K	SVPQMQEITSR	W		3174	Q20472_S_2.24250.24250.2.dta	WP_013874672.1	Crp/Fnr family transcriptional regulator [Frankia symbiont of Datisca glomerata]
BMG5.1 + BD-N 2	F203212.dat	Q20472_S_2_14090	3	14090	638.322	2	1274.63	1274.63	0.10356	0	68.05	1.56675e-07	34	44	K	SVPQMQEITSR	W		3287	Q20472_S_2.25608.25608.2.dta	WP_013874672.1	Crp/Fnr family transcriptional regulator [Frankia symbiont of Datisca glomerata]
BMG5.1 + BD-N 2	F203212.dat	Q20472_S_2_14091	3	14091	638.322	2	1274.63	1274.63	0.385995	0	68.45	1.42889e-07	34	44	K	SVPQMQEITSR	W		3206	Q20472_S_2.24620.24620.2.dta	WP_013874672.1	Crp/Fnr family transcriptional regulator [Frankia symbiont of Datisca glomerata]
BMG5.1 + BD-N 2	F203212.dat	Q20472_S_2_14092	3	14092	638.322	2	1274.63	1274.63	0.48014	0	60.98	7.97995e-07	34	44	K	SVPQMQEITSR	W		3217	Q20472_S_2.24750.24750.2.dta	WP_013874672.1	Crp/Fnr family transcriptional regulator [Frankia symbiont of Datisca glomerata]
BMG5.1 + BD-N 2	F203212.dat	Q20472_S_2_14093	3	14093	638.322	2	1274.63	1274.63	0.574285	0	68.42	1.4388e-07	34	44	K	SVPQMQEITSR	W		3229	Q20472_S_2.24892.24892.2.dta	WP_013874672.1	Crp/Fnr family transcriptional regulator [Frankia symbiont of Datisca glomerata]
BMG5.1 + BD-N 2	F203212.dat	Q20472_S_2_14094	3	14094	638.322	2	1274.63	1274.63	0.66843	0	60.46	8.99498e-07	34	44	K	SVPQMQEITSR	W		3252	Q20472_S_2.25170.25170.2.dta	WP_013874672.1	Crp/Fnr family transcriptional regulator [Frankia symbiont of Datisca glomerata]
BMG5.1 + BD-N 2	F203212.dat	Q20472_S_2_14095	3	14095	638.322	2	1274.63	1274.63	0.66843	0	68.35	1.46218e-07	34	44	K	SVPQMQEITSR	W		3241	Q20472_S_2.25034.25034.2.dta	WP_013874672.1	Crp/Fnr family transcriptional regulator [Frankia symbiont of Datisca glomerata]
BMG5.1 + BD-N 2	F203212.dat	Q20472_S_2_14096	3	14096	638.322	2	1274.63	1274.63	0.872411	0	68.32	1.47231e-07	34	44	K	SVPQMQEITSR	W		3276	Q20472_S_2.25465.25465.2.dta	WP_013874672.1	Crp/Fnr family transcriptional regulator [Frankia symbiont of Datisca glomerata]
BMG5.1 + BD-N 2	F203212.dat	Q20472_S_2_14097	3	14097	638.322	2	1274.63	1274.63	1.0607	0	59.13	1.2218e-06	34	44	K	SVPQMQEITSR	W		3264	Q20472_S_2.25318.25318.2.dta	WP_013874672.1	Crp/Fnr family transcriptional regulator [Frankia symbiont of Datisca glomerata]
BMG5.1 + BD-N 2	F203212.dat	Q20472_S_2_14140	3	14140	639.309	2	1276.6	1276.6	-0.919627	0	87.07	1.96336e-09	99	111	R	GFDGDALAGLADR	F		3695	Q20472_S_2.31138.31138.2.dta	WP_013874672.1	Crp/Fnr family transcriptional regulator [Frankia symbiont of Datisca glomerata]
BMG5.1 + BD-N 2	F203212.dat	Q20472_S_2_14141	121	14141	639.328	2	1276.64	1276.64	0.120629	0	59.19	1.20504e-06	752	764	R	VGDSIVAGEAFGR	V		3555	Q20472_S_2.29109.29109.2.dta	WP_043603957.1	translation initiation factor IF-2 [Frankia symbiont of Datisca glomerata]
BMG5.1 + BD-N 2	F203212.dat	Q20472_S_2_14142	121	14142	639.328	2	1276.64	1276.64	0.700275	0	64.04	3.94457e-07	752	764	R	VGDSIVAGEAFGR	V		3566	Q20472_S_2.29251.29251.2.dta	WP_043603957.1	translation initiation factor IF-2 [Frankia symbiont of Datisca glomerata]
BMG5.1 + BD-N 2	F203212.dat	Q20472_S_2_14143	121	14143	639.33	2	1276.65	1276.64	3.19119	0	43.2	4.7863e-05	752	764	R	VGDSIVAGEAFGR	V		3577	Q20472_S_2.29395.29395.2.dta	WP_043603957.1	translation initiation factor IF-2 [Frankia symbiont of Datisca glomerata]
BMG5.1 + BD-N 2	F203212.dat	Q20472_S_2_14193	50	14193	640.808	2	1279.6	1279.6	-1.58486	0	45.64	2.72898e-05	710	721	R	ALAEVYASDDAR	E		3077	Q20472_S_2.23148.23148.2.dta	WP_013874639.1	catalase-peroxidase [Frankia symbiont of Datisca glomerata]
BMG5.1 + BD-N 2	F203212.dat	Q20472_S_2_14194	50	14194	640.809	2	1279.6	1279.6	-0.819003	0	38.5	0.000141254	710	721	R	ALAEVYASDDAR	E		3164	Q20472_S_2.24132.24132.2.dta	WP_013874639.1	catalase-peroxidase [Frankia symbiont of Datisca glomerata]
BMG5.1 + BD-N 2	F203212.dat	Q20472_S_2_14195	50	14195	640.809	2	1279.6	1279.6	-0.0531414	0	44.19	3.81066e-05	710	721	R	ALAEVYASDDAR	E		3139	Q20472_S_2.23845.23845.2.dta	WP_013874639.1	catalase-peroxidase [Frankia symbiont of Datisca glomerata]
BMG5.1 + BD-N 2	F203212.dat	Q20472_S_2_14198	50	14198	640.81	2	1279.61	1279.6	1.46295	0	47.86	1.63682e-05	710	721	R	ALAEVYASDDAR	E		3090	Q20472_S_2.23288.23288.2.dta	WP_013874639.1	catalase-peroxidase [Frankia symbiont of Datisca glomerata]
BMG5.1 + BD-N 2	F203212.dat	Q20472_S_2_1425	178	1425	379.729	2	757.444	757.445	-1.377	0	18.81	0.0190708	515	522	K	IIGASAAR	S		1901	Q20472_S_2.10869.10869.2.dta	WP_013874916.1	phosphoglycerate dehydrogenase [Frankia symbiont of Datisca glomerata]
BMG5.1 + BD-N 2	F203212.dat	Q20472_S_2_1426	323	1426	379.729	2	757.444	757.445	-1.29118	1	15.08	0.0450161	108	114	R	LLDGGRK	K		2195	Q20472_S_2.13798.13798.2.dta	WP_013875233.1	thiosulfate sulfurtransferase [Frankia symbiont of Datisca glomerata]
BMG5.1 + BD-N 2	F203212.dat	Q20472_S_2_1427	178	1427	379.729	2	757.444	757.445	-1.19217	0	17.33	0.0268144	515	522	K	IIGASAAR	S		1646	Q20472_S_2.8423.8423.2.dta	WP_013874916.1	phosphoglycerate dehydrogenase [Frankia symbiont of Datisca glomerata]
BMG5.1 + BD-N 2	F203212.dat	Q20472_S_2_1428	178	1428	379.729	2	757.444	757.445	-1.19217	0	18.41	0.0209107	515	522	K	IIGASAAR	S		1636	Q20472_S_2.8326.8326.2.dta	WP_013874916.1	phosphoglycerate dehydrogenase [Frankia symbiont of Datisca glomerata]
BMG5.1 + BD-N 2	F203212.dat	Q20472_S_2_14302	121	14302	428.914	3	1283.72	1283.72	-0.658243	0	41.19	7.60326e-05	830	840	R	GRPTLETILER	M		3701	Q20472_S_2.31229.31229.3.dta	WP_043603957.1	translation initiation factor IF-2 [Frankia symbiont of Datisca glomerata]
BMG5.1 + BD-N 2	F203212.dat	Q20472_S_2_1433	323	1433	379.729	2	757.444	757.445	-1.21197	1	14.21	0.0550007	108	114	R	LLDGGRK	K		2525	Q20472_S_2.17147.17147.2.dta	WP_013875233.1	thiosulfate sulfurtransferase [Frankia symbiont of Datisca glomerata]
BMG5.1 + BD-N 2	F203212.dat	Q20472_S_2_1435	323	1435	379.729	2	757.444	757.445	-1.13276	1	15.18	0.0439914	108	114	R	LLDGGRK	K		2226	Q20472_S_2.14114.14114.2.dta	WP_013875233.1	thiosulfate sulfurtransferase [Frankia symbiont of Datisca glomerata]
BMG5.1 + BD-N 2	F203212.dat	Q20472_S_2_1436	609	1436	379.729	2	757.444	757.445	-1.13276	0	15.03	0.0455374	397	403	R	IITAGQR	A		2077	Q20472_S_2.12620.12620.2.dta	WP_013871849.1	malate:quinone oxidoreductase [Frankia symbiont of Datisca glomerata]
BMG5.1 + BD-N 2	F203212.dat	Q20472_S_2_1438	178	1438	379.729	2	757.444	757.445	-1.03374	0	15.93	0.0370142	515	522	K	IIGASAAR	S		2098	Q20472_S_2.12833.12833.2.dta	WP_013874916.1	phosphoglycerate dehydrogenase [Frankia symbiont of Datisca glomerata]
BMG5.1 + BD-N 2	F203212.dat	Q20472_S_2_1439	323	1439	379.729	2	757.444	757.445	-1.05354	1	14.87	0.0472463	108	114	R	LLDGGRK	K		2153	Q20472_S_2.13382.13382.2.dta	WP_013875233.1	thiosulfate sulfurtransferase [Frankia symbiont of Datisca glomerata]
BMG5.1 + BD-N 2	F203212.dat	Q20472_S_2_14391	21	14391	644.822	2	1287.63	1287.63	-1.44607	0	13.31	0.0466659	103	113	R	EQGQQILDSLR	A	Deamidated (NQ) [2], Deamidated (NQ) [5]	3258	Q20472_S_2.25246.25246.2.dta	WP_013875003.1	F0F1 ATP synthase subunit B [Frankia symbiont of Datisca glomerata]
BMG5.1 + BD-N 2	F203212.dat	Q20472_S_2_1442	323	1442	379.729	2	757.444	757.445	-0.974329	1	14.61	0.0501612	108	114	R	LLDGGRK	K		2132	Q20472_S_2.13174.13174.2.dta	WP_013875233.1	thiosulfate sulfurtransferase [Frankia symbiont of Datisca glomerata]
BMG5.1 + BD-N 2	F203212.dat	Q20472_S_2_14424	3	14424	646.318	2	1290.62	1290.62	-2.29889	0	30.31	0.000931108	34	44	K	SVPQMQEITSR	W	Oxidation (M) [5]	2283	Q20472_S_2.14684.14684.2.dta	WP_013874672.1	Crp/Fnr family transcriptional regulator [Frankia symbiont of Datisca glomerata]
BMG5.1 + BD-N 2	F203212.dat	Q20472_S_2_14427	3	14427	646.318	2	1290.62	1290.62	-1.16765	0	31.86	0.000651628	34	44	K	SVPQMQEITSR	W	Oxidation (M) [5]	2210	Q20472_S_2.13952.13952.2.dta	WP_013874672.1	Crp/Fnr family transcriptional regulator [Frankia symbiont of Datisca glomerata]
BMG5.1 + BD-N 2	F203212.dat	Q20472_S_2_14428	3	14428	646.318	2	1290.62	1290.62	-1.07467	0	33.93	0.000404576	34	44	K	SVPQMQEITSR	W	Oxidation (M) [5]	2158	Q20472_S_2.13431.13431.2.dta	WP_013874672.1	Crp/Fnr family transcriptional regulator [Frankia symbiont of Datisca glomerata]
BMG5.1 + BD-N 2	F203212.dat	Q20472_S_2_14429	3	14429	646.319	2	1290.62	1290.62	-0.888718	0	16.82	0.020797	34	44	K	SVPQMQEITSR	W	Oxidation (M) [5]	2147	Q20472_S_2.13319.13319.2.dta	WP_013874672.1	Crp/Fnr family transcriptional regulator [Frankia symbiont of Datisca glomerata]
BMG5.1 + BD-N 2	F203212.dat	Q20472_S_2_14430	3	14430	646.319	2	1290.62	1290.62	-0.594286	0	14.63	0.034435	34	44	K	SVPQMQEITSR	W	Oxidation (M) [5]	2296	Q20472_S_2.14808.14808.2.dta	WP_013874672.1	Crp/Fnr family transcriptional regulator [Frankia symbiont of Datisca glomerata]
BMG5.1 + BD-N 2	F203212.dat	Q20472_S_2_14431	3	14431	646.319	2	1290.62	1290.62	-0.40833	0	33.44	0.000452898	34	44	K	SVPQMQEITSR	W	Oxidation (M) [5]	2168	Q20472_S_2.13533.13533.2.dta	WP_013874672.1	Crp/Fnr family transcriptional regulator [Frankia symbiont of Datisca glomerata]
BMG5.1 + BD-N 2	F203212.dat	Q20472_S_2_14432	3	14432	646.319	2	1290.62	1290.62	-0.40833	0	43.34	4.63447e-05	34	44	K	SVPQMQEITSR	W	Oxidation (M) [5]	2018	Q20472_S_2.12035.12035.2.dta	WP_013874672.1	Crp/Fnr family transcriptional regulator [Frankia symbiont of Datisca glomerata]
BMG5.1 + BD-N 2	F203212.dat	Q20472_S_2_14433	3	14433	646.319	2	1290.62	1290.62	-0.40833	0	64.52	3.53183e-07	34	44	K	SVPQMQEITSR	W	Oxidation (M) [5]	2049	Q20472_S_2.12342.12342.2.dta	WP_013874672.1	Crp/Fnr family transcriptional regulator [Frankia symbiont of Datisca glomerata]
BMG5.1 + BD-N 2	F203212.dat	Q20472_S_2_14434	3	14434	646.319	2	1290.62	1290.62	-0.315351	0	69.38	1.15345e-07	34	44	K	SVPQMQEITSR	W	Oxidation (M) [5]	1957	Q20472_S_2.11416.11416.2.dta	WP_013874672.1	Crp/Fnr family transcriptional regulator [Frankia symbiont of Datisca glomerata]
BMG5.1 + BD-N 2	F203212.dat	Q20472_S_2_14435	3	14435	646.319	2	1290.62	1290.62	-0.222373	0	31.35	0.000732825	34	44	K	SVPQMQEITSR	W	Oxidation (M) [5]	2221	Q20472_S_2.14055.14055.2.dta	WP_013874672.1	Crp/Fnr family transcriptional regulator [Frankia symbiont of Datisca glomerata]
BMG5.1 + BD-N 2	F203212.dat	Q20472_S_2_14436	3	14436	646.319	2	1290.62	1290.62	-0.222373	0	54.44	3.59749e-06	34	44	K	SVPQMQEITSR	W	Oxidation (M) [5]	2008	Q20472_S_2.11933.11933.2.dta	WP_013874672.1	Crp/Fnr family transcriptional regulator [Frankia symbiont of Datisca glomerata]
BMG5.1 + BD-N 2	F203212.dat	Q20472_S_2_14437	3	14437	646.319	2	1290.62	1290.62	-0.222373	0	66.82	2.0797e-07	34	44	K	SVPQMQEITSR	W	Oxidation (M) [5]	1905	Q20472_S_2.10899.10899.2.dta	WP_013874672.1	Crp/Fnr family transcriptional regulator [Frankia symbiont of Datisca glomerata]
BMG5.1 + BD-N 2	F203212.dat	Q20472_S_2_14438	3	14438	646.319	2	1290.62	1290.62	-0.222373	0	68.75	1.33352e-07	34	44	K	SVPQMQEITSR	W	Oxidation (M) [5]	2060	Q20472_S_2.12445.12445.2.dta	WP_013874672.1	Crp/Fnr family transcriptional regulator [Frankia symbiont of Datisca glomerata]
BMG5.1 + BD-N 2	F203212.dat	Q20472_S_2_14439	3	14439	646.319	2	1290.62	1290.62	-0.129395	0	34.76	0.000334195	34	44	K	SVPQMQEITSR	W	Oxidation (M) [5]	2272	Q20472_S_2.14574.14574.2.dta	WP_013874672.1	Crp/Fnr family transcriptional regulator [Frankia symbiont of Datisca glomerata]
BMG5.1 + BD-N 2	F203212.dat	Q20472_S_2_1444	178	1444	379.729	2	757.444	757.445	-0.875312	0	24.6	0.00502768	515	522	K	IIGASAAR	S		1976	Q20472_S_2.11604.11604.2.dta	WP_013874916.1	phosphoglycerate dehydrogenase [Frankia symbiont of Datisca glomerata]
BMG5.1 + BD-N 2	F203212.dat	Q20472_S_2_14441	3	14441	646.319	2	1290.62	1290.62	-0.129395	0	16.12	0.0244343	34	44	K	SVPQMQEITSR	W	Oxidation (M) [5]	2242	Q20472_S_2.14266.14266.2.dta	WP_013874672.1	Crp/Fnr family transcriptional regulator [Frankia symbiont of Datisca glomerata]
BMG5.1 + BD-N 2	F203212.dat	Q20472_S_2_14442	3	14442	646.319	2	1290.62	1290.62	-0.129395	0	25.8	0.00263027	34	44	K	SVPQMQEITSR	W	Oxidation (M) [5]	2231	Q20472_S_2.14160.14160.2.dta	WP_013874672.1	Crp/Fnr family transcriptional regulator [Frankia symbiont of Datisca glomerata]
BMG5.1 + BD-N 2	F203212.dat	Q20472_S_2_14443	3	14443	646.319	2	1290.62	1290.62	-0.129395	0	52.84	5.19996e-06	34	44	K	SVPQMQEITSR	W	Oxidation (M) [5]	2039	Q20472_S_2.12240.12240.2.dta	WP_013874672.1	Crp/Fnr family transcriptional regulator [Frankia symbiont of Datisca glomerata]
BMG5.1 + BD-N 2	F203212.dat	Q20472_S_2_14444	3	14444	646.319	2	1290.62	1290.62	-0.129395	0	65.42	2.87078e-07	34	44	K	SVPQMQEITSR	W	Oxidation (M) [5]	1915	Q20472_S_2.11002.11002.2.dta	WP_013874672.1	Crp/Fnr family transcriptional regulator [Frankia symbiont of Datisca glomerata]
BMG5.1 + BD-N 2	F203212.dat	Q20472_S_2_14445	3	14445	646.319	2	1290.62	1290.62	-0.0364165	0	49.59	1.09901e-05	34	44	K	SVPQMQEITSR	W	Oxidation (M) [5]	1977	Q20472_S_2.11622.11622.2.dta	WP_013874672.1	Crp/Fnr family transcriptional regulator [Frankia symbiont of Datisca glomerata]
BMG5.1 + BD-N 2	F203212.dat	Q20472_S_2_14446	3	14446	646.319	2	1290.62	1290.62	0.0565618	0	56.58	2.19786e-06	34	44	K	SVPQMQEITSR	W	Oxidation (M) [5]	1946	Q20472_S_2.11314.11314.2.dta	WP_013874672.1	Crp/Fnr family transcriptional regulator [Frankia symbiont of Datisca glomerata]
BMG5.1 + BD-N 2	F203212.dat	Q20472_S_2_14447	3	14447	646.319	2	1290.62	1290.62	0.0565618	0	68.02	1.57761e-07	34	44	K	SVPQMQEITSR	W	Oxidation (M) [5]	2029	Q20472_S_2.12137.12137.2.dta	WP_013874672.1	Crp/Fnr family transcriptional regulator [Frankia symbiont of Datisca glomerata]
BMG5.1 + BD-N 2	F203212.dat	Q20472_S_2_14448	3	14448	646.319	2	1290.62	1290.62	0.0565618	0	50.87	8.18465e-06	34	44	K	SVPQMQEITSR	W	Oxidation (M) [5]	1998	Q20472_S_2.11831.11831.2.dta	WP_013874672.1	Crp/Fnr family transcriptional regulator [Frankia symbiont of Datisca glomerata]
BMG5.1 + BD-N 2	F203212.dat	Q20472_S_2_14449	3	14449	646.319	2	1290.62	1290.62	0.14954	0	40.81	8.29851e-05	34	44	K	SVPQMQEITSR	W	Oxidation (M) [5]	2190	Q20472_S_2.13744.13744.2.dta	WP_013874672.1	Crp/Fnr family transcriptional regulator [Frankia symbiont of Datisca glomerata]
BMG5.1 + BD-N 2	F203212.dat	Q20472_S_2_14450	3	14450	646.319	2	1290.62	1290.62	0.14954	0	45.23	2.99916e-05	34	44	K	SVPQMQEITSR	W	Oxidation (M) [5]	2179	Q20472_S_2.13640.13640.2.dta	WP_013874672.1	Crp/Fnr family transcriptional regulator [Frankia symbiont of Datisca glomerata]
BMG5.1 + BD-N 2	F203212.dat	Q20472_S_2_14451	3	14451	646.319	2	1290.62	1290.62	0.14954	0	47.51	1.77419e-05	34	44	K	SVPQMQEITSR	W	Oxidation (M) [5]	1780	Q20472_S_2.9681.9681.2.dta	WP_013874672.1	Crp/Fnr family transcriptional regulator [Frankia symbiont of Datisca glomerata]
BMG5.1 + BD-N 2	F203212.dat	Q20472_S_2_14452	3	14452	646.319	2	1290.62	1290.62	0.14954	0	64.85	3.27341e-07	34	44	K	SVPQMQEITSR	W	Oxidation (M) [5]	1925	Q20472_S_2.11105.11105.2.dta	WP_013874672.1	Crp/Fnr family transcriptional regulator [Frankia symbiont of Datisca glomerata]
BMG5.1 + BD-N 2	F203212.dat	Q20472_S_2_14453	3	14453	646.319	2	1290.62	1290.62	0.14954	0	57.67	1.71002e-06	34	44	K	SVPQMQEITSR	W	Oxidation (M) [5]	1936	Q20472_S_2.11211.11211.2.dta	WP_013874672.1	Crp/Fnr family transcriptional regulator [Frankia symbiont of Datisca glomerata]
BMG5.1 + BD-N 2	F203212.dat	Q20472_S_2_14454	3	14454	646.319	2	1290.62	1290.62	0.14954	0	62.32	5.86138e-07	34	44	K	SVPQMQEITSR	W	Oxidation (M) [5]	1894	Q20472_S_2.10795.10795.2.dta	WP_013874672.1	Crp/Fnr family transcriptional regulator [Frankia symbiont of Datisca glomerata]
BMG5.1 + BD-N 2	F203212.dat	Q20472_S_2_14455	3	14455	646.319	2	1290.62	1290.62	0.258015	0	64.47	3.57273e-07	34	44	K	SVPQMQEITSR	W	Oxidation (M) [5]	1863	Q20472_S_2.10494.10494.2.dta	WP_013874672.1	Crp/Fnr family transcriptional regulator [Frankia symbiont of Datisca glomerata]
BMG5.1 + BD-N 2	F203212.dat	Q20472_S_2_14456	3	14456	646.319	2	1290.62	1290.62	0.258015	0	63.22	4.76431e-07	34	44	K	SVPQMQEITSR	W	Oxidation (M) [5]	1884	Q20472_S_2.10694.10694.2.dta	WP_013874672.1	Crp/Fnr family transcriptional regulator [Frankia symbiont of Datisca glomerata]
BMG5.1 + BD-N 2	F203212.dat	Q20472_S_2_14457	3	14457	646.319	2	1290.62	1290.62	0.258015	0	59.75	1.05925e-06	34	44	K	SVPQMQEITSR	W	Oxidation (M) [5]	1988	Q20472_S_2.11726.11726.2.dta	WP_013874672.1	Crp/Fnr family transcriptional regulator [Frankia symbiont of Datisca glomerata]
BMG5.1 + BD-N 2	F203212.dat	Q20472_S_2_14458	3	14458	646.319	2	1290.62	1290.62	0.350993	0	55.11	3.08319e-06	34	44	K	SVPQMQEITSR	W	Oxidation (M) [5]	1967	Q20472_S_2.11519.11519.2.dta	WP_013874672.1	Crp/Fnr family transcriptional regulator [Frankia symbiont of Datisca glomerata]
BMG5.1 + BD-N 2	F203212.dat	Q20472_S_2_14459	3	14459	646.319	2	1290.62	1290.62	0.350993	0	63.92	4.05509e-07	34	44	K	SVPQMQEITSR	W	Oxidation (M) [5]	1759	Q20472_S_2.9482.9482.2.dta	WP_013874672.1	Crp/Fnr family transcriptional regulator [Frankia symbiont of Datisca glomerata]
BMG5.1 + BD-N 2	F203212.dat	Q20472_S_2_1446	609	1446	379.729	2	757.444	757.445	-0.895115	0	14.04	0.0571963	397	403	R	IITAGQR	A		2206	Q20472_S_2.13903.13903.2.dta	WP_013871849.1	malate:quinone oxidoreductase [Frankia symbiont of Datisca glomerata]
BMG5.1 + BD-N 2	F203212.dat	Q20472_S_2_14460	3	14460	646.319	2	1290.62	1290.62	0.443971	0	35.56	0.000277971	34	44	K	SVPQMQEITSR	W	Oxidation (M) [5]	2200	Q20472_S_2.13848.13848.2.dta	WP_013874672.1	Crp/Fnr family transcriptional regulator [Frankia symbiont of Datisca glomerata]
BMG5.1 + BD-N 2	F203212.dat	Q20472_S_2_14461	3	14461	646.319	2	1290.62	1290.62	0.443971	0	45.09	3.09742e-05	34	44	K	SVPQMQEITSR	W	Oxidation (M) [5]	1811	Q20472_S_2.9987.9987.2.dta	WP_013874672.1	Crp/Fnr family transcriptional regulator [Frankia symbiont of Datisca glomerata]
BMG5.1 + BD-N 2	F203212.dat	Q20472_S_2_14463	3	14463	646.32	2	1290.62	1290.62	0.53695	0	57.37	1.83231e-06	34	44	K	SVPQMQEITSR	W	Oxidation (M) [5]	1832	Q20472_S_2.10194.10194.2.dta	WP_013874672.1	Crp/Fnr family transcriptional regulator [Frankia symbiont of Datisca glomerata]
BMG5.1 + BD-N 2	F203212.dat	Q20472_S_2_14464	3	14464	646.32	2	1290.62	1290.62	0.53695	0	64.46	3.58096e-07	34	44	K	SVPQMQEITSR	W	Oxidation (M) [5]	1801	Q20472_S_2.9885.9885.2.dta	WP_013874672.1	Crp/Fnr family transcriptional regulator [Frankia symbiont of Datisca glomerata]
BMG5.1 + BD-N 2	F203212.dat	Q20472_S_2_14465	3	14465	646.32	2	1290.62	1290.62	0.629928	0	47.14	1.93197e-05	34	44	K	SVPQMQEITSR	W	Oxidation (M) [5]	1718	Q20472_S_2.9089.9089.2.dta	WP_013874672.1	Crp/Fnr family transcriptional regulator [Frankia symbiont of Datisca glomerata]
BMG5.1 + BD-N 2	F203212.dat	Q20472_S_2_14466	3	14466	646.32	2	1290.62	1290.62	0.629928	0	44.33	3.68978e-05	34	44	K	SVPQMQEITSR	W	Oxidation (M) [5]	1770	Q20472_S_2.9582.9582.2.dta	WP_013874672.1	Crp/Fnr family transcriptional regulator [Frankia symbiont of Datisca glomerata]
BMG5.1 + BD-N 2	F203212.dat	Q20472_S_2_14467	3	14467	646.32	2	1290.62	1290.62	0.722906	0	13.96	0.0401791	34	44	K	SVPQMQEITSR	W	Oxidation (M) [5]	2252	Q20472_S_2.14371.14371.2.dta	WP_013874672.1	Crp/Fnr family transcriptional regulator [Frankia symbiont of Datisca glomerata]
BMG5.1 + BD-N 2	F203212.dat	Q20472_S_2_14468	3	14468	646.32	2	1290.62	1290.62	0.722906	0	75.18	3.03389e-08	34	44	K	SVPQMQEITSR	W	Oxidation (M) [5]	1821	Q20472_S_2.10090.10090.2.dta	WP_013874672.1	Crp/Fnr family transcriptional regulator [Frankia symbiont of Datisca glomerata]
BMG5.1 + BD-N 2	F203212.dat	Q20472_S_2_14469	3	14469	646.32	2	1290.62	1290.62	0.722906	0	69.41	1.14551e-07	34	44	K	SVPQMQEITSR	W	Oxidation (M) [5]	1842	Q20472_S_2.10294.10294.2.dta	WP_013874672.1	Crp/Fnr family transcriptional regulator [Frankia symbiont of Datisca glomerata]
BMG5.1 + BD-N 2	F203212.dat	Q20472_S_2_1447	178	1447	379.729	2	757.444	757.445	-0.875312	0	21.51	0.0102416	515	522	K	IIGASAAR	S		2111	Q20472_S_2.12961.12961.2.dta	WP_013874916.1	phosphoglycerate dehydrogenase [Frankia symbiont of Datisca glomerata]
BMG5.1 + BD-N 2	F203212.dat	Q20472_S_2_14470	3	14470	646.32	2	1290.62	1290.62	0.722906	0	69.89	1.02565e-07	34	44	K	SVPQMQEITSR	W	Oxidation (M) [5]	1853	Q20472_S_2.10394.10394.2.dta	WP_013874672.1	Crp/Fnr family transcriptional regulator [Frankia symbiont of Datisca glomerata]
BMG5.1 + BD-N 2	F203212.dat	Q20472_S_2_14471	3	14471	646.32	2	1290.62	1290.62	0.722906	0	62.67	5.40754e-07	34	44	K	SVPQMQEITSR	W	Oxidation (M) [5]	1739	Q20472_S_2.9281.9281.2.dta	WP_013874672.1	Crp/Fnr family transcriptional regulator [Frankia symbiont of Datisca glomerata]
BMG5.1 + BD-N 2	F203212.dat	Q20472_S_2_14472	3	14472	646.32	2	1290.62	1290.62	0.722906	0	53.97	4.00867e-06	34	44	K	SVPQMQEITSR	W	Oxidation (M) [5]	1728	Q20472_S_2.9185.9185.2.dta	WP_013874672.1	Crp/Fnr family transcriptional regulator [Frankia symbiont of Datisca glomerata]
BMG5.1 + BD-N 2	F203212.dat	Q20472_S_2_14473	3	14473	646.32	2	1290.62	1290.62	0.722906	0	65.7	2.69153e-07	34	44	K	SVPQMQEITSR	W	Oxidation (M) [5]	1873	Q20472_S_2.10594.10594.2.dta	WP_013874672.1	Crp/Fnr family transcriptional regulator [Frankia symbiont of Datisca glomerata]
BMG5.1 + BD-N 2	F203212.dat	Q20472_S_2_14474	3	14474	646.32	2	1290.62	1290.62	0.815885	0	69.39	1.1508e-07	34	44	K	SVPQMQEITSR	W	Oxidation (M) [5]	1790	Q20472_S_2.9784.9784.2.dta	WP_013874672.1	Crp/Fnr family transcriptional regulator [Frankia symbiont of Datisca glomerata]
BMG5.1 + BD-N 2	F203212.dat	Q20472_S_2_14475	3	14475	646.32	2	1290.63	1290.62	1.00184	0	66.83	2.07491e-07	34	44	K	SVPQMQEITSR	W	Oxidation (M) [5]	1749	Q20472_S_2.9380.9380.2.dta	WP_013874672.1	Crp/Fnr family transcriptional regulator [Frankia symbiont of Datisca glomerata]
BMG5.1 + BD-N 2	F203212.dat	Q20472_S_2_1457	178	1457	379.729	2	757.444	757.445	-0.796098	0	16.79	0.0303646	515	522	K	IIGASAAR	S		2309	Q20472_S_2.14943.14943.2.dta	WP_013874916.1	phosphoglycerate dehydrogenase [Frankia symbiont of Datisca glomerata]
BMG5.1 + BD-N 2	F203212.dat	Q20472_S_2_1459	178	1459	379.729	2	757.444	757.445	-0.716884	0	16.53	0.032238	515	522	K	IIGASAAR	S		1954	Q20472_S_2.11396.11396.2.dta	WP_013874916.1	phosphoglycerate dehydrogenase [Frankia symbiont of Datisca glomerata]
BMG5.1 + BD-N 2	F203212.dat	Q20472_S_2_14592	8	14592	649.888	2	1297.76	1297.76	0.973986	0	65.27	2.97167e-07	220	232	K	TAVVEGLAQAIVK	G		3728	Q20472_S_2.31666.31666.2.dta	WP_013875507.1	ATP-dependent Clp protease ATP-binding protein [Frankia symbiont of Datisca glomerata]
BMG5.1 + BD-N 2	F203212.dat	Q20472_S_2_1460	178	1460	379.729	2	757.444	757.445	-0.716884	0	15.61	0.0398445	515	522	K	IIGASAAR	S		1997	Q20472_S_2.11820.11820.2.dta	WP_013874916.1	phosphoglycerate dehydrogenase [Frankia symbiont of Datisca glomerata]
BMG5.1 + BD-N 2	F203212.dat	Q20472_S_2_1461	178	1461	379.729	2	757.444	757.445	-0.716884	0	14.37	0.0530112	515	522	K	IIGASAAR	S		2185	Q20472_S_2.13696.13696.2.dta	WP_013874916.1	phosphoglycerate dehydrogenase [Frankia symbiont of Datisca glomerata]
BMG5.1 + BD-N 2	F203212.dat	Q20472_S_2_14630	135	14630	651.352	2	1300.69	1300.69	1.34467	0	68.75	1.53355e-07	25	37	R	SPATDELVATVAK	G		3532	Q20472_S_2.28797.28797.2.dta	WP_013873436.1	aldehyde dehydrogenase [Frankia symbiont of Datisca glomerata]
BMG5.1 + BD-N 2	F203212.dat	Q20472_S_2_14631	135	14631	651.352	2	1300.69	1300.69	1.43693	0	70.84	9.47759e-08	25	37	R	SPATDELVATVAK	G		3520	Q20472_S_2.28636.28636.2.dta	WP_013873436.1	aldehyde dehydrogenase [Frankia symbiont of Datisca glomerata]
BMG5.1 + BD-N 2	F203212.dat	Q20472_S_2_1466	323	1466	379.729	2	757.444	757.445	-0.736688	1	14.57	0.0506253	108	114	R	LLDGGRK	K		2260	Q20472_S_2.14451.14451.2.dta	WP_013875233.1	thiosulfate sulfurtransferase [Frankia symbiont of Datisca glomerata]
BMG5.1 + BD-N 2	F203212.dat	Q20472_S_2_14662	20	14662	652.328	2	1302.64	1302.64	-0.45139	0	53.94	4.03645e-06	144	155	K	DNTTITGPESLR	A		2860	Q20472_S_2.20710.20710.2.dta	WP_013875374.1	ABC transporter substrate-binding protein [Frankia symbiont of Datisca glomerata]
BMG5.1 + BD-N 2	F203212.dat	Q20472_S_2_14663	20	14663	652.328	2	1302.64	1302.64	0.300927	0	60.83	8.26038e-07	144	155	K	DNTTITGPESLR	A		2622	Q20472_S_2.18148.18148.2.dta	WP_013875374.1	ABC transporter substrate-binding protein [Frankia symbiont of Datisca glomerata]
BMG5.1 + BD-N 2	F203212.dat	Q20472_S_2_14664	20	14664	652.328	2	1302.64	1302.64	0.300927	0	61.7	6.76083e-07	144	155	K	DNTTITGPESLR	A		2893	Q20472_S_2.21069.21069.2.dta	WP_013875374.1	ABC transporter substrate-binding protein [Frankia symbiont of Datisca glomerata]
BMG5.1 + BD-N 2	F203212.dat	Q20472_S_2_14665	20	14665	652.328	2	1302.64	1302.64	0.393047	0	41.51	7.06318e-05	144	155	K	DNTTITGPESLR	A		2968	Q20472_S_2.21917.21917.2.dta	WP_013875374.1	ABC transporter substrate-binding protein [Frankia symbiont of Datisca glomerata]
BMG5.1 + BD-N 2	F203212.dat	Q20472_S_2_14666	20	14666	652.328	2	1302.64	1302.64	0.485168	0	64.2	3.80189e-07	144	155	K	DNTTITGPESLR	A		2871	Q20472_S_2.20830.20830.2.dta	WP_013875374.1	ABC transporter substrate-binding protein [Frankia symbiont of Datisca glomerata]
BMG5.1 + BD-N 2	F203212.dat	Q20472_S_2_14667	20	14667	652.328	2	1302.64	1302.64	0.485168	0	61.72	6.72977e-07	144	155	K	DNTTITGPESLR	A		2925	Q20472_S_2.21433.21433.2.dta	WP_013875374.1	ABC transporter substrate-binding protein [Frankia symbiont of Datisca glomerata]
BMG5.1 + BD-N 2	F203212.dat	Q20472_S_2_14668	20	14668	652.328	2	1302.64	1302.64	0.577289	0	52.09	6.18016e-06	144	155	K	DNTTITGPESLR	A		2838	Q20472_S_2.20460.20460.2.dta	WP_013875374.1	ABC transporter substrate-binding protein [Frankia symbiont of Datisca glomerata]
BMG5.1 + BD-N 2	F203212.dat	Q20472_S_2_14669	20	14669	652.328	2	1302.64	1302.64	0.577289	0	61.67	6.80769e-07	144	155	K	DNTTITGPESLR	A		2882	Q20472_S_2.20951.20951.2.dta	WP_013875374.1	ABC transporter substrate-binding protein [Frankia symbiont of Datisca glomerata]
BMG5.1 + BD-N 2	F203212.dat	Q20472_S_2_14670	20	14670	652.328	2	1302.64	1302.64	0.669409	0	53.99	3.99025e-06	144	155	K	DNTTITGPESLR	A		2936	Q20472_S_2.21558.21558.2.dta	WP_013875374.1	ABC transporter substrate-binding protein [Frankia symbiont of Datisca glomerata]
BMG5.1 + BD-N 2	F203212.dat	Q20472_S_2_14671	20	14671	652.328	2	1302.64	1302.64	0.669409	0	61.78	6.63743e-07	144	155	K	DNTTITGPESLR	A		2914	Q20472_S_2.21310.21310.2.dta	WP_013875374.1	ABC transporter substrate-binding protein [Frankia symbiont of Datisca glomerata]
BMG5.1 + BD-N 2	F203212.dat	Q20472_S_2_14672	20	14672	652.328	2	1302.64	1302.64	0.669409	0	47.67	1.71002e-05	144	155	K	DNTTITGPESLR	A		2979	Q20472_S_2.22034.22034.2.dta	WP_013875374.1	ABC transporter substrate-binding protein [Frankia symbiont of Datisca glomerata]
BMG5.1 + BD-N 2	F203212.dat	Q20472_S_2_14673	20	14673	652.329	2	1302.64	1302.64	0.945771	0	61.89	6.47143e-07	144	155	K	DNTTITGPESLR	A		2947	Q20472_S_2.21673.21673.2.dta	WP_013875374.1	ABC transporter substrate-binding protein [Frankia symbiont of Datisca glomerata]
BMG5.1 + BD-N 2	F203212.dat	Q20472_S_2_14674	20	14674	652.329	2	1302.64	1302.64	1.05324	0	48.83	1.30918e-05	144	155	K	DNTTITGPESLR	A		2633	Q20472_S_2.18267.18267.2.dta	WP_013875374.1	ABC transporter substrate-binding protein [Frankia symbiont of Datisca glomerata]
BMG5.1 + BD-N 2	F203212.dat	Q20472_S_2_14675	20	14675	652.329	2	1302.64	1302.64	1.05324	0	61.65	6.83912e-07	144	155	K	DNTTITGPESLR	A		2903	Q20472_S_2.21186.21186.2.dta	WP_013875374.1	ABC transporter substrate-binding protein [Frankia symbiont of Datisca glomerata]
BMG5.1 + BD-N 2	F203212.dat	Q20472_S_2_14676	20	14676	652.329	2	1302.64	1302.64	1.05324	0	41.64	6.85488e-05	144	155	K	DNTTITGPESLR	A		3012	Q20472_S_2.22406.22406.2.dta	WP_013875374.1	ABC transporter substrate-binding protein [Frankia symbiont of Datisca glomerata]
BMG5.1 + BD-N 2	F203212.dat	Q20472_S_2_14677	20	14677	652.329	2	1302.64	1302.64	1.14536	0	47.92	1.61436e-05	144	155	K	DNTTITGPESLR	A		2849	Q20472_S_2.20583.20583.2.dta	WP_013875374.1	ABC transporter substrate-binding protein [Frankia symbiont of Datisca glomerata]
BMG5.1 + BD-N 2	F203212.dat	Q20472_S_2_14678	20	14678	652.329	2	1302.64	1302.64	1.14536	0	61.66	6.82339e-07	144	155	K	DNTTITGPESLR	A		2957	Q20472_S_2.21793.21793.2.dta	WP_013875374.1	ABC transporter substrate-binding protein [Frankia symbiont of Datisca glomerata]
BMG5.1 + BD-N 2	F203212.dat	Q20472_S_2_14679	20	14679	652.329	2	1302.64	1302.64	1.42173	0	41.72	6.72977e-05	144	155	K	DNTTITGPESLR	A		2990	Q20472_S_2.22163.22163.2.dta	WP_013875374.1	ABC transporter substrate-binding protein [Frankia symbiont of Datisca glomerata]
BMG5.1 + BD-N 2	F203212.dat	Q20472_S_2_14680	20	14680	652.329	2	1302.64	1302.64	1.51385	0	42.38	5.78096e-05	144	155	K	DNTTITGPESLR	A		3001	Q20472_S_2.22286.22286.2.dta	WP_013875374.1	ABC transporter substrate-binding protein [Frankia symbiont of Datisca glomerata]
BMG5.1 + BD-N 2	F203212.dat	Q20472_S_2_14681	20	14681	652.329	2	1302.64	1302.64	1.69809	0	49.12	1.28585e-05	144	155	K	DNTTITGPESLR	A		2827	Q20472_S_2.20341.20341.2.dta	WP_013875374.1	ABC transporter substrate-binding protein [Frankia symbiont of Datisca glomerata]
BMG5.1 + BD-N 2	F203212.dat	Q20472_S_2_14682	20	14682	652.329	2	1302.64	1302.64	2.08192	0	40.02	9.95405e-05	144	155	K	DNTTITGPESLR	A		2816	Q20472_S_2.20227.20227.2.dta	WP_013875374.1	ABC transporter substrate-binding protein [Frankia symbiont of Datisca glomerata]
BMG5.1 + BD-N 2	F203212.dat	Q20472_S_2_14683	20	14683	652.33	2	1302.64	1302.64	2.26616	0	33.15	0.000484172	144	155	K	DNTTITGPESLR	A		2795	Q20472_S_2.19989.19989.2.dta	WP_013875374.1	ABC transporter substrate-binding protein [Frankia symbiont of Datisca glomerata]
BMG5.1 + BD-N 2	F203212.dat	Q20472_S_2_14684	20	14684	652.33	2	1302.64	1302.64	2.26616	0	48.2	1.51356e-05	144	155	K	DNTTITGPESLR	A		2805	Q20472_S_2.20107.20107.2.dta	WP_013875374.1	ABC transporter substrate-binding protein [Frankia symbiont of Datisca glomerata]
BMG5.1 + BD-N 2	F203212.dat	Q20472_S_2_14685	20	14685	652.33	2	1302.64	1302.64	2.45041	0	46.41	2.2856e-05	144	155	K	DNTTITGPESLR	A		3056	Q20472_S_2.22904.22904.2.dta	WP_013875374.1	ABC transporter substrate-binding protein [Frankia symbiont of Datisca glomerata]
BMG5.1 + BD-N 2	F203212.dat	Q20472_S_2_14686	20	14686	652.33	2	1302.64	1302.64	2.45041	0	47.33	1.84927e-05	144	155	K	DNTTITGPESLR	A		3023	Q20472_S_2.22534.22534.2.dta	WP_013875374.1	ABC transporter substrate-binding protein [Frankia symbiont of Datisca glomerata]
BMG5.1 + BD-N 2	F203212.dat	Q20472_S_2_14687	20	14687	652.33	2	1302.65	1302.64	2.72677	0	56.53	2.22331e-06	144	155	K	DNTTITGPESLR	A		3045	Q20472_S_2.22781.22781.2.dta	WP_013875374.1	ABC transporter substrate-binding protein [Frankia symbiont of Datisca glomerata]
BMG5.1 + BD-N 2	F203212.dat	Q20472_S_2_14688	20	14688	652.33	2	1302.65	1302.64	2.83424	0	47.46	1.79473e-05	144	155	K	DNTTITGPESLR	A		3034	Q20472_S_2.22657.22657.2.dta	WP_013875374.1	ABC transporter substrate-binding protein [Frankia symbiont of Datisca glomerata]
BMG5.1 + BD-N 2	F203212.dat	Q20472_S_2_14689	20	14689	652.33	2	1302.65	1302.64	3.66333	0	46.49	2.24388e-05	144	155	K	DNTTITGPESLR	A		3067	Q20472_S_2.23035.23035.2.dta	WP_013875374.1	ABC transporter substrate-binding protein [Frankia symbiont of Datisca glomerata]
BMG5.1 + BD-N 2	F203212.dat	Q20472_S_2_14690	20	14690	652.331	2	1302.65	1302.64	4.98372	0	42.16	6.08135e-05	144	155	K	DNTTITGPESLR	A		3078	Q20472_S_2.23156.23156.2.dta	WP_013875374.1	ABC transporter substrate-binding protein [Frankia symbiont of Datisca glomerata]
BMG5.1 + BD-N 2	F203212.dat	Q20472_S_2_14695	81	14695	435.226	3	1302.66	1302.66	-0.608756	0	21.31	0.00961487	165	176	R	DGSVPYLRPDGK	T		3570	Q20472_S_2.29316.29316.3.dta	WP_013871986.1	methionine adenosyltransferase [Frankia symbiont of Datisca glomerata]
BMG5.1 + BD-N 2	F203212.dat	Q20472_S_2_14696	81	14696	435.226	3	1302.66	1302.66	-0.0330095	0	18.91	0.0167087	165	176	R	DGSVPYLRPDGK	T		3559	Q20472_S_2.29153.29153.3.dta	WP_013871986.1	methionine adenosyltransferase [Frankia symbiont of Datisca glomerata]
BMG5.1 + BD-N 2	F203212.dat	Q20472_S_2_1473	178	1473	379.729	2	757.444	757.445	-0.479243	0	15.34	0.0424002	515	522	K	IIGASAAR	S		2239	Q20472_S_2.14235.14235.2.dta	WP_013874916.1	phosphoglycerate dehydrogenase [Frankia symbiont of Datisca glomerata]
BMG5.1 + BD-N 2	F203212.dat	Q20472_S_2_1477	178	1477	379.729	2	757.444	757.445	-0.479243	0	16.79	0.0303646	515	522	K	IIGASAAR	S		2320	Q20472_S_2.15050.15050.2.dta	WP_013874916.1	phosphoglycerate dehydrogenase [Frankia symbiont of Datisca glomerata]
BMG5.1 + BD-N 2	F203212.dat	Q20472_S_2_1479	178	1479	379.729	2	757.444	757.445	-0.479243	0	16.71	0.0309292	515	522	K	IIGASAAR	S		2164	Q20472_S_2.13487.13487.2.dta	WP_013874916.1	phosphoglycerate dehydrogenase [Frankia symbiont of Datisca glomerata]
BMG5.1 + BD-N 2	F203212.dat	Q20472_S_2_1489	583	1489	379.73	2	757.445	757.445	-0.102978	0	19.79	0.0152184	104	111	R	VAATAGLR	Y		2982	Q20472_S_2.22074.22074.2.dta	WP_013872972.1	NADPH oxidoreductase [Frankia symbiont of Datisca glomerata]
BMG5.1 + BD-N 2	F203212.dat	Q20472_S_2_14907	141	14907	438.57	3	1312.69	1312.69	-1.13812	1	19.9	0.0102329	15	24	R	LDREFHEIVR	R		3694	Q20472_S_2.31110.31110.3.dta	WP_013872937.1	heat-shock protein Hsp20 [Frankia symbiont of Datisca glomerata]
BMG5.1 + BD-N 2	F203212.dat	Q20472_S_2_1491	583	1491	379.73	2	757.445	757.445	0.0554496	0	30.41	0.00131937	104	111	R	VAATAGLR	Y		3017	Q20472_S_2.22468.22468.2.dta	WP_013872972.1	NADPH oxidoreductase [Frankia symbiont of Datisca glomerata]
BMG5.1 + BD-N 2	F203212.dat	Q20472_S_2_1494	583	1494	379.73	2	757.445	757.445	0.557136	0	25.82	0.00379637	104	111	R	VAATAGLR	Y		3005	Q20472_S_2.22334.22334.2.dta	WP_013872972.1	NADPH oxidoreductase [Frankia symbiont of Datisca glomerata]
BMG5.1 + BD-N 2	F203212.dat	Q20472_S_2_14948	27	14948	658.805	2	1315.6	1315.59	0.928858	0	47.08	1.95884e-05	547	558	R	TFGMDAMFPTAK	I		3754	Q20472_S_2.32085.32085.2.dta	WP_013873808.1	pyruvate dehydrogenase (acetyl-transferring), homodimeric type [Frankia symbiont of Datisca glomerata]
BMG5.1 + BD-N 2	F203212.dat	Q20472_S_2_1495	583	1495	379.73	2	757.445	757.445	0.715564	0	20.35	0.0133773	104	111	R	VAATAGLR	Y		2938	Q20472_S_2.21580.21580.2.dta	WP_013872972.1	NADPH oxidoreductase [Frankia symbiont of Datisca glomerata]
BMG5.1 + BD-N 2	F203212.dat	Q20472_S_2_1497	583	1497	379.73	2	757.446	757.445	1.27006	0	21.63	0.00996249	104	111	R	VAATAGLR	Y		2949	Q20472_S_2.21705.21705.2.dta	WP_013872972.1	NADPH oxidoreductase [Frankia symbiont of Datisca glomerata]
BMG5.1 + BD-N 2	F203212.dat	Q20472_S_2_14974	85	14974	439.914	3	1316.72	1316.72	-0.531624	0	64.11	3.8815e-07	213	225	R	ASAHAPAVDPLLR	T		3682	Q20472_S_2.30929.30929.3.dta	WP_013873868.1	alpha/beta hydrolase fold protein [Frankia symbiont of Datisca glomerata]
BMG5.1 + BD-N 2	F203212.dat	Q20472_S_2_14975	85	14975	659.37	2	1316.73	1316.72	3.89301	0	17.12	0.0194089	213	225	R	ASAHAPAVDPLLR	T		3677	Q20472_S_2.30845.30845.2.dta	WP_013873868.1	alpha/beta hydrolase fold protein [Frankia symbiont of Datisca glomerata]
BMG5.1 + BD-N 2	F203212.dat	Q20472_S_2_14995	581	14995	660.326	2	1318.64	1318.64	0.473216	0	14.02	0.0396278	111	123	R	AATAIGETEEATR	C		1943	Q20472_S_2.11280.11280.2.dta	WP_013872116.1	hypothetical protein [Frankia symbiont of Datisca glomerata]
BMG5.1 + BD-N 2	F203212.dat	Q20472_S_2_15010	50	15010	440.896	3	1319.67	1319.67	-0.00985098	0	18.84	0.0130617	724	734	K	FVHDFVAAWTK	V		3718	Q20472_S_2.31512.31512.3.dta	WP_013874639.1	catalase-peroxidase [Frankia symbiont of Datisca glomerata]
BMG5.1 + BD-N 2	F203212.dat	Q20472_S_2_15102	335	15102	663.336	2	1324.66	1324.66	-3.07928	0	56.19	2.40436e-06	50	61	R	ALAEPENSEPLR	A		2883	Q20472_S_2.20967.20967.2.dta	WP_013873680.1	hypothetical protein [Frankia symbiont of Datisca glomerata]
BMG5.1 + BD-N 2	F203212.dat	Q20472_S_2_15103	335	15103	663.337	2	1324.66	1324.66	-1.50906	0	38.3	0.000147911	50	61	R	ALAEPENSEPLR	A		2917	Q20472_S_2.21342.21342.2.dta	WP_013873680.1	hypothetical protein [Frankia symbiont of Datisca glomerata]
BMG5.1 + BD-N 2	F203212.dat	Q20472_S_2_15105	335	15105	663.338	2	1324.66	1324.66	-1.32789	0	51.04	7.87046e-06	50	61	R	ALAEPENSEPLR	A		2928	Q20472_S_2.21465.21465.2.dta	WP_013873680.1	hypothetical protein [Frankia symbiont of Datisca glomerata]
BMG5.1 + BD-N 2	F203212.dat	Q20472_S_2_15106	335	15106	663.338	2	1324.66	1324.66	-0.769253	0	38.03	0.000157398	50	61	R	ALAEPENSEPLR	A		2418	Q20472_S_2.16050.16050.2.dta	WP_013873680.1	hypothetical protein [Frankia symbiont of Datisca glomerata]
BMG5.1 + BD-N 2	F203212.dat	Q20472_S_2_15107	335	15107	663.338	2	1324.66	1324.66	-0.21062	0	58.21	1.51008e-06	50	61	R	ALAEPENSEPLR	A		2906	Q20472_S_2.21222.21222.2.dta	WP_013873680.1	hypothetical protein [Frankia symbiont of Datisca glomerata]
BMG5.1 + BD-N 2	F203212.dat	Q20472_S_2_15108	335	15108	663.338	2	1324.66	1324.66	0.0611477	0	39.27	0.000118304	50	61	R	ALAEPENSEPLR	A		2939	Q20472_S_2.21586.21586.2.dta	WP_013873680.1	hypothetical protein [Frankia symbiont of Datisca glomerata]
BMG5.1 + BD-N 2	F203212.dat	Q20472_S_2_15109	335	15109	663.339	2	1324.66	1324.66	1.16332	0	50.26	9.4189e-06	50	61	R	ALAEPENSEPLR	A		2951	Q20472_S_2.21723.21723.2.dta	WP_013873680.1	hypothetical protein [Frankia symbiont of Datisca glomerata]
BMG5.1 + BD-N 2	F203212.dat	Q20472_S_2_15110	335	15110	663.339	2	1324.66	1324.66	1.63136	0	45.56	2.77971e-05	50	61	R	ALAEPENSEPLR	A		2964	Q20472_S_2.21873.21873.2.dta	WP_013873680.1	hypothetical protein [Frankia symbiont of Datisca glomerata]
BMG5.1 + BD-N 2	F203212.dat	Q20472_S_2_15111	335	15111	663.342	2	1324.67	1324.66	4.75668	0	28.69	0.00135207	50	61	R	ALAEPENSEPLR	A		2871	Q20472_S_2.20836.20836.2.dta	WP_013873680.1	hypothetical protein [Frankia symbiont of Datisca glomerata]
BMG5.1 + BD-N 2	F203212.dat	Q20472_S_2_15219	2	15219	667.325	2	1332.64	1332.63	0.565797	0	13.66	0.0430527	586	598	R	SEAPLVGTGMEAR	A	Oxidation (M) [10]	2701	Q20472_S_2.18988.18988.2.dta	WP_013875122.1	DNA-directed RNA polymerase subunit beta [Frankia symbiont of Datisca glomerata]
BMG5.1 + BD-N 2	F203212.dat	Q20472_S_2_15328	594	15328	671.849	2	1341.68	1341.69	-3.67447	0	29.23	0.00119399	141	154	R	VGTGAAEIGVDPTR	S		3086	Q20472_S_2.23251.23251.2.dta	WP_050803499.1	hypothetical protein [Frankia symbiont of Datisca glomerata]
BMG5.1 + BD-N 2	F203212.dat	Q20472_S_2_15335	485	15335	448.262	3	1341.77	1341.77	-0.14384	0	15.98	0.0252348	106	117	R	GVLTIHDLAYLK	L		3725	Q20472_S_2.31619.31619.3.dta	WP_013872530.1	glycosyl transferase family 1 [Frankia symbiont of Datisca glomerata]
BMG5.1 + BD-N 2	F203212.dat	Q20472_S_2_15347	8	15347	672.381	2	1342.75	1342.75	0.985295	0	79.5	1.12202e-08	48	60	K	ALESLGISLEGVR	S		3743	Q20472_S_2.31918.31918.2.dta	WP_013875507.1	ATP-dependent Clp protease ATP-binding protein [Frankia symbiont of Datisca glomerata]
BMG5.1 + BD-N 2	F203212.dat	Q20472_S_2_15365	559	15365	673.383	2	1344.75	1344.75	0.0327198	0	34.13	0.000386367	156	170	R	AGGIVVFTGALAGGR	V		3754	Q20472_S_2.32084.32084.2.dta	WP_013872342.1	O-methyltransferase [Frankia symbiont of Datisca glomerata]
BMG5.1 + BD-N 2	F203212.dat	Q20472_S_2_15463	71	15463	675.332	2	1348.65	1348.64	3.69037	0	34.6	0.000346737	8	19	R	VPMFAGLSEQDR	Q		3699	Q20472_S_2.31190.31190.2.dta	WP_043607335.1	Crp/Fnr family transcriptional regulator [Frankia symbiont of Datisca glomerata]
BMG5.1 + BD-N 2	F203212.dat	Q20472_S_2_15469	50	15469	675.357	2	1348.7	1348.7	0.206866	0	17.86	0.0163682	698	709	R	VDLIFGSNSELR	A		3746	Q20472_S_2.31954.31954.2.dta	WP_013874639.1	catalase-peroxidase [Frankia symbiont of Datisca glomerata]
BMG5.1 + BD-N 2	F203212.dat	Q20472_S_2_15688	3	15688	682.399	2	1362.78	1362.79	-2.86985	0	59.42	1.14288e-06	86	98	R	VVPGELAELPALR	G		3823	Q20472_S_2.32915.32915.2.dta	WP_013874672.1	Crp/Fnr family transcriptional regulator [Frankia symbiont of Datisca glomerata]
BMG5.1 + BD-N 2	F203212.dat	Q20472_S_2_15689	3	15689	455.269	3	1362.79	1362.79	-1.24524	0	56.27	2.36048e-06	86	98	R	VVPGELAELPALR	G		3752	Q20472_S_2.32055.32055.3.dta	WP_013874672.1	Crp/Fnr family transcriptional regulator [Frankia symbiont of Datisca glomerata]
BMG5.1 + BD-N 2	F203212.dat	Q20472_S_2_15690	3	15690	682.4	2	1362.79	1362.79	-0.800565	0	47.69	1.70216e-05	86	98	R	VVPGELAELPALR	G		3791	Q20472_S_2.32616.32616.2.dta	WP_013874672.1	Crp/Fnr family transcriptional regulator [Frankia symbiont of Datisca glomerata]
BMG5.1 + BD-N 2	F203212.dat	Q20472_S_2_15691	3	15691	682.401	2	1362.79	1362.79	0.094659	0	69.39	1.1508e-07	86	98	R	VVPGELAELPALR	G		3758	Q20472_S_2.32146.32146.2.dta	WP_013874672.1	Crp/Fnr family transcriptional regulator [Frankia symbiont of Datisca glomerata]
BMG5.1 + BD-N 2	F203212.dat	Q20472_S_2_15692	3	15692	682.401	2	1362.79	1362.79	0.446878	0	50.98	7.97995e-06	86	98	R	VVPGELAELPALR	G		3768	Q20472_S_2.32314.32314.2.dta	WP_013874672.1	Crp/Fnr family transcriptional regulator [Frankia symbiont of Datisca glomerata]
BMG5.1 + BD-N 2	F203212.dat	Q20472_S_2_15693	3	15693	455.27	3	1362.79	1362.79	0.515855	0	70.27	9.39723e-08	86	98	R	VVPGELAELPALR	G		3763	Q20472_S_2.32231.32231.3.dta	WP_013874672.1	Crp/Fnr family transcriptional regulator [Frankia symbiont of Datisca glomerata]
BMG5.1 + BD-N 2	F203212.dat	Q20472_S_2_15694	3	15694	682.401	2	1362.79	1362.79	0.989883	0	51.65	6.83912e-06	86	98	R	VVPGELAELPALR	G		3802	Q20472_S_2.32735.32735.2.dta	WP_013874672.1	Crp/Fnr family transcriptional regulator [Frankia symbiont of Datisca glomerata]
BMG5.1 + BD-N 2	F203212.dat	Q20472_S_2_15695	3	15695	682.402	2	1362.79	1362.79	2.42811	0	52.2	6.0256e-06	86	98	R	VVPGELAELPALR	G		3812	Q20472_S_2.32832.32832.2.dta	WP_013874672.1	Crp/Fnr family transcriptional regulator [Frankia symbiont of Datisca glomerata]
BMG5.1 + BD-N 2	F203212.dat	Q20472_S_2_15696	3	15696	682.402	2	1362.79	1362.79	2.42811	0	43.02	4.98884e-05	86	98	R	VVPGELAELPALR	G		3780	Q20472_S_2.32486.32486.2.dta	WP_013874672.1	Crp/Fnr family transcriptional regulator [Frankia symbiont of Datisca glomerata]
BMG5.1 + BD-N 2	F203212.dat	Q20472_S_2_15769	223	15769	683.807	2	1365.6	1365.6	-0.481107	0	43.92	4.05509e-05	12	25	R	TGDDGTTALGDTSR	V		1726	Q20472_S_2.9166.9166.2.dta	WP_013874997.1	cob(I)yrinic acid a,c-diamide adenosyltransferase [Frankia symbiont of Datisca glomerata]
BMG5.1 + BD-N 2	F203212.dat	Q20472_S_2_15770	223	15770	683.808	2	1365.6	1365.6	0.0607791	0	47.96	1.59956e-05	12	25	R	TGDDGTTALGDTSR	V		1822	Q20472_S_2.10096.10096.2.dta	WP_013874997.1	cob(I)yrinic acid a,c-diamide adenosyltransferase [Frankia symbiont of Datisca glomerata]
BMG5.1 + BD-N 2	F203212.dat	Q20472_S_2_15771	223	15771	683.808	2	1365.6	1365.6	0.148653	0	55.53	2.79898e-06	12	25	R	TGDDGTTALGDTSR	V		1863	Q20472_S_2.10498.10498.2.dta	WP_013874997.1	cob(I)yrinic acid a,c-diamide adenosyltransferase [Frankia symbiont of Datisca glomerata]
BMG5.1 + BD-N 2	F203212.dat	Q20472_S_2_15772	223	15772	683.808	2	1365.6	1365.6	0.148653	0	42.55	5.55904e-05	12	25	R	TGDDGTTALGDTSR	V		1779	Q20472_S_2.9673.9673.2.dta	WP_013874997.1	cob(I)yrinic acid a,c-diamide adenosyltransferase [Frankia symbiont of Datisca glomerata]
BMG5.1 + BD-N 2	F203212.dat	Q20472_S_2_15773	223	15773	683.808	2	1365.6	1365.6	0.236526	0	35.34	0.000292415	12	25	R	TGDDGTTALGDTSR	V		1884	Q20472_S_2.10699.10699.2.dta	WP_013874997.1	cob(I)yrinic acid a,c-diamide adenosyltransferase [Frankia symbiont of Datisca glomerata]
BMG5.1 + BD-N 2	F203212.dat	Q20472_S_2_15774	223	15774	683.808	2	1365.6	1365.6	0.324399	0	59.97	1.00693e-06	12	25	R	TGDDGTTALGDTSR	V		1695	Q20472_S_2.8875.8875.2.dta	WP_013874997.1	cob(I)yrinic acid a,c-diamide adenosyltransferase [Frankia symbiont of Datisca glomerata]
BMG5.1 + BD-N 2	F203212.dat	Q20472_S_2_15775	223	15775	683.808	2	1365.6	1365.6	0.324399	0	37.76	0.000167494	12	25	R	TGDDGTTALGDTSR	V		1737	Q20472_S_2.9265.9265.2.dta	WP_013874997.1	cob(I)yrinic acid a,c-diamide adenosyltransferase [Frankia symbiont of Datisca glomerata]
BMG5.1 + BD-N 2	F203212.dat	Q20472_S_2_15776	223	15776	683.808	2	1365.6	1365.6	0.412273	0	41.9	6.45654e-05	12	25	R	TGDDGTTALGDTSR	V		1768	Q20472_S_2.9569.9569.2.dta	WP_013874997.1	cob(I)yrinic acid a,c-diamide adenosyltransferase [Frankia symbiont of Datisca glomerata]
BMG5.1 + BD-N 2	F203212.dat	Q20472_S_2_15777	223	15777	683.808	2	1365.6	1365.6	0.412273	0	33.32	0.000465586	12	25	R	TGDDGTTALGDTSR	V		1705	Q20472_S_2.8971.8971.2.dta	WP_013874997.1	cob(I)yrinic acid a,c-diamide adenosyltransferase [Frankia symbiont of Datisca glomerata]
BMG5.1 + BD-N 2	F203212.dat	Q20472_S_2_15778	223	15778	683.808	2	1365.6	1365.6	0.602665	0	45.29	2.95801e-05	12	25	R	TGDDGTTALGDTSR	V		1895	Q20472_S_2.10805.10805.2.dta	WP_013874997.1	cob(I)yrinic acid a,c-diamide adenosyltransferase [Frankia symbiont of Datisca glomerata]
BMG5.1 + BD-N 2	F203212.dat	Q20472_S_2_15779	223	15779	683.808	2	1365.6	1365.6	0.602665	0	38.33	0.000146893	12	25	R	TGDDGTTALGDTSR	V		1843	Q20472_S_2.10299.10299.2.dta	WP_013874997.1	cob(I)yrinic acid a,c-diamide adenosyltransferase [Frankia symbiont of Datisca glomerata]
BMG5.1 + BD-N 2	F203212.dat	Q20472_S_2_15780	223	15780	683.808	2	1365.6	1365.6	0.690539	0	26.81	0.00208449	12	25	R	TGDDGTTALGDTSR	V		1945	Q20472_S_2.11303.11303.2.dta	WP_013874997.1	cob(I)yrinic acid a,c-diamide adenosyltransferase [Frankia symbiont of Datisca glomerata]
BMG5.1 + BD-N 2	F203212.dat	Q20472_S_2_15781	223	15781	683.808	2	1365.6	1365.6	0.690539	0	40.42	9.07821e-05	12	25	R	TGDDGTTALGDTSR	V		1747	Q20472_S_2.9366.9366.2.dta	WP_013874997.1	cob(I)yrinic acid a,c-diamide adenosyltransferase [Frankia symbiont of Datisca glomerata]
BMG5.1 + BD-N 2	F203212.dat	Q20472_S_2_15782	223	15782	683.808	2	1365.6	1365.6	0.690539	0	53.53	4.43609e-06	12	25	R	TGDDGTTALGDTSR	V		1832	Q20472_S_2.10199.10199.2.dta	WP_013874997.1	cob(I)yrinic acid a,c-diamide adenosyltransferase [Frankia symbiont of Datisca glomerata]
BMG5.1 + BD-N 2	F203212.dat	Q20472_S_2_15783	223	15783	683.808	2	1365.6	1365.6	0.778412	0	38.21	0.000151008	12	25	R	TGDDGTTALGDTSR	V		1684	Q20472_S_2.8776.8776.2.dta	WP_013874997.1	cob(I)yrinic acid a,c-diamide adenosyltransferase [Frankia symbiont of Datisca glomerata]
BMG5.1 + BD-N 2	F203212.dat	Q20472_S_2_15784	223	15784	683.808	2	1365.6	1365.6	0.778412	0	34.68	0.000340408	12	25	R	TGDDGTTALGDTSR	V		1874	Q20472_S_2.10599.10599.2.dta	WP_013874997.1	cob(I)yrinic acid a,c-diamide adenosyltransferase [Frankia symbiont of Datisca glomerata]
BMG5.1 + BD-N 2	F203212.dat	Q20472_S_2_15785	223	15785	683.808	2	1365.6	1365.6	0.778412	0	55.32	2.93765e-06	12	25	R	TGDDGTTALGDTSR	V		1800	Q20472_S_2.9878.9878.2.dta	WP_013874997.1	cob(I)yrinic acid a,c-diamide adenosyltransferase [Frankia symbiont of Datisca glomerata]
BMG5.1 + BD-N 2	F203212.dat	Q20472_S_2_15786	223	15786	683.808	2	1365.6	1365.6	0.866285	0	50.24	9.46237e-06	12	25	R	TGDDGTTALGDTSR	V		1790	Q20472_S_2.9777.9777.2.dta	WP_013874997.1	cob(I)yrinic acid a,c-diamide adenosyltransferase [Frankia symbiont of Datisca glomerata]
BMG5.1 + BD-N 2	F203212.dat	Q20472_S_2_15787	223	15787	683.808	2	1365.6	1365.6	1.12991	0	47.29	1.86638e-05	12	25	R	TGDDGTTALGDTSR	V		1716	Q20472_S_2.9068.9068.2.dta	WP_013874997.1	cob(I)yrinic acid a,c-diamide adenosyltransferase [Frankia symbiont of Datisca glomerata]
BMG5.1 + BD-N 2	F203212.dat	Q20472_S_2_15788	223	15788	683.808	2	1365.6	1365.6	1.12991	0	54.44	3.59749e-06	12	25	R	TGDDGTTALGDTSR	V		1853	Q20472_S_2.10398.10398.2.dta	WP_013874997.1	cob(I)yrinic acid a,c-diamide adenosyltransferase [Frankia symbiont of Datisca glomerata]
BMG5.1 + BD-N 2	F203212.dat	Q20472_S_2_15789	223	15789	683.809	2	1365.6	1365.6	1.21778	0	52.97	5.04661e-06	12	25	R	TGDDGTTALGDTSR	V		1758	Q20472_S_2.9467.9467.2.dta	WP_013874997.1	cob(I)yrinic acid a,c-diamide adenosyltransferase [Frankia symbiont of Datisca glomerata]
BMG5.1 + BD-N 2	F203212.dat	Q20472_S_2_15790	223	15790	683.809	2	1365.6	1365.6	1.39353	0	46.99	1.99986e-05	12	25	R	TGDDGTTALGDTSR	V		1811	Q20472_S_2.9990.9990.2.dta	WP_013874997.1	cob(I)yrinic acid a,c-diamide adenosyltransferase [Frankia symbiont of Datisca glomerata]
BMG5.1 + BD-N 2	F203212.dat	Q20472_S_2_15791	223	15791	683.809	2	1365.6	1365.6	1.84754	0	27.88	0.0016293	12	25	R	TGDDGTTALGDTSR	V		1918	Q20472_S_2.11028.11028.2.dta	WP_013874997.1	cob(I)yrinic acid a,c-diamide adenosyltransferase [Frankia symbiont of Datisca glomerata]
BMG5.1 + BD-N 2	F203212.dat	Q20472_S_2_15792	223	15792	683.809	2	1365.6	1365.6	1.93541	0	32.29	0.000590201	12	25	R	TGDDGTTALGDTSR	V		1906	Q20472_S_2.10916.10916.2.dta	WP_013874997.1	cob(I)yrinic acid a,c-diamide adenosyltransferase [Frankia symbiont of Datisca glomerata]
BMG5.1 + BD-N 2	F203212.dat	Q20472_S_2_15793	223	15793	683.81	2	1365.61	1365.6	3.2828	0	20.89	0.00814704	12	25	R	TGDDGTTALGDTSR	V		1933	Q20472_S_2.11178.11178.2.dta	WP_013874997.1	cob(I)yrinic acid a,c-diamide adenosyltransferase [Frankia symbiont of Datisca glomerata]
BMG5.1 + BD-N 2	F203212.dat	Q20472_S_2_15840	83	15840	457.914	3	1370.72	1370.72	-0.513599	0	15.85	0.0260016	208	220	R	GLGAAEHFTLVEK	L		3684	Q20472_S_2.30953.30953.3.dta	WP_013874940.1	electron transfer flavoprotein subunit alpha [Frankia symbiont of Datisca glomerata]
BMG5.1 + BD-N 2	F203212.dat	Q20472_S_2_15849	371	15849	687.852	2	1373.69	1373.69	-3.09822	0	62.76	5.29663e-07	50	63	R	LAAGTGPVAFDAER	A		3494	Q20472_S_2.28283.28283.2.dta	WP_013873216.1	3'-5' exonuclease [Frankia symbiont of Datisca glomerata]
BMG5.1 + BD-N 2	F203212.dat	Q20472_S_2_15850	371	15850	687.854	2	1373.69	1373.69	-0.608578	0	38.3	0.000147911	50	63	R	LAAGTGPVAFDAER	A		3519	Q20472_S_2.28621.28621.2.dta	WP_013873216.1	3'-5' exonuclease [Frankia symbiont of Datisca glomerata]
BMG5.1 + BD-N 2	F203212.dat	Q20472_S_2_15851	371	15851	687.857	2	1373.7	1373.69	4.72012	0	42.91	5.11682e-05	50	63	R	LAAGTGPVAFDAER	A		3506	Q20472_S_2.28445.28445.2.dta	WP_013873216.1	3'-5' exonuclease [Frankia symbiont of Datisca glomerata]
BMG5.1 + BD-N 2	F203212.dat	Q20472_S_2_16329	427	16329	700.345	2	1398.68	1398.68	-1.2905	0	60.22	9.50605e-07	304	316	R	VPDPADYADPALR	A		3543	Q20472_S_2.28948.28948.2.dta	WP_013874865.1	3-isopropylmalate dehydratase large subunit [Frankia symbiont of Datisca glomerata]
BMG5.1 + BD-N 2	F203212.dat	Q20472_S_2_16330	427	16330	700.346	2	1398.68	1398.68	-0.246662	0	63.95	4.02717e-07	304	316	R	VPDPADYADPALR	A		3531	Q20472_S_2.28782.28782.2.dta	WP_013874865.1	3-isopropylmalate dehydratase large subunit [Frankia symbiont of Datisca glomerata]
BMG5.1 + BD-N 2	F203212.dat	Q20472_S_2_16331	427	16331	700.348	2	1398.68	1398.68	3.15655	0	43.46	4.50817e-05	304	316	R	VPDPADYADPALR	A		3519	Q20472_S_2.28617.28617.2.dta	WP_013874865.1	3-isopropylmalate dehydratase large subunit [Frankia symbiont of Datisca glomerata]
BMG5.1 + BD-N 2	F203212.dat	Q20472_S_2_16347	20	16347	700.366	2	1398.72	1398.72	0.379633	0	46.96	2.01372e-05	272	286	K	VAGAAPALPTLATCS	-	Carbamidomethyl (C) [14]	3577	Q20472_S_2.29398.29398.2.dta	WP_013875374.1	ABC transporter substrate-binding protein [Frankia symbiont of Datisca glomerata]
BMG5.1 + BD-N 2	F203212.dat	Q20472_S_2_16348	20	16348	700.367	2	1398.72	1398.72	0.565518	0	48.87	1.29718e-05	272	286	K	VAGAAPALPTLATCS	-	Carbamidomethyl (C) [14]	3588	Q20472_S_2.29542.29542.2.dta	WP_013875374.1	ABC transporter substrate-binding protein [Frankia symbiont of Datisca glomerata]
BMG5.1 + BD-N 2	F203212.dat	Q20472_S_2_16349	20	16349	700.367	2	1398.72	1398.72	1.16607	0	50.47	1.03204e-05	272	286	K	VAGAAPALPTLATCS	-	Carbamidomethyl (C) [14]	3599	Q20472_S_2.29693.29693.2.dta	WP_013875374.1	ABC transporter substrate-binding protein [Frankia symbiont of Datisca glomerata]
BMG5.1 + BD-N 2	F203212.dat	Q20472_S_2_16441	8	16441	701.377	2	1400.74	1400.73	4.05573	1	43.96	4.01791e-05	741	753	K	NKDMALELTPAAK	A		3663	Q20472_S_2.30618.30618.2.dta	WP_013875507.1	ATP-dependent Clp protease ATP-binding protein [Frankia symbiont of Datisca glomerata]
BMG5.1 + BD-N 2	F203212.dat	Q20472_S_2_16469	382	16469	703.355	2	1404.69	1404.69	4.33335	0	42.24	5.97035e-05	312	324	K	AFEAEQAEQLAAK	M		3291	Q20472_S_2.25654.25654.2.dta	WP_013874836.1	signal recognition particle protein [Frankia symbiont of Datisca glomerata]
BMG5.1 + BD-N 2	F203212.dat	Q20472_S_2_16493	3	16493	469.921	3	1406.74	1406.74	-0.4777	0	24.22	0.00378443	254	265	R	EYELSVAQTVLR	I		3714	Q20472_S_2.31442.31442.3.dta	WP_013874672.1	Crp/Fnr family transcriptional regulator [Frankia symbiont of Datisca glomerata]
BMG5.1 + BD-N 2	F203212.dat	Q20472_S_2_16494	3	16494	704.379	2	1406.74	1406.74	2.20652	0	72.91	5.11682e-08	254	265	R	EYELSVAQTVLR	I		3708	Q20472_S_2.31352.31352.2.dta	WP_013874672.1	Crp/Fnr family transcriptional regulator [Frankia symbiont of Datisca glomerata]
BMG5.1 + BD-N 2	F203212.dat	Q20472_S_2_16495	3	16495	704.38	2	1406.75	1406.74	3.77042	0	25.97	0.0025293	254	265	R	EYELSVAQTVLR	I		3803	Q20472_S_2.32746.32746.2.dta	WP_013874672.1	Crp/Fnr family transcriptional regulator [Frankia symbiont of Datisca glomerata]
BMG5.1 + BD-N 2	F203212.dat	Q20472_S_2_16496	161	16496	704.83	2	1407.65	1407.65	0.159131	0	93.23	4.75335e-10	160	171	R	MDLTDQSWSAVR	N		3627	Q20472_S_2.30094.30094.2.dta	WP_013875127.1	transcription termination/antitermination factor NusG [Frankia symbiont of Datisca glomerata]
BMG5.1 + BD-N 2	F203212.dat	Q20472_S_2_16497	161	16497	704.831	2	1407.65	1407.65	2.06302	0	72.64	5.44503e-08	160	171	R	MDLTDQSWSAVR	N		3613	Q20472_S_2.29897.29897.2.dta	WP_013875127.1	transcription termination/antitermination factor NusG [Frankia symbiont of Datisca glomerata]
BMG5.1 + BD-N 2	F203212.dat	Q20472_S_2_16540	432	16540	705.39	2	1408.77	1408.77	-0.790052	0	17.9	0.0162181	71	83	R	VPEVTPVVQASQR	G		3220	Q20472_S_2.24782.24782.2.dta	WP_013872241.1	bifunctional N-acetylglucosamine-1-phosphate uridyltransferase/glucosamine-1-phosphate acetyltransferase [Frankia symbiont of Datisca glomerata]
BMG5.1 + BD-N 2	F203212.dat	Q20472_S_2_16542	432	16542	705.392	2	1408.77	1408.77	0.856777	0	25.29	0.00295801	71	83	R	VPEVTPVVQASQR	G		3233	Q20472_S_2.24945.24945.2.dta	WP_013872241.1	bifunctional N-acetylglucosamine-1-phosphate uridyltransferase/glucosamine-1-phosphate acetyltransferase [Frankia symbiont of Datisca glomerata]
BMG5.1 + BD-N 2	F203212.dat	Q20472_S_2_16719	6	16719	473.925	3	1418.75	1418.75	0.829602	0	28.08	0.00155597	1086	1098	K	IVDGAVDPHEVLR	I		3667	Q20472_S_2.30682.30682.3.dta	WP_013875121.1	DNA-directed RNA polymerase subunit beta' [Frankia symbiont of Datisca glomerata]
BMG5.1 + BD-N 2	F203212.dat	Q20472_S_2_16836	284	16836	716.347	2	1430.68	1430.68	-2.58618	0	62.11	6.15177e-07	310	324	R	AGGVEGGMTTGEPLR	V		3156	Q20472_S_2.24040.24040.2.dta	WP_013874523.1	chorismate synthase [Frankia symbiont of Datisca glomerata]
BMG5.1 + BD-N 2	F203212.dat	Q20472_S_2_16837	284	16837	716.348	2	1430.68	1430.68	-1.31406	0	48.49	1.41579e-05	310	324	R	AGGVEGGMTTGEPLR	V		3144	Q20472_S_2.23903.23903.2.dta	WP_013874523.1	chorismate synthase [Frankia symbiont of Datisca glomerata]
BMG5.1 + BD-N 2	F203212.dat	Q20472_S_2_16838	284	16838	716.349	2	1430.68	1430.68	0.0559174	0	65.83	2.61216e-07	310	324	R	AGGVEGGMTTGEPLR	V		3132	Q20472_S_2.23770.23770.2.dta	WP_013874523.1	chorismate synthase [Frankia symbiont of Datisca glomerata]
BMG5.1 + BD-N 2	F203212.dat	Q20472_S_2_16839	284	16839	716.349	2	1430.68	1430.68	0.824781	0	66.45	2.26464e-07	310	324	R	AGGVEGGMTTGEPLR	V		3191	Q20472_S_2.24447.24447.2.dta	WP_013874523.1	chorismate synthase [Frankia symbiont of Datisca glomerata]
BMG5.1 + BD-N 2	F203212.dat	Q20472_S_2_16840	284	16840	716.349	2	1430.68	1430.68	1.25814	0	72.4	5.7544e-08	310	324	R	AGGVEGGMTTGEPLR	V		3203	Q20472_S_2.24579.24579.2.dta	WP_013874523.1	chorismate synthase [Frankia symbiont of Datisca glomerata]
BMG5.1 + BD-N 2	F203212.dat	Q20472_S_2_16841	284	16841	716.349	2	1430.68	1430.68	1.25814	0	62.66	5.42001e-07	310	324	R	AGGVEGGMTTGEPLR	V		3167	Q20472_S_2.24167.24167.2.dta	WP_013874523.1	chorismate synthase [Frankia symbiont of Datisca glomerata]
BMG5.1 + BD-N 2	F203212.dat	Q20472_S_2_16842	284	16842	716.35	2	1430.69	1430.68	2.78189	0	32.45	0.000568853	310	324	R	AGGVEGGMTTGEPLR	V		3223	Q20472_S_2.24822.24822.2.dta	WP_013874523.1	chorismate synthase [Frankia symbiont of Datisca glomerata]
BMG5.1 + BD-N 2	F203212.dat	Q20472_S_2_16843	284	16843	716.351	2	1430.69	1430.68	2.86577	0	50.33	9.2683e-06	310	324	R	AGGVEGGMTTGEPLR	V		3121	Q20472_S_2.23637.23637.2.dta	WP_013874523.1	chorismate synthase [Frankia symbiont of Datisca glomerata]
BMG5.1 + BD-N 2	F203212.dat	Q20472_S_2_16844	284	16844	716.351	2	1430.69	1430.68	2.96362	0	57.41	1.81552e-06	310	324	R	AGGVEGGMTTGEPLR	V		3180	Q20472_S_2.24313.24313.2.dta	WP_013874523.1	chorismate synthase [Frankia symbiont of Datisca glomerata]
BMG5.1 + BD-N 2	F203212.dat	Q20472_S_2_16847	20	16847	477.919	3	1430.74	1430.74	-0.852009	1	52.89	5.65448e-06	143	155	K	KDNTTITGPESLR	A		3620	Q20472_S_2.29986.29986.3.dta	WP_013875374.1	ABC transporter substrate-binding protein [Frankia symbiont of Datisca glomerata]
BMG5.1 + BD-N 2	F203212.dat	Q20472_S_2_16848	20	16848	716.376	2	1430.74	1430.74	0.445225	1	57.81	1.82135e-06	143	155	K	KDNTTITGPESLR	A		3631	Q20472_S_2.30144.30144.2.dta	WP_013875374.1	ABC transporter substrate-binding protein [Frankia symbiont of Datisca glomerata]
BMG5.1 + BD-N 2	F203212.dat	Q20472_S_2_16945	454	16945	718.862	2	1435.71	1435.71	2.19892	0	13.37	0.0460257	130	146	R	SSVAAAHAPGPSAVSAG	-		2490	Q20472_S_2.16778.16778.2.dta	WP_013875048.1	MULTISPECIES: methylmalonyl-CoA mutase [Frankia]
BMG5.1 + BD-N 2	F203212.dat	Q20472_S_2_17035	3	17035	482.601	3	1444.78	1444.78	-0.642311	0	56.37	2.30675e-06	49	61	R	VLPWVQTAGGVYR	V		3745	Q20472_S_2.31941.31941.3.dta	WP_013874672.1	Crp/Fnr family transcriptional regulator [Frankia symbiont of Datisca glomerata]
BMG5.1 + BD-N 2	F203212.dat	Q20472_S_2_17036	3	17036	723.4	2	1444.79	1444.78	1.59747	0	67.75	1.6788e-07	49	61	R	VLPWVQTAGGVYR	V		3751	Q20472_S_2.32041.32041.2.dta	WP_013874672.1	Crp/Fnr family transcriptional regulator [Frankia symbiont of Datisca glomerata]
BMG5.1 + BD-N 2	F203212.dat	Q20472_S_2_17099	341	17099	727.397	2	1452.78	1452.78	2.0127	0	63.73	4.23643e-07	122	136	R	TPGAMAAVIGLPAER	V		3722	Q20472_S_2.31575.31575.2.dta	WP_050803553.1	malonyl CoA-acyl carrier protein transacylase [Frankia symbiont of Datisca glomerata]
BMG5.1 + BD-N 2	F203212.dat	Q20472_S_2_1731	399	1731	382.226	2	762.437	762.439	-2.07754	0	30.46	0.000899498	818	824	R	SLAFGLR	L		3721	Q20472_S_2.31554.31554.2.dta	WP_013874481.1	phenylalanine--tRNA ligase subunit beta [Frankia symbiont of Datisca glomerata]
BMG5.1 + BD-N 2	F203212.dat	Q20472_S_2_17332	480	17332	735.881	2	1469.75	1469.75	0.00136078	0	39.05	0.000124451	473	486	R	TEANDTIPAGNVIR	T		3293	Q20472_S_2.25680.25680.2.dta	WP_043606739.1	hypothetical protein [Frankia symbiont of Datisca glomerata]
BMG5.1 + BD-N 2	F203212.dat	Q20472_S_2_17333	480	17333	735.881	2	1469.75	1469.75	0.00136078	0	50.14	9.68278e-06	473	486	R	TEANDTIPAGNVIR	T		3305	Q20472_S_2.25829.25829.2.dta	WP_043606739.1	hypothetical protein [Frankia symbiont of Datisca glomerata]
BMG5.1 + BD-N 2	F203212.dat	Q20472_S_2_17344	615	17344	736.843	2	1471.67	1471.67	2.72956	0	26.03	0.00249459	130	143	R	SGDLSVDETTYSAK	L		2594	Q20472_S_2.17853.17853.2.dta	WP_013875239.1	transcriptional regulator [Frankia symbiont of Datisca glomerata]
BMG5.1 + BD-N 2	F203212.dat	Q20472_S_2_17364	81	17364	737.867	2	1473.72	1473.72	-0.620199	0	84.71	3.38065e-09	248	262	R	FEIGGPQGDAGLTGR	K		3545	Q20472_S_2.28967.28967.2.dta	WP_013871986.1	methionine adenosyltransferase [Frankia symbiont of Datisca glomerata]
BMG5.1 + BD-N 2	F203212.dat	Q20472_S_2_17366	81	17366	737.868	2	1473.72	1473.72	0.465488	0	94.87	3.25837e-10	248	262	R	FEIGGPQGDAGLTGR	K		3506	Q20472_S_2.28449.28449.2.dta	WP_013871986.1	methionine adenosyltransferase [Frankia symbiont of Datisca glomerata]
BMG5.1 + BD-N 2	F203212.dat	Q20472_S_2_17367	81	17367	737.868	2	1473.72	1473.72	0.791194	0	93.13	4.86407e-10	248	262	R	FEIGGPQGDAGLTGR	K		3520	Q20472_S_2.28632.28632.2.dta	WP_013871986.1	methionine adenosyltransferase [Frankia symbiont of Datisca glomerata]
BMG5.1 + BD-N 2	F203212.dat	Q20472_S_2_17584	135	17584	744.931	2	1487.85	1487.85	0.510806	0	29.66	0.00108143	127	141	K	NGPEIGPIPAVGVLR	R		3759	Q20472_S_2.32160.32160.2.dta	WP_013873436.1	aldehyde dehydrogenase [Frankia symbiont of Datisca glomerata]
BMG5.1 + BD-N 2	F203212.dat	Q20472_S_2_17590	28	17590	745.865	2	1489.71	1489.71	0.110759	0	36.69	0.000214289	20	33	R	EIVVGTDLSEDADK	A		3414	Q20472_S_2.27223.27223.2.dta	WP_050803503.1	hypothetical protein [Frankia symbiont of Datisca glomerata]
BMG5.1 + BD-N 2	F203212.dat	Q20472_S_2_17591	28	17591	745.865	2	1489.72	1489.71	0.271864	0	90.35	9.22571e-10	20	33	R	EIVVGTDLSEDADK	A		3397	Q20472_S_2.26994.26994.2.dta	WP_050803503.1	hypothetical protein [Frankia symbiont of Datisca glomerata]
BMG5.1 + BD-N 2	F203212.dat	Q20472_S_2_17592	28	17592	745.865	2	1489.72	1489.71	1.09081	0	53.47	4.4978e-06	20	33	R	EIVVGTDLSEDADK	A		3366	Q20472_S_2.26597.26597.2.dta	WP_050803503.1	hypothetical protein [Frankia symbiont of Datisca glomerata]
BMG5.1 + BD-N 2	F203212.dat	Q20472_S_2_17593	28	17593	745.866	2	1489.72	1489.71	1.25192	0	63.97	4.00867e-07	20	33	R	EIVVGTDLSEDADK	A		3377	Q20472_S_2.26741.26741.2.dta	WP_050803503.1	hypothetical protein [Frankia symbiont of Datisca glomerata]
BMG5.1 + BD-N 2	F203212.dat	Q20472_S_2_17606	135	17606	746.846	2	1491.68	1491.68	-4.14297	0	31.48	0.000711214	465	478	R	EGGPNALDAYTEQK	Y		3049	Q20472_S_2.22822.22822.2.dta	WP_013873436.1	aldehyde dehydrogenase [Frankia symbiont of Datisca glomerata]
BMG5.1 + BD-N 2	F203212.dat	Q20472_S_2_17607	135	17607	746.847	2	1491.68	1491.68	-2.58768	0	35.96	0.000253513	465	478	R	EGGPNALDAYTEQK	Y		3117	Q20472_S_2.23590.23590.2.dta	WP_013873436.1	aldehyde dehydrogenase [Frankia symbiont of Datisca glomerata]
BMG5.1 + BD-N 2	F203212.dat	Q20472_S_2_17608	135	17608	746.848	2	1491.68	1491.68	-2.33293	0	35.95	0.000254097	465	478	R	EGGPNALDAYTEQK	Y		3129	Q20472_S_2.23731.23731.2.dta	WP_013873436.1	aldehyde dehydrogenase [Frankia symbiont of Datisca glomerata]
BMG5.1 + BD-N 2	F203212.dat	Q20472_S_2_17609	135	17609	746.848	2	1491.68	1491.68	-2.33293	0	43.02	4.98884e-05	465	478	R	EGGPNALDAYTEQK	Y		3072	Q20472_S_2.23082.23082.2.dta	WP_013873436.1	aldehyde dehydrogenase [Frankia symbiont of Datisca glomerata]
BMG5.1 + BD-N 2	F203212.dat	Q20472_S_2_17610	135	17610	746.848	2	1491.68	1491.68	-2.17204	0	40.72	8.47227e-05	465	478	R	EGGPNALDAYTEQK	Y		3094	Q20472_S_2.23335.23335.2.dta	WP_013873436.1	aldehyde dehydrogenase [Frankia symbiont of Datisca glomerata]
BMG5.1 + BD-N 2	F203212.dat	Q20472_S_2_17611	135	17611	746.848	2	1491.68	1491.68	-1.51507	0	35.53	0.000279898	465	478	R	EGGPNALDAYTEQK	Y		3083	Q20472_S_2.23216.23216.2.dta	WP_013873436.1	aldehyde dehydrogenase [Frankia symbiont of Datisca glomerata]
BMG5.1 + BD-N 2	F203212.dat	Q20472_S_2_17612	135	17612	746.848	2	1491.68	1491.68	-1.19328	0	30.64	0.000862979	465	478	R	EGGPNALDAYTEQK	Y		3037	Q20472_S_2.22688.22688.2.dta	WP_013873436.1	aldehyde dehydrogenase [Frankia symbiont of Datisca glomerata]
BMG5.1 + BD-N 2	F203212.dat	Q20472_S_2_17613	135	17613	746.849	2	1491.68	1491.68	-1.11284	0	59.98	1.00462e-06	465	478	R	EGGPNALDAYTEQK	Y		3105	Q20472_S_2.23460.23460.2.dta	WP_013873436.1	aldehyde dehydrogenase [Frankia symbiont of Datisca glomerata]
BMG5.1 + BD-N 2	F203212.dat	Q20472_S_2_17614	135	17614	746.85	2	1491.68	1491.68	0.281561	0	36.91	0.000203704	465	478	R	EGGPNALDAYTEQK	Y		3060	Q20472_S_2.22953.22953.2.dta	WP_013873436.1	aldehyde dehydrogenase [Frankia symbiont of Datisca glomerata]
BMG5.1 + BD-N 2	F203212.dat	Q20472_S_2_17617	161	17617	498.284	3	1491.83	1491.83	-0.163558	0	48.74	1.3366e-05	191	204	R	TEEVLSILAPPAPR	E		3764	Q20472_S_2.32242.32242.3.dta	WP_013875127.1	transcription termination/antitermination factor NusG [Frankia symbiont of Datisca glomerata]
BMG5.1 + BD-N 2	F203212.dat	Q20472_S_2_17618	161	17618	746.923	2	1491.83	1491.83	0.993411	0	70.9	8.12831e-08	191	204	R	TEEVLSILAPPAPR	E		3764	Q20472_S_2.32238.32238.2.dta	WP_013875127.1	transcription termination/antitermination factor NusG [Frankia symbiont of Datisca glomerata]
BMG5.1 + BD-N 2	F203212.dat	Q20472_S_2_17674	8	17674	748.347	2	1494.68	1494.68	-3.01335	1	38.2	0.000151356	431	443	R	DKESAIDAQDFEK	A		3450	Q20472_S_2.27696.27696.2.dta	WP_013875507.1	ATP-dependent Clp protease ATP-binding protein [Frankia symbiont of Datisca glomerata]
BMG5.1 + BD-N 2	F203212.dat	Q20472_S_2_17675	8	17675	499.234	3	1494.68	1494.68	-1.92014	1	32.63	0.000545758	431	443	R	DKESAIDAQDFEK	A		3480	Q20472_S_2.28091.28091.3.dta	WP_013875507.1	ATP-dependent Clp protease ATP-binding protein [Frankia symbiont of Datisca glomerata]
BMG5.1 + BD-N 2	F203212.dat	Q20472_S_2_17676	8	17676	499.235	3	1494.68	1494.68	-0.936653	1	44.14	3.85478e-05	431	443	R	DKESAIDAQDFEK	A		3469	Q20472_S_2.27943.27943.3.dta	WP_013875507.1	ATP-dependent Clp protease ATP-binding protein [Frankia symbiont of Datisca glomerata]
BMG5.1 + BD-N 2	F203212.dat	Q20472_S_2_17677	8	17677	748.349	2	1494.68	1494.68	-0.564668	1	65.47	2.83792e-07	431	443	R	DKESAIDAQDFEK	A		3461	Q20472_S_2.27843.27843.2.dta	WP_013875507.1	ATP-dependent Clp protease ATP-binding protein [Frankia symbiont of Datisca glomerata]
BMG5.1 + BD-N 2	F203212.dat	Q20472_S_2_17678	8	17678	748.349	2	1494.68	1494.68	-0.471003	1	68.93	1.27938e-07	431	443	R	DKESAIDAQDFEK	A		3472	Q20472_S_2.27986.27986.2.dta	WP_013875507.1	ATP-dependent Clp protease ATP-binding protein [Frankia symbiont of Datisca glomerata]
BMG5.1 + BD-N 2	F203212.dat	Q20472_S_2_17679	8	17679	499.235	3	1494.68	1494.68	-0.133808	1	23.75	0.00421697	431	443	R	DKESAIDAQDFEK	A		3458	Q20472_S_2.27801.27801.3.dta	WP_013875507.1	ATP-dependent Clp protease ATP-binding protein [Frankia symbiont of Datisca glomerata]
BMG5.1 + BD-N 2	F203212.dat	Q20472_S_2_17698	20	17698	749.894	2	1497.77	1497.77	0.783164	0	73.22	4.76431e-08	109	121	R	VDFIVATYTINDK	R		3746	Q20472_S_2.31957.31957.2.dta	WP_013875374.1	ABC transporter substrate-binding protein [Frankia symbiont of Datisca glomerata]
BMG5.1 + BD-N 2	F203212.dat	Q20472_S_2_17710	3	17710	500.63	3	1498.87	1498.87	-1.79802	0	37.3	0.000186209	388	402	K	IPISATGTTSVIALR	T		3704	Q20472_S_2.31279.31279.3.dta	WP_013874672.1	Crp/Fnr family transcriptional regulator [Frankia symbiont of Datisca glomerata]
BMG5.1 + BD-N 2	F203212.dat	Q20472_S_2_17723	341	17723	501.581	3	1501.72	1501.72	2.10226	0	28.62	0.00137404	188	200	R	LDVGAPFHCSLMR	D	Carbamidomethyl (C) [9]	3703	Q20472_S_2.31254.31254.3.dta	WP_050803553.1	malonyl CoA-acyl carrier protein transacylase [Frankia symbiont of Datisca glomerata]
BMG5.1 + BD-N 2	F203212.dat	Q20472_S_2_17767	50	17767	753.373	2	1504.73	1504.73	0.321652	0	84.72	3.37287e-09	561	574	K	NAGFDVEVPFTPGR	T		3728	Q20472_S_2.31668.31668.2.dta	WP_013874639.1	catalase-peroxidase [Frankia symbiont of Datisca glomerata]
BMG5.1 + BD-N 2	F203212.dat	Q20472_S_2_17768	20	17768	753.375	2	1504.73	1504.74	-4.30905	0	88.26	1.49279e-09	63	77	K	GLGGDVEGFDVEIAK	I		3700	Q20472_S_2.31207.31207.2.dta	WP_013875374.1	ABC transporter substrate-binding protein [Frankia symbiont of Datisca glomerata]
BMG5.1 + BD-N 2	F203212.dat	Q20472_S_2_17795	20	17795	753.378	2	1504.74	1504.74	0.316334	0	63.07	4.93174e-07	63	77	K	GLGGDVEGFDVEIAK	I		3711	Q20472_S_2.31390.31390.2.dta	WP_013875374.1	ABC transporter substrate-binding protein [Frankia symbiont of Datisca glomerata]
BMG5.1 + BD-N 2	F203212.dat	Q20472_S_2_17832	121	17832	756.885	2	1511.76	1511.76	-1.34413	0	72.12	6.13762e-08	718	732	R	APTDVEAQGVAIEGR	L		2875	Q20472_S_2.20879.20879.2.dta	WP_043603957.1	translation initiation factor IF-2 [Frankia symbiont of Datisca glomerata]
BMG5.1 + BD-N 2	F203212.dat	Q20472_S_2_17833	121	17833	756.885	2	1511.76	1511.76	-1.01339	0	75.41	2.8774e-08	718	732	R	APTDVEAQGVAIEGR	L		2853	Q20472_S_2.20632.20632.2.dta	WP_043603957.1	translation initiation factor IF-2 [Frankia symbiont of Datisca glomerata]
BMG5.1 + BD-N 2	F203212.dat	Q20472_S_2_17834	121	17834	756.886	2	1511.76	1511.76	-0.775256	0	90.18	9.59401e-10	718	732	R	APTDVEAQGVAIEGR	L		2953	Q20472_S_2.21745.21745.2.dta	WP_043603957.1	translation initiation factor IF-2 [Frankia symbiont of Datisca glomerata]
BMG5.1 + BD-N 2	F203212.dat	Q20472_S_2_17835	121	17835	756.886	2	1511.76	1511.76	-0.616501	0	111.87	6.5013e-12	718	732	R	APTDVEAQGVAIEGR	L		2920	Q20472_S_2.21375.21375.2.dta	WP_043603957.1	translation initiation factor IF-2 [Frankia symbiont of Datisca glomerata]
BMG5.1 + BD-N 2	F203212.dat	Q20472_S_2_17836	121	17836	756.886	2	1511.76	1511.76	-0.444516	0	118.32	1.47231e-12	718	732	R	APTDVEAQGVAIEGR	L		2886	Q20472_S_2.20996.20996.2.dta	WP_043603957.1	translation initiation factor IF-2 [Frankia symbiont of Datisca glomerata]
BMG5.1 + BD-N 2	F203212.dat	Q20472_S_2_17837	121	17837	756.886	2	1511.76	1511.76	-0.206382	0	106.89	2.04644e-11	718	732	R	APTDVEAQGVAIEGR	L		2965	Q20472_S_2.21878.21878.2.dta	WP_043603957.1	translation initiation factor IF-2 [Frankia symbiont of Datisca glomerata]
BMG5.1 + BD-N 2	F203212.dat	Q20472_S_2_17838	121	17838	756.886	2	1511.76	1511.76	-0.127004	0	73.08	4.9204e-08	718	732	R	APTDVEAQGVAIEGR	L		3020	Q20472_S_2.22495.22495.2.dta	WP_043603957.1	translation initiation factor IF-2 [Frankia symbiont of Datisca glomerata]
BMG5.1 + BD-N 2	F203212.dat	Q20472_S_2_17839	121	17839	756.886	2	1511.76	1511.76	-0.0476267	0	103.08	4.9204e-11	718	732	R	APTDVEAQGVAIEGR	L		2931	Q20472_S_2.21506.21506.2.dta	WP_043603957.1	translation initiation factor IF-2 [Frankia symbiont of Datisca glomerata]
BMG5.1 + BD-N 2	F203212.dat	Q20472_S_2_17840	121	17840	756.886	2	1511.76	1511.76	0.0317511	0	85.86	2.59418e-09	718	732	R	APTDVEAQGVAIEGR	L		2942	Q20472_S_2.21625.21625.2.dta	WP_043603957.1	translation initiation factor IF-2 [Frankia symbiont of Datisca glomerata]
BMG5.1 + BD-N 2	F203212.dat	Q20472_S_2_17841	121	17841	756.886	2	1511.76	1511.76	0.111129	0	68.69	1.35207e-07	718	732	R	APTDVEAQGVAIEGR	L		3009	Q20472_S_2.22375.22375.2.dta	WP_043603957.1	translation initiation factor IF-2 [Frankia symbiont of Datisca glomerata]
BMG5.1 + BD-N 2	F203212.dat	Q20472_S_2_17842	121	17842	756.886	2	1511.76	1511.76	0.269884	0	93.71	4.25598e-10	718	732	R	APTDVEAQGVAIEGR	L		2998	Q20472_S_2.22246.22246.2.dta	WP_043603957.1	translation initiation factor IF-2 [Frankia symbiont of Datisca glomerata]
BMG5.1 + BD-N 2	F203212.dat	Q20472_S_2_17843	121	17843	756.887	2	1511.76	1511.76	0.362492	0	99.47	1.1298e-10	718	732	R	APTDVEAQGVAIEGR	L		2865	Q20472_S_2.20760.20760.2.dta	WP_043603957.1	translation initiation factor IF-2 [Frankia symbiont of Datisca glomerata]
BMG5.1 + BD-N 2	F203212.dat	Q20472_S_2_17844	121	17844	756.887	2	1511.76	1511.76	0.44187	0	106.78	2.09894e-11	718	732	R	APTDVEAQGVAIEGR	L		2909	Q20472_S_2.21253.21253.2.dta	WP_043603957.1	translation initiation factor IF-2 [Frankia symbiont of Datisca glomerata]
BMG5.1 + BD-N 2	F203212.dat	Q20472_S_2_17845	121	17845	756.887	2	1511.76	1511.76	0.521247	0	60.41	9.09913e-07	718	732	R	APTDVEAQGVAIEGR	L		2841	Q20472_S_2.20497.20497.2.dta	WP_043603957.1	translation initiation factor IF-2 [Frankia symbiont of Datisca glomerata]
BMG5.1 + BD-N 2	F203212.dat	Q20472_S_2_17846	121	17846	756.887	2	1511.76	1511.76	0.521247	0	87.86	1.63682e-09	718	732	R	APTDVEAQGVAIEGR	L		2976	Q20472_S_2.21997.21997.2.dta	WP_043603957.1	translation initiation factor IF-2 [Frankia symbiont of Datisca glomerata]
BMG5.1 + BD-N 2	F203212.dat	Q20472_S_2_17847	121	17847	756.887	2	1511.76	1511.76	0.600625	0	49.13	1.2218e-05	718	732	R	APTDVEAQGVAIEGR	L		3065	Q20472_S_2.23002.23002.2.dta	WP_043603957.1	translation initiation factor IF-2 [Frankia symbiont of Datisca glomerata]
BMG5.1 + BD-N 2	F203212.dat	Q20472_S_2_17848	121	17848	756.887	2	1511.76	1511.76	0.680003	0	97.26	1.87932e-10	718	732	R	APTDVEAQGVAIEGR	L		2897	Q20472_S_2.21119.21119.2.dta	WP_043603957.1	translation initiation factor IF-2 [Frankia symbiont of Datisca glomerata]
BMG5.1 + BD-N 2	F203212.dat	Q20472_S_2_17849	121	17849	756.887	2	1511.76	1511.76	1.1695	0	81.56	6.98232e-09	718	732	R	APTDVEAQGVAIEGR	L		2987	Q20472_S_2.22125.22125.2.dta	WP_043603957.1	translation initiation factor IF-2 [Frankia symbiont of Datisca glomerata]
BMG5.1 + BD-N 2	F203212.dat	Q20472_S_2_17850	121	17850	756.887	2	1511.76	1511.76	1.32825	0	48.2	1.51356e-05	718	732	R	APTDVEAQGVAIEGR	L		3078	Q20472_S_2.23160.23160.2.dta	WP_043603957.1	translation initiation factor IF-2 [Frankia symbiont of Datisca glomerata]
BMG5.1 + BD-N 2	F203212.dat	Q20472_S_2_17851	121	17851	756.888	2	1511.76	1511.76	1.72514	0	48.55	1.39637e-05	718	732	R	APTDVEAQGVAIEGR	L		3031	Q20472_S_2.22622.22622.2.dta	WP_043603957.1	translation initiation factor IF-2 [Frankia symbiont of Datisca glomerata]
BMG5.1 + BD-N 2	F203212.dat	Q20472_S_2_17852	121	17852	756.888	2	1511.76	1511.76	2.21464	0	46.23	2.38232e-05	718	732	R	APTDVEAQGVAIEGR	L		3042	Q20472_S_2.22747.22747.2.dta	WP_043603957.1	translation initiation factor IF-2 [Frankia symbiont of Datisca glomerata]
BMG5.1 + BD-N 2	F203212.dat	Q20472_S_2_17853	121	17853	756.888	2	1511.76	1511.76	2.78351	0	28.85	0.00130317	718	732	R	APTDVEAQGVAIEGR	L		3101	Q20472_S_2.23415.23415.2.dta	WP_043603957.1	translation initiation factor IF-2 [Frankia symbiont of Datisca glomerata]
BMG5.1 + BD-N 2	F203212.dat	Q20472_S_2_17854	121	17854	756.888	2	1511.76	1511.76	2.78351	0	47.63	1.72584e-05	718	732	R	APTDVEAQGVAIEGR	L		3054	Q20472_S_2.22879.22879.2.dta	WP_043603957.1	translation initiation factor IF-2 [Frankia symbiont of Datisca glomerata]
BMG5.1 + BD-N 2	F203212.dat	Q20472_S_2_17948	180	17948	760.881	2	1519.75	1519.75	-3.45649	0	68.6	1.38038e-07	220	233	R	VLASSYLDPEEAAR	A		3584	Q20472_S_2.29490.29490.2.dta	WP_013875215.1	phosphoglyceromutase [Frankia symbiont of Datisca glomerata]
BMG5.1 + BD-N 2	F203212.dat	Q20472_S_2_17993	6	17993	764.924	2	1527.83	1527.83	2.32159	0	61.15	7.67361e-07	507	520	R	LGIQAFEPQLVEGK	A		3738	Q20472_S_2.31835.31835.2.dta	WP_013875121.1	DNA-directed RNA polymerase subunit beta' [Frankia symbiont of Datisca glomerata]
BMG5.1 + BD-N 2	F203212.dat	Q20472_S_2_18045	8	18045	511.945	3	1532.81	1532.81	1.25913	0	38.43	0.000143549	541	556	K	RPGGSFIFAGPSGVGK	T		3690	Q20472_S_2.31043.31043.3.dta	WP_013875507.1	ATP-dependent Clp protease ATP-binding protein [Frankia symbiont of Datisca glomerata]
BMG5.1 + BD-N 2	F203212.dat	Q20472_S_2_18099	27	18099	774.366	2	1546.72	1546.72	-1.90403	0	72.73	5.33335e-08	629	642	R	TGDQMWALGDQLGR	G		3720	Q20472_S_2.31545.31545.2.dta	WP_013873808.1	pyruvate dehydrogenase (acetyl-transferring), homodimeric type [Frankia symbiont of Datisca glomerata]
BMG5.1 + BD-N 2	F203212.dat	Q20472_S_2_18223	81	18223	781.892	2	1561.77	1561.77	-2.3262	0	64.41	4.34692e-07	226	239	R	VAEQNLGIEVDGYR	L		3455	Q20472_S_2.27763.27763.2.dta	WP_013871986.1	methionine adenosyltransferase [Frankia symbiont of Datisca glomerata]
BMG5.1 + BD-N 2	F203212.dat	Q20472_S_2_18224	81	18224	781.893	2	1561.77	1561.77	-1.30173	0	43.06	4.94311e-05	226	239	R	VAEQNLGIEVDGYR	L		3467	Q20472_S_2.27918.27918.2.dta	WP_013871986.1	methionine adenosyltransferase [Frankia symbiont of Datisca glomerata]
BMG5.1 + BD-N 2	F203212.dat	Q20472_S_2_18225	81	18225	781.895	2	1561.77	1561.77	0.721615	0	61.75	6.68344e-07	226	239	R	VAEQNLGIEVDGYR	L		3507	Q20472_S_2.28456.28456.2.dta	WP_013871986.1	methionine adenosyltransferase [Frankia symbiont of Datisca glomerata]
BMG5.1 + BD-N 2	F203212.dat	Q20472_S_2_18226	81	18226	781.896	2	1561.78	1561.77	2.68093	0	55.69	2.69774e-06	226	239	R	VAEQNLGIEVDGYR	L		3495	Q20472_S_2.28298.28298.2.dta	WP_013871986.1	methionine adenosyltransferase [Frankia symbiont of Datisca glomerata]
BMG5.1 + BD-N 2	F203212.dat	Q20472_S_2_18230	27	18230	782.364	2	1562.71	1562.71	-0.898437	0	35.73	0.000267301	629	642	R	TGDQMWALGDQLGR	G	Oxidation (M) [5]	3587	Q20472_S_2.29536.29536.2.dta	WP_013873808.1	pyruvate dehydrogenase (acetyl-transferring), homodimeric type [Frankia symbiont of Datisca glomerata]
BMG5.1 + BD-N 2	F203212.dat	Q20472_S_2_18256	456	18256	785.374	2	1568.73	1568.74	-0.771959	0	14.69	0.0339625	299	316	R	IVAVMTASGAASSSSSSG	-		2869	Q20472_S_2.20809.20809.2.dta	WP_013875635.1	chromosome partitioning protein ParB [Frankia symbiont of Datisca glomerata]
BMG5.1 + BD-N 2	F203212.dat	Q20472_S_2_18394	284	18394	793.381	2	1584.75	1584.75	1.68292	0	43.72	4.2462e-05	87	101	R	EVMAPDPVDAEGLAR	L	Oxidation (M) [3]	3394	Q20472_S_2.26956.26956.2.dta	WP_013874523.1	chorismate synthase [Frankia symbiont of Datisca glomerata]
BMG5.1 + BD-N 2	F203212.dat	Q20472_S_2_18398	38	18398	529.298	3	1584.87	1584.87	0.468807	0	44.99	3.16957e-05	11	27	R	IGSIAPSATLAVDATAK	A		3582	Q20472_S_2.29475.29475.3.dta	WP_013875129.1	aspartate aminotransferase [Frankia symbiont of Datisca glomerata]
BMG5.1 + BD-N 2	F203212.dat	Q20472_S_2_18399	38	18399	793.444	2	1584.87	1584.87	1.3244	0	92.3	5.88844e-10	11	27	R	IGSIAPSATLAVDATAK	A		3602	Q20472_S_2.29732.29732.2.dta	WP_013875129.1	aspartate aminotransferase [Frankia symbiont of Datisca glomerata]
BMG5.1 + BD-N 2	F203212.dat	Q20472_S_2_18400	38	18400	793.445	2	1584.87	1584.87	1.40011	0	46.25	2.37137e-05	11	27	R	IGSIAPSATLAVDATAK	A		3613	Q20472_S_2.29892.29892.2.dta	WP_013875129.1	aspartate aminotransferase [Frankia symbiont of Datisca glomerata]
BMG5.1 + BD-N 2	F203212.dat	Q20472_S_2_18401	38	18401	793.445	2	1584.87	1584.87	1.47583	0	57.04	1.97697e-06	11	27	R	IGSIAPSATLAVDATAK	A		3591	Q20472_S_2.29585.29585.2.dta	WP_013875129.1	aspartate aminotransferase [Frankia symbiont of Datisca glomerata]
BMG5.1 + BD-N 2	F203212.dat	Q20472_S_2_18402	38	18402	793.445	2	1584.87	1584.87	1.47583	0	79.83	1.03992e-08	11	27	R	IGSIAPSATLAVDATAK	A		3580	Q20472_S_2.29440.29440.2.dta	WP_013875129.1	aspartate aminotransferase [Frankia symbiont of Datisca glomerata]
BMG5.1 + BD-N 2	F203212.dat	Q20472_S_2_18403	38	18403	793.445	2	1584.88	1584.87	2.09418	0	51.45	7.16143e-06	11	27	R	IGSIAPSATLAVDATAK	A		3569	Q20472_S_2.29301.29301.2.dta	WP_013875129.1	aspartate aminotransferase [Frankia symbiont of Datisca glomerata]
BMG5.1 + BD-N 2	F203212.dat	Q20472_S_2_18404	603	18404	793.451	2	1584.89	1584.88	2.90431	0	27.32	0.00185353	43	59	R	VISGIGVSSGVVEGVAR	V		3642	Q20472_S_2.30296.30296.2.dta	WP_050803462.1	hypothetical protein [Frankia symbiont of Datisca glomerata]
BMG5.1 + BD-N 2	F203212.dat	Q20472_S_2_18406	440	18406	793.929	2	1585.84	1585.85	-1.22458	0	59.45	1.13501e-06	897	912	R	AVVAAPEFAGLSADLR	A		3758	Q20472_S_2.32157.32157.2.dta	WP_013874278.1	isoleucine--tRNA ligase [Frankia symbiont of Datisca glomerata]
BMG5.1 + BD-N 2	F203212.dat	Q20472_S_2_18439	6	18439	529.972	3	1586.89	1586.89	1.62582	1	21.28	0.00744732	114	127	R	LGYLLDLAPKDLEK	V		3749	Q20472_S_2.32007.32007.3.dta	WP_013875121.1	DNA-directed RNA polymerase subunit beta' [Frankia symbiont of Datisca glomerata]
BMG5.1 + BD-N 2	F203212.dat	Q20472_S_2_18448	71	18448	530.954	3	1589.84	1589.84	0.16228	1	17.25	0.0188365	40	54	R	EGETGDRVFVILAGK	V		3713	Q20472_S_2.31416.31416.3.dta	WP_043607335.1	Crp/Fnr family transcriptional regulator [Frankia symbiont of Datisca glomerata]
BMG5.1 + BD-N 2	F203212.dat	Q20472_S_2_18449	71	18449	795.932	2	1589.85	1589.84	4.65707	1	46.12	2.44343e-05	40	54	R	EGETGDRVFVILAGK	V		3709	Q20472_S_2.31359.31359.2.dta	WP_043607335.1	Crp/Fnr family transcriptional regulator [Frankia symbiont of Datisca glomerata]
BMG5.1 + BD-N 2	F203212.dat	Q20472_S_2_18457	178	18457	796.976	2	1591.94	1591.93	4.26212	0	49.42	1.14288e-05	33	48	R	AALLGAIPEADALIVR	S		3775	Q20472_S_2.32423.32423.2.dta	WP_013874916.1	phosphoglycerate dehydrogenase [Frankia symbiont of Datisca glomerata]
BMG5.1 + BD-N 2	F203212.dat	Q20472_S_2_18459	223	18459	797.412	2	1592.81	1592.81	1.86715	0	58.18	1.52055e-06	175	190	R	VANPGGDVLWQPGAGR	-		3594	Q20472_S_2.29633.29633.2.dta	WP_013874997.1	cob(I)yrinic acid a,c-diamide adenosyltransferase [Frankia symbiont of Datisca glomerata]
BMG5.1 + BD-N 2	F203212.dat	Q20472_S_2_18461	383	18461	797.859	2	1593.7	1593.71	-3.73782	0	78.12	1.5417e-08	274	286	R	AAIDQEDFQECLR	S	Carbamidomethyl (C) [11]	3446	Q20472_S_2.27645.27645.2.dta	WP_013871979.1	hypothetical protein [Frankia symbiont of Datisca glomerata]
BMG5.1 + BD-N 2	F203212.dat	Q20472_S_2_18513	6	18513	800.875	2	1599.74	1599.74	0.203159	0	84.49	3.55631e-09	601	615	R	AFSSVAEAQMAFDAR	E		3683	Q20472_S_2.30934.30934.2.dta	WP_013875121.1	DNA-directed RNA polymerase subunit beta' [Frankia symbiont of Datisca glomerata]
BMG5.1 + BD-N 2	F203212.dat	Q20472_S_2_18514	302	18514	800.9	2	1599.79	1599.79	0.462562	0	40.2	9.54993e-05	189	204	R	LAATSNTQPEDLGAGR	F		2520	Q20472_S_2.17093.17093.2.dta	WP_013873237.1	ATPase [Frankia symbiont of Datisca glomerata]
BMG5.1 + BD-N 2	F203212.dat	Q20472_S_2_18515	302	18515	800.9	2	1599.79	1599.79	0.462562	0	29.41	0.00114551	189	204	R	LAATSNTQPEDLGAGR	F		2401	Q20472_S_2.15871.15871.2.dta	WP_013873237.1	ATPase [Frankia symbiont of Datisca glomerata]
BMG5.1 + BD-N 2	F203212.dat	Q20472_S_2_18516	302	18516	800.901	2	1599.79	1599.79	0.762602	0	36.28	0.000235505	189	204	R	LAATSNTQPEDLGAGR	F		2390	Q20472_S_2.15760.15760.2.dta	WP_013873237.1	ATPase [Frankia symbiont of Datisca glomerata]
BMG5.1 + BD-N 2	F203212.dat	Q20472_S_2_18517	302	18517	800.901	2	1599.79	1599.79	0.837612	0	45.97	2.5293e-05	189	204	R	LAATSNTQPEDLGAGR	F		2437	Q20472_S_2.16241.16241.2.dta	WP_013873237.1	ATPase [Frankia symbiont of Datisca glomerata]
BMG5.1 + BD-N 2	F203212.dat	Q20472_S_2_18518	302	18518	800.901	2	1599.79	1599.79	1.00013	0	30.87	0.000818465	189	204	R	LAATSNTQPEDLGAGR	F		2412	Q20472_S_2.15987.15987.2.dta	WP_013873237.1	ATPase [Frankia symbiont of Datisca glomerata]
BMG5.1 + BD-N 2	F203212.dat	Q20472_S_2_18519	302	18519	800.901	2	1599.79	1599.79	1.5252	0	25.59	0.00276058	189	204	R	LAATSNTQPEDLGAGR	F		2497	Q20472_S_2.16848.16848.2.dta	WP_013873237.1	ATPase [Frankia symbiont of Datisca glomerata]
BMG5.1 + BD-N 2	F203212.dat	Q20472_S_2_18521	302	18521	800.901	2	1599.79	1599.79	1.68773	0	35.43	0.000286418	189	204	R	LAATSNTQPEDLGAGR	F		2507	Q20472_S_2.16955.16955.2.dta	WP_013873237.1	ATPase [Frankia symbiont of Datisca glomerata]
BMG5.1 + BD-N 2	F203212.dat	Q20472_S_2_18522	302	18522	800.902	2	1599.79	1599.79	2.13779	0	28.56	0.00139316	189	204	R	LAATSNTQPEDLGAGR	F		2473	Q20472_S_2.16609.16609.2.dta	WP_013873237.1	ATPase [Frankia symbiont of Datisca glomerata]
BMG5.1 + BD-N 2	F203212.dat	Q20472_S_2_18523	302	18523	800.902	2	1599.79	1599.79	2.90039	0	40.17	9.61612e-05	189	204	R	LAATSNTQPEDLGAGR	F		2426	Q20472_S_2.16132.16132.2.dta	WP_013873237.1	ATPase [Frankia symbiont of Datisca glomerata]
BMG5.1 + BD-N 2	F203212.dat	Q20472_S_2_18540	169	18540	535.626	3	1603.85	1603.86	-2.19159	0	29.92	0.00101859	104	119	R	APQFTGGGVVHGPKPR	S		3673	Q20472_S_2.30785.30785.3.dta	WP_013875111.1	50S ribosomal protein L4 [Frankia symbiont of Datisca glomerata]
BMG5.1 + BD-N 2	F203212.dat	Q20472_S_2_18545	83	18545	803.426	2	1604.84	1604.84	-2.15909	0	46.04	2.48886e-05	2	16	M	AEVLVLVEHADGEPK	K		3687	Q20472_S_2.31009.31009.2.dta	WP_013874940.1	electron transfer flavoprotein subunit alpha [Frankia symbiont of Datisca glomerata]
BMG5.1 + BD-N 2	F203212.dat	Q20472_S_2_18546	83	18546	535.956	3	1604.85	1604.84	2.99656	0	39.2	0.000132249	2	16	M	AEVLVLVEHADGEPK	K		3688	Q20472_S_2.31014.31014.3.dta	WP_013874940.1	electron transfer flavoprotein subunit alpha [Frankia symbiont of Datisca glomerata]
BMG5.1 + BD-N 2	F203212.dat	Q20472_S_2_18562	105	18562	806.423	2	1610.83	1610.83	2.80788	0	77.33	1.84927e-08	223	238	R	LAEAPGDQDAVLGLSR	V		3575	Q20472_S_2.29379.29379.2.dta	WP_013874974.1	co-chaperone YbbN [Frankia symbiont of Datisca glomerata]
BMG5.1 + BD-N 2	F203212.dat	Q20472_S_2_18563	105	18563	806.424	2	1610.83	1610.83	3.86323	0	80.22	9.50605e-09	223	238	R	LAEAPGDQDAVLGLSR	V		3564	Q20472_S_2.29230.29230.2.dta	WP_013874974.1	co-chaperone YbbN [Frankia symbiont of Datisca glomerata]
BMG5.1 + BD-N 2	F203212.dat	Q20472_S_2_18609	50	18609	808.455	2	1614.9	1614.89	1.17345	0	90.8	8.31764e-10	464	478	K	SQILASDLSVSQLVR	T		3733	Q20472_S_2.31754.31754.2.dta	WP_013874639.1	catalase-peroxidase [Frankia symbiont of Datisca glomerata]
BMG5.1 + BD-N 2	F203212.dat	Q20472_S_2_18611	6	18611	808.874	2	1615.73	1615.73	1.98424	0	81.64	6.85488e-09	601	615	R	AFSSVAEAQMAFDAR	E	Oxidation (M) [10]	3588	Q20472_S_2.29552.29552.2.dta	WP_013875121.1	DNA-directed RNA polymerase subunit beta' [Frankia symbiont of Datisca glomerata]
BMG5.1 + BD-N 2	F203212.dat	Q20472_S_2_1864	618	1864	386.719	2	771.423	771.424	-0.597596	0	20.54	0.0132462	638	644	R	LQQAGVR	R	Deamidated (NQ) [2]	1981	Q20472_S_2.11661.11661.2.dta	WP_013873927.1	NADH:flavin oxidoreductase [Frankia symbiont of Datisca glomerata]
BMG5.1 + BD-N 2	F203212.dat	Q20472_S_2_18667	384	18667	813.43	2	1624.84	1624.84	1.56754	0	60.48	8.95365e-07	509	524	R	LAAGGIIVEDTPEGQR	W		3508	Q20472_S_2.28471.28471.2.dta	WP_013875400.1	cysteine--tRNA ligase [Frankia symbiont of Datisca glomerata]
BMG5.1 + BD-N 2	F203212.dat	Q20472_S_2_1867	21	1867	386.719	2	771.423	771.424	-0.500373	0	15.64	0.0409347	62	68	R	IEGNLAR	A		1652	Q20472_S_2.8481.8481.2.dta	WP_013875003.1	F0F1 ATP synthase subunit B [Frankia symbiont of Datisca glomerata]
BMG5.1 + BD-N 2	F203212.dat	Q20472_S_2_1873	21	1873	386.719	2	771.424	771.424	-0.318891	0	16.05	0.037247	62	68	R	IEGNLAR	A		1578	Q20472_S_2.7803.7803.2.dta	WP_013875003.1	F0F1 ATP synthase subunit B [Frankia symbiont of Datisca glomerata]
BMG5.1 + BD-N 2	F203212.dat	Q20472_S_2_1879	21	1879	386.719	2	771.424	771.424	-0.241113	0	16.83	0.0311237	62	68	R	IEGNLAR	A		1610	Q20472_S_2.8087.8087.2.dta	WP_013875003.1	F0F1 ATP synthase subunit B [Frankia symbiont of Datisca glomerata]
BMG5.1 + BD-N 2	F203212.dat	Q20472_S_2_18808	20	18808	825.469	2	1648.92	1648.92	2.32819	1	76.11	2.44906e-08	48	62	K	VTVGTKFDQPLFGLK	G		3716	Q20472_S_2.31475.31475.2.dta	WP_013875374.1	ABC transporter substrate-binding protein [Frankia symbiont of Datisca glomerata]
BMG5.1 + BD-N 2	F203212.dat	Q20472_S_2_18809	50	18809	550.933	3	1649.78	1649.78	1.26684	1	30.51	0.000889201	360	376	K	DGAGAGTVPDAHDPSKR	H		3600	Q20472_S_2.29708.29708.3.dta	WP_013874639.1	catalase-peroxidase [Frankia symbiont of Datisca glomerata]
BMG5.1 + BD-N 2	F203212.dat	Q20472_S_2_1883	21	1883	386.719	2	771.424	771.424	-0.163334	0	16.91	0.0305556	62	68	R	IEGNLAR	A		1621	Q20472_S_2.8191.8191.2.dta	WP_013875003.1	F0F1 ATP synthase subunit B [Frankia symbiont of Datisca glomerata]
BMG5.1 + BD-N 2	F203212.dat	Q20472_S_2_1885	618	1885	386.719	2	771.424	771.424	-0.182779	0	20.47	0.0134614	638	644	R	LQQAGVR	R	Deamidated (NQ) [2]	1758	Q20472_S_2.9471.9471.2.dta	WP_013873927.1	NADH:flavin oxidoreductase [Frankia symbiont of Datisca glomerata]
BMG5.1 + BD-N 2	F203212.dat	Q20472_S_2_18870	135	18870	553.654	3	1657.94	1657.94	-0.5157	1	53.12	4.87528e-06	293	306	R	LLVPNSLKEEFLTR	L		3722	Q20472_S_2.31572.31572.3.dta	WP_013873436.1	aldehyde dehydrogenase [Frankia symbiont of Datisca glomerata]
BMG5.1 + BD-N 2	F203212.dat	Q20472_S_2_18889	50	18889	555.266	3	1662.78	1662.78	-2.07544	0	35.88	0.000258226	401	414	R	FLEHPDQFADAFAR	A		3708	Q20472_S_2.31337.31337.3.dta	WP_013874639.1	catalase-peroxidase [Frankia symbiont of Datisca glomerata]
BMG5.1 + BD-N 2	F203212.dat	Q20472_S_2_1891	21	1891	386.719	2	771.424	771.424	-0.0855561	0	16.46	0.0338915	62	68	R	IEGNLAR	A		2243	Q20472_S_2.14283.14283.2.dta	WP_013875003.1	F0F1 ATP synthase subunit B [Frankia symbiont of Datisca glomerata]
BMG5.1 + BD-N 2	F203212.dat	Q20472_S_2_18914	114	18914	834.463	2	1666.91	1666.9	4.84551	0	56.92	2.03236e-06	709	724	R	AVGNPVAVSPDLPLYR	V		3715	Q20472_S_2.31448.31448.2.dta	WP_013873682.1	haloacid dehalogenase [Frankia symbiont of Datisca glomerata]
BMG5.1 + BD-N 2	F203212.dat	Q20472_S_2_1894	21	1894	386.719	2	771.424	771.424	-0.00777783	0	15.43	0.0429627	62	68	R	IEGNLAR	A		1526	Q20472_S_2.7365.7365.2.dta	WP_013875003.1	F0F1 ATP synthase subunit B [Frankia symbiont of Datisca glomerata]
BMG5.1 + BD-N 2	F203212.dat	Q20472_S_2_19132	513	19132	566.651	3	1696.93	1696.94	-2.50275	1	42.71	5.35797e-05	20	35	R	VKGVDLDVDGILALDR	S		3756	Q20472_S_2.32118.32118.3.dta	WP_013874055.1	serine--tRNA ligase [Frankia symbiont of Datisca glomerata]
BMG5.1 + BD-N 2	F203212.dat	Q20472_S_2_1915	21	1915	386.719	2	771.424	771.424	0.53667	0	15.62	0.0411236	62	68	R	IEGNLAR	A		1706	Q20472_S_2.8975.8975.2.dta	WP_013875003.1	F0F1 ATP synthase subunit B [Frankia symbiont of Datisca glomerata]
BMG5.1 + BD-N 2	F203212.dat	Q20472_S_2_19153	178	19153	566.972	3	1697.9	1697.89	0.253844	1	23.53	0.00443609	204	218	K	TPETIGLIGRDELER	V		3684	Q20472_S_2.30955.30955.3.dta	WP_013874916.1	phosphoglycerate dehydrogenase [Frankia symbiont of Datisca glomerata]
BMG5.1 + BD-N 2	F203212.dat	Q20472_S_2_19197	128	19197	853.905	2	1705.8	1705.79	0.879356	0	27.58	0.00174582	184	200	R	SGVVAVTCDSDEAAVAR	T	Carbamidomethyl (C) [8]	2944	Q20472_S_2.21649.21649.2.dta	WP_013874735.1	propionyl-CoA carboxylase subunit beta [Frankia symbiont of Datisca glomerata]
BMG5.1 + BD-N 2	F203212.dat	Q20472_S_2_19198	128	19198	853.905	2	1705.8	1705.79	1.24282	0	42.84	5.19996e-05	184	200	R	SGVVAVTCDSDEAAVAR	T	Carbamidomethyl (C) [8]	2979	Q20472_S_2.22041.22041.2.dta	WP_013874735.1	propionyl-CoA carboxylase subunit beta [Frankia symbiont of Datisca glomerata]
BMG5.1 + BD-N 2	F203212.dat	Q20472_S_2_19199	128	19199	853.906	2	1705.8	1705.79	1.80561	0	36.46	0.000225944	184	200	R	SGVVAVTCDSDEAAVAR	T	Carbamidomethyl (C) [8]	2955	Q20472_S_2.21771.21771.2.dta	WP_013874735.1	propionyl-CoA carboxylase subunit beta [Frankia symbiont of Datisca glomerata]
BMG5.1 + BD-N 2	F203212.dat	Q20472_S_2_19200	128	19200	853.906	2	1705.8	1705.79	2.38012	0	57.05	1.97242e-06	184	200	R	SGVVAVTCDSDEAAVAR	T	Carbamidomethyl (C) [8]	2930	Q20472_S_2.21494.21494.2.dta	WP_013874735.1	propionyl-CoA carboxylase subunit beta [Frankia symbiont of Datisca glomerata]
BMG5.1 + BD-N 2	F203212.dat	Q20472_S_2_19228	13	19228	855.98	2	1709.95	1709.94	2.11411	1	13.74	0.0422669	268	283	K	LLDEGRAGDNVGLLLR	G		3701	Q20472_S_2.31233.31233.2.dta	WP_013875114.1	MULTISPECIES: elongation factor Tu [Frankia]
BMG5.1 + BD-N 2	F203212.dat	Q20472_S_2_1932	618	1932	386.72	2	771.425	771.424	0.906117	0	17.47	0.0268591	638	644	R	LQQAGVR	R	Deamidated (NQ) [2]	2437	Q20472_S_2.16242.16242.2.dta	WP_013873927.1	NADH:flavin oxidoreductase [Frankia symbiont of Datisca glomerata]
BMG5.1 + BD-N 2	F203212.dat	Q20472_S_2_19340	256	19340	573.991	3	1718.95	1718.95	1.2752	0	76.24	2.37684e-08	189	204	R	AVLVEPLACAVHTALR	A	Carbamidomethyl (C) [9]	3736	Q20472_S_2.31805.31805.3.dta	WP_013873681.1	zinc-binding alcohol dehydrogenase [Frankia symbiont of Datisca glomerata]
BMG5.1 + BD-N 2	F203212.dat	Q20472_S_2_19430	6	19430	578.958	3	1733.85	1733.85	0.183983	1	19.08	0.0123595	373	387	R	MLQEAVDALFDNGRR	G		3734	Q20472_S_2.31773.31773.3.dta	WP_013875121.1	DNA-directed RNA polymerase subunit beta' [Frankia symbiont of Datisca glomerata]
BMG5.1 + BD-N 2	F203212.dat	Q20472_S_2_19438	38	19438	868.45	2	1734.89	1734.88	3.68787	0	96.59	2.1928e-10	378	393	R	LSYALGDEDLVTGVQR	L		3677	Q20472_S_2.30835.30835.2.dta	WP_013875129.1	aspartate aminotransferase [Frankia symbiont of Datisca glomerata]
BMG5.1 + BD-N 2	F203212.dat	Q20472_S_2_19457	83	19457	581.312	3	1740.92	1740.91	1.98	0	48.26	1.49279e-05	191	207	K	SGRPDLTEAQIVVSGGR	G		3639	Q20472_S_2.30260.30260.3.dta	WP_013874940.1	electron transfer flavoprotein subunit alpha [Frankia symbiont of Datisca glomerata]
BMG5.1 + BD-N 2	F203212.dat	Q20472_S_2_19458	83	19458	871.465	2	1740.92	1740.91	2.16151	0	81.05	7.85236e-09	191	207	K	SGRPDLTEAQIVVSGGR	G		3649	Q20472_S_2.30404.30404.2.dta	WP_013874940.1	electron transfer flavoprotein subunit alpha [Frankia symbiont of Datisca glomerata]
BMG5.1 + BD-N 2	F203212.dat	Q20472_S_2_19459	83	19459	871.465	2	1740.92	1740.91	2.16151	0	51.22	7.55092e-06	191	207	K	SGRPDLTEAQIVVSGGR	G		3638	Q20472_S_2.30245.30245.2.dta	WP_013874940.1	electron transfer flavoprotein subunit alpha [Frankia symbiont of Datisca glomerata]
BMG5.1 + BD-N 2	F203212.dat	Q20472_S_2_19517	335	19517	583.981	3	1748.92	1748.92	0.0440271	0	35.3	0.000295121	8	23	R	TPPLLVHQGEGFGLER	F		3695	Q20472_S_2.31128.31128.3.dta	WP_013873680.1	hypothetical protein [Frankia symbiont of Datisca glomerata]
BMG5.1 + BD-N 2	F203212.dat	Q20472_S_2_1958	434	1958	387.211	2	772.407	772.408	-1.54064	0	17.65	0.0343582	700	706	R	LGEIDAR	E		2640	Q20472_S_2.18343.18343.2.dta	WP_013875453.1	DNA topoisomerase I [Frankia symbiont of Datisca glomerata]
BMG5.1 + BD-N 2	F203212.dat	Q20472_S_2_19611	256	19611	877.975	2	1753.94	1753.94	0.0416207	0	46.58	2.30775e-05	253	270	R	LFGADEVLPPASAVGGVR	R		3746	Q20472_S_2.31965.31965.2.dta	WP_013873681.1	zinc-binding alcohol dehydrogenase [Frankia symbiont of Datisca glomerata]
BMG5.1 + BD-N 2	F203212.dat	Q20472_S_2_19612	71	19612	878.387	2	1754.76	1754.76	-0.0928902	0	102.04	6.25173e-11	134	149	R	TNDSMADMVFTDVPGR	V		3717	Q20472_S_2.31487.31487.2.dta	WP_043607335.1	Crp/Fnr family transcriptional regulator [Frankia symbiont of Datisca glomerata]
BMG5.1 + BD-N 2	F203212.dat	Q20472_S_2_19666	38	19666	882.443	2	1762.87	1762.87	-1.32511	0	46.59	2.52173e-05	88	105	R	DSGFDVPASSVIITNGGK	Q		3619	Q20472_S_2.29971.29971.2.dta	WP_013875129.1	aspartate aminotransferase [Frankia symbiont of Datisca glomerata]
BMG5.1 + BD-N 2	F203212.dat	Q20472_S_2_19669	38	19669	882.937	2	1763.86	1763.86	0.552766	0	69.56	1.10662e-07	88	105	R	DSGFDVPASSVIITNGGK	Q	Deamidated (NQ) [15]	3595	Q20472_S_2.29643.29643.2.dta	WP_013875129.1	aspartate aminotransferase [Frankia symbiont of Datisca glomerata]
BMG5.1 + BD-N 2	F203212.dat	Q20472_S_2_19670	38	19670	882.938	2	1763.86	1763.86	2.41233	0	67.21	1.99613e-07	88	105	R	DSGFDVPASSVIITNGGK	Q	Deamidated (NQ) [15]	3607	Q20472_S_2.29804.29804.2.dta	WP_013875129.1	aspartate aminotransferase [Frankia symbiont of Datisca glomerata]
BMG5.1 + BD-N 2	F203212.dat	Q20472_S_2_19747	71	19747	886.387	2	1770.76	1770.76	1.88507	0	39.25	0.00011885	134	149	R	TNDSMADMVFTDVPGR	V	Oxidation (M) [8]	3561	Q20472_S_2.29179.29179.2.dta	WP_043607335.1	Crp/Fnr family transcriptional regulator [Frankia symbiont of Datisca glomerata]
BMG5.1 + BD-N 2	F203212.dat	Q20472_S_2_19769	6	19769	888.908	2	1775.8	1775.79	4.72577	0	59.71	1.06905e-06	248	263	R	FGQYFEGGMGAEALQR	R	Oxidation (M) [9]	3578	Q20472_S_2.29413.29413.2.dta	WP_013875121.1	DNA-directed RNA polymerase subunit beta' [Frankia symbiont of Datisca glomerata]
BMG5.1 + BD-N 2	F203212.dat	Q20472_S_2_19777	3	19777	890.44	2	1778.87	1778.87	-2.00521	1	43.99	3.99025e-05	99	115	R	GFDGDALAGLADRFAQR	E		3743	Q20472_S_2.31921.31921.2.dta	WP_013874672.1	Crp/Fnr family transcriptional regulator [Frankia symbiont of Datisca glomerata]
BMG5.1 + BD-N 2	F203212.dat	Q20472_S_2_19778	3	19778	593.963	3	1778.87	1778.87	-1.04729	1	26.52	0.00222844	99	115	R	GFDGDALAGLADRFAQR	E		3747	Q20472_S_2.31978.31978.3.dta	WP_013874672.1	Crp/Fnr family transcriptional regulator [Frankia symbiont of Datisca glomerata]
BMG5.1 + BD-N 2	F203212.dat	Q20472_S_2_19822	71	19822	894.383	2	1786.75	1786.75	0.133762	0	64.65	3.42768e-07	134	149	R	TNDSMADMVFTDVPGR	V	Oxidation (M) [5], Oxidation (M) [8]	3336	Q20472_S_2.26216.26216.2.dta	WP_043607335.1	Crp/Fnr family transcriptional regulator [Frankia symbiont of Datisca glomerata]
BMG5.1 + BD-N 2	F203212.dat	Q20472_S_2_19823	71	19823	894.384	2	1786.75	1786.75	2.24934	0	74.74	3.35738e-08	134	149	R	TNDSMADMVFTDVPGR	V	Oxidation (M) [5], Oxidation (M) [8]	3359	Q20472_S_2.26512.26512.2.dta	WP_043607335.1	Crp/Fnr family transcriptional regulator [Frankia symbiont of Datisca glomerata]
BMG5.1 + BD-N 2	F203212.dat	Q20472_S_2_19825	71	19825	894.385	2	1786.75	1786.75	2.58514	0	84.34	3.68129e-09	134	149	R	TNDSMADMVFTDVPGR	V	Oxidation (M) [5], Oxidation (M) [8]	3371	Q20472_S_2.26662.26662.2.dta	WP_043607335.1	Crp/Fnr family transcriptional regulator [Frankia symbiont of Datisca glomerata]
BMG5.1 + BD-N 2	F203212.dat	Q20472_S_2_19843	6	19843	598.678	3	1793.01	1793	3.74121	1	13.51	0.0445656	357	372	R	LLDLGAPEIIVNNEKR	M		3716	Q20472_S_2.31477.31477.3.dta	WP_013875121.1	DNA-directed RNA polymerase subunit beta' [Frankia symbiont of Datisca glomerata]
BMG5.1 + BD-N 2	F203212.dat	Q20472_S_2_19845	8	19845	598.979	3	1793.92	1793.92	-0.318856	1	47.12	1.94089e-05	312	327	R	GELQTIGATTLDEYRK	H		3671	Q20472_S_2.30739.30739.3.dta	WP_013875507.1	ATP-dependent Clp protease ATP-binding protein [Frankia symbiont of Datisca glomerata]
BMG5.1 + BD-N 2	F203212.dat	Q20472_S_2_19865	450	19865	899.967	2	1797.92	1797.92	-1.9695	0	34.41	0.000362243	42	61	R	SGATPTGSAPAPIASTSIGR	S		3239	Q20472_S_2.25010.25010.2.dta	WP_013875031.1	type 11 methyltransferase [Frankia symbiont of Datisca glomerata]
BMG5.1 + BD-N 2	F203212.dat	Q20472_S_2_19867	450	19867	899.969	2	1797.92	1797.92	0.344286	0	34.02	0.000396278	42	61	R	SGATPTGSAPAPIASTSIGR	S		3154	Q20472_S_2.24022.24022.2.dta	WP_013875031.1	type 11 methyltransferase [Frankia symbiont of Datisca glomerata]
BMG5.1 + BD-N 2	F203212.dat	Q20472_S_2_19869	450	19869	899.969	2	1797.92	1797.92	0.744749	0	57.22	1.89671e-06	42	61	R	SGATPTGSAPAPIASTSIGR	S		3165	Q20472_S_2.24152.24152.2.dta	WP_013875031.1	type 11 methyltransferase [Frankia symbiont of Datisca glomerata]
BMG5.1 + BD-N 2	F203212.dat	Q20472_S_2_19870	450	19870	899.969	2	1797.92	1797.92	0.822616	0	15.41	0.028774	42	61	R	SGATPTGSAPAPIASTSIGR	S		3222	Q20472_S_2.24805.24805.2.dta	WP_013875031.1	type 11 methyltransferase [Frankia symbiont of Datisca glomerata]
BMG5.1 + BD-N 2	F203212.dat	Q20472_S_2_19871	450	19871	899.969	2	1797.92	1797.92	1.15633	0	25.06	0.00311889	42	61	R	SGATPTGSAPAPIASTSIGR	S		3178	Q20472_S_2.24292.24292.2.dta	WP_013875031.1	type 11 methyltransferase [Frankia symbiont of Datisca glomerata]
BMG5.1 + BD-N 2	F203212.dat	Q20472_S_2_19872	450	19872	899.971	2	1797.93	1797.92	2.51346	0	34.37	0.000365595	42	61	R	SGATPTGSAPAPIASTSIGR	S		3142	Q20472_S_2.23882.23882.2.dta	WP_013875031.1	type 11 methyltransferase [Frankia symbiont of Datisca glomerata]
BMG5.1 + BD-N 2	F203212.dat	Q20472_S_2_19894	419	19894	601.979	3	1802.91	1802.92	-1.41881	1	66.39	2.41096e-07	133	148	R	FRTPDEGATIVDDLVR	G		3720	Q20472_S_2.31548.31548.3.dta	WP_043607041.1	glutamate--tRNA ligase [Frankia symbiont of Datisca glomerata]
BMG5.1 + BD-N 2	F203212.dat	Q20472_S_2_19909	103	19909	604.002	3	1808.98	1808.98	2.55503	0	13.56	0.0440555	112	129	R	AVIQIGIVIGGADGHFDK	S		3739	Q20472_S_2.31848.31848.3.dta	WP_013872271.1	Tellurite resistance TerB [Frankia symbiont of Datisca glomerata]
BMG5.1 + BD-N 2	F203212.dat	Q20472_S_2_19944	27	19944	907.922	2	1813.83	1813.83	1.21015	0	80.23	9.48418e-09	865	880	R	WIPQDYSSLGTDGYGR	S		3628	Q20472_S_2.30099.30099.2.dta	WP_013873808.1	pyruvate dehydrogenase (acetyl-transferring), homodimeric type [Frankia symbiont of Datisca glomerata]
BMG5.1 + BD-N 2	F203212.dat	Q20472_S_2_19945	27	19945	907.922	2	1813.83	1813.83	1.6071	0	66.84	2.07014e-07	865	880	R	WIPQDYSSLGTDGYGR	S		3640	Q20472_S_2.30269.30269.2.dta	WP_013873808.1	pyruvate dehydrogenase (acetyl-transferring), homodimeric type [Frankia symbiont of Datisca glomerata]
BMG5.1 + BD-N 2	F203212.dat	Q20472_S_2_19946	27	19946	907.923	2	1813.83	1813.83	2.68769	0	57.8	1.65959e-06	865	880	R	WIPQDYSSLGTDGYGR	S		3610	Q20472_S_2.29849.29849.2.dta	WP_013873808.1	pyruvate dehydrogenase (acetyl-transferring), homodimeric type [Frankia symbiont of Datisca glomerata]
BMG5.1 + BD-N 2	F203212.dat	Q20472_S_2_19958	49	19958	606.625	3	1816.85	1816.86	-0.344001	1	25.16	0.00304789	150	166	R	IVADAREAAETAENDSR	R		3462	Q20472_S_2.27852.27852.3.dta	WP_013874983.1	sugar-binding protein [Frankia symbiont of Datisca glomerata]
BMG5.1 + BD-N 2	F203212.dat	Q20472_S_2_19959	49	19959	606.626	3	1816.86	1816.86	0.465089	1	32.73	0.000533335	150	166	R	IVADAREAAETAENDSR	R		3451	Q20472_S_2.27699.27699.3.dta	WP_013874983.1	sugar-binding protein [Frankia symbiont of Datisca glomerata]
BMG5.1 + BD-N 2	F203212.dat	Q20472_S_2_20094	6	20094	609.972	3	1826.89	1826.89	1.61641	0	56.58	2.19786e-06	1000	1017	R	TFHSGGVAGDDITQGLPR	V		3657	Q20472_S_2.30531.30531.3.dta	WP_013875121.1	DNA-directed RNA polymerase subunit beta' [Frankia symbiont of Datisca glomerata]
BMG5.1 + BD-N 2	F203212.dat	Q20472_S_2_2010	26	2010	388.202	2	774.39	774.387	3.72811	0	13.9	0.0509225	156	162	R	TADEALR	E		1298	Q20472_S_2.5719.5719.2.dta	WP_013874281.1	cell division protein DivIVA [Frankia symbiont of Datisca glomerata]
BMG5.1 + BD-N 2	F203212.dat	Q20472_S_2_2021	57	2021	388.219	2	774.424	774.424	0.23114	0	13.61	0.0435512	8	15	K	GGNVSLTK	E		1516	Q20472_S_2.7285.7285.2.dta	WP_013874969.1	chemical-damaging agent resistance protein C [Frankia symbiont of Datisca glomerata]
BMG5.1 + BD-N 2	F203212.dat	Q20472_S_2_20213	38	20213	929.49	2	1856.97	1856.96	1.4276	0	56.45	2.71757e-06	138	155	R	LAGGVPVDVVTTPEQGYR	V		3603	Q20472_S_2.29753.29753.2.dta	WP_013875129.1	aspartate aminotransferase [Frankia symbiont of Datisca glomerata]
BMG5.1 + BD-N 2	F203212.dat	Q20472_S_2_20214	38	20214	929.49	2	1856.97	1856.96	1.4276	0	63.77	5.03711e-07	138	155	R	LAGGVPVDVVTTPEQGYR	V		3593	Q20472_S_2.29608.29608.2.dta	WP_013875129.1	aspartate aminotransferase [Frankia symbiont of Datisca glomerata]
BMG5.1 + BD-N 2	F203212.dat	Q20472_S_2_20215	38	20215	929.49	2	1856.97	1856.96	1.63223	0	36.62	0.000217771	138	155	R	LAGGVPVDVVTTPEQGYR	V		3614	Q20472_S_2.29909.29909.2.dta	WP_013875129.1	aspartate aminotransferase [Frankia symbiont of Datisca glomerata]
BMG5.1 + BD-N 2	F203212.dat	Q20472_S_2_20216	38	20216	929.492	2	1856.97	1856.96	3.47395	0	48.1	1.78114e-05	138	155	R	LAGGVPVDVVTTPEQGYR	V		3581	Q20472_S_2.29454.29454.2.dta	WP_013875129.1	aspartate aminotransferase [Frankia symbiont of Datisca glomerata]
BMG5.1 + BD-N 2	F203212.dat	Q20472_S_2_20230	50	20230	621.661	3	1861.96	1861.96	-2.2197	1	59.72	1.0666e-06	523	540	R	TLTGIQEAFNAAQTGGKR	V		3668	Q20472_S_2.30703.30703.3.dta	WP_013874639.1	catalase-peroxidase [Frankia symbiont of Datisca glomerata]
BMG5.1 + BD-N 2	F203212.dat	Q20472_S_2_20264	253	20264	939.961	2	1877.91	1877.91	1.11081	0	123.3	5.14509e-13	163	181	R	LGPGGAGGQFAGFEPVFDR	Q		3764	Q20472_S_2.32245.32245.2.dta	WP_013872767.1	hypothetical protein [Frankia symbiont of Datisca glomerata]
BMG5.1 + BD-N 2	F203212.dat	Q20472_S_2_2039	492	2039	388.257	2	774.5	774.5	-0.746288	0	47.93	1.61065e-05	157	163	R	VFLVVAK	L		3718	Q20472_S_2.31508.31508.2.dta	WP_013871815.1	hypothetical protein [Frankia symbiont of Datisca glomerata]
BMG5.1 + BD-N 2	F203212.dat	Q20472_S_2_20460	243	20460	638.987	3	1913.94	1913.93	1.92013	0	13.23	0.0475335	26	45	R	GSGSNSPGQPANHLNGPPVK	L		3440	Q20472_S_2.27555.27555.3.dta	WP_013875335.1	branched-chain amino acid ABC transporter substrate-binding protein [Frankia symbiont of Datisca glomerata]
BMG5.1 + BD-N 2	F203212.dat	Q20472_S_2_20500	128	20500	963.533	2	1925.05	1925.05	1.5584	0	23.68	0.00428549	442	463	R	AAIAQAIAAAPAGAAGHGNIPL	-		3702	Q20472_S_2.31238.31238.2.dta	WP_013874735.1	propionyl-CoA carboxylase subunit beta [Frankia symbiont of Datisca glomerata]
BMG5.1 + BD-N 2	F203212.dat	Q20472_S_2_20567	71	20567	646.343	3	1936.01	1936	3.57593	0	58.4	1.44544e-06	176	193	R	VEHGLTQEELAQLVGASR	E		3685	Q20472_S_2.30966.30966.3.dta	WP_043607335.1	Crp/Fnr family transcriptional regulator [Frankia symbiont of Datisca glomerata]
BMG5.1 + BD-N 2	F203212.dat	Q20472_S_2_20656	6	20656	980.999	2	1959.98	1959.98	1.89033	0	58.77	1.32739e-06	1051	1068	K	VVVIPDDGSEEISYPVSR	R		3573	Q20472_S_2.29349.29349.2.dta	WP_013875121.1	DNA-directed RNA polymerase subunit beta' [Frankia symbiont of Datisca glomerata]
BMG5.1 + BD-N 2	F203212.dat	Q20472_S_2_20657	6	20657	980.999	2	1959.98	1959.98	1.95155	0	112.28	5.91562e-12	1051	1068	K	VVVIPDDGSEEISYPVSR	R		3597	Q20472_S_2.29672.29672.2.dta	WP_013875121.1	DNA-directed RNA polymerase subunit beta' [Frankia symbiont of Datisca glomerata]
BMG5.1 + BD-N 2	F203212.dat	Q20472_S_2_20658	6	20658	980.999	2	1959.98	1959.98	2.25768	0	73.67	4.29536e-08	1051	1068	K	VVVIPDDGSEEISYPVSR	R		3586	Q20472_S_2.29518.29518.2.dta	WP_013875121.1	DNA-directed RNA polymerase subunit beta' [Frankia symbiont of Datisca glomerata]
BMG5.1 + BD-N 2	F203212.dat	Q20472_S_2_20695	85	20695	658.358	3	1972.05	1972.05	1.8387	1	40.93	0.000100904	25	42	R	LSQAAVRDQEPPQLPAPR	Y		3600	Q20472_S_2.29706.29706.3.dta	WP_013873868.1	alpha/beta hydrolase fold protein [Frankia symbiont of Datisca glomerata]
BMG5.1 + BD-N 2	F203212.dat	Q20472_S_2_20721	76	20721	662.334	3	1983.98	1983.98	0.58922	0	15.65	0.027227	88	107	K	VGALDFDPPSVATLAPQAES	-		3780	Q20472_S_2.32488.32488.3.dta	WP_013872332.1	MULTISPECIES: ferredoxin [Frankia]
BMG5.1 + BD-N 2	F203212.dat	Q20472_S_2_20759	83	20759	666.037	3	1995.09	1995.09	0.224551	0	51.91	6.44169e-06	253	271	K	TVSPQLYVAVGISGAIQHR	A		3725	Q20472_S_2.31626.31626.3.dta	WP_013874940.1	electron transfer flavoprotein subunit alpha [Frankia symbiont of Datisca glomerata]
BMG5.1 + BD-N 2	F203212.dat	Q20472_S_2_20990	121	20990	678.365	3	2032.07	2032.07	3.10915	0	13.14	0.0485289	945	962	K	GMLKPVYEEIQLGTAEVR	E		3717	Q20472_S_2.31492.31492.3.dta	WP_043603957.1	translation initiation factor IF-2 [Frankia symbiont of Datisca glomerata]
BMG5.1 + BD-N 2	F203212.dat	Q20472_S_2_21015	83	21015	681.661	3	2041.96	2041.96	-0.0661129	0	51.74	6.69885e-06	234	252	R	AATDAGWYPHQQQVGQTGK	T		3611	Q20472_S_2.29865.29865.3.dta	WP_013874940.1	electron transfer flavoprotein subunit alpha [Frankia symbiont of Datisca glomerata]
BMG5.1 + BD-N 2	F203212.dat	Q20472_S_2_21017	83	21017	681.661	3	2041.96	2041.96	0.198339	0	50.68	8.55067e-06	234	252	R	AATDAGWYPHQQQVGQTGK	T		3577	Q20472_S_2.29401.29401.3.dta	WP_013874940.1	electron transfer flavoprotein subunit alpha [Frankia symbiont of Datisca glomerata]
BMG5.1 + BD-N 2	F203212.dat	Q20472_S_2_21018	83	21018	681.661	3	2041.96	2041.96	0.639092	0	49.24	1.19124e-05	234	252	R	AATDAGWYPHQQQVGQTGK	T		3566	Q20472_S_2.29256.29256.3.dta	WP_013874940.1	electron transfer flavoprotein subunit alpha [Frankia symbiont of Datisca glomerata]
BMG5.1 + BD-N 2	F203212.dat	Q20472_S_2_21019	83	21019	681.661	3	2041.96	2041.96	0.741934	0	57.23	1.89234e-06	234	252	R	AATDAGWYPHQQQVGQTGK	T		3588	Q20472_S_2.29555.29555.3.dta	WP_013874940.1	electron transfer flavoprotein subunit alpha [Frankia symbiont of Datisca glomerata]
BMG5.1 + BD-N 2	F203212.dat	Q20472_S_2_21020	83	21020	681.661	3	2041.96	2041.96	0.830085	0	22.31	0.00587489	234	252	R	AATDAGWYPHQQQVGQTGK	T		3554	Q20472_S_2.29095.29095.3.dta	WP_013874940.1	electron transfer flavoprotein subunit alpha [Frankia symbiont of Datisca glomerata]
BMG5.1 + BD-N 2	F203212.dat	Q20472_S_2_21021	83	21021	681.662	3	2041.96	2041.96	1.00639	0	55.71	2.68534e-06	234	252	R	AATDAGWYPHQQQVGQTGK	T		3600	Q20472_S_2.29710.29710.3.dta	WP_013874940.1	electron transfer flavoprotein subunit alpha [Frankia symbiont of Datisca glomerata]
BMG5.1 + BD-N 2	F203212.dat	Q20472_S_2_21022	3	21022	1022.03	2	2042.04	2042.04	0.460323	0	82.68	5.66486e-09	270	286	R	VADLYNEPINQLEQQLR	L		3737	Q20472_S_2.31823.31823.2.dta	WP_013874672.1	Crp/Fnr family transcriptional regulator [Frankia symbiont of Datisca glomerata]
BMG5.1 + BD-N 2	F203212.dat	Q20472_S_2_21023	3	21023	681.689	3	2042.04	2042.04	0.805076	0	82.83	6.51493e-09	270	286	R	VADLYNEPINQLEQQLR	L		3740	Q20472_S_2.31873.31873.3.dta	WP_013874672.1	Crp/Fnr family transcriptional regulator [Frankia symbiont of Datisca glomerata]
BMG5.1 + BD-N 2	F203212.dat	Q20472_S_2_21024	3	21024	1022.03	2	2042.05	2042.04	1.05776	0	73.36	5.76647e-08	270	286	R	VADLYNEPINQLEQQLR	L		3749	Q20472_S_2.32000.32000.2.dta	WP_013874672.1	Crp/Fnr family transcriptional regulator [Frankia symbiont of Datisca glomerata]
BMG5.1 + BD-N 2	F203212.dat	Q20472_S_2_21126	6	21126	685.703	3	2054.09	2054.09	-0.43669	0	27.28	0.00187068	1140	1158	R	VNVLESGETTLLPGELVER	A		3769	Q20472_S_2.32331.32331.3.dta	WP_013875121.1	DNA-directed RNA polymerase subunit beta' [Frankia symbiont of Datisca glomerata]
BMG5.1 + BD-N 2	F203212.dat	Q20472_S_2_21127	6	21127	1028.06	2	2054.1	2054.09	3.51932	0	125.47	4.11498e-13	1140	1158	R	VNVLESGETTLLPGELVER	A		3767	Q20472_S_2.32290.32290.2.dta	WP_013875121.1	DNA-directed RNA polymerase subunit beta' [Frankia symbiont of Datisca glomerata]
BMG5.1 + BD-N 2	F203212.dat	Q20472_S_2_21129	6	21129	686.002	3	2054.98	2054.99	-3.94795	0	56.07	2.47172e-06	1188	1206	K	ASLATESWLSAASFQETTR	V		3756	Q20472_S_2.32125.32125.3.dta	WP_013875121.1	DNA-directed RNA polymerase subunit beta' [Frankia symbiont of Datisca glomerata]
BMG5.1 + BD-N 2	F203212.dat	Q20472_S_2_21130	6	21130	1028.5	2	2054.99	2054.99	-0.0228711	0	129.92	1.01859e-13	1188	1206	K	ASLATESWLSAASFQETTR	V		3758	Q20472_S_2.32153.32153.2.dta	WP_013875121.1	DNA-directed RNA polymerase subunit beta' [Frankia symbiont of Datisca glomerata]
BMG5.1 + BD-N 2	F203212.dat	Q20472_S_2_21135	128	21135	686.645	3	2056.91	2056.91	0.407893	0	79.14	1.21899e-08	163	182	R	TVTGEDCTADSLGGPDVHAR	R	Carbamidomethyl (C) [7]	3490	Q20472_S_2.28220.28220.3.dta	WP_013874735.1	propionyl-CoA carboxylase subunit beta [Frankia symbiont of Datisca glomerata]
BMG5.1 + BD-N 2	F203212.dat	Q20472_S_2_21136	128	21136	686.645	3	2056.91	2056.91	0.582913	0	79.62	1.09144e-08	163	182	R	TVTGEDCTADSLGGPDVHAR	R	Carbamidomethyl (C) [7]	3478	Q20472_S_2.28060.28060.3.dta	WP_013874735.1	propionyl-CoA carboxylase subunit beta [Frankia symbiont of Datisca glomerata]
BMG5.1 + BD-N 2	F203212.dat	Q20472_S_2_21147	298	21147	687.959	3	2060.85	2060.85	1.06509	0	19.41	0.0114551	228	247	K	MATGEESNDEDLGGAAMHAR	V		3522	Q20472_S_2.28659.28659.3.dta	WP_013873442.1	acetyl-CoA carboxylase [Frankia symbiont of Datisca glomerata]
BMG5.1 + BD-N 2	F203212.dat	Q20472_S_2_21182	20	21182	692.36	3	2074.06	2074.06	-2.59828	1	51.47	7.48496e-06	173	190	K	IKEYADASNIVLFDVYSK	C		3729	Q20472_S_2.31686.31686.3.dta	WP_013875374.1	ABC transporter substrate-binding protein [Frankia symbiont of Datisca glomerata]
BMG5.1 + BD-N 2	F203212.dat	Q20472_S_2_21259	289	21259	1050.5	2	2098.98	2098.98	0.573136	0	51.32	7.37904e-06	216	237	R	SGQTGPAGAALEEEEGLPGSSR	R		3333	Q20472_S_2.26177.26177.2.dta	WP_013872955.1	ribonuclease E [Frankia symbiont of Datisca glomerata]
BMG5.1 + BD-N 2	F203212.dat	Q20472_S_2_21263	7	21263	700.719	3	2099.13	2099.13	1.725	0	13.65	0.0431519	357	376	R	GLLVPVIHHAGDLNLTGMAR	K	Oxidation (M) [18]	3701	Q20472_S_2.31225.31225.3.dta	WP_043603800.1	dihydrolipoamide succinyltransferase [Frankia symbiont of Datisca glomerata]
BMG5.1 + BD-N 2	F203212.dat	Q20472_S_2_21281	3	21281	703.034	3	2106.08	2106.08	0.109682	0	40.42	9.07821e-05	361	378	R	GIYPATVLFHDQHVPAWR	G		3720	Q20472_S_2.31539.31539.3.dta	WP_013874672.1	Crp/Fnr family transcriptional regulator [Frankia symbiont of Datisca glomerata]
BMG5.1 + BD-N 2	F203212.dat	Q20472_S_2_21282	8	21282	1054.52	2	2107.02	2107.02	-0.870423	0	88.33	1.46893e-09	591	610	R	LVGSPPGYVGYEEGGQLTER	V		3507	Q20472_S_2.28452.28452.2.dta	WP_013875507.1	ATP-dependent Clp protease ATP-binding protein [Frankia symbiont of Datisca glomerata]
BMG5.1 + BD-N 2	F203212.dat	Q20472_S_2_21283	8	21283	1054.52	2	2107.02	2107.02	0.515419	0	90.48	8.95365e-10	591	610	R	LVGSPPGYVGYEEGGQLTER	V		3518	Q20472_S_2.28601.28601.2.dta	WP_013875507.1	ATP-dependent Clp protease ATP-binding protein [Frankia symbiont of Datisca glomerata]
BMG5.1 + BD-N 2	F203212.dat	Q20472_S_2_21284	8	21284	703.348	3	2107.02	2107.02	0.626477	0	59	1.25893e-06	591	610	R	LVGSPPGYVGYEEGGQLTER	V		3529	Q20472_S_2.28755.28755.3.dta	WP_013875507.1	ATP-dependent Clp protease ATP-binding protein [Frankia symbiont of Datisca glomerata]
BMG5.1 + BD-N 2	F203212.dat	Q20472_S_2_21285	8	21285	1054.52	2	2107.02	2107.02	1.09444	0	88.15	1.53109e-09	591	610	R	LVGSPPGYVGYEEGGQLTER	V		3540	Q20472_S_2.28902.28902.2.dta	WP_013875507.1	ATP-dependent Clp protease ATP-binding protein [Frankia symbiont of Datisca glomerata]
BMG5.1 + BD-N 2	F203212.dat	Q20472_S_2_21286	8	21286	703.349	3	2107.03	2107.02	1.40957	0	62.14	6.10942e-07	591	610	R	LVGSPPGYVGYEEGGQLTER	V		3518	Q20472_S_2.28603.28603.3.dta	WP_013875507.1	ATP-dependent Clp protease ATP-binding protein [Frankia symbiont of Datisca glomerata]
BMG5.1 + BD-N 2	F203212.dat	Q20472_S_2_21287	8	21287	1054.52	2	2107.03	2107.02	2.71758	0	100.65	8.60994e-11	591	610	R	LVGSPPGYVGYEEGGQLTER	V		3529	Q20472_S_2.28754.28754.2.dta	WP_013875507.1	ATP-dependent Clp protease ATP-binding protein [Frankia symbiont of Datisca glomerata]
BMG5.1 + BD-N 2	F203212.dat	Q20472_S_2_21288	8	21288	703.35	3	2107.03	2107.02	3.31748	0	49.31	1.1722e-05	591	610	R	LVGSPPGYVGYEEGGQLTER	V		3544	Q20472_S_2.28954.28954.3.dta	WP_013875507.1	ATP-dependent Clp protease ATP-binding protein [Frankia symbiont of Datisca glomerata]
BMG5.1 + BD-N 2	F203212.dat	Q20472_S_2_21295	27	21295	704.66	3	2110.96	2110.96	-0.56183	0	54.49	3.55631e-06	816	833	R	EALSCEEHNLLNPDSVER	R	Carbamidomethyl (C) [5]	3652	Q20472_S_2.30453.30453.3.dta	WP_013873808.1	pyruvate dehydrogenase (acetyl-transferring), homodimeric type [Frankia symbiont of Datisca glomerata]
BMG5.1 + BD-N 2	F203212.dat	Q20472_S_2_21340	180	21340	709.012	3	2124.01	2124.01	1.14265	0	55.51	2.8119e-06	116	135	R	SYDTPPPPIGPNQVSGVDER	Y		3385	Q20472_S_2.26844.26844.3.dta	WP_013875215.1	phosphoglyceromutase [Frankia symbiont of Datisca glomerata]
BMG5.1 + BD-N 2	F203212.dat	Q20472_S_2_21341	180	21341	1063.02	2	2124.02	2124.01	2.04001	0	57	1.99526e-06	116	135	R	SYDTPPPPIGPNQVSGVDER	Y		3389	Q20472_S_2.26897.26897.2.dta	WP_013875215.1	phosphoglyceromutase [Frankia symbiont of Datisca glomerata]
BMG5.1 + BD-N 2	F203212.dat	Q20472_S_2_21342	180	21342	709.013	3	2124.02	2124.01	2.08897	0	71.14	7.6913e-08	116	135	R	SYDTPPPPIGPNQVSGVDER	Y		3374	Q20472_S_2.26706.26706.3.dta	WP_013875215.1	phosphoglyceromutase [Frankia symbiont of Datisca glomerata]
BMG5.1 + BD-N 2	F203212.dat	Q20472_S_2_21343	180	21343	1063.02	2	2124.02	2124.01	2.153	0	65.82	2.61818e-07	116	135	R	SYDTPPPPIGPNQVSGVDER	Y		3377	Q20472_S_2.26746.26746.2.dta	WP_013875215.1	phosphoglyceromutase [Frankia symbiont of Datisca glomerata]
BMG5.1 + BD-N 2	F203212.dat	Q20472_S_2_21344	180	21344	1063.02	2	2124.02	2124.01	4.21514	0	55.72	2.67917e-06	116	135	R	SYDTPPPPIGPNQVSGVDER	Y		3365	Q20472_S_2.26585.26585.2.dta	WP_013875215.1	phosphoglyceromutase [Frankia symbiont of Datisca glomerata]
BMG5.1 + BD-N 2	F203212.dat	Q20472_S_2_21356	2	21356	710.024	3	2127.05	2127.06	-4.65196	1	14.39	0.0382111	817	835	R	VFSREDGDELPPGVNELVR	V		3685	Q20472_S_2.30965.30965.3.dta	WP_013875122.1	DNA-directed RNA polymerase subunit beta [Frankia symbiont of Datisca glomerata]
BMG5.1 + BD-N 2	F203212.dat	Q20472_S_2_21358	2	21358	710.028	3	2127.06	2127.06	1.72304	1	15.65	0.0340338	817	835	R	VFSREDGDELPPGVNELVR	V		3696	Q20472_S_2.31139.31139.3.dta	WP_013875122.1	DNA-directed RNA polymerase subunit beta [Frankia symbiont of Datisca glomerata]
BMG5.1 + BD-N 2	F203212.dat	Q20472_S_2_21360	3	21360	1065.06	2	2128.11	2128.11	0.734456	0	120.41	9.09913e-13	66	85	R	LTYILGDGLVTFTSTGSEVR	V		3774	Q20472_S_2.32408.32408.2.dta	WP_013874672.1	Crp/Fnr family transcriptional regulator [Frankia symbiont of Datisca glomerata]
BMG5.1 + BD-N 2	F203212.dat	Q20472_S_2_21361	3	21361	1065.06	2	2128.11	2128.11	1.88102	0	96.67	2.26042e-10	66	85	R	LTYILGDGLVTFTSTGSEVR	V		3785	Q20472_S_2.32555.32555.2.dta	WP_013874672.1	Crp/Fnr family transcriptional regulator [Frankia symbiont of Datisca glomerata]
BMG5.1 + BD-N 2	F203212.dat	Q20472_S_2_21362	3	21362	1065.06	2	2128.11	2128.11	3.60086	0	92.11	6.15177e-10	66	85	R	LTYILGDGLVTFTSTGSEVR	V		3798	Q20472_S_2.32691.32691.2.dta	WP_013874672.1	Crp/Fnr family transcriptional regulator [Frankia symbiont of Datisca glomerata]
BMG5.1 + BD-N 2	F203212.dat	Q20472_S_2_21471	223	21471	713.369	3	2137.09	2137.08	2.44446	1	25.28	0.00429901	142	160	R	SAWALLEDDPDRTSPLPVR	Y		3732	Q20472_S_2.31732.31732.3.dta	WP_013874997.1	cob(I)yrinic acid a,c-diamide adenosyltransferase [Frankia symbiont of Datisca glomerata]
BMG5.1 + BD-N 2	F203212.dat	Q20472_S_2_2156	263	2156	393.727	2	785.439	785.44	-1.14713	0	15.41	0.0546706	436	443	R	GLAGIAER	V		1870	Q20472_S_2.10565.10565.2.dta	WP_013872201.1	glycine dehydrogenase [Frankia symbiont of Datisca glomerata]
BMG5.1 + BD-N 2	F203212.dat	Q20472_S_2_21603	380	21603	728.715	3	2183.12	2183.12	0.627084	0	40.2	9.54993e-05	327	346	R	IGDALDQIIPGEVVYHSTTR	S		3720	Q20472_S_2.31533.31533.3.dta	WP_013874962.1	phosphoribosyltransferase [Frankia symbiont of Datisca glomerata]
BMG5.1 + BD-N 2	F203212.dat	Q20472_S_2_21609	105	21609	1095.1	2	2188.19	2188.19	2.11271	0	84.25	3.75837e-09	128	149	K	IDVDANPQLAQAAAVQGIPAVK	A		3630	Q20472_S_2.30122.30122.2.dta	WP_013874974.1	co-chaperone YbbN [Frankia symbiont of Datisca glomerata]
BMG5.1 + BD-N 2	F203212.dat	Q20472_S_2_2162	263	2162	393.727	2	785.439	785.44	-0.816104	0	15.78	0.0502058	436	443	R	GLAGIAER	V		2626	Q20472_S_2.18193.18193.2.dta	WP_013872201.1	glycine dehydrogenase [Frankia symbiont of Datisca glomerata]
BMG5.1 + BD-N 2	F203212.dat	Q20472_S_2_2166	339	2166	393.727	2	785.439	785.44	-0.760084	0	17.62	0.0328665	416	422	R	ANVDVIR	G		2679	Q20472_S_2.18751.18751.2.dta	WP_013873361.1	amine oxidase [Frankia symbiont of Datisca glomerata]
BMG5.1 + BD-N 2	F203212.dat	Q20472_S_2_21681	85	21681	731.053	3	2190.14	2190.13	1.52685	0	53.15	5.81007e-06	226	244	R	TLPHAHLQPLPADHDYPIR	V		3690	Q20472_S_2.31058.31058.3.dta	WP_013873868.1	alpha/beta hydrolase fold protein [Frankia symbiont of Datisca glomerata]
BMG5.1 + BD-N 2	F203212.dat	Q20472_S_2_2170	451	2170	393.727	2	785.439	785.44	-0.702791	0	15.6	0.0523303	415	421	R	QVGDVIR	T		2689	Q20472_S_2.18860.18860.2.dta	WP_013872210.1	membrane protein [Frankia symbiont of Datisca glomerata]
BMG5.1 + BD-N 2	F203212.dat	Q20472_S_2_21772	169	21772	739.32	3	2214.94	2214.94	-1.3883	0	18.92	0.0128233	241	263	R	TASDEPAAPAGADEDAAAEEEAK	-		2292	Q20472_S_2.14771.14771.3.dta	WP_013875111.1	50S ribosomal protein L4 [Frankia symbiont of Datisca glomerata]
BMG5.1 + BD-N 2	F203212.dat	Q20472_S_2_21774	169	21774	739.32	3	2214.94	2214.94	-0.724625	0	47.96	1.59956e-05	241	263	R	TASDEPAAPAGADEDAAAEEEAK	-		2033	Q20472_S_2.12180.12180.3.dta	WP_013875111.1	50S ribosomal protein L4 [Frankia symbiont of Datisca glomerata]
BMG5.1 + BD-N 2	F203212.dat	Q20472_S_2_21775	169	21775	739.321	3	2214.94	2214.94	-0.142216	0	67.11	1.94536e-07	241	263	R	TASDEPAAPAGADEDAAAEEEAK	-		2127	Q20472_S_2.13120.13120.3.dta	WP_013875111.1	50S ribosomal protein L4 [Frankia symbiont of Datisca glomerata]
BMG5.1 + BD-N 2	F203212.dat	Q20472_S_2_21776	169	21776	739.321	3	2214.94	2214.94	0.182849	0	21.98	0.0063387	241	263	R	TASDEPAAPAGADEDAAAEEEAK	-		2254	Q20472_S_2.14393.14393.3.dta	WP_013875111.1	50S ribosomal protein L4 [Frankia symbiont of Datisca glomerata]
BMG5.1 + BD-N 2	F203212.dat	Q20472_S_2_21777	169	21777	739.321	3	2214.94	2214.94	0.264116	0	66.55	2.21309e-07	241	263	R	TASDEPAAPAGADEDAAAEEEAK	-		2096	Q20472_S_2.12806.12806.3.dta	WP_013875111.1	50S ribosomal protein L4 [Frankia symbiont of Datisca glomerata]
BMG5.1 + BD-N 2	F203212.dat	Q20472_S_2_21778	169	21778	739.321	3	2214.94	2214.94	0.345382	0	73.89	4.08319e-08	241	263	R	TASDEPAAPAGADEDAAAEEEAK	-		2086	Q20472_S_2.12704.12704.3.dta	WP_013875111.1	50S ribosomal protein L4 [Frankia symbiont of Datisca glomerata]
BMG5.1 + BD-N 2	F203212.dat	Q20472_S_2_21779	169	21779	739.321	3	2214.94	2214.94	0.426648	0	46.65	2.16272e-05	241	263	R	TASDEPAAPAGADEDAAAEEEAK	-		2158	Q20472_S_2.13433.13433.3.dta	WP_013875111.1	50S ribosomal protein L4 [Frankia symbiont of Datisca glomerata]
BMG5.1 + BD-N 2	F203212.dat	Q20472_S_2_21780	169	21780	739.321	3	2214.94	2214.94	0.426648	0	60.39	9.14113e-07	241	263	R	TASDEPAAPAGADEDAAAEEEAK	-		2180	Q20472_S_2.13652.13652.3.dta	WP_013875111.1	50S ribosomal protein L4 [Frankia symbiont of Datisca glomerata]
BMG5.1 + BD-N 2	F203212.dat	Q20472_S_2_21781	169	21781	739.321	3	2214.94	2214.94	0.426648	0	84.29	3.72392e-09	241	263	R	TASDEPAAPAGADEDAAAEEEAK	-		2054	Q20472_S_2.12390.12390.3.dta	WP_013875111.1	50S ribosomal protein L4 [Frankia symbiont of Datisca glomerata]
BMG5.1 + BD-N 2	F203212.dat	Q20472_S_2_21782	169	21782	739.321	3	2214.94	2214.94	0.589181	0	53.4	4.57088e-06	241	263	R	TASDEPAAPAGADEDAAAEEEAK	-		2191	Q20472_S_2.13755.13755.3.dta	WP_013875111.1	50S ribosomal protein L4 [Frankia symbiont of Datisca glomerata]
BMG5.1 + BD-N 2	F203212.dat	Q20472_S_2_21783	169	21783	739.321	3	2214.94	2214.94	0.589181	0	58.35	1.46218e-06	241	263	R	TASDEPAAPAGADEDAAAEEEAK	-		2168	Q20472_S_2.13534.13534.3.dta	WP_013875111.1	50S ribosomal protein L4 [Frankia symbiont of Datisca glomerata]
BMG5.1 + BD-N 2	F203212.dat	Q20472_S_2_21784	169	21784	739.321	3	2214.94	2214.94	0.589181	0	75.65	2.7227e-08	241	263	R	TASDEPAAPAGADEDAAAEEEAK	-		2044	Q20472_S_2.12285.12285.3.dta	WP_013875111.1	50S ribosomal protein L4 [Frankia symbiont of Datisca glomerata]
BMG5.1 + BD-N 2	F203212.dat	Q20472_S_2_21785	169	21785	1108.48	2	2214.94	2214.94	0.90341	0	73.91	4.06443e-08	241	263	R	TASDEPAAPAGADEDAAAEEEAK	-		2156	Q20472_S_2.13417.13417.2.dta	WP_013875111.1	50S ribosomal protein L4 [Frankia symbiont of Datisca glomerata]
BMG5.1 + BD-N 2	F203212.dat	Q20472_S_2_21786	169	21786	1108.48	2	2214.94	2214.94	0.90341	0	89.07	1.2388e-09	241	263	R	TASDEPAAPAGADEDAAAEEEAK	-		2094	Q20472_S_2.12789.12789.2.dta	WP_013875111.1	50S ribosomal protein L4 [Frankia symbiont of Datisca glomerata]
BMG5.1 + BD-N 2	F203212.dat	Q20472_S_2_21787	169	21787	1108.48	2	2214.94	2214.94	0.90341	0	81.52	7.04693e-09	241	263	R	TASDEPAAPAGADEDAAAEEEAK	-		2114	Q20472_S_2.12996.12996.2.dta	WP_013875111.1	50S ribosomal protein L4 [Frankia symbiont of Datisca glomerata]
BMG5.1 + BD-N 2	F203212.dat	Q20472_S_2_21788	169	21788	739.321	3	2214.94	2214.94	0.92779	0	61.22	7.55092e-07	241	263	R	TASDEPAAPAGADEDAAAEEEAK	-		2223	Q20472_S_2.14079.14079.3.dta	WP_013875111.1	50S ribosomal protein L4 [Frankia symbiont of Datisca glomerata]
BMG5.1 + BD-N 2	F203212.dat	Q20472_S_2_21789	169	21789	739.321	3	2214.94	2214.94	0.92779	0	79.04	1.24738e-08	241	263	R	TASDEPAAPAGADEDAAAEEEAK	-		2148	Q20472_S_2.13329.13329.3.dta	WP_013875111.1	50S ribosomal protein L4 [Frankia symbiont of Datisca glomerata]
BMG5.1 + BD-N 2	F203212.dat	Q20472_S_2_2179	263	2179	393.727	2	785.439	785.44	-0.510542	0	15.29	0.0562022	436	443	R	GLAGIAER	V		2531	Q20472_S_2.17200.17200.2.dta	WP_013872201.1	glycine dehydrogenase [Frankia symbiont of Datisca glomerata]
BMG5.1 + BD-N 2	F203212.dat	Q20472_S_2_21790	169	21790	739.321	3	2214.94	2214.94	0.92779	0	88.43	1.43549e-09	241	263	R	TASDEPAAPAGADEDAAAEEEAK	-		2106	Q20472_S_2.12910.12910.3.dta	WP_013875111.1	50S ribosomal protein L4 [Frankia symbiont of Datisca glomerata]
BMG5.1 + BD-N 2	F203212.dat	Q20472_S_2_21791	169	21791	739.321	3	2214.94	2214.94	0.92779	0	67.99	1.58855e-07	241	263	R	TASDEPAAPAGADEDAAAEEEAK	-		2075	Q20472_S_2.12600.12600.3.dta	WP_013875111.1	50S ribosomal protein L4 [Frankia symbiont of Datisca glomerata]
BMG5.1 + BD-N 2	F203212.dat	Q20472_S_2_21792	169	21792	739.321	3	2214.94	2214.94	1.00906	0	22.96	0.00505825	241	263	R	TASDEPAAPAGADEDAAAEEEAK	-		2265	Q20472_S_2.14500.14500.3.dta	WP_013875111.1	50S ribosomal protein L4 [Frankia symbiont of Datisca glomerata]
BMG5.1 + BD-N 2	F203212.dat	Q20472_S_2_21793	169	21793	1108.48	2	2214.94	2214.94	1.01177	0	86.72	2.12814e-09	241	263	R	TASDEPAAPAGADEDAAAEEEAK	-		2210	Q20472_S_2.13947.13947.2.dta	WP_013875111.1	50S ribosomal protein L4 [Frankia symbiont of Datisca glomerata]
BMG5.1 + BD-N 2	F203212.dat	Q20472_S_2_21794	169	21794	1108.48	2	2214.94	2214.94	1.01177	0	81.15	7.67361e-09	241	263	R	TASDEPAAPAGADEDAAAEEEAK	-		2135	Q20472_S_2.13207.13207.2.dta	WP_013875111.1	50S ribosomal protein L4 [Frankia symbiont of Datisca glomerata]
BMG5.1 + BD-N 2	F203212.dat	Q20472_S_2_21795	169	21795	739.321	3	2214.94	2214.94	1.09032	0	62.84	5.19996e-07	241	263	R	TASDEPAAPAGADEDAAAEEEAK	-		2201	Q20472_S_2.13859.13859.3.dta	WP_013875111.1	50S ribosomal protein L4 [Frankia symbiont of Datisca glomerata]
BMG5.1 + BD-N 2	F203212.dat	Q20472_S_2_21796	169	21796	1108.48	2	2214.94	2214.94	1.12915	0	87.02	1.98609e-09	241	263	R	TASDEPAAPAGADEDAAAEEEAK	-		2073	Q20472_S_2.12581.12581.2.dta	WP_013875111.1	50S ribosomal protein L4 [Frankia symbiont of Datisca glomerata]
BMG5.1 + BD-N 2	F203212.dat	Q20472_S_2_21797	169	21797	739.322	3	2214.94	2214.94	1.25286	0	59.14	1.21899e-06	241	263	R	TASDEPAAPAGADEDAAAEEEAK	-		2137	Q20472_S_2.13225.13225.3.dta	WP_013875111.1	50S ribosomal protein L4 [Frankia symbiont of Datisca glomerata]
BMG5.1 + BD-N 2	F203212.dat	Q20472_S_2_21798	169	21798	739.322	3	2214.94	2214.94	1.33412	0	87.09	1.95434e-09	241	263	R	TASDEPAAPAGADEDAAAEEEAK	-		2116	Q20472_S_2.13014.13014.3.dta	WP_013875111.1	50S ribosomal protein L4 [Frankia symbiont of Datisca glomerata]
BMG5.1 + BD-N 2	F203212.dat	Q20472_S_2_21799	169	21799	1108.48	2	2214.94	2214.94	1.34586	0	73.55	4.4157e-08	241	263	R	TASDEPAAPAGADEDAAAEEEAK	-		2178	Q20472_S_2.13629.13629.2.dta	WP_013875111.1	50S ribosomal protein L4 [Frankia symbiont of Datisca glomerata]
BMG5.1 + BD-N 2	F203212.dat	Q20472_S_2_21800	169	21800	1108.48	2	2214.94	2214.94	1.34586	0	92.87	5.16416e-10	241	263	R	TASDEPAAPAGADEDAAAEEEAK	-		2125	Q20472_S_2.13102.13102.2.dta	WP_013875111.1	50S ribosomal protein L4 [Frankia symbiont of Datisca glomerata]
BMG5.1 + BD-N 2	F203212.dat	Q20472_S_2_21801	169	21801	1108.48	2	2214.94	2214.94	1.34586	0	80.6	8.70964e-09	241	263	R	TASDEPAAPAGADEDAAAEEEAK	-		2084	Q20472_S_2.12687.12687.2.dta	WP_013875111.1	50S ribosomal protein L4 [Frankia symbiont of Datisca glomerata]
BMG5.1 + BD-N 2	F203212.dat	Q20472_S_2_21802	169	21802	739.322	3	2214.94	2214.94	1.42893	0	34.97	0.00031842	241	263	R	TASDEPAAPAGADEDAAAEEEAK	-		2212	Q20472_S_2.13968.13968.3.dta	WP_013875111.1	50S ribosomal protein L4 [Frankia symbiont of Datisca glomerata]
BMG5.1 + BD-N 2	F203212.dat	Q20472_S_2_21803	169	21803	739.322	3	2214.94	2214.94	1.42893	0	84.07	3.91742e-09	241	263	R	TASDEPAAPAGADEDAAAEEEAK	-		2065	Q20472_S_2.12494.12494.3.dta	WP_013875111.1	50S ribosomal protein L4 [Frankia symbiont of Datisca glomerata]
BMG5.1 + BD-N 2	F203212.dat	Q20472_S_2_21804	169	21804	739.322	3	2214.94	2214.94	1.5102	0	20.92	0.00809096	241	263	R	TASDEPAAPAGADEDAAAEEEAK	-		2244	Q20472_S_2.14289.14289.3.dta	WP_013875111.1	50S ribosomal protein L4 [Frankia symbiont of Datisca glomerata]
BMG5.1 + BD-N 2	F203212.dat	Q20472_S_2_21805	169	21805	1108.48	2	2214.94	2214.94	1.56257	0	89.5	1.12202e-09	241	263	R	TASDEPAAPAGADEDAAAEEEAK	-		2052	Q20472_S_2.12371.12371.2.dta	WP_013875111.1	50S ribosomal protein L4 [Frankia symbiont of Datisca glomerata]
BMG5.1 + BD-N 2	F203212.dat	Q20472_S_2_21806	169	21806	1108.48	2	2214.94	2214.94	1.56257	0	66.29	2.34963e-07	241	263	R	TASDEPAAPAGADEDAAAEEEAK	-		2063	Q20472_S_2.12476.12476.2.dta	WP_013875111.1	50S ribosomal protein L4 [Frankia symbiont of Datisca glomerata]
BMG5.1 + BD-N 2	F203212.dat	Q20472_S_2_21807	169	21807	739.322	3	2214.94	2214.94	1.67273	0	37.81	0.000165577	241	263	R	TASDEPAAPAGADEDAAAEEEAK	-		2233	Q20472_S_2.14181.14181.3.dta	WP_013875111.1	50S ribosomal protein L4 [Frankia symbiont of Datisca glomerata]
BMG5.1 + BD-N 2	F203212.dat	Q20472_S_2_21808	169	21808	1108.48	2	2214.94	2214.94	1.67996	0	45.4	2.88403e-05	241	263	R	TASDEPAAPAGADEDAAAEEEAK	-		2031	Q20472_S_2.12164.12164.2.dta	WP_013875111.1	50S ribosomal protein L4 [Frankia symbiont of Datisca glomerata]
BMG5.1 + BD-N 2	F203212.dat	Q20472_S_2_21809	169	21809	1108.48	2	2214.94	2214.94	1.67996	0	26.59	0.0021928	241	263	R	TASDEPAAPAGADEDAAAEEEAK	-		2264	Q20472_S_2.14488.14488.2.dta	WP_013875111.1	50S ribosomal protein L4 [Frankia symbiont of Datisca glomerata]
BMG5.1 + BD-N 2	F203212.dat	Q20472_S_2_21810	169	21810	739.322	3	2214.94	2214.94	1.754	0	26.78	0.00209894	241	263	R	TASDEPAAPAGADEDAAAEEEAK	-		2314	Q20472_S_2.14996.14996.3.dta	WP_013875111.1	50S ribosomal protein L4 [Frankia symbiont of Datisca glomerata]
BMG5.1 + BD-N 2	F203212.dat	Q20472_S_2_21811	169	21811	1108.48	2	2214.94	2214.94	1.78831	0	69.01	1.25603e-07	241	263	R	TASDEPAAPAGADEDAAAEEEAK	-		2231	Q20472_S_2.14156.14156.2.dta	WP_013875111.1	50S ribosomal protein L4 [Frankia symbiont of Datisca glomerata]
BMG5.1 + BD-N 2	F203212.dat	Q20472_S_2_21812	169	21812	1108.48	2	2214.94	2214.94	1.78831	0	70.58	8.74984e-08	241	263	R	TASDEPAAPAGADEDAAAEEEAK	-		2167	Q20472_S_2.13523.13523.2.dta	WP_013875111.1	50S ribosomal protein L4 [Frankia symbiont of Datisca glomerata]
BMG5.1 + BD-N 2	F203212.dat	Q20472_S_2_21813	169	21813	1108.48	2	2214.94	2214.94	1.78831	0	80.62	8.66962e-09	241	263	R	TASDEPAAPAGADEDAAAEEEAK	-		2104	Q20472_S_2.12893.12893.2.dta	WP_013875111.1	50S ribosomal protein L4 [Frankia symbiont of Datisca glomerata]
BMG5.1 + BD-N 2	F203212.dat	Q20472_S_2_21814	169	21814	1108.48	2	2214.94	2214.94	1.78831	0	69.87	1.03039e-07	241	263	R	TASDEPAAPAGADEDAAAEEEAK	-		2042	Q20472_S_2.12268.12268.2.dta	WP_013875111.1	50S ribosomal protein L4 [Frankia symbiont of Datisca glomerata]
BMG5.1 + BD-N 2	F203212.dat	Q20472_S_2_21816	169	21816	1108.48	2	2214.94	2214.94	1.89667	0	41.99	6.32412e-05	241	263	R	TASDEPAAPAGADEDAAAEEEAK	-		2242	Q20472_S_2.14273.14273.2.dta	WP_013875111.1	50S ribosomal protein L4 [Frankia symbiont of Datisca glomerata]
BMG5.1 + BD-N 2	F203212.dat	Q20472_S_2_21818	169	21818	1108.48	2	2214.94	2214.94	2.00502	0	19.31	0.011722	241	263	R	TASDEPAAPAGADEDAAAEEEAK	-		2286	Q20472_S_2.14708.14708.2.dta	WP_013875111.1	50S ribosomal protein L4 [Frankia symbiont of Datisca glomerata]
BMG5.1 + BD-N 2	F203212.dat	Q20472_S_2_21819	169	21819	1108.48	2	2214.94	2214.94	2.11338	0	62.98	5.03501e-07	241	263	R	TASDEPAAPAGADEDAAAEEEAK	-		2220	Q20472_S_2.14051.14051.2.dta	WP_013875111.1	50S ribosomal protein L4 [Frankia symbiont of Datisca glomerata]
BMG5.1 + BD-N 2	F203212.dat	Q20472_S_2_21820	169	21820	1108.48	2	2214.94	2214.94	2.11338	0	91.36	7.31139e-10	241	263	R	TASDEPAAPAGADEDAAAEEEAK	-		2146	Q20472_S_2.13312.13312.2.dta	WP_013875111.1	50S ribosomal protein L4 [Frankia symbiont of Datisca glomerata]
BMG5.1 + BD-N 2	F203212.dat	Q20472_S_2_21821	169	21821	1108.48	2	2214.95	2214.94	2.33912	0	76.02	2.50035e-08	241	263	R	TASDEPAAPAGADEDAAAEEEAK	-		2199	Q20472_S_2.13841.13841.2.dta	WP_013875111.1	50S ribosomal protein L4 [Frankia symbiont of Datisca glomerata]
BMG5.1 + BD-N 2	F203212.dat	Q20472_S_2_21823	169	21823	1108.48	2	2214.95	2214.94	2.66418	0	62.9	5.12861e-07	241	263	R	TASDEPAAPAGADEDAAAEEEAK	-		2189	Q20472_S_2.13739.13739.2.dta	WP_013875111.1	50S ribosomal protein L4 [Frankia symbiont of Datisca glomerata]
BMG5.1 + BD-N 2	F203212.dat	Q20472_S_2_21824	169	21824	1108.48	2	2214.95	2214.94	2.78157	0	47.17	1.91867e-05	241	263	R	TASDEPAAPAGADEDAAAEEEAK	-		2253	Q20472_S_2.14379.14379.2.dta	WP_013875111.1	50S ribosomal protein L4 [Frankia symbiont of Datisca glomerata]
BMG5.1 + BD-N 2	F203212.dat	Q20472_S_2_21826	169	21826	1108.48	2	2214.95	2214.94	3.10663	0	30.43	0.000905733	241	263	R	TASDEPAAPAGADEDAAAEEEAK	-		2275	Q20472_S_2.14597.14597.2.dta	WP_013875111.1	50S ribosomal protein L4 [Frankia symbiont of Datisca glomerata]
BMG5.1 + BD-N 2	F203212.dat	Q20472_S_2_21827	169	21827	1108.48	2	2214.95	2214.94	3.72967	0	18.38	0.0145211	241	263	R	TASDEPAAPAGADEDAAAEEEAK	-		2296	Q20472_S_2.14813.14813.2.dta	WP_013875111.1	50S ribosomal protein L4 [Frankia symbiont of Datisca glomerata]
BMG5.1 + BD-N 2	F203212.dat	Q20472_S_2_2184	263	2184	393.727	2	785.439	785.44	-0.510542	0	15.95	0.0482785	436	443	R	GLAGIAER	V		2403	Q20472_S_2.15898.15898.2.dta	WP_013872201.1	glycine dehydrogenase [Frankia symbiont of Datisca glomerata]
BMG5.1 + BD-N 2	F203212.dat	Q20472_S_2_2192	370	2192	393.727	2	785.439	785.44	-0.454523	0	16.28	0.0447459	69	75	R	ITAQPTR	V		2573	Q20472_S_2.17639.17639.2.dta	WP_013871628.1	iron ABC transporter substrate-binding protein [Frankia symbiont of Datisca glomerata]
BMG5.1 + BD-N 2	F203212.dat	Q20472_S_2_22019	3	22019	762.409	3	2284.21	2284.21	-0.270116	1	88.45	1.42889e-09	65	85	R	RLTYILGDGLVTFTSTGSEVR	V		3763	Q20472_S_2.32232.32232.3.dta	WP_013874672.1	Crp/Fnr family transcriptional regulator [Frankia symbiont of Datisca glomerata]
BMG5.1 + BD-N 2	F203212.dat	Q20472_S_2_22020	3	22020	1143.11	2	2284.21	2284.21	3.65948	1	66.7	2.13796e-07	65	85	R	RLTYILGDGLVTFTSTGSEVR	V		3764	Q20472_S_2.32244.32244.2.dta	WP_013874672.1	Crp/Fnr family transcriptional regulator [Frankia symbiont of Datisca glomerata]
BMG5.1 + BD-N 2	F203212.dat	Q20472_S_2_2208	451	2208	393.727	2	785.439	785.44	-0.320839	0	18.26	0.0283631	415	421	R	QVGDVIR	T		2668	Q20472_S_2.18641.18641.2.dta	WP_013872210.1	membrane protein [Frankia symbiont of Datisca glomerata]
BMG5.1 + BD-N 2	F203212.dat	Q20472_S_2_22105	38	22105	770.724	3	2309.15	2309.15	0.628804	0	99.66	1.08143e-10	171	191	K	VLLFCSPSNPTGAVHTPEEVR	A	Carbamidomethyl (C) [5]	3689	Q20472_S_2.31031.31031.3.dta	WP_013875129.1	aspartate aminotransferase [Frankia symbiont of Datisca glomerata]
BMG5.1 + BD-N 2	F203212.dat	Q20472_S_2_2217	263	2217	393.727	2	785.439	785.44	-0.204981	0	16	0.0477258	436	443	R	GLAGIAER	V		2293	Q20472_S_2.14786.14786.2.dta	WP_013872201.1	glycine dehydrogenase [Frankia symbiont of Datisca glomerata]
BMG5.1 + BD-N 2	F203212.dat	Q20472_S_2_22171	27	22171	780.358	3	2338.05	2338.05	-0.567566	0	49.39	1.1508e-05	334	354	R	MNTTPDGQFQTYTTSSGAYIR	E		3484	Q20472_S_2.28151.28151.3.dta	WP_013873808.1	pyruvate dehydrogenase (acetyl-transferring), homodimeric type [Frankia symbiont of Datisca glomerata]
BMG5.1 + BD-N 2	F203212.dat	Q20472_S_2_22172	27	22172	1170.04	2	2338.06	2338.05	1.65907	0	124.32	3.69828e-13	334	354	R	MNTTPDGQFQTYTTSSGAYIR	E		3493	Q20472_S_2.28261.28261.2.dta	WP_013873808.1	pyruvate dehydrogenase (acetyl-transferring), homodimeric type [Frankia symbiont of Datisca glomerata]
BMG5.1 + BD-N 2	F203212.dat	Q20472_S_2_22249	3	22249	783.048	3	2346.12	2346.12	-0.194363	0	103.96	4.01791e-11	296	315	R	QEYELVNNSDFGLLHNADLR	Q		3707	Q20472_S_2.31329.31329.3.dta	WP_013874672.1	Crp/Fnr family transcriptional regulator [Frankia symbiont of Datisca glomerata]
BMG5.1 + BD-N 2	F203212.dat	Q20472_S_2_22250	3	22250	1174.07	2	2346.12	2346.12	0.255741	0	122.51	5.61048e-13	296	315	R	QEYELVNNSDFGLLHNADLR	Q		3709	Q20472_S_2.31360.31360.2.dta	WP_013874672.1	Crp/Fnr family transcriptional regulator [Frankia symbiont of Datisca glomerata]
BMG5.1 + BD-N 2	F203212.dat	Q20472_S_2_2228	263	2228	393.727	2	785.439	785.44	-0.12859	0	16.16	0.0459996	436	443	R	GLAGIAER	V		2208	Q20472_S_2.13928.13928.2.dta	WP_013872201.1	glycine dehydrogenase [Frankia symbiont of Datisca glomerata]
BMG5.1 + BD-N 2	F203212.dat	Q20472_S_2_2229	263	2229	393.727	2	785.439	785.44	-0.12859	0	17.12	0.0368768	436	443	R	GLAGIAER	V		2478	Q20472_S_2.16659.16659.2.dta	WP_013872201.1	glycine dehydrogenase [Frankia symbiont of Datisca glomerata]
BMG5.1 + BD-N 2	F203212.dat	Q20472_S_2_22299	105	22299	792.105	3	2373.29	2373.29	0.903808	0	17.43	0.0180717	34	58	R	FAGAVPLDPKPAPTRPAATAAGAAR	T		3669	Q20472_S_2.30719.30719.3.dta	WP_013874974.1	co-chaperone YbbN [Frankia symbiont of Datisca glomerata]
BMG5.1 + BD-N 2	F203212.dat	Q20472_S_2_2231	263	2231	393.727	2	785.439	785.44	-0.12859	0	16.45	0.0430282	436	443	R	GLAGIAER	V		2435	Q20472_S_2.16223.16223.2.dta	WP_013872201.1	glycine dehydrogenase [Frankia symbiont of Datisca glomerata]
BMG5.1 + BD-N 2	F203212.dat	Q20472_S_2_22321	20	22321	795.71	3	2384.11	2384.11	0.351494	1	78.09	1.55239e-08	239	260	K	KGDTAFCQFIDEQLTAAAADGR	Y	Carbamidomethyl (C) [7]	3765	Q20472_S_2.32253.32253.3.dta	WP_013875374.1	ABC transporter substrate-binding protein [Frankia symbiont of Datisca glomerata]
BMG5.1 + BD-N 2	F203212.dat	Q20472_S_2_22322	20	22322	1193.06	2	2384.11	2384.11	1.68365	1	171.66	6.82339e-18	239	260	K	KGDTAFCQFIDEQLTAAAADGR	Y	Carbamidomethyl (C) [7]	3766	Q20472_S_2.32283.32283.2.dta	WP_013875374.1	ABC transporter substrate-binding protein [Frankia symbiont of Datisca glomerata]
BMG5.1 + BD-N 2	F203212.dat	Q20472_S_2_2236	263	2236	393.727	2	785.439	785.44	-0.0522001	0	15.82	0.0497455	436	443	R	GLAGIAER	V		2594	Q20472_S_2.17859.17859.2.dta	WP_013872201.1	glycine dehydrogenase [Frankia symbiont of Datisca glomerata]
BMG5.1 + BD-N 2	F203212.dat	Q20472_S_2_22411	8	22411	808.11	3	2421.31	2421.31	0.503034	1	61.04	7.87046e-07	810	831	K	FVFRGEPKPTQVPDAPPIDLAK	S		3689	Q20472_S_2.31025.31025.3.dta	WP_013875507.1	ATP-dependent Clp protease ATP-binding protein [Frankia symbiont of Datisca glomerata]
BMG5.1 + BD-N 2	F203212.dat	Q20472_S_2_2243	263	2243	393.727	2	785.44	785.44	0.0241903	0	17.16	0.0365387	436	443	R	GLAGIAER	V		2414	Q20472_S_2.16005.16005.2.dta	WP_013872201.1	glycine dehydrogenase [Frankia symbiont of Datisca glomerata]
BMG5.1 + BD-N 2	F203212.dat	Q20472_S_2_2245	263	2245	393.727	2	785.44	785.44	0.100581	0	15.89	0.0489501	436	443	R	GLAGIAER	V		2370	Q20472_S_2.15563.15563.2.dta	WP_013872201.1	glycine dehydrogenase [Frankia symbiont of Datisca glomerata]
BMG5.1 + BD-N 2	F203212.dat	Q20472_S_2_22538	3	22538	811.159	3	2430.46	2430.46	-0.903122	1	50.1	9.77237e-06	379	402	R	GVPLLPLNKIPISATGTTSVIALR	T		3783	Q20472_S_2.32531.32531.3.dta	WP_013874672.1	Crp/Fnr family transcriptional regulator [Frankia symbiont of Datisca glomerata]
BMG5.1 + BD-N 2	F203212.dat	Q20472_S_2_22539	3	22539	811.16	3	2430.46	2430.46	-0.150177	1	19.86	0.0103276	379	402	R	GVPLLPLNKIPISATGTTSVIALR	T		3819	Q20472_S_2.32886.32886.3.dta	WP_013874672.1	Crp/Fnr family transcriptional regulator [Frankia symbiont of Datisca glomerata]
BMG5.1 + BD-N 2	F203212.dat	Q20472_S_2_22540	3	22540	811.16	3	2430.46	2430.46	0.220123	1	53.11	4.88652e-06	379	402	R	GVPLLPLNKIPISATGTTSVIALR	T		3796	Q20472_S_2.32674.32674.3.dta	WP_013874672.1	Crp/Fnr family transcriptional regulator [Frankia symbiont of Datisca glomerata]
BMG5.1 + BD-N 2	F203212.dat	Q20472_S_2_22541	3	22541	811.16	3	2430.46	2430.46	0.368243	1	47.86	1.63682e-05	379	402	R	GVPLLPLNKIPISATGTTSVIALR	T		3771	Q20472_S_2.32359.32359.3.dta	WP_013874672.1	Crp/Fnr family transcriptional regulator [Frankia symbiont of Datisca glomerata]
BMG5.1 + BD-N 2	F203212.dat	Q20472_S_2_22542	3	22542	811.16	3	2430.46	2430.46	0.899008	1	27.79	0.00166341	379	402	R	GVPLLPLNKIPISATGTTSVIALR	T		3808	Q20472_S_2.32795.32795.3.dta	WP_013874672.1	Crp/Fnr family transcriptional regulator [Frankia symbiont of Datisca glomerata]
BMG5.1 + BD-N 2	F203212.dat	Q20472_S_2_22585	8	22585	815.437	3	2443.29	2443.28	1.51231	0	70.56	1.09878e-07	786	809	K	ILYGTLKPGEIVVGDVEGEGEAAK	F		3689	Q20472_S_2.31026.31026.3.dta	WP_013875507.1	ATP-dependent Clp protease ATP-binding protein [Frankia symbiont of Datisca glomerata]
BMG5.1 + BD-N 2	F203212.dat	Q20472_S_2_22690	8	22690	826.094	3	2475.26	2475.25	3.69296	0	40.67	0.0001157	61	83	R	SQVEEIIGQGQQAPSGHIPFTPR	A		3655	Q20472_S_2.30497.30497.3.dta	WP_013875507.1	ATP-dependent Clp protease ATP-binding protein [Frankia symbiont of Datisca glomerata]
BMG5.1 + BD-N 2	F203212.dat	Q20472_S_2_22772	3	22772	842.766	3	2525.28	2525.28	-1.31471	0	88.64	1.70966e-09	116	140	R	EYAPGDVLVETGAPADAVFLVAHGK	I		3731	Q20472_S_2.31721.31721.3.dta	WP_013874672.1	Crp/Fnr family transcriptional regulator [Frankia symbiont of Datisca glomerata]
BMG5.1 + BD-N 2	F203212.dat	Q20472_S_2_22773	3	22773	842.767	3	2525.28	2525.28	-0.233637	0	51.99	7.27274e-06	116	140	R	EYAPGDVLVETGAPADAVFLVAHGK	I		3825	Q20472_S_2.32928.32928.3.dta	WP_013874672.1	Crp/Fnr family transcriptional regulator [Frankia symbiont of Datisca glomerata]
BMG5.1 + BD-N 2	F203212.dat	Q20472_S_2_22774	3	22774	842.768	3	2525.28	2525.28	0.205918	0	93.59	5.0315e-10	116	140	R	EYAPGDVLVETGAPADAVFLVAHGK	I		3781	Q20472_S_2.32502.32502.3.dta	WP_013874672.1	Crp/Fnr family transcriptional regulator [Frankia symbiont of Datisca glomerata]
BMG5.1 + BD-N 2	F203212.dat	Q20472_S_2_22775	3	22775	842.768	3	2525.28	2525.28	0.633593	0	65.57	3.18932e-07	116	140	R	EYAPGDVLVETGAPADAVFLVAHGK	I		3805	Q20472_S_2.32763.32763.3.dta	WP_013874672.1	Crp/Fnr family transcriptional regulator [Frankia symbiont of Datisca glomerata]
BMG5.1 + BD-N 2	F203212.dat	Q20472_S_2_22776	3	22776	842.768	3	2525.28	2525.28	1.21571	0	33.55	0.000485727	116	140	R	EYAPGDVLVETGAPADAVFLVAHGK	I		3827	Q20472_S_2.32941.32941.3.dta	WP_013874672.1	Crp/Fnr family transcriptional regulator [Frankia symbiont of Datisca glomerata]
BMG5.1 + BD-N 2	F203212.dat	Q20472_S_2_22777	3	22777	842.768	3	2525.28	2525.28	1.21571	0	71.24	8.26785e-08	116	140	R	EYAPGDVLVETGAPADAVFLVAHGK	I		3793	Q20472_S_2.32638.32638.3.dta	WP_013874672.1	Crp/Fnr family transcriptional regulator [Frankia symbiont of Datisca glomerata]
BMG5.1 + BD-N 2	F203212.dat	Q20472_S_2_22778	3	22778	842.769	3	2525.29	2525.28	2.01166	0	95.27	3.566e-10	116	140	R	EYAPGDVLVETGAPADAVFLVAHGK	I		3770	Q20472_S_2.32338.32338.3.dta	WP_013874672.1	Crp/Fnr family transcriptional regulator [Frankia symbiont of Datisca glomerata]
BMG5.1 + BD-N 2	F203212.dat	Q20472_S_2_22844	244	22844	856.113	3	2565.32	2565.32	-0.143842	0	98.11	2.24062e-10	82	107	R	LAQLLGQPVAFTGDGTGDIAGTHAQK	I		3687	Q20472_S_2.31006.31006.3.dta	WP_013873104.1	phosphoglycerate kinase [Frankia symbiont of Datisca glomerata]
BMG5.1 + BD-N 2	F203212.dat	Q20472_S_2_22908	6	22908	871.131	3	2610.37	2610.37	0.850071	0	43.38	4.59198e-05	974	999	K	LVDVGEAVGIVAAQSIGEPGTQLTMR	T		3777	Q20472_S_2.32459.32459.3.dta	WP_013875121.1	DNA-directed RNA polymerase subunit beta' [Frankia symbiont of Datisca glomerata]
BMG5.1 + BD-N 2	F203212.dat	Q20472_S_2_22922	3	22922	878.099	3	2631.27	2631.27	2.77129	1	64.07	3.91742e-07	294	315	R	ERQEYELVNNSDFGLLHNADLR	Q		3691	Q20472_S_2.31063.31063.3.dta	WP_013874672.1	Crp/Fnr family transcriptional regulator [Frankia symbiont of Datisca glomerata]
BMG5.1 + BD-N 2	F203212.dat	Q20472_S_2_22954	141	22954	1333.18	2	2664.35	2664.34	2.08682	1	113.22	5.95539e-12	108	132	R	EFNLPEGVGADQISATYDKGVLSVR	L		3712	Q20472_S_2.31408.31408.2.dta	WP_013872937.1	heat-shock protein Hsp20 [Frankia symbiont of Datisca glomerata]
BMG5.1 + BD-N 2	F203212.dat	Q20472_S_2_22955	141	22955	889.122	3	2664.35	2664.34	2.31352	1	45.68	3.37995e-05	108	132	R	EFNLPEGVGADQISATYDKGVLSVR	L		3707	Q20472_S_2.31323.31323.3.dta	WP_013872937.1	heat-shock protein Hsp20 [Frankia symbiont of Datisca glomerata]
BMG5.1 + BD-N 2	F203212.dat	Q20472_S_2_23009	79	23009	899.794	3	2696.36	2696.36	-0.965004	1	15.78	0.0264241	67	91	R	TVEAVVSAPEPDRTLVEADQNSTLR	T		3638	Q20472_S_2.30242.30242.3.dta	WP_013871998.1	polyketide cyclase [Frankia symbiont of Datisca glomerata]
BMG5.1 + BD-N 2	F203212.dat	Q20472_S_2_23073	85	23073	920.481	3	2758.42	2758.41	3.16051	0	48.29	2.22378e-05	267	292	R	LPGAELIQQPGIGHVPMYDEPATVAR	Q		3696	Q20472_S_2.31145.31145.3.dta	WP_013873868.1	alpha/beta hydrolase fold protein [Frankia symbiont of Datisca glomerata]
BMG5.1 + BD-N 2	F203212.dat	Q20472_S_2_23155	3	23155	960.137	3	2877.39	2877.39	0.169946	0	74.49	3.55631e-08	403	429	R	TGEENQGVIGLHHTGLADEYEPGLSVR	F		3680	Q20472_S_2.30894.30894.3.dta	WP_013874672.1	Crp/Fnr family transcriptional regulator [Frankia symbiont of Datisca glomerata]
BMG5.1 + BD-N 2	F203212.dat	Q20472_S_2_23156	3	23156	960.138	3	2877.39	2877.39	1.44193	0	70.13	9.7051e-08	403	429	R	TGEENQGVIGLHHTGLADEYEPGLSVR	F		3668	Q20472_S_2.30701.30701.3.dta	WP_013874672.1	Crp/Fnr family transcriptional regulator [Frankia symbiont of Datisca glomerata]
BMG5.1 + BD-N 2	F203212.dat	Q20472_S_2_23157	3	23157	1440.2	2	2878.38	2878.37	2.98988	0	102.35	6.11208e-11	403	429	R	TGEENQGVIGLHHTGLADEYEPGLSVR	F	Deamidated (NQ) [6]	3672	Q20472_S_2.30757.30757.2.dta	WP_013874672.1	Crp/Fnr family transcriptional regulator [Frankia symbiont of Datisca glomerata]
BMG5.1 + BD-N 2	F203212.dat	Q20472_S_2_23204	162	23204	985.131	3	2952.37	2952.37	0.232694	0	67.02	1.98609e-07	9	40	R	ESSPNEPVAGAQGSPPTDAASSGGGELVATGR	R		2912	Q20472_S_2.21284.21284.3.dta	WP_013875042.1	bifunctional phosphoribosylaminoimidazolecarboxamide formyltransferase/inosine monophosphate cyclohydrolase [Frankia symbiont of Datisca glomerata]
BMG5.1 + BD-N 2	F203212.dat	Q20472_S_2_23205	162	23205	985.131	3	2952.37	2952.37	0.293662	0	54.39	3.63915e-06	9	40	R	ESSPNEPVAGAQGSPPTDAASSGGGELVATGR	R		2934	Q20472_S_2.21532.21532.3.dta	WP_013875042.1	bifunctional phosphoribosylaminoimidazolecarboxamide formyltransferase/inosine monophosphate cyclohydrolase [Frankia symbiont of Datisca glomerata]
BMG5.1 + BD-N 2	F203212.dat	Q20472_S_2_23206	162	23206	985.132	3	2952.37	2952.37	1.15738	0	68.44	1.43219e-07	9	40	R	ESSPNEPVAGAQGSPPTDAASSGGGELVATGR	R		2878	Q20472_S_2.20915.20915.3.dta	WP_013875042.1	bifunctional phosphoribosylaminoimidazolecarboxamide formyltransferase/inosine monophosphate cyclohydrolase [Frankia symbiont of Datisca glomerata]
BMG5.1 + BD-N 2	F203212.dat	Q20472_S_2_23207	162	23207	985.132	3	2952.37	2952.37	1.41141	0	35.18	0.000303389	9	40	R	ESSPNEPVAGAQGSPPTDAASSGGGELVATGR	R		2855	Q20472_S_2.20658.20658.3.dta	WP_013875042.1	bifunctional phosphoribosylaminoimidazolecarboxamide formyltransferase/inosine monophosphate cyclohydrolase [Frankia symbiont of Datisca glomerata]
BMG5.1 + BD-N 2	F203212.dat	Q20472_S_2_23208	162	23208	985.132	3	2952.37	2952.37	1.41141	0	27.21	0.00190108	9	40	R	ESSPNEPVAGAQGSPPTDAASSGGGELVATGR	R		2946	Q20472_S_2.21668.21668.3.dta	WP_013875042.1	bifunctional phosphoribosylaminoimidazolecarboxamide formyltransferase/inosine monophosphate cyclohydrolase [Frankia symbiont of Datisca glomerata]
BMG5.1 + BD-N 2	F203212.dat	Q20472_S_2_23209	162	23209	985.133	3	2952.38	2952.37	2.33609	0	87.41	1.81552e-09	9	40	R	ESSPNEPVAGAQGSPPTDAASSGGGELVATGR	R		2890	Q20472_S_2.21043.21043.3.dta	WP_013875042.1	bifunctional phosphoribosylaminoimidazolecarboxamide formyltransferase/inosine monophosphate cyclohydrolase [Frankia symbiont of Datisca glomerata]
BMG5.1 + BD-N 2	F203212.dat	Q20472_S_2_23210	162	23210	985.133	3	2952.38	2952.37	2.39706	0	68.67	1.35831e-07	9	40	R	ESSPNEPVAGAQGSPPTDAASSGGGELVATGR	R		2901	Q20472_S_2.21163.21163.3.dta	WP_013875042.1	bifunctional phosphoribosylaminoimidazolecarboxamide formyltransferase/inosine monophosphate cyclohydrolase [Frankia symbiont of Datisca glomerata]
BMG5.1 + BD-N 2	F203212.dat	Q20472_S_2_23211	162	23211	985.134	3	2952.38	2952.37	3.07787	0	54.97	3.1842e-06	9	40	R	ESSPNEPVAGAQGSPPTDAASSGGGELVATGR	R		2867	Q20472_S_2.20792.20792.3.dta	WP_013875042.1	bifunctional phosphoribosylaminoimidazolecarboxamide formyltransferase/inosine monophosphate cyclohydrolase [Frankia symbiont of Datisca glomerata]
BMG5.1 + BD-N 2	F203212.dat	Q20472_S_2_23212	162	23212	985.134	3	2952.38	2952.37	3.89077	0	44.31	3.70681e-05	9	40	R	ESSPNEPVAGAQGSPPTDAASSGGGELVATGR	R		2923	Q20472_S_2.21409.21409.3.dta	WP_013875042.1	bifunctional phosphoribosylaminoimidazolecarboxamide formyltransferase/inosine monophosphate cyclohydrolase [Frankia symbiont of Datisca glomerata]
BMG5.1 + BD-N 2	F203212.dat	Q20472_S_2_2526	3	2526	401.245	2	800.475	800.476	-1.02189	0	35.08	0.000310456	287	293	R	LTVEALR	E		3472	Q20472_S_2.27982.27982.2.dta	WP_013874672.1	Crp/Fnr family transcriptional regulator [Frankia symbiont of Datisca glomerata]
BMG5.1 + BD-N 2	F203212.dat	Q20472_S_2_2528	3	2528	401.245	2	800.475	800.476	-0.722071	0	38.13	0.000153815	287	293	R	LTVEALR	E		3536	Q20472_S_2.28852.28852.2.dta	WP_013874672.1	Crp/Fnr family transcriptional regulator [Frankia symbiont of Datisca glomerata]
BMG5.1 + BD-N 2	F203212.dat	Q20472_S_2_2529	3	2529	401.245	2	800.475	800.476	-0.57216	0	49.58	1.10154e-05	287	293	R	LTVEALR	E		3493	Q20472_S_2.28265.28265.2.dta	WP_013874672.1	Crp/Fnr family transcriptional regulator [Frankia symbiont of Datisca glomerata]
BMG5.1 + BD-N 2	F203212.dat	Q20472_S_2_2536	3	2536	401.245	2	800.475	800.476	-0.422249	0	37.84	0.000164437	287	293	R	LTVEALR	E		3526	Q20472_S_2.28708.28708.2.dta	WP_013874672.1	Crp/Fnr family transcriptional regulator [Frankia symbiont of Datisca glomerata]
BMG5.1 + BD-N 2	F203212.dat	Q20472_S_2_2545	3	2545	401.245	2	800.475	800.476	-0.347294	0	43.62	4.3451e-05	287	293	R	LTVEALR	E		3504	Q20472_S_2.28412.28412.2.dta	WP_013874672.1	Crp/Fnr family transcriptional regulator [Frankia symbiont of Datisca glomerata]
BMG5.1 + BD-N 2	F203212.dat	Q20472_S_2_2546	3	2546	401.245	2	800.475	800.476	-0.347294	0	41.94	6.39735e-05	287	293	R	LTVEALR	E		3514	Q20472_S_2.28554.28554.2.dta	WP_013874672.1	Crp/Fnr family transcriptional regulator [Frankia symbiont of Datisca glomerata]
BMG5.1 + BD-N 2	F203212.dat	Q20472_S_2_2689	610	2689	404.202	2	806.39	806.392	-3.18703	0	14.57	0.034914	194	200	R	LADQFGR	K	Deamidated (NQ) [4]	2967	Q20472_S_2.21902.21902.2.dta	WP_013873910.1	EmrB/QacA subfamily drug resistance transporter [Frankia symbiont of Datisca glomerata]
BMG5.1 + BD-N 2	F203212.dat	Q20472_S_2_2690	610	2690	404.202	2	806.39	806.392	-3.03822	0	15.22	0.0300608	194	200	R	LADQFGR	K	Deamidated (NQ) [4]	2978	Q20472_S_2.22023.22023.2.dta	WP_013873910.1	EmrB/QacA subfamily drug resistance transporter [Frankia symbiont of Datisca glomerata]
BMG5.1 + BD-N 2	F203212.dat	Q20472_S_2_2691	610	2691	404.202	2	806.39	806.392	-2.88941	0	15.43	0.0286418	194	200	R	LADQFGR	K	Deamidated (NQ) [4]	3000	Q20472_S_2.22274.22274.2.dta	WP_013873910.1	EmrB/QacA subfamily drug resistance transporter [Frankia symbiont of Datisca glomerata]
BMG5.1 + BD-N 2	F203212.dat	Q20472_S_2_2692	610	2692	404.202	2	806.39	806.392	-2.81501	0	17.94	0.0160694	194	200	R	LADQFGR	K	Deamidated (NQ) [4]	2989	Q20472_S_2.22148.22148.2.dta	WP_013873910.1	EmrB/QacA subfamily drug resistance transporter [Frankia symbiont of Datisca glomerata]
BMG5.1 + BD-N 2	F203212.dat	Q20472_S_2_2696	610	2696	404.203	2	806.391	806.392	-1.82293	0	15.24	0.0299226	194	200	R	LADQFGR	K	Deamidated (NQ) [4]	3053	Q20472_S_2.22875.22875.2.dta	WP_013873910.1	EmrB/QacA subfamily drug resistance transporter [Frankia symbiont of Datisca glomerata]
BMG5.1 + BD-N 2	F203212.dat	Q20472_S_2_2714	610	2714	404.203	2	806.392	806.392	-0.310023	0	19.52	0.0111686	194	200	R	LADQFGR	K	Deamidated (NQ) [4]	2344	Q20472_S_2.15293.15293.2.dta	WP_013873910.1	EmrB/QacA subfamily drug resistance transporter [Frankia symbiont of Datisca glomerata]
BMG5.1 + BD-N 2	F203212.dat	Q20472_S_2_2716	610	2716	404.203	2	806.392	806.392	-0.235617	0	14.5	0.0354813	194	200	R	LADQFGR	K	Deamidated (NQ) [4]	2515	Q20472_S_2.17041.17041.2.dta	WP_013873910.1	EmrB/QacA subfamily drug resistance transporter [Frankia symbiont of Datisca glomerata]
BMG5.1 + BD-N 2	F203212.dat	Q20472_S_2_2718	66	2718	404.203	2	806.392	806.392	-0.179813	0	13.24	0.0474242	132	138	R	GTFTEPR	M		2623	Q20472_S_2.18162.18162.2.dta	WP_013873050.1	glycine--tRNA ligase [Frankia symbiont of Datisca glomerata]
BMG5.1 + BD-N 2	F203212.dat	Q20472_S_2_2874	180	2874	406.273	2	810.532	810.533	-0.872266	0	49.06	1.24165e-05	2	8	M	PTLVLLR	H		3739	Q20472_S_2.31858.31858.2.dta	WP_013875215.1	phosphoglyceromutase [Frankia symbiont of Datisca glomerata]
BMG5.1 + BD-N 2	F203212.dat	Q20472_S_2_295	178	295	357.716	2	713.418	713.418	-0.73309	0	16.08	0.0246604	177	183	R	AAQLGVR	L		2620	Q20472_S_2.18129.18129.2.dta	WP_013874916.1	phosphoglycerate dehydrogenase [Frankia symbiont of Datisca glomerata]
BMG5.1 + BD-N 2	F203212.dat	Q20472_S_2_298	178	298	357.716	2	713.418	713.418	-0.564886	0	13.53	0.0443609	177	183	R	AAQLGVR	L		2587	Q20472_S_2.17786.17786.2.dta	WP_013874916.1	phosphoglycerate dehydrogenase [Frankia symbiont of Datisca glomerata]
BMG5.1 + BD-N 2	F203212.dat	Q20472_S_2_301	178	301	357.716	2	713.418	713.418	-0.564886	0	16.32	0.0233346	177	183	R	AAQLGVR	L		2544	Q20472_S_2.17338.17338.2.dta	WP_013874916.1	phosphoglycerate dehydrogenase [Frankia symbiont of Datisca glomerata]
BMG5.1 + BD-N 2	F203212.dat	Q20472_S_2_3083	207	3083	408.235	2	814.456	814.455	0.87666	0	17.16	0.0403849	159	165	K	LVEANLR	L	Deamidated (NQ) [5]	2880	Q20472_S_2.20936.20936.2.dta	WP_013873062.1	DNA-directed RNA polymerase sigma-70 factor [Frankia symbiont of Datisca glomerata]
BMG5.1 + BD-N 2	F203212.dat	Q20472_S_2_3089	69	3089	408.75	2	815.486	815.486	-0.41325	1	29.39	0.0011508	18	24	K	LASELRK	K		3644	Q20472_S_2.30324.30324.2.dta	WP_013873150.1	transcriptional regulator [Frankia symbiont of Datisca glomerata]
BMG5.1 + BD-N 2	F203212.dat	Q20472_S_2_327	178	327	357.716	2	713.418	713.418	-0.144375	0	13.84	0.0413048	177	183	R	AAQLGVR	L		2566	Q20472_S_2.17561.17561.2.dta	WP_013874916.1	phosphoglycerate dehydrogenase [Frankia symbiont of Datisca glomerata]
BMG5.1 + BD-N 2	F203212.dat	Q20472_S_2_3336	6	3336	415.733	2	829.452	829.454	-3.2431	0	15.4	0.0288403	616	622	R	EIELQAK	I		2696	Q20472_S_2.18936.18936.2.dta	WP_013875121.1	DNA-directed RNA polymerase subunit beta' [Frankia symbiont of Datisca glomerata]
BMG5.1 + BD-N 2	F203212.dat	Q20472_S_2_3344	85	3344	415.758	2	829.502	829.502	-0.250753	0	38.13	0.000153815	166	173	R	LSVATLAR	Y		3561	Q20472_S_2.29189.29189.2.dta	WP_013873868.1	alpha/beta hydrolase fold protein [Frankia symbiont of Datisca glomerata]
BMG5.1 + BD-N 2	F203212.dat	Q20472_S_2_3345	85	3345	415.758	2	829.502	829.502	-0.250753	0	43.35	4.62381e-05	166	173	R	LSVATLAR	Y		3550	Q20472_S_2.29040.29040.2.dta	WP_013873868.1	alpha/beta hydrolase fold protein [Frankia symbiont of Datisca glomerata]
BMG5.1 + BD-N 2	F203212.dat	Q20472_S_2_3346	85	3346	415.758	2	829.502	829.502	-0.0337552	0	40.71	8.4918e-05	166	173	R	LSVATLAR	Y		3540	Q20472_S_2.28895.28895.2.dta	WP_013873868.1	alpha/beta hydrolase fold protein [Frankia symbiont of Datisca glomerata]
BMG5.1 + BD-N 2	F203212.dat	Q20472_S_2_3347	3	3347	416.208	2	830.401	830.403	-2.64931	0	16.91	0.0203704	208	214	R	GHLADYR	S		1407	Q20472_S_2.6457.6457.2.dta	WP_013874672.1	Crp/Fnr family transcriptional regulator [Frankia symbiont of Datisca glomerata]
BMG5.1 + BD-N 2	F203212.dat	Q20472_S_2_3348	3	3348	416.209	2	830.403	830.403	-1.1079	0	18.25	0.0149624	208	214	R	GHLADYR	S		3639	Q20472_S_2.30262.30262.2.dta	WP_013874672.1	Crp/Fnr family transcriptional regulator [Frankia symbiont of Datisca glomerata]
BMG5.1 + BD-N 2	F203212.dat	Q20472_S_2_3349	3	3349	416.209	2	830.403	830.403	-0.602117	0	24.41	0.00362243	208	214	R	GHLADYR	S		3650	Q20472_S_2.30426.30426.2.dta	WP_013874672.1	Crp/Fnr family transcriptional regulator [Frankia symbiont of Datisca glomerata]
BMG5.1 + BD-N 2	F203212.dat	Q20472_S_2_335	178	335	357.716	2	713.418	713.418	-0.0602732	0	23.08	0.0049204	177	183	R	AAQLGVR	L		2308	Q20472_S_2.14935.14935.2.dta	WP_013874916.1	phosphoglycerate dehydrogenase [Frankia symbiont of Datisca glomerata]
BMG5.1 + BD-N 2	F203212.dat	Q20472_S_2_3370	69	3370	416.729	2	831.444	831.445	-1.34585	0	37.25	0.000188365	34	41	R	LLAESSGR	S		2450	Q20472_S_2.16373.16373.2.dta	WP_013873150.1	transcriptional regulator [Frankia symbiont of Datisca glomerata]
BMG5.1 + BD-N 2	F203212.dat	Q20472_S_2_3372	69	3372	416.729	2	831.444	831.445	-1.27369	0	28.92	0.00128233	34	41	R	LLAESSGR	S		2639	Q20472_S_2.18336.18336.2.dta	WP_013873150.1	transcriptional regulator [Frankia symbiont of Datisca glomerata]
BMG5.1 + BD-N 2	F203212.dat	Q20472_S_2_3373	69	3373	416.729	2	831.444	831.445	-1.20152	0	46.15	2.42661e-05	34	41	R	LLAESSGR	S		1930	Q20472_S_2.11153.11153.2.dta	WP_013873150.1	transcriptional regulator [Frankia symbiont of Datisca glomerata]
BMG5.1 + BD-N 2	F203212.dat	Q20472_S_2_3374	69	3374	416.729	2	831.444	831.445	-1.20152	0	54.87	3.25837e-06	34	41	R	LLAESSGR	S		1961	Q20472_S_2.11464.11464.2.dta	WP_013873150.1	transcriptional regulator [Frankia symbiont of Datisca glomerata]
BMG5.1 + BD-N 2	F203212.dat	Q20472_S_2_3375	69	3375	416.729	2	831.444	831.445	-1.20152	0	54.83	3.28852e-06	34	41	R	LLAESSGR	S		1889	Q20472_S_2.10746.10746.2.dta	WP_013873150.1	transcriptional regulator [Frankia symbiont of Datisca glomerata]
BMG5.1 + BD-N 2	F203212.dat	Q20472_S_2_3376	69	3376	416.729	2	831.444	831.445	-1.12936	0	51.95	6.38263e-06	34	41	R	LLAESSGR	S		2066	Q20472_S_2.12509.12509.2.dta	WP_013873150.1	transcriptional regulator [Frankia symbiont of Datisca glomerata]
BMG5.1 + BD-N 2	F203212.dat	Q20472_S_2_3377	69	3377	416.729	2	831.444	831.445	-1.12936	0	49.8	1.04713e-05	34	41	R	LLAESSGR	S		2014	Q20472_S_2.11989.11989.2.dta	WP_013873150.1	transcriptional regulator [Frankia symbiont of Datisca glomerata]
BMG5.1 + BD-N 2	F203212.dat	Q20472_S_2_3378	69	3378	416.729	2	831.444	831.445	-1.12936	0	54.78	3.3266e-06	34	41	R	LLAESSGR	S		2159	Q20472_S_2.13441.13441.2.dta	WP_013873150.1	transcriptional regulator [Frankia symbiont of Datisca glomerata]
BMG5.1 + BD-N 2	F203212.dat	Q20472_S_2_3379	69	3379	416.729	2	831.444	831.445	-1.12936	0	54.91	3.22849e-06	34	41	R	LLAESSGR	S		1879	Q20472_S_2.10646.10646.2.dta	WP_013873150.1	transcriptional regulator [Frankia symbiont of Datisca glomerata]
BMG5.1 + BD-N 2	F203212.dat	Q20472_S_2_3380	69	3380	416.729	2	831.444	831.445	-1.12936	0	32.57	0.00055335	34	41	R	LLAESSGR	S		1941	Q20472_S_2.11258.11258.2.dta	WP_013873150.1	transcriptional regulator [Frankia symbiont of Datisca glomerata]
BMG5.1 + BD-N 2	F203212.dat	Q20472_S_2_3381	69	3381	416.729	2	831.444	831.445	-1.12936	0	54.96	3.19154e-06	34	41	R	LLAESSGR	S		1899	Q20472_S_2.10847.10847.2.dta	WP_013873150.1	transcriptional regulator [Frankia symbiont of Datisca glomerata]
BMG5.1 + BD-N 2	F203212.dat	Q20472_S_2_3382	69	3382	416.729	2	831.444	831.445	-1.12936	0	32.87	0.000516416	34	41	R	LLAESSGR	S		2460	Q20472_S_2.16477.16477.2.dta	WP_013873150.1	transcriptional regulator [Frankia symbiont of Datisca glomerata]
BMG5.1 + BD-N 2	F203212.dat	Q20472_S_2_3383	69	3383	416.729	2	831.444	831.445	-1.12936	0	43.86	4.1115e-05	34	41	R	LLAESSGR	S		2107	Q20472_S_2.12920.12920.2.dta	WP_013873150.1	transcriptional regulator [Frankia symbiont of Datisca glomerata]
BMG5.1 + BD-N 2	F203212.dat	Q20472_S_2_3384	69	3384	416.729	2	831.444	831.445	-1.12936	0	41.2	7.58578e-05	34	41	R	LLAESSGR	S		2190	Q20472_S_2.13751.13751.2.dta	WP_013873150.1	transcriptional regulator [Frankia symbiont of Datisca glomerata]
BMG5.1 + BD-N 2	F203212.dat	Q20472_S_2_3385	69	3385	416.729	2	831.444	831.445	-1.12936	0	54.7	3.38844e-06	34	41	R	LLAESSGR	S		2148	Q20472_S_2.13337.13337.2.dta	WP_013873150.1	transcriptional regulator [Frankia symbiont of Datisca glomerata]
BMG5.1 + BD-N 2	F203212.dat	Q20472_S_2_3386	69	3386	416.729	2	831.444	831.445	-1.12936	0	46.02	2.50035e-05	34	41	R	LLAESSGR	S		2242	Q20472_S_2.14264.14264.2.dta	WP_013873150.1	transcriptional regulator [Frankia symbiont of Datisca glomerata]
BMG5.1 + BD-N 2	F203212.dat	Q20472_S_2_3387	69	3387	416.729	2	831.444	831.445	-1.0572	0	41.7	6.76083e-05	34	41	R	LLAESSGR	S		1920	Q20472_S_2.11051.11051.2.dta	WP_013873150.1	transcriptional regulator [Frankia symbiont of Datisca glomerata]
BMG5.1 + BD-N 2	F203212.dat	Q20472_S_2_3388	69	3388	416.729	2	831.444	831.445	-1.0572	0	41.53	7.03072e-05	34	41	R	LLAESSGR	S		2086	Q20472_S_2.12713.12713.2.dta	WP_013873150.1	transcriptional regulator [Frankia symbiont of Datisca glomerata]
BMG5.1 + BD-N 2	F203212.dat	Q20472_S_2_3389	69	3389	416.729	2	831.444	831.445	-1.0572	0	41.41	7.2277e-05	34	41	R	LLAESSGR	S		2221	Q20472_S_2.14059.14059.2.dta	WP_013873150.1	transcriptional regulator [Frankia symbiont of Datisca glomerata]
BMG5.1 + BD-N 2	F203212.dat	Q20472_S_2_3390	69	3390	416.729	2	831.444	831.445	-1.0572	0	41.43	7.19449e-05	34	41	R	LLAESSGR	S		2056	Q20472_S_2.12404.12404.2.dta	WP_013873150.1	transcriptional regulator [Frankia symbiont of Datisca glomerata]
BMG5.1 + BD-N 2	F203212.dat	Q20472_S_2_3391	69	3391	416.729	2	831.444	831.445	-1.0572	0	43.81	4.15911e-05	34	41	R	LLAESSGR	S		2200	Q20472_S_2.13852.13852.2.dta	WP_013873150.1	transcriptional regulator [Frankia symbiont of Datisca glomerata]
BMG5.1 + BD-N 2	F203212.dat	Q20472_S_2_3392	69	3392	416.729	2	831.444	831.445	-1.0572	0	41.2	7.58578e-05	34	41	R	LLAESSGR	S		2180	Q20472_S_2.13645.13645.2.dta	WP_013873150.1	transcriptional regulator [Frankia symbiont of Datisca glomerata]
BMG5.1 + BD-N 2	F203212.dat	Q20472_S_2_3393	69	3393	416.729	2	831.444	831.445	-1.0572	0	41.52	7.04693e-05	34	41	R	LLAESSGR	S		2045	Q20472_S_2.12300.12300.2.dta	WP_013873150.1	transcriptional regulator [Frankia symbiont of Datisca glomerata]
BMG5.1 + BD-N 2	F203212.dat	Q20472_S_2_3394	69	3394	416.729	2	831.444	831.445	-1.0572	0	54.58	3.48337e-06	34	41	R	LLAESSGR	S		2211	Q20472_S_2.13955.13955.2.dta	WP_013873150.1	transcriptional regulator [Frankia symbiont of Datisca glomerata]
BMG5.1 + BD-N 2	F203212.dat	Q20472_S_2_3395	69	3395	416.729	2	831.444	831.445	-1.0572	0	54.74	3.35738e-06	34	41	R	LLAESSGR	S		1972	Q20472_S_2.11568.11568.2.dta	WP_013873150.1	transcriptional regulator [Frankia symbiont of Datisca glomerata]
BMG5.1 + BD-N 2	F203212.dat	Q20472_S_2_3396	69	3396	416.729	2	831.444	831.445	-1.0572	0	42.69	5.3827e-05	34	41	R	LLAESSGR	S		2294	Q20472_S_2.14791.14791.2.dta	WP_013873150.1	transcriptional regulator [Frankia symbiont of Datisca glomerata]
BMG5.1 + BD-N 2	F203212.dat	Q20472_S_2_3397	69	3397	416.729	2	831.444	831.445	-0.985032	0	55.3	2.95121e-06	34	41	R	LLAESSGR	S		1723	Q20472_S_2.9134.9134.2.dta	WP_013873150.1	transcriptional regulator [Frankia symbiont of Datisca glomerata]
BMG5.1 + BD-N 2	F203212.dat	Q20472_S_2_3398	69	3398	416.729	2	831.444	831.445	-0.985032	0	46.24	2.37684e-05	34	41	R	LLAESSGR	S		1692	Q20472_S_2.8847.8847.2.dta	WP_013873150.1	transcriptional regulator [Frankia symbiont of Datisca glomerata]
BMG5.1 + BD-N 2	F203212.dat	Q20472_S_2_3399	69	3399	416.729	2	831.444	831.445	-0.985032	0	55.05	3.12608e-06	34	41	R	LLAESSGR	S		1951	Q20472_S_2.11363.11363.2.dta	WP_013873150.1	transcriptional regulator [Frankia symbiont of Datisca glomerata]
BMG5.1 + BD-N 2	F203212.dat	Q20472_S_2_3400	69	3400	416.729	2	831.444	831.445	-0.985032	0	44.14	3.85478e-05	34	41	R	LLAESSGR	S		1713	Q20472_S_2.9037.9037.2.dta	WP_013873150.1	transcriptional regulator [Frankia symbiont of Datisca glomerata]
BMG5.1 + BD-N 2	F203212.dat	Q20472_S_2_3401	69	3401	416.729	2	831.444	831.445	-0.985032	0	49.86	1.03276e-05	34	41	R	LLAESSGR	S		1909	Q20472_S_2.10948.10948.2.dta	WP_013873150.1	transcriptional regulator [Frankia symbiont of Datisca glomerata]
BMG5.1 + BD-N 2	F203212.dat	Q20472_S_2_3402	69	3402	416.729	2	831.444	831.445	-0.985032	0	22.41	0.00574116	34	41	R	LLAESSGR	S		2231	Q20472_S_2.14163.14163.2.dta	WP_013873150.1	transcriptional regulator [Frankia symbiont of Datisca glomerata]
BMG5.1 + BD-N 2	F203212.dat	Q20472_S_2_3403	69	3403	416.729	2	831.444	831.445	-0.912869	0	41.78	6.63743e-05	34	41	R	LLAESSGR	S		1837	Q20472_S_2.10245.10245.2.dta	WP_013873150.1	transcriptional regulator [Frankia symbiont of Datisca glomerata]
BMG5.1 + BD-N 2	F203212.dat	Q20472_S_2_3404	69	3404	416.729	2	831.444	831.445	-0.912869	0	45.96	2.53513e-05	34	41	R	LLAESSGR	S		2138	Q20472_S_2.13235.13235.2.dta	WP_013873150.1	transcriptional regulator [Frankia symbiont of Datisca glomerata]
BMG5.1 + BD-N 2	F203212.dat	Q20472_S_2_3405	69	3405	416.729	2	831.444	831.445	-0.912869	0	55.08	3.10456e-06	34	41	R	LLAESSGR	S		1775	Q20472_S_2.9634.9634.2.dta	WP_013873150.1	transcriptional regulator [Frankia symbiont of Datisca glomerata]
BMG5.1 + BD-N 2	F203212.dat	Q20472_S_2_3406	69	3406	416.729	2	831.444	831.445	-0.912869	0	42.92	5.10505e-05	34	41	R	LLAESSGR	S		1682	Q20472_S_2.8751.8751.2.dta	WP_013873150.1	transcriptional regulator [Frankia symbiont of Datisca glomerata]
BMG5.1 + BD-N 2	F203212.dat	Q20472_S_2_3407	69	3407	416.729	2	831.444	831.445	-0.912869	0	49.91	1.02094e-05	34	41	R	LLAESSGR	S		1993	Q20472_S_2.11775.11775.2.dta	WP_013873150.1	transcriptional regulator [Frankia symbiont of Datisca glomerata]
BMG5.1 + BD-N 2	F203212.dat	Q20472_S_2_3408	69	3408	416.729	2	831.444	831.445	-0.912869	0	49.81	1.04472e-05	34	41	R	LLAESSGR	S		2035	Q20472_S_2.12197.12197.2.dta	WP_013873150.1	transcriptional regulator [Frankia symbiont of Datisca glomerata]
BMG5.1 + BD-N 2	F203212.dat	Q20472_S_2_3409	69	3409	416.729	2	831.444	831.445	-0.912869	0	31.08	0.00077983	34	41	R	LLAESSGR	S		2347	Q20472_S_2.15322.15322.2.dta	WP_013873150.1	transcriptional regulator [Frankia symbiont of Datisca glomerata]
BMG5.1 + BD-N 2	F203212.dat	Q20472_S_2_341	178	341	357.716	2	713.418	713.418	0.0238289	0	14.85	0.0327341	177	183	R	AAQLGVR	L		2609	Q20472_S_2.18010.18010.2.dta	WP_013874916.1	phosphoglycerate dehydrogenase [Frankia symbiont of Datisca glomerata]
BMG5.1 + BD-N 2	F203212.dat	Q20472_S_2_3410	69	3410	416.729	2	831.444	831.445	-0.912869	0	48.01	1.58125e-05	34	41	R	LLAESSGR	S		1744	Q20472_S_2.9329.9329.2.dta	WP_013873150.1	transcriptional regulator [Frankia symbiont of Datisca glomerata]
BMG5.1 + BD-N 2	F203212.dat	Q20472_S_2_3411	69	3411	416.729	2	831.444	831.445	-0.912869	0	42.78	5.2723e-05	34	41	R	LLAESSGR	S		1702	Q20472_S_2.8943.8943.2.dta	WP_013873150.1	transcriptional regulator [Frankia symbiont of Datisca glomerata]
BMG5.1 + BD-N 2	F203212.dat	Q20472_S_2_3412	69	3412	416.729	2	831.444	831.445	-0.912869	0	54.9	3.23594e-06	34	41	R	LLAESSGR	S		2003	Q20472_S_2.11883.11883.2.dta	WP_013873150.1	transcriptional regulator [Frankia symbiont of Datisca glomerata]
BMG5.1 + BD-N 2	F203212.dat	Q20472_S_2_3413	69	3413	416.729	2	831.444	831.445	-0.912869	0	54.84	3.28095e-06	34	41	R	LLAESSGR	S		1982	Q20472_S_2.11673.11673.2.dta	WP_013873150.1	transcriptional regulator [Frankia symbiont of Datisca glomerata]
BMG5.1 + BD-N 2	F203212.dat	Q20472_S_2_3414	69	3414	416.729	2	831.444	831.445	-0.912869	0	54.77	3.33426e-06	34	41	R	LLAESSGR	S		2024	Q20472_S_2.12093.12093.2.dta	WP_013873150.1	transcriptional regulator [Frankia symbiont of Datisca glomerata]
BMG5.1 + BD-N 2	F203212.dat	Q20472_S_2_3415	69	3415	416.729	2	831.444	831.445	-0.912869	0	43.67	4.29536e-05	34	41	R	LLAESSGR	S		2169	Q20472_S_2.13540.13540.2.dta	WP_013873150.1	transcriptional regulator [Frankia symbiont of Datisca glomerata]
BMG5.1 + BD-N 2	F203212.dat	Q20472_S_2_3416	69	3416	416.729	2	831.444	831.445	-0.912869	0	36.31	0.000233884	34	41	R	LLAESSGR	S		2273	Q20472_S_2.14582.14582.2.dta	WP_013873150.1	transcriptional regulator [Frankia symbiont of Datisca glomerata]
BMG5.1 + BD-N 2	F203212.dat	Q20472_S_2_3417	69	3417	416.729	2	831.444	831.445	-0.912869	0	43.82	4.14954e-05	34	41	R	LLAESSGR	S		2326	Q20472_S_2.15111.15111.2.dta	WP_013873150.1	transcriptional regulator [Frankia symbiont of Datisca glomerata]
BMG5.1 + BD-N 2	F203212.dat	Q20472_S_2_3418	69	3418	416.729	2	831.444	831.445	-0.912869	0	15.27	0.0297167	34	41	R	LLAESSGR	S		2650	Q20472_S_2.18445.18445.2.dta	WP_013873150.1	transcriptional regulator [Frankia symbiont of Datisca glomerata]
BMG5.1 + BD-N 2	F203212.dat	Q20472_S_2_3419	69	3419	416.729	2	831.444	831.445	-0.840705	0	46.79	2.09411e-05	34	41	R	LLAESSGR	S		1733	Q20472_S_2.9232.9232.2.dta	WP_013873150.1	transcriptional regulator [Frankia symbiont of Datisca glomerata]
BMG5.1 + BD-N 2	F203212.dat	Q20472_S_2_3420	69	3420	416.729	2	831.444	831.445	-0.840705	0	44.49	3.55631e-05	34	41	R	LLAESSGR	S		1858	Q20472_S_2.10445.10445.2.dta	WP_013873150.1	transcriptional regulator [Frankia symbiont of Datisca glomerata]
BMG5.1 + BD-N 2	F203212.dat	Q20472_S_2_3421	69	3421	416.729	2	831.444	831.445	-0.840705	0	41.8	6.60693e-05	34	41	R	LLAESSGR	S		1869	Q20472_S_2.10547.10547.2.dta	WP_013873150.1	transcriptional regulator [Frankia symbiont of Datisca glomerata]
BMG5.1 + BD-N 2	F203212.dat	Q20472_S_2_3422	69	3422	416.729	2	831.444	831.445	-0.840705	0	55.25	2.98538e-06	34	41	R	LLAESSGR	S		1848	Q20472_S_2.10346.10346.2.dta	WP_013873150.1	transcriptional regulator [Frankia symbiont of Datisca glomerata]
BMG5.1 + BD-N 2	F203212.dat	Q20472_S_2_3423	69	3423	416.729	2	831.444	831.445	-0.840705	0	43.78	4.18794e-05	34	41	R	LLAESSGR	S		2128	Q20472_S_2.13131.13131.2.dta	WP_013873150.1	transcriptional regulator [Frankia symbiont of Datisca glomerata]
BMG5.1 + BD-N 2	F203212.dat	Q20472_S_2_3424	69	3424	416.729	2	831.444	831.445	-0.840705	0	55	3.16228e-06	34	41	R	LLAESSGR	S		1806	Q20472_S_2.9937.9937.2.dta	WP_013873150.1	transcriptional regulator [Frankia symbiont of Datisca glomerata]
BMG5.1 + BD-N 2	F203212.dat	Q20472_S_2_3425	69	3425	416.729	2	831.444	831.445	-0.840705	0	41.16	7.65597e-05	34	41	R	LLAESSGR	S		2252	Q20472_S_2.14369.14369.2.dta	WP_013873150.1	transcriptional regulator [Frankia symbiont of Datisca glomerata]
BMG5.1 + BD-N 2	F203212.dat	Q20472_S_2_3426	69	3426	416.729	2	831.444	831.445	-0.840705	0	29.8	0.00104713	34	41	R	LLAESSGR	S		2377	Q20472_S_2.15636.15636.2.dta	WP_013873150.1	transcriptional regulator [Frankia symbiont of Datisca glomerata]
BMG5.1 + BD-N 2	F203212.dat	Q20472_S_2_3427	69	3427	416.729	2	831.444	831.445	-0.840705	0	54.96	3.19154e-06	34	41	R	LLAESSGR	S		1816	Q20472_S_2.10039.10039.2.dta	WP_013873150.1	transcriptional regulator [Frankia symbiont of Datisca glomerata]
BMG5.1 + BD-N 2	F203212.dat	Q20472_S_2_3428	69	3428	416.729	2	831.444	831.445	-0.840705	0	38.17	0.000152405	34	41	R	LLAESSGR	S		2304	Q20472_S_2.14898.14898.2.dta	WP_013873150.1	transcriptional regulator [Frankia symbiont of Datisca glomerata]
BMG5.1 + BD-N 2	F203212.dat	Q20472_S_2_3429	69	3429	416.729	2	831.444	831.445	-0.840705	0	39.29	0.000117761	34	41	R	LLAESSGR	S		2388	Q20472_S_2.15741.15741.2.dta	WP_013873150.1	transcriptional regulator [Frankia symbiont of Datisca glomerata]
BMG5.1 + BD-N 2	F203212.dat	Q20472_S_2_3432	69	3432	416.729	2	831.444	831.445	-0.768542	0	46.18	2.40991e-05	34	41	R	LLAESSGR	S		1754	Q20472_S_2.9432.9432.2.dta	WP_013873150.1	transcriptional regulator [Frankia symbiont of Datisca glomerata]
BMG5.1 + BD-N 2	F203212.dat	Q20472_S_2_3433	69	3433	416.729	2	831.444	831.445	-0.768542	0	41.91	6.44169e-05	34	41	R	LLAESSGR	S		1765	Q20472_S_2.9534.9534.2.dta	WP_013873150.1	transcriptional regulator [Frankia symbiont of Datisca glomerata]
BMG5.1 + BD-N 2	F203212.dat	Q20472_S_2_3434	69	3434	416.729	2	831.444	831.445	-0.768542	0	42.65	5.4325e-05	34	41	R	LLAESSGR	S		2097	Q20472_S_2.12816.12816.2.dta	WP_013873150.1	transcriptional regulator [Frankia symbiont of Datisca glomerata]
BMG5.1 + BD-N 2	F203212.dat	Q20472_S_2_3435	69	3435	416.729	2	831.444	831.445	-0.768542	0	50.22	9.50605e-06	34	41	R	LLAESSGR	S		2076	Q20472_S_2.12612.12612.2.dta	WP_013873150.1	transcriptional regulator [Frankia symbiont of Datisca glomerata]
BMG5.1 + BD-N 2	F203212.dat	Q20472_S_2_3436	69	3436	416.729	2	831.444	831.445	-0.768542	0	41.33	7.36207e-05	34	41	R	LLAESSGR	S		2117	Q20472_S_2.13024.13024.2.dta	WP_013873150.1	transcriptional regulator [Frankia symbiont of Datisca glomerata]
BMG5.1 + BD-N 2	F203212.dat	Q20472_S_2_3437	69	3437	416.729	2	831.444	831.445	-0.768542	0	54.99	3.16957e-06	34	41	R	LLAESSGR	S		1827	Q20472_S_2.10143.10143.2.dta	WP_013873150.1	transcriptional regulator [Frankia symbiont of Datisca glomerata]
BMG5.1 + BD-N 2	F203212.dat	Q20472_S_2_3438	69	3438	416.729	2	831.444	831.445	-0.768542	0	54.88	3.25087e-06	34	41	R	LLAESSGR	S		1795	Q20472_S_2.9834.9834.2.dta	WP_013873150.1	transcriptional regulator [Frankia symbiont of Datisca glomerata]
BMG5.1 + BD-N 2	F203212.dat	Q20472_S_2_3439	69	3439	416.729	2	831.444	831.445	-0.768542	0	49.38	1.15345e-05	34	41	R	LLAESSGR	S		2315	Q20472_S_2.15004.15004.2.dta	WP_013873150.1	transcriptional regulator [Frankia symbiont of Datisca glomerata]
BMG5.1 + BD-N 2	F203212.dat	Q20472_S_2_3440	69	3440	416.729	2	831.444	831.445	-0.768542	0	34.81	0.00033037	34	41	R	LLAESSGR	S		2336	Q20472_S_2.15219.15219.2.dta	WP_013873150.1	transcriptional regulator [Frankia symbiont of Datisca glomerata]
BMG5.1 + BD-N 2	F203212.dat	Q20472_S_2_3441	69	3441	416.729	2	831.444	831.445	-0.768542	0	39.02	0.000125314	34	41	R	LLAESSGR	S		2284	Q20472_S_2.14687.14687.2.dta	WP_013873150.1	transcriptional regulator [Frankia symbiont of Datisca glomerata]
BMG5.1 + BD-N 2	F203212.dat	Q20472_S_2_3442	69	3442	416.729	2	831.444	831.445	-0.696378	0	34.77	0.000333426	34	41	R	LLAESSGR	S		2398	Q20472_S_2.15845.15845.2.dta	WP_013873150.1	transcriptional regulator [Frankia symbiont of Datisca glomerata]
BMG5.1 + BD-N 2	F203212.dat	Q20472_S_2_3443	69	3443	416.729	2	831.444	831.445	-0.696378	0	41.21	7.56833e-05	34	41	R	LLAESSGR	S		2263	Q20472_S_2.14478.14478.2.dta	WP_013873150.1	transcriptional regulator [Frankia symbiont of Datisca glomerata]
BMG5.1 + BD-N 2	F203212.dat	Q20472_S_2_3444	69	3444	416.73	2	831.444	831.445	-0.624214	0	52.29	5.90201e-06	34	41	R	LLAESSGR	S		1661	Q20472_S_2.8563.8563.2.dta	WP_013873150.1	transcriptional regulator [Frankia symbiont of Datisca glomerata]
BMG5.1 + BD-N 2	F203212.dat	Q20472_S_2_3445	69	3445	416.73	2	831.444	831.445	-0.624214	0	28.68	0.00135519	34	41	R	LLAESSGR	S		2357	Q20472_S_2.15426.15426.2.dta	WP_013873150.1	transcriptional regulator [Frankia symbiont of Datisca glomerata]
BMG5.1 + BD-N 2	F203212.dat	Q20472_S_2_3447	69	3447	416.73	2	831.445	831.445	-0.552051	0	41.76	6.66807e-05	34	41	R	LLAESSGR	S		1671	Q20472_S_2.8655.8655.2.dta	WP_013873150.1	transcriptional regulator [Frankia symbiont of Datisca glomerata]
BMG5.1 + BD-N 2	F203212.dat	Q20472_S_2_3448	69	3448	416.73	2	831.445	831.445	-0.552051	0	23.61	0.00435512	34	41	R	LLAESSGR	S		2367	Q20472_S_2.15533.15533.2.dta	WP_013873150.1	transcriptional regulator [Frankia symbiont of Datisca glomerata]
BMG5.1 + BD-N 2	F203212.dat	Q20472_S_2_3450	69	3450	416.73	2	831.445	831.445	-0.479887	0	45.17	3.04089e-05	34	41	R	LLAESSGR	S		1640	Q20472_S_2.8366.8366.2.dta	WP_013873150.1	transcriptional regulator [Frankia symbiont of Datisca glomerata]
BMG5.1 + BD-N 2	F203212.dat	Q20472_S_2_3451	69	3451	416.73	2	831.445	831.445	-0.479887	0	50.56	8.79023e-06	34	41	R	LLAESSGR	S		1650	Q20472_S_2.8465.8465.2.dta	WP_013873150.1	transcriptional regulator [Frankia symbiont of Datisca glomerata]
BMG5.1 + BD-N 2	F203212.dat	Q20472_S_2_3452	69	3452	416.73	2	831.445	831.445	-0.479887	0	50.52	8.87156e-06	34	41	R	LLAESSGR	S		1630	Q20472_S_2.8269.8269.2.dta	WP_013873150.1	transcriptional regulator [Frankia symbiont of Datisca glomerata]
BMG5.1 + BD-N 2	F203212.dat	Q20472_S_2_3453	69	3453	416.73	2	831.445	831.445	-0.479887	0	41.05	7.85236e-05	34	41	R	LLAESSGR	S		1785	Q20472_S_2.9733.9733.2.dta	WP_013873150.1	transcriptional regulator [Frankia symbiont of Datisca glomerata]
BMG5.1 + BD-N 2	F203212.dat	Q20472_S_2_3454	69	3454	416.73	2	831.445	831.445	-0.479887	0	29.68	0.00107647	34	41	R	LLAESSGR	S		2419	Q20472_S_2.16054.16054.2.dta	WP_013873150.1	transcriptional regulator [Frankia symbiont of Datisca glomerata]
BMG5.1 + BD-N 2	F203212.dat	Q20472_S_2_3455	69	3455	416.73	2	831.445	831.445	-0.479887	0	43.18	4.80839e-05	34	41	R	LLAESSGR	S		2408	Q20472_S_2.15949.15949.2.dta	WP_013873150.1	transcriptional regulator [Frankia symbiont of Datisca glomerata]
BMG5.1 + BD-N 2	F203212.dat	Q20472_S_2_3457	69	3457	416.73	2	831.445	831.445	-0.407724	0	35.13	0.000306902	34	41	R	LLAESSGR	S		1619	Q20472_S_2.8174.8174.2.dta	WP_013873150.1	transcriptional regulator [Frankia symbiont of Datisca glomerata]
BMG5.1 + BD-N 2	F203212.dat	Q20472_S_2_3458	69	3458	416.73	2	831.445	831.445	-0.407724	0	46.83	2.07491e-05	34	41	R	LLAESSGR	S		1568	Q20472_S_2.7716.7716.2.dta	WP_013873150.1	transcriptional regulator [Frankia symbiont of Datisca glomerata]
BMG5.1 + BD-N 2	F203212.dat	Q20472_S_2_3459	69	3459	416.73	2	831.445	831.445	-0.407724	0	38.89	0.000129122	34	41	R	LLAESSGR	S		2429	Q20472_S_2.16161.16161.2.dta	WP_013873150.1	transcriptional regulator [Frankia symbiont of Datisca glomerata]
BMG5.1 + BD-N 2	F203212.dat	Q20472_S_2_3460	69	3460	416.73	2	831.445	831.445	-0.33556	0	39.81	0.000104472	34	41	R	LLAESSGR	S		1547	Q20472_S_2.7542.7542.2.dta	WP_013873150.1	transcriptional regulator [Frankia symbiont of Datisca glomerata]
BMG5.1 + BD-N 2	F203212.dat	Q20472_S_2_3461	69	3461	416.73	2	831.445	831.445	-0.33556	0	44.42	3.6141e-05	34	41	R	LLAESSGR	S		1558	Q20472_S_2.7630.7630.2.dta	WP_013873150.1	transcriptional regulator [Frankia symbiont of Datisca glomerata]
BMG5.1 + BD-N 2	F203212.dat	Q20472_S_2_3462	69	3462	416.73	2	831.445	831.445	-0.33556	0	45.2	3.01995e-05	34	41	R	LLAESSGR	S		1578	Q20472_S_2.7802.7802.2.dta	WP_013873150.1	transcriptional regulator [Frankia symbiont of Datisca glomerata]
BMG5.1 + BD-N 2	F203212.dat	Q20472_S_2_3463	69	3463	416.73	2	831.445	831.445	-0.33556	0	49	1.25893e-05	34	41	R	LLAESSGR	S		1599	Q20472_S_2.7984.7984.2.dta	WP_013873150.1	transcriptional regulator [Frankia symbiont of Datisca glomerata]
BMG5.1 + BD-N 2	F203212.dat	Q20472_S_2_3464	69	3464	416.73	2	831.445	831.445	-0.33556	0	55.2	3.01995e-06	34	41	R	LLAESSGR	S		1588	Q20472_S_2.7892.7892.2.dta	WP_013873150.1	transcriptional regulator [Frankia symbiont of Datisca glomerata]
BMG5.1 + BD-N 2	F203212.dat	Q20472_S_2_3465	69	3465	416.73	2	831.445	831.445	-0.33556	0	46.93	2.02768e-05	34	41	R	LLAESSGR	S		2440	Q20472_S_2.16268.16268.2.dta	WP_013873150.1	transcriptional regulator [Frankia symbiont of Datisca glomerata]
BMG5.1 + BD-N 2	F203212.dat	Q20472_S_2_3468	69	3468	416.73	2	831.445	831.445	-0.167179	0	55.24	2.99226e-06	34	41	R	LLAESSGR	S		1609	Q20472_S_2.8081.8081.2.dta	WP_013873150.1	transcriptional regulator [Frankia symbiont of Datisca glomerata]
BMG5.1 + BD-N 2	F203212.dat	Q20472_S_2_3469	69	3469	416.73	2	831.445	831.445	-0.167179	0	33.34	0.000463447	34	41	R	LLAESSGR	S		2481	Q20472_S_2.16686.16686.2.dta	WP_013873150.1	transcriptional regulator [Frankia symbiont of Datisca glomerata]
BMG5.1 + BD-N 2	F203212.dat	Q20472_S_2_3470	69	3470	416.73	2	831.445	831.445	-0.0950153	0	32.96	0.000505825	34	41	R	LLAESSGR	S		2471	Q20472_S_2.16582.16582.2.dta	WP_013873150.1	transcriptional regulator [Frankia symbiont of Datisca glomerata]
BMG5.1 + BD-N 2	F203212.dat	Q20472_S_2_3476	69	3476	416.73	2	831.445	831.445	0.193639	0	23.13	0.00486407	34	41	R	LLAESSGR	S		2512	Q20472_S_2.17011.17011.2.dta	WP_013873150.1	transcriptional regulator [Frankia symbiont of Datisca glomerata]
BMG5.1 + BD-N 2	F203212.dat	Q20472_S_2_3477	69	3477	416.73	2	831.445	831.445	0.410129	0	26.38	0.00230144	34	41	R	LLAESSGR	S		2502	Q20472_S_2.16901.16901.2.dta	WP_013873150.1	transcriptional regulator [Frankia symbiont of Datisca glomerata]
BMG5.1 + BD-N 2	F203212.dat	Q20472_S_2_3478	69	3478	416.73	2	831.445	831.445	0.410129	0	40.23	9.48418e-05	34	41	R	LLAESSGR	S		2491	Q20472_S_2.16794.16794.2.dta	WP_013873150.1	transcriptional regulator [Frankia symbiont of Datisca glomerata]
BMG5.1 + BD-N 2	F203212.dat	Q20472_S_2_3479	69	3479	416.73	2	831.445	831.445	0.410129	0	20.28	0.00937562	34	41	R	LLAESSGR	S		2533	Q20472_S_2.17224.17224.2.dta	WP_013873150.1	transcriptional regulator [Frankia symbiont of Datisca glomerata]
BMG5.1 + BD-N 2	F203212.dat	Q20472_S_2_3480	69	3480	416.73	2	831.446	831.445	0.770947	0	44.21	3.79315e-05	34	41	R	LLAESSGR	S		2523	Q20472_S_2.17119.17119.2.dta	WP_013873150.1	transcriptional regulator [Frankia symbiont of Datisca glomerata]
BMG5.1 + BD-N 2	F203212.dat	Q20472_S_2_3481	69	3481	416.73	2	831.446	831.445	0.770947	0	32.96	0.000505825	34	41	R	LLAESSGR	S		2575	Q20472_S_2.17661.17661.2.dta	WP_013873150.1	transcriptional regulator [Frankia symbiont of Datisca glomerata]
BMG5.1 + BD-N 2	F203212.dat	Q20472_S_2_3482	69	3482	416.73	2	831.446	831.445	0.770947	0	31.63	0.000687068	34	41	R	LLAESSGR	S		2564	Q20472_S_2.17549.17549.2.dta	WP_013873150.1	transcriptional regulator [Frankia symbiont of Datisca glomerata]
BMG5.1 + BD-N 2	F203212.dat	Q20472_S_2_3483	69	3483	416.73	2	831.446	831.445	0.84311	0	22.6	0.00549541	34	41	R	LLAESSGR	S		2554	Q20472_S_2.17437.17437.2.dta	WP_013873150.1	transcriptional regulator [Frankia symbiont of Datisca glomerata]
BMG5.1 + BD-N 2	F203212.dat	Q20472_S_2_3484	69	3484	416.73	2	831.446	831.445	0.84311	0	21.72	0.00672977	34	41	R	LLAESSGR	S		2544	Q20472_S_2.17331.17331.2.dta	WP_013873150.1	transcriptional regulator [Frankia symbiont of Datisca glomerata]
BMG5.1 + BD-N 2	F203212.dat	Q20472_S_2_3485	69	3485	416.73	2	831.446	831.445	0.915274	0	30.91	0.000810961	34	41	R	LLAESSGR	S		2596	Q20472_S_2.17876.17876.2.dta	WP_013873150.1	transcriptional regulator [Frankia symbiont of Datisca glomerata]
BMG5.1 + BD-N 2	F203212.dat	Q20472_S_2_3486	69	3486	416.73	2	831.446	831.445	0.987438	0	30.77	0.000837529	34	41	R	LLAESSGR	S		2618	Q20472_S_2.18104.18104.2.dta	WP_013873150.1	transcriptional regulator [Frankia symbiont of Datisca glomerata]
BMG5.1 + BD-N 2	F203212.dat	Q20472_S_2_3489	69	3489	416.73	2	831.446	831.445	1.15582	0	32.89	0.000514044	34	41	R	LLAESSGR	S		2586	Q20472_S_2.17769.17769.2.dta	WP_013873150.1	transcriptional regulator [Frankia symbiont of Datisca glomerata]
BMG5.1 + BD-N 2	F203212.dat	Q20472_S_2_3492	69	3492	416.73	2	831.446	831.445	1.15582	0	21.75	0.00668344	34	41	R	LLAESSGR	S		2707	Q20472_S_2.19046.19046.2.dta	WP_013873150.1	transcriptional regulator [Frankia symbiont of Datisca glomerata]
BMG5.1 + BD-N 2	F203212.dat	Q20472_S_2_3496	69	3496	416.73	2	831.446	831.445	1.30015	0	27.98	0.00159221	34	41	R	LLAESSGR	S		2628	Q20472_S_2.18217.18217.2.dta	WP_013873150.1	transcriptional regulator [Frankia symbiont of Datisca glomerata]
BMG5.1 + BD-N 2	F203212.dat	Q20472_S_2_3497	69	3497	416.73	2	831.446	831.445	1.37231	0	25.48	0.00283139	34	41	R	LLAESSGR	S		2607	Q20472_S_2.17989.17989.2.dta	WP_013873150.1	transcriptional regulator [Frankia symbiont of Datisca glomerata]
BMG5.1 + BD-N 2	F203212.dat	Q20472_S_2_3498	69	3498	416.73	2	831.446	831.445	1.51664	0	23.08	0.0049204	34	41	R	LLAESSGR	S		2682	Q20472_S_2.18784.18784.2.dta	WP_013873150.1	transcriptional regulator [Frankia symbiont of Datisca glomerata]
BMG5.1 + BD-N 2	F203212.dat	Q20472_S_2_3499	69	3499	416.73	2	831.446	831.445	1.66096	0	18	0.0158489	34	41	R	LLAESSGR	S		2660	Q20472_S_2.18556.18556.2.dta	WP_013873150.1	transcriptional regulator [Frankia symbiont of Datisca glomerata]
BMG5.1 + BD-N 2	F203212.dat	Q20472_S_2_3500	69	3500	416.731	2	831.446	831.445	1.73313	0	19.16	0.0121339	34	41	R	LLAESSGR	S		2671	Q20472_S_2.18676.18676.2.dta	WP_013873150.1	transcriptional regulator [Frankia symbiont of Datisca glomerata]
BMG5.1 + BD-N 2	F203212.dat	Q20472_S_2_3503	69	3503	416.731	2	831.447	831.445	2.09394	0	17.37	0.0183231	34	41	R	LLAESSGR	S		2735	Q20472_S_2.19349.19349.2.dta	WP_013873150.1	transcriptional regulator [Frankia symbiont of Datisca glomerata]
BMG5.1 + BD-N 2	F203212.dat	Q20472_S_2_3504	69	3504	416.731	2	831.447	831.445	2.16611	0	23.09	0.00490908	34	41	R	LLAESSGR	S		2692	Q20472_S_2.18891.18891.2.dta	WP_013873150.1	transcriptional regulator [Frankia symbiont of Datisca glomerata]
BMG5.1 + BD-N 2	F203212.dat	Q20472_S_2_3515	8	3515	416.737	2	831.46	831.464	-4.91423	0	21.66	0.00682339	197	203	R	VMQVLSR	R		3340	Q20472_S_2.26263.26263.2.dta	WP_013875507.1	ATP-dependent Clp protease ATP-binding protein [Frankia symbiont of Datisca glomerata]
BMG5.1 + BD-N 2	F203212.dat	Q20472_S_2_3516	8	3516	416.738	2	831.461	831.464	-3.01396	0	24.59	0.00347536	197	203	R	VMQVLSR	R		3328	Q20472_S_2.26122.26122.2.dta	WP_013875507.1	ATP-dependent Clp protease ATP-binding protein [Frankia symbiont of Datisca glomerata]
BMG5.1 + BD-N 2	F203212.dat	Q20472_S_2_3517	8	3517	416.739	2	831.463	831.464	-0.51235	0	18.8	0.0131826	197	203	R	VMQVLSR	R		3351	Q20472_S_2.26404.26404.2.dta	WP_013875507.1	ATP-dependent Clp protease ATP-binding protein [Frankia symbiont of Datisca glomerata]
BMG5.1 + BD-N 2	F203212.dat	Q20472_S_2_3525	105	3525	416.755	2	831.496	831.497	-0.691524	1	27.62	0.00172982	325	332	R	RALAAALF	-		3768	Q20472_S_2.32315.32315.2.dta	WP_013874974.1	co-chaperone YbbN [Frankia symbiont of Datisca glomerata]
BMG5.1 + BD-N 2	F203212.dat	Q20472_S_2_3526	71	3526	417.211	2	832.408	832.411	-3.55834	0	32.32	0.000586138	1	7	-	MDDLLAR	V		3520	Q20472_S_2.28633.28633.2.dta	WP_043607335.1	Crp/Fnr family transcriptional regulator [Frankia symbiont of Datisca glomerata]
BMG5.1 + BD-N 2	F203212.dat	Q20472_S_2_3527	71	3527	417.212	2	832.41	832.411	-1.444	0	46.48	2.24905e-05	1	7	-	MDDLLAR	V		3531	Q20472_S_2.28775.28775.2.dta	WP_043607335.1	Crp/Fnr family transcriptional regulator [Frankia symbiont of Datisca glomerata]
BMG5.1 + BD-N 2	F203212.dat	Q20472_S_2_3548	3	3548	419.237	2	836.46	836.462	-2.29777	0	13.44	0.0452898	215	221	R	SRPQPPR	N		3246	Q20472_S_2.25099.25099.2.dta	WP_013874672.1	Crp/Fnr family transcriptional regulator [Frankia symbiont of Datisca glomerata]
BMG5.1 + BD-N 2	F203212.dat	Q20472_S_2_3552	3	3552	419.237	2	836.46	836.462	-2.15431	0	19.71	0.0106905	215	221	R	SRPQPPR	N		3234	Q20472_S_2.24953.24953.2.dta	WP_013874672.1	Crp/Fnr family transcriptional regulator [Frankia symbiont of Datisca glomerata]
BMG5.1 + BD-N 2	F203212.dat	Q20472_S_2_3559	3	3559	419.238	2	836.462	836.462	0.332352	0	25.3	0.00295121	215	221	R	SRPQPPR	N		3396	Q20472_S_2.26983.26983.2.dta	WP_013874672.1	Crp/Fnr family transcriptional regulator [Frankia symbiont of Datisca glomerata]
BMG5.1 + BD-N 2	F203212.dat	Q20472_S_2_3560	3	3560	419.238	2	836.462	836.462	0.475814	0	18.07	0.0155955	215	221	R	SRPQPPR	N		3409	Q20472_S_2.27155.27155.2.dta	WP_013874672.1	Crp/Fnr family transcriptional regulator [Frankia symbiont of Datisca glomerata]
BMG5.1 + BD-N 2	F203212.dat	Q20472_S_2_3561	3	3561	419.238	2	836.462	836.462	0.619275	0	33.4	0.000457088	215	221	R	SRPQPPR	N		3385	Q20472_S_2.26839.26839.2.dta	WP_013874672.1	Crp/Fnr family transcriptional regulator [Frankia symbiont of Datisca glomerata]
BMG5.1 + BD-N 2	F203212.dat	Q20472_S_2_3562	3	3562	419.238	2	836.462	836.462	0.906198	0	23.89	0.00408319	215	221	R	SRPQPPR	N		3351	Q20472_S_2.26406.26406.2.dta	WP_013874672.1	Crp/Fnr family transcriptional regulator [Frankia symbiont of Datisca glomerata]
BMG5.1 + BD-N 2	F203212.dat	Q20472_S_2_3563	3	3563	419.239	2	836.463	836.462	1.21703	0	18.43	0.0143549	215	221	R	SRPQPPR	N		3373	Q20472_S_2.26696.26696.2.dta	WP_013874672.1	Crp/Fnr family transcriptional regulator [Frankia symbiont of Datisca glomerata]
BMG5.1 + BD-N 2	F203212.dat	Q20472_S_2_3564	3	3564	419.239	2	836.463	836.462	1.28876	0	25.19	0.00302691	215	221	R	SRPQPPR	N		3362	Q20472_S_2.26550.26550.2.dta	WP_013874672.1	Crp/Fnr family transcriptional regulator [Frankia symbiont of Datisca glomerata]
BMG5.1 + BD-N 2	F203212.dat	Q20472_S_2_3565	3	3565	419.239	2	836.463	836.462	1.71915	0	17.88	0.016293	215	221	R	SRPQPPR	N		3434	Q20472_S_2.27480.27480.2.dta	WP_013874672.1	Crp/Fnr family transcriptional regulator [Frankia symbiont of Datisca glomerata]
BMG5.1 + BD-N 2	F203212.dat	Q20472_S_2_3577	3	3577	419.71	2	837.405	837.405	-0.989963	0	32.26	0.000594292	430	436	R	FMGINEK	A		3535	Q20472_S_2.28832.28832.2.dta	WP_013874672.1	Crp/Fnr family transcriptional regulator [Frankia symbiont of Datisca glomerata]
BMG5.1 + BD-N 2	F203212.dat	Q20472_S_2_3578	3	3578	419.71	2	837.405	837.405	-0.60783	0	25.47	0.00283792	430	436	R	FMGINEK	A		3492	Q20472_S_2.28247.28247.2.dta	WP_013874672.1	Crp/Fnr family transcriptional regulator [Frankia symbiont of Datisca glomerata]
BMG5.1 + BD-N 2	F203212.dat	Q20472_S_2_3579	3	3579	419.71	2	837.405	837.405	-0.24958	0	30.51	0.000889201	430	436	R	FMGINEK	A		3513	Q20472_S_2.28537.28537.2.dta	WP_013874672.1	Crp/Fnr family transcriptional regulator [Frankia symbiont of Datisca glomerata]
BMG5.1 + BD-N 2	F203212.dat	Q20472_S_2_3580	3	3580	419.71	2	837.405	837.405	-0.106281	0	46.41	2.2856e-05	430	436	R	FMGINEK	A		3524	Q20472_S_2.28687.28687.2.dta	WP_013874672.1	Crp/Fnr family transcriptional regulator [Frankia symbiont of Datisca glomerata]
BMG5.1 + BD-N 2	F203212.dat	Q20472_S_2_3581	3	3581	419.71	2	837.405	837.405	0.0370191	0	33.38	0.000459198	430	436	R	FMGINEK	A		3502	Q20472_S_2.28391.28391.2.dta	WP_013874672.1	Crp/Fnr family transcriptional regulator [Frankia symbiont of Datisca glomerata]
BMG5.1 + BD-N 2	F203212.dat	Q20472_S_2_3582	3	3582	419.71	2	837.406	837.405	0.323619	0	16.57	0.0220293	430	436	R	FMGINEK	A		2770	Q20472_S_2.19720.19720.2.dta	WP_013874672.1	Crp/Fnr family transcriptional regulator [Frankia symbiont of Datisca glomerata]
BMG5.1 + BD-N 2	F203212.dat	Q20472_S_2_3696	27	3696	422.737	2	843.46	843.46	-0.916463	0	20.15	0.018838	304	311	R	GAGWNVIK	V		3593	Q20472_S_2.29615.29615.2.dta	WP_013873808.1	pyruvate dehydrogenase (acetyl-transferring), homodimeric type [Frankia symbiont of Datisca glomerata]
BMG5.1 + BD-N 2	F203212.dat	Q20472_S_2_3733	33	3733	422.748	2	843.481	843.481	-0.986388	0	18.82	0.0321489	133	139	K	EQLVLSR	E		3263	Q20472_S_2.25296.25296.2.dta	WP_013874822.1	30S ribosomal protein S2 [Frankia symbiont of Datisca glomerata]
BMG5.1 + BD-N 2	F203212.dat	Q20472_S_2_3805	71	3805	423.776	2	845.537	845.537	-0.979259	0	53.35	4.62381e-06	47	54	R	VFVILAGK	V		3736	Q20472_S_2.31806.31806.2.dta	WP_043607335.1	Crp/Fnr family transcriptional regulator [Frankia symbiont of Datisca glomerata]
BMG5.1 + BD-N 2	F203212.dat	Q20472_S_2_3833	20	3833	425.209	2	848.403	848.403	-0.0106082	0	16.73	0.0212324	264	271	K	AWESTAGK	V		1470	Q20472_S_2.6922.6922.2.dta	WP_013875374.1	ABC transporter substrate-binding protein [Frankia symbiont of Datisca glomerata]
BMG5.1 + BD-N 2	F203212.dat	Q20472_S_2_3848	204	3848	425.723	2	849.431	849.434	-4.36879	0	13.5	0.0446684	131	138	K	FVVASDGR	V		2881	Q20472_S_2.20938.20938.2.dta	WP_043603096.1	glutathione peroxidase [Frankia symbiont of Datisca glomerata]
BMG5.1 + BD-N 2	F203212.dat	Q20472_S_2_3855	204	3855	425.724	2	849.433	849.434	-1.28438	0	13.84	0.0413048	131	138	K	FVVASDGR	V		2804	Q20472_S_2.20095.20095.2.dta	WP_043603096.1	glutathione peroxidase [Frankia symbiont of Datisca glomerata]
BMG5.1 + BD-N 2	F203212.dat	Q20472_S_2_3859	204	3859	425.724	2	849.434	849.434	-0.719302	0	13.13	0.0486407	131	138	K	FVVASDGR	V		2848	Q20472_S_2.20573.20573.2.dta	WP_043603096.1	glutathione peroxidase [Frankia symbiont of Datisca glomerata]
BMG5.1 + BD-N 2	F203212.dat	Q20472_S_2_3868	204	3868	425.724	2	849.434	849.434	-0.0600399	0	14.79	0.0331894	131	138	K	FVVASDGR	V		2837	Q20472_S_2.20458.20458.2.dta	WP_043603096.1	glutathione peroxidase [Frankia symbiont of Datisca glomerata]
BMG5.1 + BD-N 2	F203212.dat	Q20472_S_2_3908	242	3908	425.725	2	849.435	849.434	1.18196	0	14.9	0.0323594	164	170	R	YQGEVVR	R		2103	Q20472_S_2.12885.12885.2.dta	WP_013875097.1	50S ribosomal protein L6 [Frankia symbiont of Datisca glomerata]
BMG5.1 + BD-N 2	F203212.dat	Q20472_S_2_3915	242	3915	425.725	2	849.436	849.434	1.39387	0	13.91	0.0406443	164	170	R	YQGEVVR	R		2018	Q20472_S_2.12033.12033.2.dta	WP_013875097.1	50S ribosomal protein L6 [Frankia symbiont of Datisca glomerata]
BMG5.1 + BD-N 2	F203212.dat	Q20472_S_2_3958	3	3958	427.707	2	853.4	853.4	-0.664401	0	23.7	0.0042658	430	436	R	FMGINEK	A	Oxidation (M) [2]	2512	Q20472_S_2.17007.17007.2.dta	WP_013874672.1	Crp/Fnr family transcriptional regulator [Frankia symbiont of Datisca glomerata]
BMG5.1 + BD-N 2	F203212.dat	Q20472_S_2_3959	3	3959	427.707	2	853.4	853.4	-0.430044	0	22.59	0.00550808	430	436	R	FMGINEK	A	Oxidation (M) [2]	2414	Q20472_S_2.16008.16008.2.dta	WP_013874672.1	Crp/Fnr family transcriptional regulator [Frankia symbiont of Datisca glomerata]
BMG5.1 + BD-N 2	F203212.dat	Q20472_S_2_3960	3	3960	427.707	2	853.4	853.4	-0.148816	0	20.37	0.00918333	430	436	R	FMGINEK	A	Oxidation (M) [2]	2460	Q20472_S_2.16471.16471.2.dta	WP_013874672.1	Crp/Fnr family transcriptional regulator [Frankia symbiont of Datisca glomerata]
BMG5.1 + BD-N 2	F203212.dat	Q20472_S_2_3961	3	3961	427.707	2	853.4	853.4	-0.0785095	0	18.6	0.0138038	430	436	R	FMGINEK	A	Oxidation (M) [2]	2535	Q20472_S_2.17249.17249.2.dta	WP_013874672.1	Crp/Fnr family transcriptional regulator [Frankia symbiont of Datisca glomerata]
BMG5.1 + BD-N 2	F203212.dat	Q20472_S_2_3962	3	3962	427.707	2	853.4	853.4	-0.0785095	0	20.14	0.00968278	430	436	R	FMGINEK	A	Oxidation (M) [2]	2524	Q20472_S_2.17129.17129.2.dta	WP_013874672.1	Crp/Fnr family transcriptional regulator [Frankia symbiont of Datisca glomerata]
BMG5.1 + BD-N 2	F203212.dat	Q20472_S_2_3963	3	3963	427.707	2	853.4	853.4	-0.00820248	0	21.39	0.00726106	430	436	R	FMGINEK	A	Oxidation (M) [2]	2487	Q20472_S_2.16748.16748.2.dta	WP_013874672.1	Crp/Fnr family transcriptional regulator [Frankia symbiont of Datisca glomerata]
BMG5.1 + BD-N 2	F203212.dat	Q20472_S_2_398	377	398	358.208	2	714.402	714.402	-1.12402	0	16.42	0.046747	727	733	R	IDGVGVR	R		3247	Q20472_S_2.25107.25107.2.dta	WP_013872535.1	haloacid dehalogenase [Frankia symbiont of Datisca glomerata]
BMG5.1 + BD-N 2	F203212.dat	Q20472_S_2_4091	512	4091	429.245	2	856.475	856.477	-1.64161	0	14.4	0.0363078	33	40	K	VLVEGANR	V		2280	Q20472_S_2.14654.14654.2.dta	WP_043607140.1	50S ribosomal protein L24 [Frankia symbiont of Datisca glomerata]
BMG5.1 + BD-N 2	F203212.dat	Q20472_S_2_4098	512	4098	429.245	2	856.476	856.477	-1.26799	0	14.68	0.0340408	33	40	K	VLVEGANR	V		2230	Q20472_S_2.14149.14149.2.dta	WP_043607140.1	50S ribosomal protein L24 [Frankia symbiont of Datisca glomerata]
BMG5.1 + BD-N 2	F203212.dat	Q20472_S_2_4102	512	4102	429.245	2	856.476	856.477	-1.19793	0	14.69	0.0339625	33	40	K	VLVEGANR	V		2252	Q20472_S_2.14365.14365.2.dta	WP_043607140.1	50S ribosomal protein L24 [Frankia symbiont of Datisca glomerata]
BMG5.1 + BD-N 2	F203212.dat	Q20472_S_2_4114	512	4114	429.245	2	856.476	856.477	-0.777604	0	13.47	0.044978	33	40	K	VLVEGANR	V		2397	Q20472_S_2.15833.15833.2.dta	WP_043607140.1	50S ribosomal protein L24 [Frankia symbiont of Datisca glomerata]
BMG5.1 + BD-N 2	F203212.dat	Q20472_S_2_4124	512	4124	429.246	2	856.477	856.477	0.366618	0	14.2	0.0380189	33	40	K	VLVEGANR	V		2364	Q20472_S_2.15495.15495.2.dta	WP_043607140.1	50S ribosomal protein L24 [Frankia symbiont of Datisca glomerata]
BMG5.1 + BD-N 2	F203212.dat	Q20472_S_2_413	552	413	358.226	2	714.438	714.439	-0.656459	0	23.92	0.00405509	99	105	R	AALALTR	L		3386	Q20472_S_2.26860.26860.2.dta	WP_050803492.1	hypothetical protein [Frankia symbiont of Datisca glomerata]
BMG5.1 + BD-N 2	F203212.dat	Q20472_S_2_415	552	415	358.226	2	714.438	714.439	-0.572477	0	19.6	0.0109648	99	105	R	AALALTR	L		3351	Q20472_S_2.26415.26415.2.dta	WP_050803492.1	hypothetical protein [Frankia symbiont of Datisca glomerata]
BMG5.1 + BD-N 2	F203212.dat	Q20472_S_2_422	608	422	358.706	2	715.397	715.398	-0.932349	0	18.33	0.0146893	230	236	R	IGGSNLR	Q		1642	Q20472_S_2.8381.8381.2.dta	WP_013873870.1	lysophospholipase [Frankia symbiont of Datisca glomerata]
BMG5.1 + BD-N 2	F203212.dat	Q20472_S_2_4256	71	4256	432.732	2	863.449	863.45	-0.991372	0	36.42	0.000228034	199	206	K	ALADFATR	G		3459	Q20472_S_2.27808.27808.2.dta	WP_043607335.1	Crp/Fnr family transcriptional regulator [Frankia symbiont of Datisca glomerata]
BMG5.1 + BD-N 2	F203212.dat	Q20472_S_2_4258	71	4258	432.732	2	863.45	863.45	-0.690254	0	31.37	0.000729458	199	206	K	ALADFATR	G		3494	Q20472_S_2.28282.28282.2.dta	WP_043607335.1	Crp/Fnr family transcriptional regulator [Frankia symbiont of Datisca glomerata]
BMG5.1 + BD-N 2	F203212.dat	Q20472_S_2_4259	71	4259	432.732	2	863.45	863.45	-0.481788	0	36.09	0.000246037	199	206	K	ALADFATR	G		3482	Q20472_S_2.28112.28112.2.dta	WP_043607335.1	Crp/Fnr family transcriptional regulator [Frankia symbiont of Datisca glomerata]
BMG5.1 + BD-N 2	F203212.dat	Q20472_S_2_4265	71	4265	432.732	2	863.45	863.45	-0.273322	0	34.71	0.000338065	199	206	K	ALADFATR	G		3471	Q20472_S_2.27968.27968.2.dta	WP_043607335.1	Crp/Fnr family transcriptional regulator [Frankia symbiont of Datisca glomerata]
BMG5.1 + BD-N 2	F203212.dat	Q20472_S_2_430	8	430	358.706	2	715.398	715.398	1.04697	0	14.04	0.0394457	174	180	R	NLTAAAR	E		1311	Q20472_S_2.5805.5805.2.dta	WP_013875507.1	ATP-dependent Clp protease ATP-binding protein [Frankia symbiont of Datisca glomerata]
BMG5.1 + BD-N 2	F203212.dat	Q20472_S_2_4300	69	4300	433.219	2	864.423	864.424	-1.49464	0	43.51	4.45656e-05	42	48	R	SYGFVHR	I		3669	Q20472_S_2.30720.30720.2.dta	WP_013873150.1	transcriptional regulator [Frankia symbiont of Datisca glomerata]
BMG5.1 + BD-N 2	F203212.dat	Q20472_S_2_4301	69	4301	433.219	2	864.424	864.424	-0.777396	0	46.29	2.34963e-05	42	48	R	SYGFVHR	I		3680	Q20472_S_2.30886.30886.2.dta	WP_013873150.1	transcriptional regulator [Frankia symbiont of Datisca glomerata]
BMG5.1 + BD-N 2	F203212.dat	Q20472_S_2_4302	69	4302	433.22	2	864.425	864.424	1.11982	0	38.95	0.00012735	42	48	R	SYGFVHR	I		2054	Q20472_S_2.12389.12389.2.dta	WP_013873150.1	transcriptional regulator [Frankia symbiont of Datisca glomerata]
BMG5.1 + BD-N 2	F203212.dat	Q20472_S_2_431	8	431	358.707	2	715.398	715.398	1.13084	0	19.47	0.011298	174	180	R	NLTAAAR	E		1301	Q20472_S_2.5739.5739.2.dta	WP_013875507.1	ATP-dependent Clp protease ATP-binding protein [Frankia symbiont of Datisca glomerata]
BMG5.1 + BD-N 2	F203212.dat	Q20472_S_2_4312	488	4312	433.795	2	865.576	865.575	0.701268	0	48.67	1.35831e-05	183	190	R	IPVLGVLR	R		3767	Q20472_S_2.32293.32293.2.dta	WP_013873667.1	cobyrinic acid a,c-diamide synthase [Frankia symbiont of Datisca glomerata]
BMG5.1 + BD-N 2	F203212.dat	Q20472_S_2_432	608	432	358.707	2	715.399	715.398	1.19234	0	13.16	0.0483059	230	236	R	IGGSNLR	Q		1446	Q20472_S_2.6739.6739.2.dta	WP_013873870.1	lysophospholipase [Frankia symbiont of Datisca glomerata]
BMG5.1 + BD-N 2	F203212.dat	Q20472_S_2_4398	81	4398	435.262	2	868.509	868.513	-4.99474	0	17.75	0.016788	240	247	R	LLVNPTGR	F		3341	Q20472_S_2.26282.26282.2.dta	WP_013871986.1	methionine adenosyltransferase [Frankia symbiont of Datisca glomerata]
BMG5.1 + BD-N 2	F203212.dat	Q20472_S_2_4399	81	4399	435.263	2	868.512	868.513	-1.70176	0	24.96	0.00319154	240	247	R	LLVNPTGR	F		3352	Q20472_S_2.26427.26427.2.dta	WP_013871986.1	methionine adenosyltransferase [Frankia symbiont of Datisca glomerata]
BMG5.1 + BD-N 2	F203212.dat	Q20472_S_2_4400	81	4400	435.263	2	868.512	868.513	-1.42542	0	25.47	0.00283792	240	247	R	LLVNPTGR	F		3363	Q20472_S_2.26569.26569.2.dta	WP_013871986.1	methionine adenosyltransferase [Frankia symbiont of Datisca glomerata]
BMG5.1 + BD-N 2	F203212.dat	Q20472_S_2_4401	81	4401	435.263	2	868.512	868.513	-1.12606	0	28.11	0.00154525	240	247	R	LLVNPTGR	F		3387	Q20472_S_2.26867.26867.2.dta	WP_013871986.1	methionine adenosyltransferase [Frankia symbiont of Datisca glomerata]
BMG5.1 + BD-N 2	F203212.dat	Q20472_S_2_4402	81	4402	435.263	2	868.512	868.513	-0.987895	0	31.11	0.000774462	240	247	R	LLVNPTGR	F		3375	Q20472_S_2.26716.26716.2.dta	WP_013871986.1	methionine adenosyltransferase [Frankia symbiont of Datisca glomerata]
BMG5.1 + BD-N 2	F203212.dat	Q20472_S_2_4403	81	4403	435.264	2	868.513	868.513	-0.435227	0	32.6	0.000549541	240	247	R	LLVNPTGR	F		3398	Q20472_S_2.27008.27008.2.dta	WP_013871986.1	methionine adenosyltransferase [Frankia symbiont of Datisca glomerata]
BMG5.1 + BD-N 2	F203212.dat	Q20472_S_2_4404	81	4404	435.264	2	868.514	868.513	1.61425	0	18.93	0.0127938	240	247	R	LLVNPTGR	F		2586	Q20472_S_2.17767.17767.2.dta	WP_013871986.1	methionine adenosyltransferase [Frankia symbiont of Datisca glomerata]
BMG5.1 + BD-N 2	F203212.dat	Q20472_S_2_4406	178	4406	435.282	2	868.55	868.549	0.189972	0	45.8	2.63027e-05	150	157	R	IGLLVAQR	L		3707	Q20472_S_2.31321.31321.2.dta	WP_013874916.1	phosphoglycerate dehydrogenase [Frankia symbiont of Datisca glomerata]
BMG5.1 + BD-N 2	F203212.dat	Q20472_S_2_4554	309	4554	437.741	2	873.467	873.467	0.504885	0	16.57	0.028638	343	351	R	VNVSAATGR	A		1537	Q20472_S_2.7459.7459.2.dta	WP_013873193.1	ribosome biogenesis GTPase Der [Frankia symbiont of Datisca glomerata]
BMG5.1 + BD-N 2	F203212.dat	Q20472_S_2_4556	309	4556	437.741	2	873.468	873.467	1.53526	0	17.17	0.023024	343	351	R	VNVSAATGR	A		1799	Q20472_S_2.9870.9870.2.dta	WP_013873193.1	ribosome biogenesis GTPase Der [Frankia symbiont of Datisca glomerata]
BMG5.1 + BD-N 2	F203212.dat	Q20472_S_2_4570	7	4570	438.734	2	875.453	875.453	-0.665941	0	55.3	2.95121e-06	2	9	M	SVSVTMPR	L		3126	Q20472_S_2.23693.23693.2.dta	WP_043603800.1	dihydrolipoamide succinyltransferase [Frankia symbiont of Datisca glomerata]
BMG5.1 + BD-N 2	F203212.dat	Q20472_S_2_4571	7	4571	438.734	2	875.453	875.453	-0.597405	0	55.16	3.04789e-06	2	9	M	SVSVTMPR	L		3137	Q20472_S_2.23816.23816.2.dta	WP_043603800.1	dihydrolipoamide succinyltransferase [Frankia symbiont of Datisca glomerata]
BMG5.1 + BD-N 2	F203212.dat	Q20472_S_2_4572	7	4572	438.734	2	875.453	875.453	-0.597405	0	31.64	0.000685488	2	9	M	SVSVTMPR	L		3266	Q20472_S_2.25345.25345.2.dta	WP_043603800.1	dihydrolipoamide succinyltransferase [Frankia symbiont of Datisca glomerata]
BMG5.1 + BD-N 2	F203212.dat	Q20472_S_2_4573	7	4573	438.734	2	875.453	875.453	-0.506023	0	55.18	3.03389e-06	2	9	M	SVSVTMPR	L		3104	Q20472_S_2.23444.23444.2.dta	WP_043603800.1	dihydrolipoamide succinyltransferase [Frankia symbiont of Datisca glomerata]
BMG5.1 + BD-N 2	F203212.dat	Q20472_S_2_4574	7	4574	438.734	2	875.453	875.453	-0.506023	0	55.19	3.02691e-06	2	9	M	SVSVTMPR	L		3093	Q20472_S_2.23326.23326.2.dta	WP_043603800.1	dihydrolipoamide succinyltransferase [Frankia symbiont of Datisca glomerata]
BMG5.1 + BD-N 2	F203212.dat	Q20472_S_2_4575	7	4575	438.734	2	875.453	875.453	-0.506023	0	55.15	3.05492e-06	2	9	M	SVSVTMPR	L		3158	Q20472_S_2.24061.24061.2.dta	WP_043603800.1	dihydrolipoamide succinyltransferase [Frankia symbiont of Datisca glomerata]
BMG5.1 + BD-N 2	F203212.dat	Q20472_S_2_4576	7	4576	438.734	2	875.453	875.453	-0.506023	0	55.08	3.10456e-06	2	9	M	SVSVTMPR	L		3169	Q20472_S_2.24190.24190.2.dta	WP_043603800.1	dihydrolipoamide succinyltransferase [Frankia symbiont of Datisca glomerata]
BMG5.1 + BD-N 2	F203212.dat	Q20472_S_2_4577	7	4577	438.734	2	875.453	875.453	-0.506023	0	55.2	3.01995e-06	2	9	M	SVSVTMPR	L		3114	Q20472_S_2.23562.23562.2.dta	WP_043603800.1	dihydrolipoamide succinyltransferase [Frankia symbiont of Datisca glomerata]
BMG5.1 + BD-N 2	F203212.dat	Q20472_S_2_4578	7	4578	438.734	2	875.453	875.453	-0.506023	0	55.21	3.01301e-06	2	9	M	SVSVTMPR	L		3147	Q20472_S_2.23938.23938.2.dta	WP_043603800.1	dihydrolipoamide succinyltransferase [Frankia symbiont of Datisca glomerata]
BMG5.1 + BD-N 2	F203212.dat	Q20472_S_2_4579	7	4579	438.734	2	875.453	875.453	-0.506023	0	54.94	3.20627e-06	2	9	M	SVSVTMPR	L		3180	Q20472_S_2.24323.24323.2.dta	WP_043603800.1	dihydrolipoamide succinyltransferase [Frankia symbiont of Datisca glomerata]
BMG5.1 + BD-N 2	F203212.dat	Q20472_S_2_4580	7	4580	438.734	2	875.453	875.453	-0.506023	0	54.85	3.27341e-06	2	9	M	SVSVTMPR	L		3062	Q20472_S_2.22968.22968.2.dta	WP_043603800.1	dihydrolipoamide succinyltransferase [Frankia symbiont of Datisca glomerata]
BMG5.1 + BD-N 2	F203212.dat	Q20472_S_2_4581	7	4581	438.734	2	875.453	875.453	-0.506023	0	13.8	0.0416869	2	9	M	SVSVTMPR	L		3285	Q20472_S_2.25579.25579.2.dta	WP_043603800.1	dihydrolipoamide succinyltransferase [Frankia symbiont of Datisca glomerata]
BMG5.1 + BD-N 2	F203212.dat	Q20472_S_2_4582	7	4582	438.734	2	875.453	875.453	-0.437488	0	55.07	3.11172e-06	2	9	M	SVSVTMPR	L		3072	Q20472_S_2.23085.23085.2.dta	WP_043603800.1	dihydrolipoamide succinyltransferase [Frankia symbiont of Datisca glomerata]
BMG5.1 + BD-N 2	F203212.dat	Q20472_S_2_4583	7	4583	438.734	2	875.453	875.453	-0.437488	0	41.69	6.77642e-05	2	9	M	SVSVTMPR	L		3028	Q20472_S_2.22591.22591.2.dta	WP_043603800.1	dihydrolipoamide succinyltransferase [Frankia symbiont of Datisca glomerata]
BMG5.1 + BD-N 2	F203212.dat	Q20472_S_2_4584	7	4584	438.734	2	875.453	875.453	-0.368952	0	54.8	3.31131e-06	2	9	M	SVSVTMPR	L		2428	Q20472_S_2.16146.16146.2.dta	WP_043603800.1	dihydrolipoamide succinyltransferase [Frankia symbiont of Datisca glomerata]
BMG5.1 + BD-N 2	F203212.dat	Q20472_S_2_4585	7	4585	438.734	2	875.453	875.453	-0.368952	0	43.72	4.2462e-05	2	9	M	SVSVTMPR	L		3202	Q20472_S_2.24577.24577.2.dta	WP_043603800.1	dihydrolipoamide succinyltransferase [Frankia symbiont of Datisca glomerata]
BMG5.1 + BD-N 2	F203212.dat	Q20472_S_2_4586	7	4586	438.734	2	875.453	875.453	-0.300416	0	55.09	3.09742e-06	2	9	M	SVSVTMPR	L		3083	Q20472_S_2.23207.23207.2.dta	WP_043603800.1	dihydrolipoamide succinyltransferase [Frankia symbiont of Datisca glomerata]
BMG5.1 + BD-N 2	F203212.dat	Q20472_S_2_4587	7	4587	438.734	2	875.453	875.453	-0.300416	0	54.93	3.21366e-06	2	9	M	SVSVTMPR	L		3051	Q20472_S_2.22846.22846.2.dta	WP_043603800.1	dihydrolipoamide succinyltransferase [Frankia symbiont of Datisca glomerata]
BMG5.1 + BD-N 2	F203212.dat	Q20472_S_2_4588	7	4588	438.734	2	875.453	875.453	-0.300416	0	54.64	3.43558e-06	2	9	M	SVSVTMPR	L		3191	Q20472_S_2.24441.24441.2.dta	WP_043603800.1	dihydrolipoamide succinyltransferase [Frankia symbiont of Datisca glomerata]
BMG5.1 + BD-N 2	F203212.dat	Q20472_S_2_4589	7	4589	438.734	2	875.453	875.453	-0.23188	0	39.12	0.000122462	2	9	M	SVSVTMPR	L		3215	Q20472_S_2.24726.24726.2.dta	WP_043603800.1	dihydrolipoamide succinyltransferase [Frankia symbiont of Datisca glomerata]
BMG5.1 + BD-N 2	F203212.dat	Q20472_S_2_4590	7	4590	438.734	2	875.453	875.453	-0.163344	0	37.99	0.000158855	2	9	M	SVSVTMPR	L		3017	Q20472_S_2.22466.22466.2.dta	WP_043603800.1	dihydrolipoamide succinyltransferase [Frankia symbiont of Datisca glomerata]
BMG5.1 + BD-N 2	F203212.dat	Q20472_S_2_4591	7	4591	438.734	2	875.453	875.453	-0.094808	0	25.03	0.00314051	2	9	M	SVSVTMPR	L		3253	Q20472_S_2.25187.25187.2.dta	WP_043603800.1	dihydrolipoamide succinyltransferase [Frankia symbiont of Datisca glomerata]
BMG5.1 + BD-N 2	F203212.dat	Q20472_S_2_4592	7	4592	438.734	2	875.453	875.453	-0.0262721	0	40.25	9.44061e-05	2	9	M	SVSVTMPR	L		3039	Q20472_S_2.22717.22717.2.dta	WP_043603800.1	dihydrolipoamide succinyltransferase [Frankia symbiont of Datisca glomerata]
BMG5.1 + BD-N 2	F203212.dat	Q20472_S_2_4593	7	4593	438.734	2	875.454	875.453	0.384943	0	54.85	3.27341e-06	2	9	M	SVSVTMPR	L		2438	Q20472_S_2.16255.16255.2.dta	WP_043603800.1	dihydrolipoamide succinyltransferase [Frankia symbiont of Datisca glomerata]
BMG5.1 + BD-N 2	F203212.dat	Q20472_S_2_4594	7	4594	438.735	2	875.456	875.453	2.76085	0	24.94	0.00320627	2	9	M	SVSVTMPR	L		2417	Q20472_S_2.16041.16041.2.dta	WP_043603800.1	dihydrolipoamide succinyltransferase [Frankia symbiont of Datisca glomerata]
BMG5.1 + BD-N 2	F203212.dat	Q20472_S_2_4686	309	4686	439.74	2	877.465	877.466	-0.805729	0	14.9	0.0420672	246	253	K	FVDTAGLR	R		3384	Q20472_S_2.26832.26832.2.dta	WP_013873193.1	ribosome biogenesis GTPase Der [Frankia symbiont of Datisca glomerata]
BMG5.1 + BD-N 2	F203212.dat	Q20472_S_2_477	8	477	359.197	2	716.379	716.382	-4.3273	0	17.38	0.0228513	174	180	R	NLTAAAR	E	Deamidated (NQ) [1]	1462	Q20472_S_2.6860.6860.2.dta	WP_013875507.1	ATP-dependent Clp protease ATP-binding protein [Frankia symbiont of Datisca glomerata]
BMG5.1 + BD-N 2	F203212.dat	Q20472_S_2_4770	85	4770	442.289	2	882.564	882.565	-1.33135	0	57.63	1.72584e-06	157	165	R	IAAVALGIR	L		3692	Q20472_S_2.31082.31082.2.dta	WP_013873868.1	alpha/beta hydrolase fold protein [Frankia symbiont of Datisca glomerata]
BMG5.1 + BD-N 2	F203212.dat	Q20472_S_2_478	8	478	359.197	2	716.379	716.382	-4.24355	0	17.2	0.0238183	174	180	R	NLTAAAR	E	Deamidated (NQ) [1]	1414	Q20472_S_2.6502.6502.2.dta	WP_013875507.1	ATP-dependent Clp protease ATP-binding protein [Frankia symbiont of Datisca glomerata]
BMG5.1 + BD-N 2	F203212.dat	Q20472_S_2_479	8	479	359.197	2	716.379	716.382	-4.15979	0	19.77	0.0131798	174	180	R	NLTAAAR	E	Deamidated (NQ) [1]	1342	Q20472_S_2.6004.6004.2.dta	WP_013875507.1	ATP-dependent Clp protease ATP-binding protein [Frankia symbiont of Datisca glomerata]
BMG5.1 + BD-N 2	F203212.dat	Q20472_S_2_4842	3	4842	445.258	2	888.502	888.503	-0.838489	0	45.76	2.65461e-05	18	26	R	LSLSTAAAR	N		3145	Q20472_S_2.23912.23912.2.dta	WP_013874672.1	Crp/Fnr family transcriptional regulator [Frankia symbiont of Datisca glomerata]
BMG5.1 + BD-N 2	F203212.dat	Q20472_S_2_4843	3	4843	445.258	2	888.502	888.503	-0.635901	0	45.99	2.51768e-05	18	26	R	LSLSTAAAR	N		3178	Q20472_S_2.24301.24301.2.dta	WP_013874672.1	Crp/Fnr family transcriptional regulator [Frankia symbiont of Datisca glomerata]
BMG5.1 + BD-N 2	F203212.dat	Q20472_S_2_4844	3	4844	445.259	2	888.502	888.503	-0.433313	0	50.79	8.33681e-06	18	26	R	LSLSTAAAR	N		3156	Q20472_S_2.24045.24045.2.dta	WP_013874672.1	Crp/Fnr family transcriptional regulator [Frankia symbiont of Datisca glomerata]
BMG5.1 + BD-N 2	F203212.dat	Q20472_S_2_4845	3	4845	445.259	2	888.503	888.503	-0.208215	0	45.34	2.92415e-05	18	26	R	LSLSTAAAR	N		3220	Q20472_S_2.24791.24791.2.dta	WP_013874672.1	Crp/Fnr family transcriptional regulator [Frankia symbiont of Datisca glomerata]
BMG5.1 + BD-N 2	F203212.dat	Q20472_S_2_4846	3	4846	445.259	2	888.503	888.503	-0.208215	0	44.08	3.90841e-05	18	26	R	LSLSTAAAR	N		3253	Q20472_S_2.25174.25174.2.dta	WP_013874672.1	Crp/Fnr family transcriptional regulator [Frankia symbiont of Datisca glomerata]
BMG5.1 + BD-N 2	F203212.dat	Q20472_S_2_485	8	485	359.197	2	716.379	716.382	-3.79686	0	17.4	0.0227463	174	180	R	NLTAAAR	E	Deamidated (NQ) [1]	1606	Q20472_S_2.8050.8050.2.dta	WP_013875507.1	ATP-dependent Clp protease ATP-binding protein [Frankia symbiont of Datisca glomerata]
BMG5.1 + BD-N 2	F203212.dat	Q20472_S_2_4852	161	4852	445.777	2	889.539	889.539	0.0719474	0	46.8	2.0893e-05	248	255	K	VLVSIFGR	E		3767	Q20472_S_2.32299.32299.2.dta	WP_013875127.1	transcription termination/antitermination factor NusG [Frankia symbiont of Datisca glomerata]
BMG5.1 + BD-N 2	F203212.dat	Q20472_S_2_486	8	486	359.197	2	716.379	716.382	-3.79686	0	17.61	0.0216725	174	180	R	NLTAAAR	E	Deamidated (NQ) [1]	1452	Q20472_S_2.6780.6780.2.dta	WP_013875507.1	ATP-dependent Clp protease ATP-binding protein [Frankia symbiont of Datisca glomerata]
BMG5.1 + BD-N 2	F203212.dat	Q20472_S_2_4869	371	4869	447.745	2	893.476	893.476	0.392848	0	17.6	0.017378	304	310	R	TWFTALR	E		3760	Q20472_S_2.32179.32179.2.dta	WP_013873216.1	3'-5' exonuclease [Frankia symbiont of Datisca glomerata]
BMG5.1 + BD-N 2	F203212.dat	Q20472_S_2_487	8	487	359.197	2	716.379	716.382	-3.7131	0	17.04	0.0247121	174	180	R	NLTAAAR	E	Deamidated (NQ) [1]	1393	Q20472_S_2.6354.6354.2.dta	WP_013875507.1	ATP-dependent Clp protease ATP-binding protein [Frankia symbiont of Datisca glomerata]
BMG5.1 + BD-N 2	F203212.dat	Q20472_S_2_488	8	488	359.197	2	716.379	716.382	-3.7131	0	16.92	0.0254045	174	180	R	NLTAAAR	E	Deamidated (NQ) [1]	1363	Q20472_S_2.6142.6142.2.dta	WP_013875507.1	ATP-dependent Clp protease ATP-binding protein [Frankia symbiont of Datisca glomerata]
BMG5.1 + BD-N 2	F203212.dat	Q20472_S_2_494	8	494	359.197	2	716.379	716.382	-3.46184	0	17.24	0.0235999	174	180	R	NLTAAAR	E	Deamidated (NQ) [1]	1473	Q20472_S_2.6944.6944.2.dta	WP_013875507.1	ATP-dependent Clp protease ATP-binding protein [Frankia symbiont of Datisca glomerata]
BMG5.1 + BD-N 2	F203212.dat	Q20472_S_2_4967	8	4967	450.733	2	899.452	899.453	-1.23186	0	14.85	0.0327341	412	419	R	MTAPPDLR	E		3058	Q20472_S_2.22934.22934.2.dta	WP_013875507.1	ATP-dependent Clp protease ATP-binding protein [Frankia symbiont of Datisca glomerata]
BMG5.1 + BD-N 2	F203212.dat	Q20472_S_2_4968	8	4968	450.734	2	899.453	899.453	-0.764909	0	21.93	0.0064121	412	419	R	MTAPPDLR	E		3089	Q20472_S_2.23280.23280.2.dta	WP_013875507.1	ATP-dependent Clp protease ATP-binding protein [Frankia symbiont of Datisca glomerata]
BMG5.1 + BD-N 2	F203212.dat	Q20472_S_2_4969	8	4969	450.734	2	899.453	899.453	-0.698202	0	15.42	0.0287078	412	419	R	MTAPPDLR	E		3115	Q20472_S_2.23568.23568.2.dta	WP_013875507.1	ATP-dependent Clp protease ATP-binding protein [Frankia symbiont of Datisca glomerata]
BMG5.1 + BD-N 2	F203212.dat	Q20472_S_2_497	8	497	359.197	2	716.379	716.382	-3.12682	0	17.48	0.0223311	174	180	R	NLTAAAR	E	Deamidated (NQ) [1]	1424	Q20472_S_2.6577.6577.2.dta	WP_013875507.1	ATP-dependent Clp protease ATP-binding protein [Frankia symbiont of Datisca glomerata]
BMG5.1 + BD-N 2	F203212.dat	Q20472_S_2_4970	8	4970	450.734	2	899.453	899.453	-0.475845	0	14.82	0.032961	412	419	R	MTAPPDLR	E		3072	Q20472_S_2.23090.23090.2.dta	WP_013875507.1	ATP-dependent Clp protease ATP-binding protein [Frankia symbiont of Datisca glomerata]
BMG5.1 + BD-N 2	F203212.dat	Q20472_S_2_4972	71	4972	450.761	2	899.508	899.508	0.543631	0	35.4	0.000418185	153	160	K	ALLDLAER	F		3710	Q20472_S_2.31371.31371.2.dta	WP_043607335.1	Crp/Fnr family transcriptional regulator [Frankia symbiont of Datisca glomerata]
BMG5.1 + BD-N 2	F203212.dat	Q20472_S_2_4989	8	4989	450.772	2	899.53	899.53	0.259024	1	15.43	0.0300739	524	531	K	AVSQAIRR	T		3503	Q20472_S_2.28396.28396.2.dta	WP_013875507.1	ATP-dependent Clp protease ATP-binding protein [Frankia symbiont of Datisca glomerata]
BMG5.1 + BD-N 2	F203212.dat	Q20472_S_2_5103	596	5103	452.732	2	903.449	903.448	0.612099	0	13.48	0.0448745	116	122	R	EVIDICR	Q	Carbamidomethyl (C) [6]	3316	Q20472_S_2.25964.25964.2.dta	WP_013873476.1	LLM class F420-dependent oxidoreductase [Frankia symbiont of Datisca glomerata]
BMG5.1 + BD-N 2	F203212.dat	Q20472_S_2_5263	27	5263	457.258	2	912.501	912.503	-2.49972	0	36.14	0.00024322	478	486	R	AALDGTLPR	R		3265	Q20472_S_2.25324.25324.2.dta	WP_013873808.1	pyruvate dehydrogenase (acetyl-transferring), homodimeric type [Frankia symbiont of Datisca glomerata]
BMG5.1 + BD-N 2	F203212.dat	Q20472_S_2_5264	27	5264	457.258	2	912.501	912.503	-1.90794	0	31.02	0.000790679	478	486	R	AALDGTLPR	R		3276	Q20472_S_2.25467.25467.2.dta	WP_013873808.1	pyruvate dehydrogenase (acetyl-transferring), homodimeric type [Frankia symbiont of Datisca glomerata]
BMG5.1 + BD-N 2	F203212.dat	Q20472_S_2_5265	27	5265	457.258	2	912.501	912.503	-1.62301	0	43.47	4.4978e-05	478	486	R	AALDGTLPR	R		3287	Q20472_S_2.25609.25609.2.dta	WP_013873808.1	pyruvate dehydrogenase (acetyl-transferring), homodimeric type [Frankia symbiont of Datisca glomerata]
BMG5.1 + BD-N 2	F203212.dat	Q20472_S_2_5266	27	5266	457.258	2	912.502	912.503	-1.42575	0	39.07	0.00012388	478	486	R	AALDGTLPR	R		3299	Q20472_S_2.25756.25756.2.dta	WP_013873808.1	pyruvate dehydrogenase (acetyl-transferring), homodimeric type [Frankia symbiont of Datisca glomerata]
BMG5.1 + BD-N 2	F203212.dat	Q20472_S_2_5330	370	5330	457.769	2	913.522	913.523	-0.856026	0	15.97	0.0442627	161	169	K	IAPTVAQSK	E		1593	Q20472_S_2.7939.7939.2.dta	WP_013871628.1	iron ABC transporter substrate-binding protein [Frankia symbiont of Datisca glomerata]
BMG5.1 + BD-N 2	F203212.dat	Q20472_S_2_5332	370	5332	457.769	2	913.523	913.523	-0.702774	0	15.18	0.0530931	161	169	K	IAPTVAQSK	E		1649	Q20472_S_2.8454.8454.2.dta	WP_013871628.1	iron ABC transporter substrate-binding protein [Frankia symbiont of Datisca glomerata]
BMG5.1 + BD-N 2	F203212.dat	Q20472_S_2_5394	41	5394	458.745	2	915.476	915.477	-1.92031	0	14.33	0.0405875	57	64	R	QAVTNVER	T		1333	Q20472_S_2.5942.5942.2.dta	WP_013872131.1	molecular chaperone DnaK [Frankia symbiont of Datisca glomerata]
BMG5.1 + BD-N 2	F203212.dat	Q20472_S_2_5554	69	5554	462.231	2	922.448	922.451	-2.6809	0	24.4	0.00363078	26	33	K	YEAGQSIR	L		1859	Q20472_S_2.10455.10455.2.dta	WP_013873150.1	transcriptional regulator [Frankia symbiont of Datisca glomerata]
BMG5.1 + BD-N 2	F203212.dat	Q20472_S_2_5555	69	5555	462.232	2	922.449	922.451	-2.0955	0	27.81	0.00165577	26	33	K	YEAGQSIR	L		1900	Q20472_S_2.10853.10853.2.dta	WP_013873150.1	transcriptional regulator [Frankia symbiont of Datisca glomerata]
BMG5.1 + BD-N 2	F203212.dat	Q20472_S_2_5556	69	5556	462.232	2	922.449	922.451	-2.03046	0	33.69	0.000427563	26	33	K	YEAGQSIR	L		1913	Q20472_S_2.10985.10985.2.dta	WP_013873150.1	transcriptional regulator [Frankia symbiont of Datisca glomerata]
BMG5.1 + BD-N 2	F203212.dat	Q20472_S_2_5557	69	5557	462.232	2	922.449	922.451	-1.96542	0	31.65	0.000683912	26	33	K	YEAGQSIR	L		1869	Q20472_S_2.10556.10556.2.dta	WP_013873150.1	transcriptional regulator [Frankia symbiont of Datisca glomerata]
BMG5.1 + BD-N 2	F203212.dat	Q20472_S_2_5558	69	5558	462.232	2	922.449	922.451	-1.77028	0	17.61	0.017338	26	33	K	YEAGQSIR	L		1889	Q20472_S_2.10744.10744.2.dta	WP_013873150.1	transcriptional regulator [Frankia symbiont of Datisca glomerata]
BMG5.1 + BD-N 2	F203212.dat	Q20472_S_2_5559	69	5559	462.232	2	922.449	922.451	-1.77028	0	24.29	0.00372392	26	33	K	YEAGQSIR	L		1929	Q20472_S_2.11146.11146.2.dta	WP_013873150.1	transcriptional regulator [Frankia symbiont of Datisca glomerata]
BMG5.1 + BD-N 2	F203212.dat	Q20472_S_2_5560	69	5560	462.232	2	922.45	922.451	-0.772941	0	24.55	0.00350752	26	33	K	YEAGQSIR	L		1707	Q20472_S_2.8987.8987.2.dta	WP_013873150.1	transcriptional regulator [Frankia symbiont of Datisca glomerata]
BMG5.1 + BD-N 2	F203212.dat	Q20472_S_2_5561	69	5561	462.232	2	922.45	922.451	-0.772941	0	32.51	0.000561048	26	33	K	YEAGQSIR	L		1728	Q20472_S_2.9179.9179.2.dta	WP_013873150.1	transcriptional regulator [Frankia symbiont of Datisca glomerata]
BMG5.1 + BD-N 2	F203212.dat	Q20472_S_2_5562	69	5562	462.232	2	922.45	922.451	-0.577809	0	39.07	0.00012388	26	33	K	YEAGQSIR	L		1759	Q20472_S_2.9484.9484.2.dta	WP_013873150.1	transcriptional regulator [Frankia symbiont of Datisca glomerata]
BMG5.1 + BD-N 2	F203212.dat	Q20472_S_2_5563	69	5563	462.233	2	922.451	922.451	-0.317632	0	33.37	0.000460257	26	33	K	YEAGQSIR	L		1657	Q20472_S_2.8523.8523.2.dta	WP_013873150.1	transcriptional regulator [Frankia symbiont of Datisca glomerata]
BMG5.1 + BD-N 2	F203212.dat	Q20472_S_2_5635	141	5635	466.216	2	930.417	930.42	-3.19963	0	31.9	0.000645654	26	33	R	SWDAAPER	A		2959	Q20472_S_2.21809.21809.2.dta	WP_013872937.1	heat-shock protein Hsp20 [Frankia symbiont of Datisca glomerata]
BMG5.1 + BD-N 2	F203212.dat	Q20472_S_2_5636	141	5636	466.216	2	930.417	930.42	-2.49027	0	32.45	0.000568853	26	33	R	SWDAAPER	A		2906	Q20472_S_2.21221.21221.2.dta	WP_013872937.1	heat-shock protein Hsp20 [Frankia symbiont of Datisca glomerata]
BMG5.1 + BD-N 2	F203212.dat	Q20472_S_2_5637	141	5637	466.216	2	930.417	930.42	-2.3613	0	25.13	0.00306902	26	33	R	SWDAAPER	A		2928	Q20472_S_2.21466.21466.2.dta	WP_013872937.1	heat-shock protein Hsp20 [Frankia symbiont of Datisca glomerata]
BMG5.1 + BD-N 2	F203212.dat	Q20472_S_2_5638	141	5638	466.216	2	930.418	930.42	-2.10335	0	30.02	0.000995405	26	33	R	SWDAAPER	A		2917	Q20472_S_2.21344.21344.2.dta	WP_013872937.1	heat-shock protein Hsp20 [Frankia symbiont of Datisca glomerata]
BMG5.1 + BD-N 2	F203212.dat	Q20472_S_2_5639	141	5639	466.216	2	930.418	930.42	-1.8884	0	18.58	0.0138676	26	33	R	SWDAAPER	A		2091	Q20472_S_2.12760.12760.2.dta	WP_013872937.1	heat-shock protein Hsp20 [Frankia symbiont of Datisca glomerata]
BMG5.1 + BD-N 2	F203212.dat	Q20472_S_2_5640	141	5640	466.216	2	930.418	930.42	-1.75942	0	26.27	0.00236048	26	33	R	SWDAAPER	A		2883	Q20472_S_2.20966.20966.2.dta	WP_013872937.1	heat-shock protein Hsp20 [Frankia symbiont of Datisca glomerata]
BMG5.1 + BD-N 2	F203212.dat	Q20472_S_2_5641	141	5641	466.216	2	930.418	930.42	-1.63045	0	26.28	0.00235505	26	33	R	SWDAAPER	A		2862	Q20472_S_2.20726.20726.2.dta	WP_013872937.1	heat-shock protein Hsp20 [Frankia symbiont of Datisca glomerata]
BMG5.1 + BD-N 2	F203212.dat	Q20472_S_2_5642	141	5642	466.216	2	930.418	930.42	-1.43699	0	34.09	0.000389942	26	33	R	SWDAAPER	A		2939	Q20472_S_2.21587.21587.2.dta	WP_013872937.1	heat-shock protein Hsp20 [Frankia symbiont of Datisca glomerata]
BMG5.1 + BD-N 2	F203212.dat	Q20472_S_2_5643	141	5643	466.216	2	930.418	930.42	-1.17904	0	28.55	0.00139637	26	33	R	SWDAAPER	A		2384	Q20472_S_2.15699.15699.2.dta	WP_013872937.1	heat-shock protein Hsp20 [Frankia symbiont of Datisca glomerata]
BMG5.1 + BD-N 2	F203212.dat	Q20472_S_2_5644	141	5644	466.216	2	930.418	930.42	-1.17904	0	28.91	0.00128529	26	33	R	SWDAAPER	A		2394	Q20472_S_2.15805.15805.2.dta	WP_013872937.1	heat-shock protein Hsp20 [Frankia symbiont of Datisca glomerata]
BMG5.1 + BD-N 2	F203212.dat	Q20472_S_2_5645	141	5645	466.217	2	930.418	930.42	-1.11455	0	25.62	0.00274157	26	33	R	SWDAAPER	A		2373	Q20472_S_2.15592.15592.2.dta	WP_013872937.1	heat-shock protein Hsp20 [Frankia symbiont of Datisca glomerata]
BMG5.1 + BD-N 2	F203212.dat	Q20472_S_2_5646	141	5646	466.217	2	930.419	930.42	-1.05006	0	34.78	0.00033266	26	33	R	SWDAAPER	A		2331	Q20472_S_2.15164.15164.2.dta	WP_013872937.1	heat-shock protein Hsp20 [Frankia symbiont of Datisca glomerata]
BMG5.1 + BD-N 2	F203212.dat	Q20472_S_2_5647	141	5647	466.217	2	930.419	930.42	-1.05006	0	26.7	0.00213796	26	33	R	SWDAAPER	A		2796	Q20472_S_2.20005.20005.2.dta	WP_013872937.1	heat-shock protein Hsp20 [Frankia symbiont of Datisca glomerata]
BMG5.1 + BD-N 2	F203212.dat	Q20472_S_2_5648	141	5648	466.217	2	930.419	930.42	-0.92109	0	30.91	0.000810961	26	33	R	SWDAAPER	A		2404	Q20472_S_2.15910.15910.2.dta	WP_013872937.1	heat-shock protein Hsp20 [Frankia symbiont of Datisca glomerata]
BMG5.1 + BD-N 2	F203212.dat	Q20472_S_2_5649	141	5649	466.217	2	930.419	930.42	-0.856603	0	27.82	0.00165196	26	33	R	SWDAAPER	A		2828	Q20472_S_2.20357.20357.2.dta	WP_013872937.1	heat-shock protein Hsp20 [Frankia symbiont of Datisca glomerata]
BMG5.1 + BD-N 2	F203212.dat	Q20472_S_2_5650	141	5650	466.217	2	930.419	930.42	-0.792116	0	25.71	0.00268534	26	33	R	SWDAAPER	A		2807	Q20472_S_2.20122.20122.2.dta	WP_013872937.1	heat-shock protein Hsp20 [Frankia symbiont of Datisca glomerata]
BMG5.1 + BD-N 2	F203212.dat	Q20472_S_2_5651	141	5651	466.217	2	930.419	930.42	-0.641646	0	28.2	0.00151356	26	33	R	SWDAAPER	A		2488	Q20472_S_2.16764.16764.2.dta	WP_013872937.1	heat-shock protein Hsp20 [Frankia symbiont of Datisca glomerata]
BMG5.1 + BD-N 2	F203212.dat	Q20472_S_2_5652	141	5652	466.217	2	930.419	930.42	-0.577159	0	29.66	0.00108143	26	33	R	SWDAAPER	A		2456	Q20472_S_2.16439.16439.2.dta	WP_013872937.1	heat-shock protein Hsp20 [Frankia symbiont of Datisca glomerata]
BMG5.1 + BD-N 2	F203212.dat	Q20472_S_2_5653	141	5653	466.217	2	930.419	930.42	-0.512672	0	26.96	0.00201372	26	33	R	SWDAAPER	A		2044	Q20472_S_2.12292.12292.2.dta	WP_013872937.1	heat-shock protein Hsp20 [Frankia symbiont of Datisca glomerata]
BMG5.1 + BD-N 2	F203212.dat	Q20472_S_2_5654	141	5654	466.217	2	930.419	930.42	-0.448185	0	37.18	0.000191426	26	33	R	SWDAAPER	A		2320	Q20472_S_2.15054.15054.2.dta	WP_013872937.1	heat-shock protein Hsp20 [Frankia symbiont of Datisca glomerata]
BMG5.1 + BD-N 2	F203212.dat	Q20472_S_2_5655	141	5655	466.217	2	930.419	930.42	-0.448185	0	28.57	0.00138995	26	33	R	SWDAAPER	A		2562	Q20472_S_2.17521.17521.2.dta	WP_013872937.1	heat-shock protein Hsp20 [Frankia symbiont of Datisca glomerata]
BMG5.1 + BD-N 2	F203212.dat	Q20472_S_2_5656	141	5656	466.217	2	930.419	930.42	-0.448185	0	27.17	0.00191867	26	33	R	SWDAAPER	A		2604	Q20472_S_2.17957.17957.2.dta	WP_013872937.1	heat-shock protein Hsp20 [Frankia symbiont of Datisca glomerata]
BMG5.1 + BD-N 2	F203212.dat	Q20472_S_2_5657	141	5657	466.217	2	930.419	930.42	-0.448185	0	27.03	0.00198153	26	33	R	SWDAAPER	A		2699	Q20472_S_2.18969.18969.2.dta	WP_013872937.1	heat-shock protein Hsp20 [Frankia symbiont of Datisca glomerata]
BMG5.1 + BD-N 2	F203212.dat	Q20472_S_2_5658	141	5658	466.217	2	930.419	930.42	-0.383698	0	24.58	0.00348337	26	33	R	SWDAAPER	A		2298	Q20472_S_2.14834.14834.2.dta	WP_013872937.1	heat-shock protein Hsp20 [Frankia symbiont of Datisca glomerata]
BMG5.1 + BD-N 2	F203212.dat	Q20472_S_2_5659	141	5659	466.217	2	930.419	930.42	-0.383698	0	29.17	0.0012106	26	33	R	SWDAAPER	A		2850	Q20472_S_2.20594.20594.2.dta	WP_013872937.1	heat-shock protein Hsp20 [Frankia symbiont of Datisca glomerata]
BMG5.1 + BD-N 2	F203212.dat	Q20472_S_2_5660	141	5660	466.217	2	930.419	930.42	-0.383698	0	26.48	0.00224905	26	33	R	SWDAAPER	A		2839	Q20472_S_2.20476.20476.2.dta	WP_013872937.1	heat-shock protein Hsp20 [Frankia symbiont of Datisca glomerata]
BMG5.1 + BD-N 2	F203212.dat	Q20472_S_2_5661	141	5661	466.217	2	930.419	930.42	-0.383698	0	27.04	0.00197697	26	33	R	SWDAAPER	A		2742	Q20472_S_2.19425.19425.2.dta	WP_013872937.1	heat-shock protein Hsp20 [Frankia symbiont of Datisca glomerata]
BMG5.1 + BD-N 2	F203212.dat	Q20472_S_2_5662	141	5662	466.217	2	930.419	930.42	-0.383698	0	27.23	0.00189234	26	33	R	SWDAAPER	A		2678	Q20472_S_2.18745.18745.2.dta	WP_013872937.1	heat-shock protein Hsp20 [Frankia symbiont of Datisca glomerata]
BMG5.1 + BD-N 2	F203212.dat	Q20472_S_2_5663	141	5663	466.217	2	930.419	930.42	-0.383698	0	26.71	0.00213304	26	33	R	SWDAAPER	A		2785	Q20472_S_2.19888.19888.2.dta	WP_013872937.1	heat-shock protein Hsp20 [Frankia symbiont of Datisca glomerata]
BMG5.1 + BD-N 2	F203212.dat	Q20472_S_2_5664	141	5664	466.217	2	930.419	930.42	-0.383698	0	28.58	0.00138676	26	33	R	SWDAAPER	A		2614	Q20472_S_2.18068.18068.2.dta	WP_013872937.1	heat-shock protein Hsp20 [Frankia symbiont of Datisca glomerata]
BMG5.1 + BD-N 2	F203212.dat	Q20472_S_2_5665	141	5665	466.217	2	930.419	930.42	-0.383698	0	23.43	0.00453942	26	33	R	SWDAAPER	A		2818	Q20472_S_2.20241.20241.2.dta	WP_013872937.1	heat-shock protein Hsp20 [Frankia symbiont of Datisca glomerata]
BMG5.1 + BD-N 2	F203212.dat	Q20472_S_2_5666	141	5666	466.217	2	930.419	930.42	-0.319211	0	29.52	0.00111686	26	33	R	SWDAAPER	A		2034	Q20472_S_2.12187.12187.2.dta	WP_013872937.1	heat-shock protein Hsp20 [Frankia symbiont of Datisca glomerata]
BMG5.1 + BD-N 2	F203212.dat	Q20472_S_2_5667	141	5667	466.217	2	930.419	930.42	-0.319211	0	28.63	0.00137088	26	33	R	SWDAAPER	A		2362	Q20472_S_2.15483.15483.2.dta	WP_013872937.1	heat-shock protein Hsp20 [Frankia symbiont of Datisca glomerata]
BMG5.1 + BD-N 2	F203212.dat	Q20472_S_2_5668	141	5668	466.217	2	930.419	930.42	-0.319211	0	29.6	0.00109648	26	33	R	SWDAAPER	A		2446	Q20472_S_2.16334.16334.2.dta	WP_013872937.1	heat-shock protein Hsp20 [Frankia symbiont of Datisca glomerata]
BMG5.1 + BD-N 2	F203212.dat	Q20472_S_2_5669	141	5669	466.217	2	930.419	930.42	-0.319211	0	27.07	0.00196336	26	33	R	SWDAAPER	A		2689	Q20472_S_2.18855.18855.2.dta	WP_013872937.1	heat-shock protein Hsp20 [Frankia symbiont of Datisca glomerata]
BMG5.1 + BD-N 2	F203212.dat	Q20472_S_2_5670	141	5670	466.217	2	930.419	930.42	-0.319211	0	27.27	0.00187499	26	33	R	SWDAAPER	A		2572	Q20472_S_2.17628.17628.2.dta	WP_013872937.1	heat-shock protein Hsp20 [Frankia symbiont of Datisca glomerata]
BMG5.1 + BD-N 2	F203212.dat	Q20472_S_2_5671	141	5671	466.217	2	930.419	930.42	-0.254724	0	31.29	0.000743019	26	33	R	SWDAAPER	A		2477	Q20472_S_2.16653.16653.2.dta	WP_013872937.1	heat-shock protein Hsp20 [Frankia symbiont of Datisca glomerata]
BMG5.1 + BD-N 2	F203212.dat	Q20472_S_2_5672	141	5672	466.217	2	930.419	930.42	-0.254724	0	25.56	0.00277971	26	33	R	SWDAAPER	A		2341	Q20472_S_2.15270.15270.2.dta	WP_013872937.1	heat-shock protein Hsp20 [Frankia symbiont of Datisca glomerata]
BMG5.1 + BD-N 2	F203212.dat	Q20472_S_2_5673	141	5673	466.217	2	930.419	930.42	-0.190237	0	29.71	0.00106905	26	33	R	SWDAAPER	A		2467	Q20472_S_2.16544.16544.2.dta	WP_013872937.1	heat-shock protein Hsp20 [Frankia symbiont of Datisca glomerata]
BMG5.1 + BD-N 2	F203212.dat	Q20472_S_2_5674	141	5674	466.217	2	930.419	930.42	-0.190237	0	24.08	0.00390841	26	33	R	SWDAAPER	A		2894	Q20472_S_2.21089.21089.2.dta	WP_013872937.1	heat-shock protein Hsp20 [Frankia symbiont of Datisca glomerata]
BMG5.1 + BD-N 2	F203212.dat	Q20472_S_2_5675	141	5675	466.217	2	930.419	930.42	-0.190237	0	29.61	0.00109396	26	33	R	SWDAAPER	A		2509	Q20472_S_2.16979.16979.2.dta	WP_013872937.1	heat-shock protein Hsp20 [Frankia symbiont of Datisca glomerata]
BMG5.1 + BD-N 2	F203212.dat	Q20472_S_2_5676	141	5676	466.217	2	930.419	930.42	-0.190237	0	27.55	0.00175792	26	33	R	SWDAAPER	A		2057	Q20472_S_2.12423.12423.2.dta	WP_013872937.1	heat-shock protein Hsp20 [Frankia symbiont of Datisca glomerata]
BMG5.1 + BD-N 2	F203212.dat	Q20472_S_2_5677	141	5677	466.217	2	930.419	930.42	-0.190237	0	26.01	0.00250611	26	33	R	SWDAAPER	A		2636	Q20472_S_2.18302.18302.2.dta	WP_013872937.1	heat-shock protein Hsp20 [Frankia symbiont of Datisca glomerata]
BMG5.1 + BD-N 2	F203212.dat	Q20472_S_2_5678	141	5678	466.217	2	930.419	930.42	-0.190237	0	26.05	0.00248313	26	33	R	SWDAAPER	A		2667	Q20472_S_2.18632.18632.2.dta	WP_013872937.1	heat-shock protein Hsp20 [Frankia symbiont of Datisca glomerata]
BMG5.1 + BD-N 2	F203212.dat	Q20472_S_2_5679	141	5679	466.217	2	930.419	930.42	-0.12575	0	27.5	0.00177828	26	33	R	SWDAAPER	A		2425	Q20472_S_2.16121.16121.2.dta	WP_013872937.1	heat-shock protein Hsp20 [Frankia symbiont of Datisca glomerata]
BMG5.1 + BD-N 2	F203212.dat	Q20472_S_2_5680	141	5680	466.217	2	930.419	930.42	-0.12575	0	29.74	0.0010617	26	33	R	SWDAAPER	A		2499	Q20472_S_2.16870.16870.2.dta	WP_013872937.1	heat-shock protein Hsp20 [Frankia symbiont of Datisca glomerata]
BMG5.1 + BD-N 2	F203212.dat	Q20472_S_2_5681	141	5681	466.217	2	930.419	930.42	-0.12575	0	28.53	0.00140281	26	33	R	SWDAAPER	A		2583	Q20472_S_2.17738.17738.2.dta	WP_013872937.1	heat-shock protein Hsp20 [Frankia symbiont of Datisca glomerata]
BMG5.1 + BD-N 2	F203212.dat	Q20472_S_2_5682	141	5682	466.217	2	930.419	930.42	-0.0612627	0	24.21	0.00379315	26	33	R	SWDAAPER	A		2872	Q20472_S_2.20846.20846.2.dta	WP_013872937.1	heat-shock protein Hsp20 [Frankia symbiont of Datisca glomerata]
BMG5.1 + BD-N 2	F203212.dat	Q20472_S_2_5683	141	5683	466.217	2	930.419	930.42	-0.0612627	0	26.98	0.00200447	26	33	R	SWDAAPER	A		2775	Q20472_S_2.19773.19773.2.dta	WP_013872937.1	heat-shock protein Hsp20 [Frankia symbiont of Datisca glomerata]
BMG5.1 + BD-N 2	F203212.dat	Q20472_S_2_5684	141	5684	466.217	2	930.419	930.42	-0.0612627	0	27.25	0.00188365	26	33	R	SWDAAPER	A		2593	Q20472_S_2.17849.17849.2.dta	WP_013872937.1	heat-shock protein Hsp20 [Frankia symbiont of Datisca glomerata]
BMG5.1 + BD-N 2	F203212.dat	Q20472_S_2_5685	141	5685	466.217	2	930.42	930.42	0.00322435	0	29.72	0.0010666	26	33	R	SWDAAPER	A		2520	Q20472_S_2.17090.17090.2.dta	WP_013872937.1	heat-shock protein Hsp20 [Frankia symbiont of Datisca glomerata]
BMG5.1 + BD-N 2	F203212.dat	Q20472_S_2_5686	141	5686	466.217	2	930.42	930.42	0.00322435	0	29.85	0.00103514	26	33	R	SWDAAPER	A		2541	Q20472_S_2.17302.17302.2.dta	WP_013872937.1	heat-shock protein Hsp20 [Frankia symbiont of Datisca glomerata]
BMG5.1 + BD-N 2	F203212.dat	Q20472_S_2_5687	141	5687	466.217	2	930.42	930.42	0.00322435	0	28.55	0.00139637	26	33	R	SWDAAPER	A		2551	Q20472_S_2.17409.17409.2.dta	WP_013872937.1	heat-shock protein Hsp20 [Frankia symbiont of Datisca glomerata]
BMG5.1 + BD-N 2	F203212.dat	Q20472_S_2_5688	141	5688	466.217	2	930.42	930.42	0.00322435	0	27.24	0.00188799	26	33	R	SWDAAPER	A		2646	Q20472_S_2.18412.18412.2.dta	WP_013872937.1	heat-shock protein Hsp20 [Frankia symbiont of Datisca glomerata]
BMG5.1 + BD-N 2	F203212.dat	Q20472_S_2_5689	141	5689	466.217	2	930.42	930.42	0.00322435	0	28.54	0.00139959	26	33	R	SWDAAPER	A		2625	Q20472_S_2.18184.18184.2.dta	WP_013872937.1	heat-shock protein Hsp20 [Frankia symbiont of Datisca glomerata]
BMG5.1 + BD-N 2	F203212.dat	Q20472_S_2_5690	141	5690	466.217	2	930.42	930.42	0.00322435	0	26.85	0.00206538	26	33	R	SWDAAPER	A		2753	Q20472_S_2.19538.19538.2.dta	WP_013872937.1	heat-shock protein Hsp20 [Frankia symbiont of Datisca glomerata]
BMG5.1 + BD-N 2	F203212.dat	Q20472_S_2_5691	141	5691	466.217	2	930.42	930.42	0.00322435	0	27.21	0.00190108	26	33	R	SWDAAPER	A		2657	Q20472_S_2.18523.18523.2.dta	WP_013872937.1	heat-shock protein Hsp20 [Frankia symbiont of Datisca glomerata]
BMG5.1 + BD-N 2	F203212.dat	Q20472_S_2_5692	141	5692	466.217	2	930.42	930.42	0.00322435	0	26.89	0.00204644	26	33	R	SWDAAPER	A		2731	Q20472_S_2.19309.19309.2.dta	WP_013872937.1	heat-shock protein Hsp20 [Frankia symbiont of Datisca glomerata]
BMG5.1 + BD-N 2	F203212.dat	Q20472_S_2_5693	141	5693	466.217	2	930.42	930.42	0.0677114	0	29.89	0.00102565	26	33	R	SWDAAPER	A		2530	Q20472_S_2.17195.17195.2.dta	WP_013872937.1	heat-shock protein Hsp20 [Frankia symbiont of Datisca glomerata]
BMG5.1 + BD-N 2	F203212.dat	Q20472_S_2_5694	141	5694	466.217	2	930.42	930.42	0.0677114	0	26.92	0.00203236	26	33	R	SWDAAPER	A		2721	Q20472_S_2.19198.19198.2.dta	WP_013872937.1	heat-shock protein Hsp20 [Frankia symbiont of Datisca glomerata]
BMG5.1 + BD-N 2	F203212.dat	Q20472_S_2_5695	141	5695	466.217	2	930.42	930.42	0.132198	0	28.13	0.00153815	26	33	R	SWDAAPER	A		2710	Q20472_S_2.19084.19084.2.dta	WP_013872937.1	heat-shock protein Hsp20 [Frankia symbiont of Datisca glomerata]
BMG5.1 + BD-N 2	F203212.dat	Q20472_S_2_5696	141	5696	466.217	2	930.42	930.42	0.132198	0	27.13	0.00193642	26	33	R	SWDAAPER	A		2764	Q20472_S_2.19655.19655.2.dta	WP_013872937.1	heat-shock protein Hsp20 [Frankia symbiont of Datisca glomerata]
BMG5.1 + BD-N 2	F203212.dat	Q20472_S_2_5697	141	5697	466.217	2	930.42	930.42	0.196685	0	25.51	0.0028119	26	33	R	SWDAAPER	A		2436	Q20472_S_2.16227.16227.2.dta	WP_013872937.1	heat-shock protein Hsp20 [Frankia symbiont of Datisca glomerata]
BMG5.1 + BD-N 2	F203212.dat	Q20472_S_2_5698	141	5698	466.217	2	930.42	930.42	0.261173	0	26.72	0.00212814	26	33	R	SWDAAPER	A		2352	Q20472_S_2.15374.15374.2.dta	WP_013872937.1	heat-shock protein Hsp20 [Frankia symbiont of Datisca glomerata]
BMG5.1 + BD-N 2	F203212.dat	Q20472_S_2_5699	141	5699	466.217	2	930.42	930.42	0.390147	0	26.51	0.00223357	26	33	R	SWDAAPER	A		2309	Q20472_S_2.14939.14939.2.dta	WP_013872937.1	heat-shock protein Hsp20 [Frankia symbiont of Datisca glomerata]
BMG5.1 + BD-N 2	F203212.dat	Q20472_S_2_5700	141	5700	466.217	2	930.42	930.42	0.390147	0	27.88	0.0016293	26	33	R	SWDAAPER	A		2415	Q20472_S_2.16015.16015.2.dta	WP_013872937.1	heat-shock protein Hsp20 [Frankia symbiont of Datisca glomerata]
BMG5.1 + BD-N 2	F203212.dat	Q20472_S_2_5707	69	5707	466.264	2	930.513	930.513	-0.13326	1	43.9	5.49963e-05	16	23	R	DKLASELR	K		3620	Q20472_S_2.29985.29985.2.dta	WP_013873150.1	transcriptional regulator [Frankia symbiont of Datisca glomerata]
BMG5.1 + BD-N 2	F203212.dat	Q20472_S_2_5845	142	5845	467.751	2	933.488	933.488	-0.271027	0	13.78	0.0418794	17	26	K	VLTSAGSSGR	F		1372	Q20472_S_2.6204.6204.2.dta	WP_013875567.1	MULTISPECIES: hypothetical protein [Frankia]
BMG5.1 + BD-N 2	F203212.dat	Q20472_S_2_5852	142	5852	467.751	2	933.488	933.488	0.0503488	0	13.59	0.0437522	17	26	K	VLTSAGSSGR	F		1474	Q20472_S_2.6953.6953.2.dta	WP_013875567.1	MULTISPECIES: hypothetical protein [Frankia]
BMG5.1 + BD-N 2	F203212.dat	Q20472_S_2_5855	318	5855	467.753	2	933.492	933.492	0.159616	0	34.44	0.000359749	128	135	R	ALFLEADR	M		3710	Q20472_S_2.31382.31382.2.dta	WP_013872398.1	peptidase M16 [Frankia symbiont of Datisca glomerata]
BMG5.1 + BD-N 2	F203212.dat	Q20472_S_2_5931	302	5931	470.73	2	939.445	939.445	-0.0532229	0	58.56	1.39316e-06	205	212	R	FGADDFLR	E		3735	Q20472_S_2.31783.31783.2.dta	WP_013873237.1	ATPase [Frankia symbiont of Datisca glomerata]
BMG5.1 + BD-N 2	F203212.dat	Q20472_S_2_6246	8	6246	474.735	2	947.455	947.456	-0.649107	0	15.09	0.0309742	496	503	K	LTEEETAR	L		1055	Q20472_S_2.4476.4476.2.dta	WP_013875507.1	ATP-dependent Clp protease ATP-binding protein [Frankia symbiont of Datisca glomerata]
BMG5.1 + BD-N 2	F203212.dat	Q20472_S_2_6247	8	6247	474.735	2	947.456	947.456	-0.438015	0	20.82	0.00827942	496	503	K	LTEEETAR	L		1065	Q20472_S_2.4523.4523.2.dta	WP_013875507.1	ATP-dependent Clp protease ATP-binding protein [Frankia symbiont of Datisca glomerata]
BMG5.1 + BD-N 2	F203212.dat	Q20472_S_2_6248	8	6248	474.735	2	947.456	947.456	-0.184705	0	20.38	0.0091622	496	503	K	LTEEETAR	L		1162	Q20472_S_2.4985.4985.2.dta	WP_013875507.1	ATP-dependent Clp protease ATP-binding protein [Frankia symbiont of Datisca glomerata]
BMG5.1 + BD-N 2	F203212.dat	Q20472_S_2_6250	8	6250	474.735	2	947.456	947.456	-0.184705	0	19.48	0.011272	496	503	K	LTEEETAR	L		1184	Q20472_S_2.5092.5092.2.dta	WP_013875507.1	ATP-dependent Clp protease ATP-binding protein [Frankia symbiont of Datisca glomerata]
BMG5.1 + BD-N 2	F203212.dat	Q20472_S_2_6254	8	6254	474.735	2	947.456	947.456	0.19526	0	14.87	0.0325837	496	503	K	LTEEETAR	L		1141	Q20472_S_2.4880.4880.2.dta	WP_013875507.1	ATP-dependent Clp protease ATP-binding protein [Frankia symbiont of Datisca glomerata]
BMG5.1 + BD-N 2	F203212.dat	Q20472_S_2_6348	3	6348	475.805	2	949.595	949.596	-1.02254	0	32.95	0.000506991	379	387	R	GVPLLPLNK	I		3718	Q20472_S_2.31507.31507.2.dta	WP_013874672.1	Crp/Fnr family transcriptional regulator [Frankia symbiont of Datisca glomerata]
BMG5.1 + BD-N 2	F203212.dat	Q20472_S_2_6419	105	6419	478.281	2	954.548	954.55	-1.50542	0	28.87	0.00129718	107	114	K	QLSPILER	L		3585	Q20472_S_2.29515.29515.2.dta	WP_013874974.1	co-chaperone YbbN [Frankia symbiont of Datisca glomerata]
BMG5.1 + BD-N 2	F203212.dat	Q20472_S_2_6554	27	6554	479.256	2	956.497	956.497	-0.0324099	0	23.43	0.00453942	317	324	R	DWDPLLAK	D		3749	Q20472_S_2.32006.32006.2.dta	WP_013873808.1	pyruvate dehydrogenase (acetyl-transferring), homodimeric type [Frankia symbiont of Datisca glomerata]
BMG5.1 + BD-N 2	F203212.dat	Q20472_S_2_6653	65	6653	480.242	2	958.47	958.472	-1.73401	0	13.06	0.0494311	24	32	K	VATTPDEAR	G		1333	Q20472_S_2.5943.5943.2.dta	WP_013875047.1	succinate--CoA ligase subunit beta [Frankia symbiont of Datisca glomerata]
BMG5.1 + BD-N 2	F203212.dat	Q20472_S_2_6668	65	6668	480.243	2	958.472	958.472	-0.0646863	0	13.73	0.0423643	24	32	K	VATTPDEAR	G		1251	Q20472_S_2.5432.5432.2.dta	WP_013875047.1	succinate--CoA ligase subunit beta [Frankia symbiont of Datisca glomerata]
BMG5.1 + BD-N 2	F203212.dat	Q20472_S_2_667	169	667	364.226	2	726.438	726.439	-0.893399	0	38.22	0.000150661	231	237	R	ALAPISR	G		2154	Q20472_S_2.13397.13397.2.dta	WP_013875111.1	50S ribosomal protein L4 [Frankia symbiont of Datisca glomerata]
BMG5.1 + BD-N 2	F203212.dat	Q20472_S_2_668	169	668	364.226	2	726.438	726.439	-0.893399	0	35.51	0.00028119	231	237	R	ALAPISR	G		2938	Q20472_S_2.21573.21573.2.dta	WP_013875111.1	50S ribosomal protein L4 [Frankia symbiont of Datisca glomerata]
BMG5.1 + BD-N 2	F203212.dat	Q20472_S_2_669	169	669	364.226	2	726.438	726.439	-0.810805	0	36.36	0.000231206	231	237	R	ALAPISR	G		3002	Q20472_S_2.22295.22295.2.dta	WP_013875111.1	50S ribosomal protein L4 [Frankia symbiont of Datisca glomerata]
BMG5.1 + BD-N 2	F203212.dat	Q20472_S_2_670	169	670	364.226	2	726.438	726.439	-0.810805	0	34.64	0.000343558	231	237	R	ALAPISR	G		2895	Q20472_S_2.21098.21098.2.dta	WP_013875111.1	50S ribosomal protein L4 [Frankia symbiont of Datisca glomerata]
BMG5.1 + BD-N 2	F203212.dat	Q20472_S_2_673	169	673	364.226	2	726.438	726.439	-0.810805	0	37.61	0.00017338	231	237	R	ALAPISR	G		3034	Q20472_S_2.22651.22651.2.dta	WP_013875111.1	50S ribosomal protein L4 [Frankia symbiont of Datisca glomerata]
BMG5.1 + BD-N 2	F203212.dat	Q20472_S_2_674	169	674	364.226	2	726.438	726.439	-0.72821	0	35.58	0.000276694	231	237	R	ALAPISR	G		2906	Q20472_S_2.21216.21216.2.dta	WP_013875111.1	50S ribosomal protein L4 [Frankia symbiont of Datisca glomerata]
BMG5.1 + BD-N 2	F203212.dat	Q20472_S_2_675	169	675	364.226	2	726.438	726.439	-0.72821	0	39.56	0.000110662	231	237	R	ALAPISR	G		3023	Q20472_S_2.22528.22528.2.dta	WP_013875111.1	50S ribosomal protein L4 [Frankia symbiont of Datisca glomerata]
BMG5.1 + BD-N 2	F203212.dat	Q20472_S_2_6755	27	6755	481.723	2	961.431	961.435	-4.77827	0	20.72	0.00847227	370	377	K	DLSDDELR	K		2756	Q20472_S_2.19575.19575.2.dta	WP_013873808.1	pyruvate dehydrogenase (acetyl-transferring), homodimeric type [Frankia symbiont of Datisca glomerata]
BMG5.1 + BD-N 2	F203212.dat	Q20472_S_2_6756	27	6756	481.723	2	961.431	961.435	-4.27902	0	16.99	0.0199986	370	377	K	DLSDDELR	K		2734	Q20472_S_2.19338.19338.2.dta	WP_013873808.1	pyruvate dehydrogenase (acetyl-transferring), homodimeric type [Frankia symbiont of Datisca glomerata]
BMG5.1 + BD-N 2	F203212.dat	Q20472_S_2_6757	27	6757	481.723	2	961.432	961.435	-3.77977	0	21.52	0.00704693	370	377	K	DLSDDELR	K		2724	Q20472_S_2.19228.19228.2.dta	WP_013873808.1	pyruvate dehydrogenase (acetyl-transferring), homodimeric type [Frankia symbiont of Datisca glomerata]
BMG5.1 + BD-N 2	F203212.dat	Q20472_S_2_6758	27	6758	481.723	2	961.432	961.435	-3.50934	0	33.58	0.000438531	370	377	K	DLSDDELR	K		2655	Q20472_S_2.18505.18505.2.dta	WP_013873808.1	pyruvate dehydrogenase (acetyl-transferring), homodimeric type [Frankia symbiont of Datisca glomerata]
BMG5.1 + BD-N 2	F203212.dat	Q20472_S_2_6759	27	6759	481.723	2	961.432	961.435	-3.1349	0	21.94	0.00639735	370	377	K	DLSDDELR	K		2746	Q20472_S_2.19459.19459.2.dta	WP_013873808.1	pyruvate dehydrogenase (acetyl-transferring), homodimeric type [Frankia symbiont of Datisca glomerata]
BMG5.1 + BD-N 2	F203212.dat	Q20472_S_2_676	169	676	364.226	2	726.438	726.439	-0.72821	0	26.73	0.00212324	231	237	R	ALAPISR	G		2862	Q20472_S_2.20733.20733.2.dta	WP_013875111.1	50S ribosomal protein L4 [Frankia symbiont of Datisca glomerata]
BMG5.1 + BD-N 2	F203212.dat	Q20472_S_2_6760	27	6760	481.723	2	961.432	961.435	-3.07249	0	17.32	0.0185353	370	377	K	DLSDDELR	K		2712	Q20472_S_2.19107.19107.2.dta	WP_013873808.1	pyruvate dehydrogenase (acetyl-transferring), homodimeric type [Frankia symbiont of Datisca glomerata]
BMG5.1 + BD-N 2	F203212.dat	Q20472_S_2_6761	27	6761	481.724	2	961.433	961.435	-1.92837	0	34.22	0.000378443	370	377	K	DLSDDELR	K		2586	Q20472_S_2.17772.17772.2.dta	WP_013873808.1	pyruvate dehydrogenase (acetyl-transferring), homodimeric type [Frankia symbiont of Datisca glomerata]
BMG5.1 + BD-N 2	F203212.dat	Q20472_S_2_6762	27	6762	481.724	2	961.434	961.435	-1.74115	0	50.03	9.93116e-06	370	377	K	DLSDDELR	K		2597	Q20472_S_2.17891.17891.2.dta	WP_013873808.1	pyruvate dehydrogenase (acetyl-transferring), homodimeric type [Frankia symbiont of Datisca glomerata]
BMG5.1 + BD-N 2	F203212.dat	Q20472_S_2_6763	27	6763	481.724	2	961.434	961.435	-1.74115	0	51.64	6.85488e-06	370	377	K	DLSDDELR	K		2696	Q20472_S_2.18937.18937.2.dta	WP_013873808.1	pyruvate dehydrogenase (acetyl-transferring), homodimeric type [Frankia symbiont of Datisca glomerata]
BMG5.1 + BD-N 2	F203212.dat	Q20472_S_2_6764	27	6764	481.724	2	961.434	961.435	-1.55393	0	52.46	5.67545e-06	370	377	K	DLSDDELR	K		2532	Q20472_S_2.17215.17215.2.dta	WP_013873808.1	pyruvate dehydrogenase (acetyl-transferring), homodimeric type [Frankia symbiont of Datisca glomerata]
BMG5.1 + BD-N 2	F203212.dat	Q20472_S_2_6765	27	6765	481.724	2	961.434	961.435	-1.55393	0	45.26	2.97852e-05	370	377	K	DLSDDELR	K		2611	Q20472_S_2.18036.18036.2.dta	WP_013873808.1	pyruvate dehydrogenase (acetyl-transferring), homodimeric type [Frankia symbiont of Datisca glomerata]
BMG5.1 + BD-N 2	F203212.dat	Q20472_S_2_6766	27	6766	481.724	2	961.434	961.435	-1.42911	0	39.29	0.000117761	370	377	K	DLSDDELR	K		2499	Q20472_S_2.16872.16872.2.dta	WP_013873808.1	pyruvate dehydrogenase (acetyl-transferring), homodimeric type [Frankia symbiont of Datisca glomerata]
BMG5.1 + BD-N 2	F203212.dat	Q20472_S_2_6767	27	6767	481.724	2	961.434	961.435	-0.971464	0	33.44	0.000452898	370	377	K	DLSDDELR	K		2574	Q20472_S_2.17646.17646.2.dta	WP_013873808.1	pyruvate dehydrogenase (acetyl-transferring), homodimeric type [Frankia symbiont of Datisca glomerata]
BMG5.1 + BD-N 2	F203212.dat	Q20472_S_2_6768	27	6768	481.725	2	961.435	961.435	0.0270429	0	52.32	5.86138e-06	370	377	K	DLSDDELR	K		2543	Q20472_S_2.17325.17325.2.dta	WP_013873808.1	pyruvate dehydrogenase (acetyl-transferring), homodimeric type [Frankia symbiont of Datisca glomerata]
BMG5.1 + BD-N 2	F203212.dat	Q20472_S_2_6769	27	6769	481.725	2	961.435	961.435	0.110252	0	30.93	0.000807235	370	377	K	DLSDDELR	K		2678	Q20472_S_2.18740.18740.2.dta	WP_013873808.1	pyruvate dehydrogenase (acetyl-transferring), homodimeric type [Frankia symbiont of Datisca glomerata]
BMG5.1 + BD-N 2	F203212.dat	Q20472_S_2_677	169	677	364.226	2	726.438	726.439	-0.72821	0	25.31	0.00294442	231	237	R	ALAPISR	G		2873	Q20472_S_2.20854.20854.2.dta	WP_013875111.1	50S ribosomal protein L4 [Frankia symbiont of Datisca glomerata]
BMG5.1 + BD-N 2	F203212.dat	Q20472_S_2_6770	27	6770	481.725	2	961.435	961.435	0.110252	0	39.49	0.00011246	370	377	K	DLSDDELR	K		2558	Q20472_S_2.17483.17483.2.dta	WP_013873808.1	pyruvate dehydrogenase (acetyl-transferring), homodimeric type [Frankia symbiont of Datisca glomerata]
BMG5.1 + BD-N 2	F203212.dat	Q20472_S_2_6771	27	6771	481.725	2	961.435	961.435	0.172659	0	28.86	0.00130017	370	377	K	DLSDDELR	K		2521	Q20472_S_2.17098.17098.2.dta	WP_013873808.1	pyruvate dehydrogenase (acetyl-transferring), homodimeric type [Frankia symbiont of Datisca glomerata]
BMG5.1 + BD-N 2	F203212.dat	Q20472_S_2_6772	27	6772	481.726	2	961.438	961.435	2.4401	0	15.25	0.0298538	370	377	K	DLSDDELR	K		2799	Q20472_S_2.20037.20037.2.dta	WP_013873808.1	pyruvate dehydrogenase (acetyl-transferring), homodimeric type [Frankia symbiont of Datisca glomerata]
BMG5.1 + BD-N 2	F203212.dat	Q20472_S_2_6775	6	6775	481.768	2	961.522	961.523	-1.74931	0	52.22	5.99791e-06	1018	1025	R	VVELFEAR	S		3703	Q20472_S_2.31266.31266.2.dta	WP_013875121.1	DNA-directed RNA polymerase subunit beta' [Frankia symbiont of Datisca glomerata]
BMG5.1 + BD-N 2	F203212.dat	Q20472_S_2_6776	27	6776	481.775	2	961.535	961.535	0.512722	0	50.97	7.99834e-06	643	652	R	GFLLGATAGR	T		3723	Q20472_S_2.31581.31581.2.dta	WP_013873808.1	pyruvate dehydrogenase (acetyl-transferring), homodimeric type [Frankia symbiont of Datisca glomerata]
BMG5.1 + BD-N 2	F203212.dat	Q20472_S_2_678	169	678	364.226	2	726.438	726.439	-0.72821	0	25.44	0.00285759	231	237	R	ALAPISR	G		2852	Q20472_S_2.20619.20619.2.dta	WP_013875111.1	50S ribosomal protein L4 [Frankia symbiont of Datisca glomerata]
BMG5.1 + BD-N 2	F203212.dat	Q20472_S_2_679	169	679	364.226	2	726.438	726.439	-0.72821	0	37.33	0.000184927	231	237	R	ALAPISR	G		3044	Q20472_S_2.22768.22768.2.dta	WP_013875111.1	50S ribosomal protein L4 [Frankia symbiont of Datisca glomerata]
BMG5.1 + BD-N 2	F203212.dat	Q20472_S_2_681	169	681	364.226	2	726.438	726.439	-0.645615	0	40.71	8.4918e-05	231	237	R	ALAPISR	G		2144	Q20472_S_2.13293.13293.2.dta	WP_013875111.1	50S ribosomal protein L4 [Frankia symbiont of Datisca glomerata]
BMG5.1 + BD-N 2	F203212.dat	Q20472_S_2_683	169	683	364.226	2	726.438	726.439	-0.645615	0	34.36	0.000366438	231	237	R	ALAPISR	G		2884	Q20472_S_2.20974.20974.2.dta	WP_013875111.1	50S ribosomal protein L4 [Frankia symbiont of Datisca glomerata]
BMG5.1 + BD-N 2	F203212.dat	Q20472_S_2_684	169	684	364.226	2	726.438	726.439	-0.645615	0	34.78	0.00033266	231	237	R	ALAPISR	G		2991	Q20472_S_2.22172.22172.2.dta	WP_013875111.1	50S ribosomal protein L4 [Frankia symbiont of Datisca glomerata]
BMG5.1 + BD-N 2	F203212.dat	Q20472_S_2_685	169	685	364.226	2	726.438	726.439	-0.645615	0	22.08	0.00619441	231	237	R	ALAPISR	G		2681	Q20472_S_2.18777.18777.2.dta	WP_013875111.1	50S ribosomal protein L4 [Frankia symbiont of Datisca glomerata]
BMG5.1 + BD-N 2	F203212.dat	Q20472_S_2_686	169	686	364.226	2	726.438	726.439	-0.645615	0	36.8	0.00020893	231	237	R	ALAPISR	G		2916	Q20472_S_2.21337.21337.2.dta	WP_013875111.1	50S ribosomal protein L4 [Frankia symbiont of Datisca glomerata]
BMG5.1 + BD-N 2	F203212.dat	Q20472_S_2_687	169	687	364.226	2	726.438	726.439	-0.645615	0	35.65	0.00027227	231	237	R	ALAPISR	G		3012	Q20472_S_2.22412.22412.2.dta	WP_013875111.1	50S ribosomal protein L4 [Frankia symbiont of Datisca glomerata]
BMG5.1 + BD-N 2	F203212.dat	Q20472_S_2_6870	589	6870	483.73	2	965.446	965.445	0.237196	0	29.45	0.00113501	167	174	R	DVLDDAYR	L		3119	Q20472_S_2.23622.23622.2.dta	WP_043604166.1	2-C-methyl-D-erythritol 4-phosphate cytidylyltransferase [Frankia symbiont of Datisca glomerata]
BMG5.1 + BD-N 2	F203212.dat	Q20472_S_2_688	169	688	364.226	2	726.438	726.439	-0.645615	0	25.35	0.00291743	231	237	R	ALAPISR	G		2841	Q20472_S_2.20501.20501.2.dta	WP_013875111.1	50S ribosomal protein L4 [Frankia symbiont of Datisca glomerata]
BMG5.1 + BD-N 2	F203212.dat	Q20472_S_2_689	169	689	364.226	2	726.438	726.439	-0.645615	0	29.69	0.00107399	231	237	R	ALAPISR	G		2927	Q20472_S_2.21459.21459.2.dta	WP_013875111.1	50S ribosomal protein L4 [Frankia symbiont of Datisca glomerata]
BMG5.1 + BD-N 2	F203212.dat	Q20472_S_2_6894	606	6894	485.264	2	968.513	968.508	4.73202	0	27.07	0.00196336	110	118	R	VAAFSYGVR	R		3536	Q20472_S_2.28845.28845.2.dta	WP_013874529.1	hypothetical protein [Frankia symbiont of Datisca glomerata]
BMG5.1 + BD-N 2	F203212.dat	Q20472_S_2_690	169	690	364.226	2	726.438	726.439	-0.645615	0	15.91	0.0256448	231	237	R	ALAPISR	G		2659	Q20472_S_2.18548.18548.2.dta	WP_013875111.1	50S ribosomal protein L4 [Frankia symbiont of Datisca glomerata]
BMG5.1 + BD-N 2	F203212.dat	Q20472_S_2_691	169	691	364.226	2	726.438	726.439	-0.645615	0	32.68	0.000539511	231	237	R	ALAPISR	G		2820	Q20472_S_2.20271.20271.2.dta	WP_013875111.1	50S ribosomal protein L4 [Frankia symbiont of Datisca glomerata]
BMG5.1 + BD-N 2	F203212.dat	Q20472_S_2_692	169	692	364.226	2	726.438	726.439	-0.645615	0	24.79	0.00331894	231	237	R	ALAPISR	G		2831	Q20472_S_2.20386.20386.2.dta	WP_013875111.1	50S ribosomal protein L4 [Frankia symbiont of Datisca glomerata]
BMG5.1 + BD-N 2	F203212.dat	Q20472_S_2_693	169	693	364.226	2	726.438	726.439	-0.563021	0	36.01	0.000250611	231	237	R	ALAPISR	G		2948	Q20472_S_2.21689.21689.2.dta	WP_013875111.1	50S ribosomal protein L4 [Frankia symbiont of Datisca glomerata]
BMG5.1 + BD-N 2	F203212.dat	Q20472_S_2_694	169	694	364.226	2	726.438	726.439	-0.563021	0	38.92	0.000128233	231	237	R	ALAPISR	G		2969	Q20472_S_2.21930.21930.2.dta	WP_013875111.1	50S ribosomal protein L4 [Frankia symbiont of Datisca glomerata]
BMG5.1 + BD-N 2	F203212.dat	Q20472_S_2_6945	426	6945	486.26	2	970.506	970.508	-2.4719	0	15.04	0.0313329	2	10	M	SEPLPSSVR	A		2582	Q20472_S_2.17735.17735.2.dta	WP_013874375.1	hypothetical protein [Frankia symbiont of Datisca glomerata]
BMG5.1 + BD-N 2	F203212.dat	Q20472_S_2_6946	619	6946	486.26	2	970.506	970.508	-2.28128	0	16.8	0.020893	288	298	R	GGADLGASVKP	-		2719	Q20472_S_2.19175.19175.2.dta	WP_013872074.1	hypothetical protein [Frankia symbiont of Datisca glomerata]
BMG5.1 + BD-N 2	F203212.dat	Q20472_S_2_695	169	695	364.226	2	726.438	726.439	-0.563021	0	32.09	0.000618016	231	237	R	ALAPISR	G		2980	Q20472_S_2.22047.22047.2.dta	WP_013875111.1	50S ribosomal protein L4 [Frankia symbiont of Datisca glomerata]
BMG5.1 + BD-N 2	F203212.dat	Q20472_S_2_6951	619	6951	486.261	2	970.508	970.508	-0.467796	0	14.01	0.0397192	288	298	R	GGADLGASVKP	-		2729	Q20472_S_2.19282.19282.2.dta	WP_013872074.1	hypothetical protein [Frankia symbiont of Datisca glomerata]
BMG5.1 + BD-N 2	F203212.dat	Q20472_S_2_6957	619	6957	486.262	2	970.509	970.508	0.356514	0	15.1	0.030903	288	298	R	GGADLGASVKP	-		2740	Q20472_S_2.19398.19398.2.dta	WP_013872074.1	hypothetical protein [Frankia symbiont of Datisca glomerata]
BMG5.1 + BD-N 2	F203212.dat	Q20472_S_2_696	169	696	364.226	2	726.438	726.439	-0.563021	0	33.94	0.000403645	231	237	R	ALAPISR	G		2766	Q20472_S_2.19681.19681.2.dta	WP_013875111.1	50S ribosomal protein L4 [Frankia symbiont of Datisca glomerata]
BMG5.1 + BD-N 2	F203212.dat	Q20472_S_2_6961	426	6961	486.262	2	970.51	970.508	1.38175	0	14.95	0.031989	2	10	M	SEPLPSSVR	A		2654	Q20472_S_2.18494.18494.2.dta	WP_013874375.1	hypothetical protein [Frankia symbiont of Datisca glomerata]
BMG5.1 + BD-N 2	F203212.dat	Q20472_S_2_697	169	697	364.226	2	726.438	726.439	-0.563021	0	23.14	0.00485289	231	237	R	ALAPISR	G		2734	Q20472_S_2.19335.19335.2.dta	WP_013875111.1	50S ribosomal protein L4 [Frankia symbiont of Datisca glomerata]
BMG5.1 + BD-N 2	F203212.dat	Q20472_S_2_698	169	698	364.226	2	726.438	726.439	-0.563021	0	35.68	0.000270396	231	237	R	ALAPISR	G		2788	Q20472_S_2.19915.19915.2.dta	WP_013875111.1	50S ribosomal protein L4 [Frankia symbiont of Datisca glomerata]
BMG5.1 + BD-N 2	F203212.dat	Q20472_S_2_699	169	699	364.226	2	726.438	726.439	-0.563021	0	35.81	0.000262422	231	237	R	ALAPISR	G		2810	Q20472_S_2.20155.20155.2.dta	WP_013875111.1	50S ribosomal protein L4 [Frankia symbiont of Datisca glomerata]
BMG5.1 + BD-N 2	F203212.dat	Q20472_S_2_700	169	700	364.226	2	726.438	726.439	-0.563021	0	23.58	0.00438531	231	237	R	ALAPISR	G		2777	Q20472_S_2.19800.19800.2.dta	WP_013875111.1	50S ribosomal protein L4 [Frankia symbiont of Datisca glomerata]
BMG5.1 + BD-N 2	F203212.dat	Q20472_S_2_701	169	701	364.226	2	726.438	726.439	-0.563021	0	34.72	0.000337287	231	237	R	ALAPISR	G		2744	Q20472_S_2.19448.19448.2.dta	WP_013875111.1	50S ribosomal protein L4 [Frankia symbiont of Datisca glomerata]
BMG5.1 + BD-N 2	F203212.dat	Q20472_S_2_702	169	702	364.226	2	726.438	726.439	-0.480426	0	23.64	0.00432514	231	237	R	ALAPISR	G		2798	Q20472_S_2.20031.20031.2.dta	WP_013875111.1	50S ribosomal protein L4 [Frankia symbiont of Datisca glomerata]
BMG5.1 + BD-N 2	F203212.dat	Q20472_S_2_703	169	703	364.227	2	726.439	726.439	-0.397831	0	28.96	0.00127057	231	237	R	ALAPISR	G		2958	Q20472_S_2.21805.21805.2.dta	WP_013875111.1	50S ribosomal protein L4 [Frankia symbiont of Datisca glomerata]
BMG5.1 + BD-N 2	F203212.dat	Q20472_S_2_704	169	704	364.227	2	726.439	726.439	-0.315236	0	23.3	0.00467735	231	237	R	ALAPISR	G		2755	Q20472_S_2.19560.19560.2.dta	WP_013875111.1	50S ribosomal protein L4 [Frankia symbiont of Datisca glomerata]
BMG5.1 + BD-N 2	F203212.dat	Q20472_S_2_705	169	705	364.227	2	726.439	726.439	-0.232642	0	38.31	0.000147571	231	237	R	ALAPISR	G		2134	Q20472_S_2.13191.13191.2.dta	WP_013875111.1	50S ribosomal protein L4 [Frankia symbiont of Datisca glomerata]
BMG5.1 + BD-N 2	F203212.dat	Q20472_S_2_706	169	706	364.227	2	726.439	726.439	-0.232642	0	25.39	0.00289068	231	237	R	ALAPISR	G		2692	Q20472_S_2.18889.18889.2.dta	WP_013875111.1	50S ribosomal protein L4 [Frankia symbiont of Datisca glomerata]
BMG5.1 + BD-N 2	F203212.dat	Q20472_S_2_707	169	707	364.227	2	726.439	726.439	-0.232642	0	23.2	0.0047863	231	237	R	ALAPISR	G		2723	Q20472_S_2.19224.19224.2.dta	WP_013875111.1	50S ribosomal protein L4 [Frankia symbiont of Datisca glomerata]
BMG5.1 + BD-N 2	F203212.dat	Q20472_S_2_708	169	708	364.227	2	726.439	726.439	-0.150047	0	18.65	0.0136458	231	237	R	ALAPISR	G		2610	Q20472_S_2.18022.18022.2.dta	WP_013875111.1	50S ribosomal protein L4 [Frankia symbiont of Datisca glomerata]
BMG5.1 + BD-N 2	F203212.dat	Q20472_S_2_709	169	709	364.227	2	726.439	726.439	-0.0674523	0	22.33	0.0058479	231	237	R	ALAPISR	G		2702	Q20472_S_2.19003.19003.2.dta	WP_013875111.1	50S ribosomal protein L4 [Frankia symbiont of Datisca glomerata]
BMG5.1 + BD-N 2	F203212.dat	Q20472_S_2_710	169	710	364.227	2	726.439	726.439	-0.0674523	0	24.1	0.00389045	231	237	R	ALAPISR	G		2713	Q20472_S_2.19114.19114.2.dta	WP_013875111.1	50S ribosomal protein L4 [Frankia symbiont of Datisca glomerata]
BMG5.1 + BD-N 2	F203212.dat	Q20472_S_2_7313	287	7313	491.788	2	981.561	981.561	0.726394	0	27.91	0.00161808	502	510	R	QLLAEVGPR	E		3560	Q20472_S_2.29167.29167.2.dta	WP_043606153.1	pyruvate carboxylase [Frankia symbiont of Datisca glomerata]
BMG5.1 + BD-N 2	F203212.dat	Q20472_S_2_7383	6	7383	492.795	2	983.576	983.576	-0.103703	0	39.92	0.000101859	1232	1241	K	LIPAGTGISR	Y		3236	Q20472_S_2.24970.24970.2.dta	WP_013875121.1	DNA-directed RNA polymerase subunit beta' [Frankia symbiont of Datisca glomerata]
BMG5.1 + BD-N 2	F203212.dat	Q20472_S_2_7384	6	7384	492.795	2	983.576	983.576	0.0183006	0	49.33	1.16681e-05	1232	1241	K	LIPAGTGISR	Y		3224	Q20472_S_2.24830.24830.2.dta	WP_013875121.1	DNA-directed RNA polymerase subunit beta' [Frankia symbiont of Datisca glomerata]
BMG5.1 + BD-N 2	F203212.dat	Q20472_S_2_7385	6	7385	492.795	2	983.576	983.576	0.0183006	0	37.99	0.000158855	1232	1241	K	LIPAGTGISR	Y		3213	Q20472_S_2.24699.24699.2.dta	WP_013875121.1	DNA-directed RNA polymerase subunit beta' [Frankia symbiont of Datisca glomerata]
BMG5.1 + BD-N 2	F203212.dat	Q20472_S_2_7386	6	7386	492.795	2	983.576	983.576	0.0183006	0	35.55	0.000278612	1232	1241	K	LIPAGTGISR	Y		3201	Q20472_S_2.24559.24559.2.dta	WP_013875121.1	DNA-directed RNA polymerase subunit beta' [Frankia symbiont of Datisca glomerata]
BMG5.1 + BD-N 2	F203212.dat	Q20472_S_2_7387	6	7387	492.796	2	983.577	983.576	0.445314	0	35.5	0.000281838	1232	1241	K	LIPAGTGISR	Y		3246	Q20472_S_2.25096.25096.2.dta	WP_013875121.1	DNA-directed RNA polymerase subunit beta' [Frankia symbiont of Datisca glomerata]
BMG5.1 + BD-N 2	F203212.dat	Q20472_S_2_7388	6	7388	492.796	2	983.577	983.576	1.01466	0	35.1	0.00030903	1232	1241	K	LIPAGTGISR	Y		3257	Q20472_S_2.25232.25232.2.dta	WP_013875121.1	DNA-directed RNA polymerase subunit beta' [Frankia symbiont of Datisca glomerata]
BMG5.1 + BD-N 2	F203212.dat	Q20472_S_2_7389	6	7389	492.796	2	983.577	983.576	1.07567	0	30.61	0.00086896	1232	1241	K	LIPAGTGISR	Y		3315	Q20472_S_2.25957.25957.2.dta	WP_013875121.1	DNA-directed RNA polymerase subunit beta' [Frankia symbiont of Datisca glomerata]
BMG5.1 + BD-N 2	F203212.dat	Q20472_S_2_7390	6	7390	492.796	2	983.577	983.576	1.13667	0	35.49	0.000282488	1232	1241	K	LIPAGTGISR	Y		3292	Q20472_S_2.25667.25667.2.dta	WP_013875121.1	DNA-directed RNA polymerase subunit beta' [Frankia symbiont of Datisca glomerata]
BMG5.1 + BD-N 2	F203212.dat	Q20472_S_2_7391	6	7391	492.796	2	983.577	983.576	1.13667	0	23.23	0.00475335	1232	1241	K	LIPAGTGISR	Y		3334	Q20472_S_2.26194.26194.2.dta	WP_013875121.1	DNA-directed RNA polymerase subunit beta' [Frankia symbiont of Datisca glomerata]
BMG5.1 + BD-N 2	F203212.dat	Q20472_S_2_7392	6	7392	492.796	2	983.578	983.576	1.44168	0	35.92	0.000255859	1232	1241	K	LIPAGTGISR	Y		3269	Q20472_S_2.25376.25376.2.dta	WP_013875121.1	DNA-directed RNA polymerase subunit beta' [Frankia symbiont of Datisca glomerata]
BMG5.1 + BD-N 2	F203212.dat	Q20472_S_2_7393	6	7393	492.796	2	983.578	983.576	1.56368	0	31.69	0.000677642	1232	1241	K	LIPAGTGISR	Y		3281	Q20472_S_2.25520.25520.2.dta	WP_013875121.1	DNA-directed RNA polymerase subunit beta' [Frankia symbiont of Datisca glomerata]
BMG5.1 + BD-N 2	F203212.dat	Q20472_S_2_7394	6	7394	492.796	2	983.578	983.576	1.62468	0	30.76	0.00083946	1232	1241	K	LIPAGTGISR	Y		3304	Q20472_S_2.25818.25818.2.dta	WP_013875121.1	DNA-directed RNA polymerase subunit beta' [Frankia symbiont of Datisca glomerata]
BMG5.1 + BD-N 2	F203212.dat	Q20472_S_2_7400	38	7400	493.232	2	984.449	984.449	0.709026	0	30.58	0.000874984	243	250	K	TYAMTGWR	V		3599	Q20472_S_2.29692.29692.2.dta	WP_013875129.1	aspartate aminotransferase [Frankia symbiont of Datisca glomerata]
BMG5.1 + BD-N 2	F203212.dat	Q20472_S_2_7430	441	7430	494.264	2	986.514	986.514	-0.798772	0	14.84	0.0328095	323	332	R	AVAQASVADR	S		1505	Q20472_S_2.7196.7196.2.dta	WP_013874844.1	fatty acid synthesis plsX protein [Frankia symbiont of Datisca glomerata]
BMG5.1 + BD-N 2	F203212.dat	Q20472_S_2_7431	38	7431	494.276	2	986.537	986.54	-2.39119	0	60.03	1.34071e-06	394	402	R	LSDLLAEAR	-		3639	Q20472_S_2.30257.30257.2.dta	WP_013875129.1	aspartate aminotransferase [Frankia symbiont of Datisca glomerata]
BMG5.1 + BD-N 2	F203212.dat	Q20472_S_2_7435	38	7435	494.277	2	986.539	986.54	-0.72881	0	59.72	1.27992e-06	394	402	R	LSDLLAEAR	-		3629	Q20472_S_2.30111.30111.2.dta	WP_013875129.1	aspartate aminotransferase [Frankia symbiont of Datisca glomerata]
BMG5.1 + BD-N 2	F203212.dat	Q20472_S_2_7480	237	7480	494.773	2	987.532	987.535	-2.57105	0	14.86	0.0440894	60	68	R	VQTVDGITR	T		2529	Q20472_S_2.17186.17186.2.dta	WP_013874856.1	MULTISPECIES: AsnC family transcriptional regulator [Frankia]
BMG5.1 + BD-N 2	F203212.dat	Q20472_S_2_7513	388	7513	495.273	2	988.531	988.53	1.15019	0	13.51	0.0445656	52	60	R	VLSVNTSNR	A		2568	Q20472_S_2.17588.17588.2.dta	WP_013875110.1	MULTISPECIES: 50S ribosomal protein L23 [Frankia]
BMG5.1 + BD-N 2	F203212.dat	Q20472_S_2_7542	388	7542	495.274	2	988.533	988.53	2.38435	0	13.9	0.040738	52	60	R	VLSVNTSNR	A		2332	Q20472_S_2.15179.15179.2.dta	WP_013875110.1	MULTISPECIES: 50S ribosomal protein L23 [Frankia]
BMG5.1 + BD-N 2	F203212.dat	Q20472_S_2_7547	388	7547	495.274	2	988.533	988.53	2.62713	0	14.11	0.038815	52	60	R	VLSVNTSNR	A		2410	Q20472_S_2.15967.15967.2.dta	WP_013875110.1	MULTISPECIES: 50S ribosomal protein L23 [Frankia]
BMG5.1 + BD-N 2	F203212.dat	Q20472_S_2_7548	388	7548	495.274	2	988.533	988.53	2.62713	0	15.19	0.0302691	52	60	R	VLSVNTSNR	A		2489	Q20472_S_2.16773.16773.2.dta	WP_013875110.1	MULTISPECIES: 50S ribosomal protein L23 [Frankia]
BMG5.1 + BD-N 2	F203212.dat	Q20472_S_2_7550	388	7550	495.274	2	988.533	988.53	2.68783	0	13.5	0.0446684	52	60	R	VLSVNTSNR	A		2555	Q20472_S_2.17451.17451.2.dta	WP_013875110.1	MULTISPECIES: 50S ribosomal protein L23 [Frankia]
BMG5.1 + BD-N 2	F203212.dat	Q20472_S_2_7554	388	7554	495.274	2	988.534	988.53	3.98268	0	13.02	0.0498884	52	60	R	VLSVNTSNR	A		2579	Q20472_S_2.17706.17706.2.dta	WP_013875110.1	MULTISPECIES: 50S ribosomal protein L23 [Frankia]
BMG5.1 + BD-N 2	F203212.dat	Q20472_S_2_7964	114	7964	504.759	2	1007.5	1007.5	-0.0923074	0	13.49	0.0447713	386	395	R	FAGAATVESR	L		2448	Q20472_S_2.16350.16350.2.dta	WP_013873682.1	haloacid dehalogenase [Frankia symbiont of Datisca glomerata]
BMG5.1 + BD-N 2	F203212.dat	Q20472_S_2_8084	78	8084	507.801	2	1013.59	1013.59	-0.380826	0	14.56	0.0349945	136	146	K	LAGALNGSLAK	A		3369	Q20472_S_2.26634.26634.2.dta	WP_013875124.1	50S ribosomal protein L10 [Frankia symbiont of Datisca glomerata]
BMG5.1 + BD-N 2	F203212.dat	Q20472_S_2_8258	169	8258	511.268	2	1020.52	1020.52	-2.36545	0	35.1	0.00030903	222	230	R	DALATFVER	A		3687	Q20472_S_2.31001.31001.2.dta	WP_013875111.1	50S ribosomal protein L4 [Frankia symbiont of Datisca glomerata]
BMG5.1 + BD-N 2	F203212.dat	Q20472_S_2_8331	50	8331	512.775	2	1023.53	1023.53	-0.243275	0	24.1	0.00389045	52	61	K	NPDVANPLGK	E		2977	Q20472_S_2.22014.22014.2.dta	WP_013874639.1	catalase-peroxidase [Frankia symbiont of Datisca glomerata]
BMG5.1 + BD-N 2	F203212.dat	Q20472_S_2_8333	50	8333	512.776	2	1023.54	1023.53	2.14062	0	18.82	0.013122	52	61	K	NPDVANPLGK	E		3032	Q20472_S_2.22631.22631.2.dta	WP_013874639.1	catalase-peroxidase [Frankia symbiont of Datisca glomerata]
BMG5.1 + BD-N 2	F203212.dat	Q20472_S_2_8335	50	8335	512.776	2	1023.54	1023.53	2.49234	0	22.48	0.00564937	52	61	K	NPDVANPLGK	E		2999	Q20472_S_2.22262.22262.2.dta	WP_013874639.1	catalase-peroxidase [Frankia symbiont of Datisca glomerata]
BMG5.1 + BD-N 2	F203212.dat	Q20472_S_2_8336	50	8336	512.776	2	1023.54	1023.53	2.49234	0	34.14	0.000385478	52	61	K	NPDVANPLGK	E		2988	Q20472_S_2.22141.22141.2.dta	WP_013874639.1	catalase-peroxidase [Frankia symbiont of Datisca glomerata]
BMG5.1 + BD-N 2	F203212.dat	Q20472_S_2_8338	50	8338	512.777	2	1023.54	1023.53	4.99348	0	27.2	0.00190546	52	61	K	NPDVANPLGK	E		3010	Q20472_S_2.22385.22385.2.dta	WP_013874639.1	catalase-peroxidase [Frankia symbiont of Datisca glomerata]
BMG5.1 + BD-N 2	F203212.dat	Q20472_S_2_8357	298	8357	513.821	2	1025.63	1025.63	0.41243	0	31.63	0.000687068	218	227	K	VFLGGPPLVK	M		3732	Q20472_S_2.31735.31735.2.dta	WP_013873442.1	acetyl-CoA carboxylase [Frankia symbiont of Datisca glomerata]
BMG5.1 + BD-N 2	F203212.dat	Q20472_S_2_8389	56	8389	514.298	2	1026.58	1026.58	-1.49136	0	14.42	0.037948	30	39	R	TVIAPGQVSR	A		2956	Q20472_S_2.21782.21782.2.dta	WP_013873364.1	long-chain-fatty-acid--CoA ligase [Frankia symbiont of Datisca glomerata]
BMG5.1 + BD-N 2	F203212.dat	Q20472_S_2_8390	432	8390	514.298	2	1026.58	1026.58	-1.46213	0	36.49	0.000235608	61	70	R	EQVIAALAGR	V		3598	Q20472_S_2.29687.29687.2.dta	WP_013872241.1	bifunctional N-acetylglucosamine-1-phosphate uridyltransferase/glucosamine-1-phosphate acetyltransferase [Frankia symbiont of Datisca glomerata]
BMG5.1 + BD-N 2	F203212.dat	Q20472_S_2_8433	244	8433	514.772	2	1027.53	1027.53	-0.046714	0	29.27	0.00118304	18	26	R	SDLNVPLDR	S		3387	Q20472_S_2.26863.26863.2.dta	WP_013873104.1	phosphoglycerate kinase [Frankia symbiont of Datisca glomerata]
BMG5.1 + BD-N 2	F203212.dat	Q20472_S_2_8434	244	8434	514.772	2	1027.53	1027.53	0.186856	0	22.68	0.00539511	18	26	R	SDLNVPLDR	S		3379	Q20472_S_2.26769.26769.2.dta	WP_013873104.1	phosphoglycerate kinase [Frankia symbiont of Datisca glomerata]
BMG5.1 + BD-N 2	F203212.dat	Q20472_S_2_8435	244	8435	514.772	2	1027.53	1027.53	0.186856	0	29.22	0.00119674	18	26	R	SDLNVPLDR	S		3368	Q20472_S_2.26625.26625.2.dta	WP_013873104.1	phosphoglycerate kinase [Frankia symbiont of Datisca glomerata]
BMG5.1 + BD-N 2	F203212.dat	Q20472_S_2_8496	127	8496	515.288	2	1028.56	1028.56	-0.295558	1	13.34	0.0532964	58	66	R	EIRDLGQAK	E		3549	Q20472_S_2.29024.29024.2.dta	WP_013875612.1	50S ribosomal protein L9 [Frankia symbiont of Datisca glomerata]
BMG5.1 + BD-N 2	F203212.dat	Q20472_S_2_8535	105	8535	515.799	2	1029.58	1029.58	0.621612	0	57.72	1.69044e-06	245	254	R	VATIDATALR	A		3443	Q20472_S_2.27596.27596.2.dta	WP_013874974.1	co-chaperone YbbN [Frankia symbiont of Datisca glomerata]
BMG5.1 + BD-N 2	F203212.dat	Q20472_S_2_8538	105	8538	515.799	2	1029.58	1029.58	1.2238	0	60.26	9.4189e-07	245	254	R	VATIDATALR	A		3409	Q20472_S_2.27153.27153.2.dta	WP_013874974.1	co-chaperone YbbN [Frankia symbiont of Datisca glomerata]
BMG5.1 + BD-N 2	F203212.dat	Q20472_S_2_8539	105	8539	515.799	2	1029.58	1029.58	1.34035	0	59.91	1.02094e-06	245	254	R	VATIDATALR	A		3420	Q20472_S_2.27299.27299.2.dta	WP_013874974.1	co-chaperone YbbN [Frankia symbiont of Datisca glomerata]
BMG5.1 + BD-N 2	F203212.dat	Q20472_S_2_8541	105	8541	515.799	2	1029.58	1029.58	1.57345	0	56.63	2.1727e-06	245	254	R	VATIDATALR	A		3432	Q20472_S_2.27448.27448.2.dta	WP_013874974.1	co-chaperone YbbN [Frankia symbiont of Datisca glomerata]
BMG5.1 + BD-N 2	F203212.dat	Q20472_S_2_8550	2	8550	516.254	2	1030.49	1030.49	0.407572	1	13.2	0.047863	1132	1140	R	REPSSVEEV	-		2023	Q20472_S_2.12077.12077.2.dta	WP_013875122.1	DNA-directed RNA polymerase subunit beta [Frankia symbiont of Datisca glomerata]
BMG5.1 + BD-N 2	F203212.dat	Q20472_S_2_8572	2	8572	516.255	2	1030.5	1030.49	1.94082	1	13.87	0.0410204	1132	1140	R	REPSSVEEV	-		2088	Q20472_S_2.12725.12725.2.dta	WP_013875122.1	DNA-directed RNA polymerase subunit beta [Frankia symbiont of Datisca glomerata]
BMG5.1 + BD-N 2	F203212.dat	Q20472_S_2_8642	121	8642	520.316	2	1038.62	1038.62	-0.792399	0	46.02	2.50035e-05	738	747	R	GPVATVLVQR	G		3551	Q20472_S_2.29046.29046.2.dta	WP_043603957.1	translation initiation factor IF-2 [Frankia symbiont of Datisca glomerata]
BMG5.1 + BD-N 2	F203212.dat	Q20472_S_2_8643	6	8643	520.328	2	1038.64	1038.64	-2.08926	0	14.58	0.0348337	428	437	R	SVIVVGPQLK	L		3635	Q20472_S_2.30204.30204.2.dta	WP_013875121.1	DNA-directed RNA polymerase subunit beta' [Frankia symbiont of Datisca glomerata]
BMG5.1 + BD-N 2	F203212.dat	Q20472_S_2_8644	6	8644	520.329	2	1038.64	1038.64	0.394746	0	32.76	0.000529663	428	437	R	SVIVVGPQLK	L		3649	Q20472_S_2.30410.30410.2.dta	WP_013875121.1	DNA-directed RNA polymerase subunit beta' [Frankia symbiont of Datisca glomerata]
BMG5.1 + BD-N 2	F203212.dat	Q20472_S_2_8670	6	8670	522.294	2	1042.57	1042.58	-3.01081	0	30.89	0.00093691	1207	1216	R	VLTDAAINAR	S		3177	Q20472_S_2.24279.24279.2.dta	WP_013875121.1	DNA-directed RNA polymerase subunit beta' [Frankia symbiont of Datisca glomerata]
BMG5.1 + BD-N 2	F203212.dat	Q20472_S_2_8671	6	8671	522.294	2	1042.57	1042.58	-2.89571	0	29.08	0.00142134	1207	1216	R	VLTDAAINAR	S		3165	Q20472_S_2.24143.24143.2.dta	WP_013875121.1	DNA-directed RNA polymerase subunit beta' [Frankia symbiont of Datisca glomerata]
BMG5.1 + BD-N 2	F203212.dat	Q20472_S_2_8672	6	8672	522.294	2	1042.57	1042.58	-2.55041	0	32.58	0.000634889	1207	1216	R	VLTDAAINAR	S		3153	Q20472_S_2.24007.24007.2.dta	WP_013875121.1	DNA-directed RNA polymerase subunit beta' [Frankia symbiont of Datisca glomerata]
BMG5.1 + BD-N 2	F203212.dat	Q20472_S_2_8673	6	8673	522.295	2	1042.58	1042.58	-1.01575	0	64.35	3.67282e-07	1207	1216	R	VLTDAAINAR	S		3066	Q20472_S_2.23016.23016.2.dta	WP_013875121.1	DNA-directed RNA polymerase subunit beta' [Frankia symbiont of Datisca glomerata]
BMG5.1 + BD-N 2	F203212.dat	Q20472_S_2_8674	6	8674	522.295	2	1042.58	1042.58	-1.01575	0	49.42	1.14288e-05	1207	1216	R	VLTDAAINAR	S		3142	Q20472_S_2.23875.23875.2.dta	WP_013875121.1	DNA-directed RNA polymerase subunit beta' [Frankia symbiont of Datisca glomerata]
BMG5.1 + BD-N 2	F203212.dat	Q20472_S_2_8675	6	8675	522.295	2	1042.58	1042.58	-0.900653	0	44.41	3.62243e-05	1207	1216	R	VLTDAAINAR	S		3131	Q20472_S_2.23752.23752.2.dta	WP_013875121.1	DNA-directed RNA polymerase subunit beta' [Frankia symbiont of Datisca glomerata]
BMG5.1 + BD-N 2	F203212.dat	Q20472_S_2_8676	6	8676	522.295	2	1042.58	1042.58	-0.785553	0	58.57	1.38995e-06	1207	1216	R	VLTDAAINAR	S		3076	Q20472_S_2.23134.23134.2.dta	WP_013875121.1	DNA-directed RNA polymerase subunit beta' [Frankia symbiont of Datisca glomerata]
BMG5.1 + BD-N 2	F203212.dat	Q20472_S_2_8677	6	8677	522.295	2	1042.58	1042.58	-0.670454	0	48.13	1.53815e-05	1207	1216	R	VLTDAAINAR	S		3109	Q20472_S_2.23506.23506.2.dta	WP_013875121.1	DNA-directed RNA polymerase subunit beta' [Frankia symbiont of Datisca glomerata]
BMG5.1 + BD-N 2	F203212.dat	Q20472_S_2_8678	6	8678	522.296	2	1042.58	1042.58	-0.440255	0	58.21	1.51008e-06	1207	1216	R	VLTDAAINAR	S		3120	Q20472_S_2.23630.23630.2.dta	WP_013875121.1	DNA-directed RNA polymerase subunit beta' [Frankia symbiont of Datisca glomerata]
BMG5.1 + BD-N 2	F203212.dat	Q20472_S_2_8679	6	8679	522.296	2	1042.58	1042.58	-0.325156	0	58.56	1.39316e-06	1207	1216	R	VLTDAAINAR	S		3055	Q20472_S_2.22890.22890.2.dta	WP_013875121.1	DNA-directed RNA polymerase subunit beta' [Frankia symbiont of Datisca glomerata]
BMG5.1 + BD-N 2	F203212.dat	Q20472_S_2_8680	6	8680	522.296	2	1042.58	1042.58	-0.325156	0	58.25	1.49624e-06	1207	1216	R	VLTDAAINAR	S		3088	Q20472_S_2.23263.23263.2.dta	WP_013875121.1	DNA-directed RNA polymerase subunit beta' [Frankia symbiont of Datisca glomerata]
BMG5.1 + BD-N 2	F203212.dat	Q20472_S_2_8681	6	8681	522.296	2	1042.58	1042.58	-0.190873	0	36.49	0.000224388	1207	1216	R	VLTDAAINAR	S		2945	Q20472_S_2.21660.21660.2.dta	WP_013875121.1	DNA-directed RNA polymerase subunit beta' [Frankia symbiont of Datisca glomerata]
BMG5.1 + BD-N 2	F203212.dat	Q20472_S_2_8682	6	8682	522.296	2	1042.58	1042.58	-0.190873	0	45.13	3.06902e-05	1207	1216	R	VLTDAAINAR	S		3022	Q20472_S_2.22517.22517.2.dta	WP_013875121.1	DNA-directed RNA polymerase subunit beta' [Frankia symbiont of Datisca glomerata]
BMG5.1 + BD-N 2	F203212.dat	Q20472_S_2_8683	6	8683	522.296	2	1042.58	1042.58	-0.0757738	0	45.26	2.97852e-05	1207	1216	R	VLTDAAINAR	S		2967	Q20472_S_2.21905.21905.2.dta	WP_013875121.1	DNA-directed RNA polymerase subunit beta' [Frankia symbiont of Datisca glomerata]
BMG5.1 + BD-N 2	F203212.dat	Q20472_S_2_8684	6	8684	522.296	2	1042.58	1042.58	-0.0757738	0	45.68	2.70396e-05	1207	1216	R	VLTDAAINAR	S		3044	Q20472_S_2.22769.22769.2.dta	WP_013875121.1	DNA-directed RNA polymerase subunit beta' [Frankia symbiont of Datisca glomerata]
BMG5.1 + BD-N 2	F203212.dat	Q20472_S_2_8685	6	8685	522.296	2	1042.58	1042.58	-0.0757738	0	45.62	2.74157e-05	1207	1216	R	VLTDAAINAR	S		3011	Q20472_S_2.22397.22397.2.dta	WP_013875121.1	DNA-directed RNA polymerase subunit beta' [Frankia symbiont of Datisca glomerata]
BMG5.1 + BD-N 2	F203212.dat	Q20472_S_2_8686	6	8686	522.296	2	1042.58	1042.58	-0.0757738	0	58.31	1.47571e-06	1207	1216	R	VLTDAAINAR	S		3099	Q20472_S_2.23387.23387.2.dta	WP_013875121.1	DNA-directed RNA polymerase subunit beta' [Frankia symbiont of Datisca glomerata]
BMG5.1 + BD-N 2	F203212.dat	Q20472_S_2_8687	6	8687	522.296	2	1042.58	1042.58	0.0393256	0	58.72	1.34276e-06	1207	1216	R	VLTDAAINAR	S		3033	Q20472_S_2.22640.22640.2.dta	WP_013875121.1	DNA-directed RNA polymerase subunit beta' [Frankia symbiont of Datisca glomerata]
BMG5.1 + BD-N 2	F203212.dat	Q20472_S_2_8688	6	8688	522.296	2	1042.58	1042.58	0.154425	0	43.13	4.86407e-05	1207	1216	R	VLTDAAINAR	S		3000	Q20472_S_2.22276.22276.2.dta	WP_013875121.1	DNA-directed RNA polymerase subunit beta' [Frankia symbiont of Datisca glomerata]
BMG5.1 + BD-N 2	F203212.dat	Q20472_S_2_8689	6	8689	522.296	2	1042.58	1042.58	0.269524	0	47.1	1.94984e-05	1207	1216	R	VLTDAAINAR	S		2956	Q20472_S_2.21779.21779.2.dta	WP_013875121.1	DNA-directed RNA polymerase subunit beta' [Frankia symbiont of Datisca glomerata]
BMG5.1 + BD-N 2	F203212.dat	Q20472_S_2_8690	6	8690	522.296	2	1042.58	1042.58	0.269524	0	58.27	1.48936e-06	1207	1216	R	VLTDAAINAR	S		2989	Q20472_S_2.22150.22150.2.dta	WP_013875121.1	DNA-directed RNA polymerase subunit beta' [Frankia symbiont of Datisca glomerata]
BMG5.1 + BD-N 2	F203212.dat	Q20472_S_2_8691	6	8691	522.296	2	1042.58	1042.58	0.384624	0	38.03	0.000157398	1207	1216	R	VLTDAAINAR	S		2978	Q20472_S_2.22025.22025.2.dta	WP_013875121.1	DNA-directed RNA polymerase subunit beta' [Frankia symbiont of Datisca glomerata]
BMG5.1 + BD-N 2	F203212.dat	Q20472_S_2_8692	6	8692	522.296	2	1042.58	1042.58	1.2095	0	30.89	0.000814704	1207	1216	R	VLTDAAINAR	S		2935	Q20472_S_2.21544.21544.2.dta	WP_013875121.1	DNA-directed RNA polymerase subunit beta' [Frankia symbiont of Datisca glomerata]
BMG5.1 + BD-N 2	F203212.dat	Q20472_S_2_8693	6	8693	522.297	2	1042.58	1042.58	1.5548	0	25.59	0.00276058	1207	1216	R	VLTDAAINAR	S		2923	Q20472_S_2.21408.21408.2.dta	WP_013875121.1	DNA-directed RNA polymerase subunit beta' [Frankia symbiont of Datisca glomerata]
BMG5.1 + BD-N 2	F203212.dat	Q20472_S_2_8695	6	8695	522.787	2	1043.56	1043.56	-1.26777	0	51.58	1.04254e-05	12	21	R	IGLATADDIR	Q		3528	Q20472_S_2.28736.28736.2.dta	WP_013875121.1	DNA-directed RNA polymerase subunit beta' [Frankia symbiont of Datisca glomerata]
BMG5.1 + BD-N 2	F203212.dat	Q20472_S_2_8697	6	8697	522.788	2	1043.56	1043.56	0.725401	0	52.93	6.87597e-06	12	21	R	IGLATADDIR	Q		3540	Q20472_S_2.28898.28898.2.dta	WP_013875121.1	DNA-directed RNA polymerase subunit beta' [Frankia symbiont of Datisca glomerata]
BMG5.1 + BD-N 2	F203212.dat	Q20472_S_2_8699	472	8699	522.788	2	1043.56	1043.56	1.07037	0	22.3	0.00794939	136	145	R	LDGAVETAIR	L		3281	Q20472_S_2.25524.25524.2.dta	WP_013872180.1	ATP phosphoribosyltransferase [Frankia symbiont of Datisca glomerata]
BMG5.1 + BD-N 2	F203212.dat	Q20472_S_2_8702	472	8702	522.789	2	1043.56	1043.56	1.5495	0	21.34	0.00991594	136	145	R	LDGAVETAIR	L		3258	Q20472_S_2.25239.25239.2.dta	WP_013872180.1	ATP phosphoribosyltransferase [Frankia symbiont of Datisca glomerata]
BMG5.1 + BD-N 2	F203212.dat	Q20472_S_2_8703	2	8703	522.789	2	1043.56	1043.56	1.87914	0	14.42	0.0487903	961	971	R	DGVQLIGASGK	A		3223	Q20472_S_2.24817.24817.2.dta	WP_013875122.1	DNA-directed RNA polymerase subunit beta [Frankia symbiont of Datisca glomerata]
BMG5.1 + BD-N 2	F203212.dat	Q20472_S_2_8704	472	8704	522.789	2	1043.56	1043.56	2.12446	0	21.41	0.0101188	136	145	R	LDGAVETAIR	L		3270	Q20472_S_2.25382.25382.2.dta	WP_013872180.1	ATP phosphoribosyltransferase [Frankia symbiont of Datisca glomerata]
BMG5.1 + BD-N 2	F203212.dat	Q20472_S_2_8705	6	8705	522.789	2	1043.56	1043.56	2.36881	0	16.66	0.0302084	1207	1216	R	VLTDAAINAR	S	Deamidated (NQ) [8]	3187	Q20472_S_2.24400.24400.2.dta	WP_013875121.1	DNA-directed RNA polymerase subunit beta' [Frankia symbiont of Datisca glomerata]
BMG5.1 + BD-N 2	F203212.dat	Q20472_S_2_8706	2	8706	522.789	2	1043.56	1043.56	3.04822	0	15.42	0.0387555	961	971	R	DGVQLIGASGK	A		3247	Q20472_S_2.25102.25102.2.dta	WP_013875122.1	DNA-directed RNA polymerase subunit beta [Frankia symbiont of Datisca glomerata]
BMG5.1 + BD-N 2	F203212.dat	Q20472_S_2_8710	6	8710	522.8	2	1043.59	1043.59	0.028747	0	40.93	0.000104941	938	947	K	IIDAGIESVK	V		3437	Q20472_S_2.27518.27518.2.dta	WP_013875121.1	DNA-directed RNA polymerase subunit beta' [Frankia symbiont of Datisca glomerata]
BMG5.1 + BD-N 2	F203212.dat	Q20472_S_2_8711	6	8711	522.801	2	1043.59	1043.59	0.258723	0	58.7	1.75365e-06	938	947	K	IIDAGIESVK	V		3425	Q20472_S_2.27362.27362.2.dta	WP_013875121.1	DNA-directed RNA polymerase subunit beta' [Frankia symbiont of Datisca glomerata]
BMG5.1 + BD-N 2	F203212.dat	Q20472_S_2_8925	69	8925	351.189	3	1050.55	1050.55	-0.31793	1	33.58	0.000438531	25	33	K	KYEAGQSIR	L		3564	Q20472_S_2.29229.29229.3.dta	WP_013873150.1	transcriptional regulator [Frankia symbiont of Datisca glomerata]
BMG5.1 + BD-N 2	F203212.dat	Q20472_S_2_8926	69	8926	351.189	3	1050.55	1050.55	-0.23226	1	33.52	0.000444631	25	33	K	KYEAGQSIR	L		3553	Q20472_S_2.29080.29080.3.dta	WP_013873150.1	transcriptional regulator [Frankia symbiont of Datisca glomerata]
BMG5.1 + BD-N 2	F203212.dat	Q20472_S_2_8927	69	8927	351.189	3	1050.55	1050.55	-0.0609207	1	22.97	0.00504661	25	33	K	KYEAGQSIR	L		3600	Q20472_S_2.29712.29712.3.dta	WP_013873150.1	transcriptional regulator [Frankia symbiont of Datisca glomerata]
BMG5.1 + BD-N 2	F203212.dat	Q20472_S_2_8928	69	8928	351.189	3	1050.55	1050.55	-0.0609207	1	25.05	0.00312608	25	33	K	KYEAGQSIR	L		3611	Q20472_S_2.29861.29861.3.dta	WP_013873150.1	transcriptional regulator [Frankia symbiont of Datisca glomerata]
BMG5.1 + BD-N 2	F203212.dat	Q20472_S_2_8929	69	8929	526.28	2	1050.55	1050.55	0.0875735	1	30.08	0.000981748	25	33	K	KYEAGQSIR	L		3564	Q20472_S_2.29228.29228.2.dta	WP_013873150.1	transcriptional regulator [Frankia symbiont of Datisca glomerata]
BMG5.1 + BD-N 2	F203212.dat	Q20472_S_2_8930	69	8930	526.28	2	1050.55	1050.55	0.0875735	1	39.32	0.00011695	25	33	K	KYEAGQSIR	L		3593	Q20472_S_2.29618.29618.2.dta	WP_013873150.1	transcriptional regulator [Frankia symbiont of Datisca glomerata]
BMG5.1 + BD-N 2	F203212.dat	Q20472_S_2_8931	69	8931	351.189	3	1050.55	1050.55	0.110419	1	31.22	0.000755092	25	33	K	KYEAGQSIR	L		3543	Q20472_S_2.28937.28937.3.dta	WP_013873150.1	transcriptional regulator [Frankia symbiont of Datisca glomerata]
BMG5.1 + BD-N 2	F203212.dat	Q20472_S_2_8932	69	8932	351.189	3	1050.55	1050.55	0.196089	1	28.98	0.00126474	25	33	K	KYEAGQSIR	L		1264	Q20472_S_2.5511.5511.3.dta	WP_013873150.1	transcriptional regulator [Frankia symbiont of Datisca glomerata]
BMG5.1 + BD-N 2	F203212.dat	Q20472_S_2_8933	69	8933	351.189	3	1050.55	1050.55	0.196089	1	19.98	0.0100462	25	33	K	KYEAGQSIR	L		1254	Q20472_S_2.5454.5454.3.dta	WP_013873150.1	transcriptional regulator [Frankia symbiont of Datisca glomerata]
BMG5.1 + BD-N 2	F203212.dat	Q20472_S_2_8934	69	8934	526.28	2	1050.55	1050.55	0.44929	1	34.2	0.000380189	25	33	K	KYEAGQSIR	L		1262	Q20472_S_2.5494.5494.2.dta	WP_013873150.1	transcriptional regulator [Frankia symbiont of Datisca glomerata]
BMG5.1 + BD-N 2	F203212.dat	Q20472_S_2_8935	69	8935	526.28	2	1050.55	1050.55	0.44929	1	36.89	0.000204644	25	33	K	KYEAGQSIR	L		3553	Q20472_S_2.29081.29081.2.dta	WP_013873150.1	transcriptional regulator [Frankia symbiont of Datisca glomerata]
BMG5.1 + BD-N 2	F203212.dat	Q20472_S_2_8936	69	8936	526.28	2	1050.55	1050.55	0.44929	1	47.83	1.64816e-05	25	33	K	KYEAGQSIR	L		3532	Q20472_S_2.28794.28794.2.dta	WP_013873150.1	transcriptional regulator [Frankia symbiont of Datisca glomerata]
BMG5.1 + BD-N 2	F203212.dat	Q20472_S_2_8937	69	8937	526.281	2	1050.55	1050.55	0.677743	1	50.09	9.7949e-06	25	33	K	KYEAGQSIR	L		3543	Q20472_S_2.28935.28935.2.dta	WP_013873150.1	transcriptional regulator [Frankia symbiont of Datisca glomerata]
BMG5.1 + BD-N 2	F203212.dat	Q20472_S_2_8938	69	8938	526.281	2	1050.55	1050.55	1.61059	1	52.68	5.39511e-06	25	33	K	KYEAGQSIR	L		3611	Q20472_S_2.29860.29860.2.dta	WP_013873150.1	transcriptional regulator [Frankia symbiont of Datisca glomerata]
BMG5.1 + BD-N 2	F203212.dat	Q20472_S_2_9018	418	9018	529.285	2	1056.56	1056.56	-0.0974865	0	13.37	0.0460257	291	301	R	SLAGRPEVSAA	-		2725	Q20472_S_2.19239.19239.2.dta	WP_013872641.1	squalene synthase HpnD [Frankia symbiont of Datisca glomerata]
BMG5.1 + BD-N 2	F203212.dat	Q20472_S_2_9026	418	9026	529.286	2	1056.56	1056.56	1.51151	0	13.4	0.0457088	291	301	R	SLAGRPEVSAA	-		2660	Q20472_S_2.18558.18558.2.dta	WP_013872641.1	squalene synthase HpnD [Frankia symbiont of Datisca glomerata]
BMG5.1 + BD-N 2	F203212.dat	Q20472_S_2_9126	8	9126	531.272	2	1060.53	1060.53	-0.00471463	0	46.02	2.50035e-05	777	785	R	EIEDVLSEK	I		3422	Q20472_S_2.27321.27321.2.dta	WP_013875507.1	ATP-dependent Clp protease ATP-binding protein [Frankia symbiont of Datisca glomerata]
BMG5.1 + BD-N 2	F203212.dat	Q20472_S_2_9127	8	9127	531.272	2	1060.53	1060.53	0.221588	0	45.17	3.04089e-05	777	785	R	EIEDVLSEK	I		3388	Q20472_S_2.26882.26882.2.dta	WP_013875507.1	ATP-dependent Clp protease ATP-binding protein [Frankia symbiont of Datisca glomerata]
BMG5.1 + BD-N 2	F203212.dat	Q20472_S_2_9128	8	9128	531.272	2	1060.53	1060.53	0.221588	0	49.89	1.02565e-05	777	785	R	EIEDVLSEK	I		3411	Q20472_S_2.27171.27171.2.dta	WP_013875507.1	ATP-dependent Clp protease ATP-binding protein [Frankia symbiont of Datisca glomerata]
BMG5.1 + BD-N 2	F203212.dat	Q20472_S_2_9129	8	9129	531.272	2	1060.53	1060.53	0.221588	0	44.55	3.50752e-05	777	785	R	EIEDVLSEK	I		3377	Q20472_S_2.26738.26738.2.dta	WP_013875507.1	ATP-dependent Clp protease ATP-binding protein [Frankia symbiont of Datisca glomerata]
BMG5.1 + BD-N 2	F203212.dat	Q20472_S_2_9131	8	9131	531.272	2	1060.53	1060.53	0.44789	0	46.58	2.19786e-05	777	785	R	EIEDVLSEK	I		3399	Q20472_S_2.27025.27025.2.dta	WP_013875507.1	ATP-dependent Clp protease ATP-binding protein [Frankia symbiont of Datisca glomerata]
BMG5.1 + BD-N 2	F203212.dat	Q20472_S_2_9132	8	9132	531.272	2	1060.53	1060.53	1.0325	0	32.51	0.000561048	777	785	R	EIEDVLSEK	I		3355	Q20472_S_2.26454.26454.2.dta	WP_013875507.1	ATP-dependent Clp protease ATP-binding protein [Frankia symbiont of Datisca glomerata]
BMG5.1 + BD-N 2	F203212.dat	Q20472_S_2_9133	8	9133	531.272	2	1060.53	1060.53	1.48511	0	39.25	0.00011885	777	785	R	EIEDVLSEK	I		3365	Q20472_S_2.26591.26591.2.dta	WP_013875507.1	ATP-dependent Clp protease ATP-binding protein [Frankia symbiont of Datisca glomerata]
BMG5.1 + BD-N 2	F203212.dat	Q20472_S_2_9162	1	9162	531.765	2	1061.52	1061.52	-1.69945	0	13.29	0.0468813	18	27	R	GMNQLADAVK	V	Oxidation (M) [2]	2759	Q20472_S_2.19598.19598.2.dta	WP_013875538.1	molecular chaperone GroEL [Frankia symbiont of Datisca glomerata]
BMG5.1 + BD-N 2	F203212.dat	Q20472_S_2_9225	20	9225	532.793	2	1063.57	1063.57	0.274547	0	30.19	0.000957194	54	62	K	FDQPLFGLK	G		3754	Q20472_S_2.32087.32087.2.dta	WP_013875374.1	ABC transporter substrate-binding protein [Frankia symbiont of Datisca glomerata]
BMG5.1 + BD-N 2	F203212.dat	Q20472_S_2_9369	451	9369	536.291	2	1070.57	1070.57	-4.22017	0	25.05	0.00312608	460	469	R	DLSSLPNVAR	V		3423	Q20472_S_2.27328.27328.2.dta	WP_013872210.1	membrane protein [Frankia symbiont of Datisca glomerata]
BMG5.1 + BD-N 2	F203212.dat	Q20472_S_2_9370	451	9370	536.293	2	1070.57	1070.57	-0.577261	0	28.58	0.00138676	460	469	R	DLSSLPNVAR	V		3411	Q20472_S_2.27174.27174.2.dta	WP_013872210.1	membrane protein [Frankia symbiont of Datisca glomerata]
BMG5.1 + BD-N 2	F203212.dat	Q20472_S_2_9371	451	9371	536.293	2	1070.57	1070.57	-0.577261	0	28.17	0.00152405	460	469	R	DLSSLPNVAR	V		3400	Q20472_S_2.27030.27030.2.dta	WP_013872210.1	membrane protein [Frankia symbiont of Datisca glomerata]
BMG5.1 + BD-N 2	F203212.dat	Q20472_S_2_9413	69	9413	538.801	2	1075.59	1075.59	-0.295652	0	27.78	0.00166725	49	58	R	ILSESGTTLR	G		3340	Q20472_S_2.26264.26264.2.dta	WP_013873150.1	transcriptional regulator [Frankia symbiont of Datisca glomerata]
BMG5.1 + BD-N 2	F203212.dat	Q20472_S_2_9414	69	9414	538.801	2	1075.59	1075.59	-0.184085	0	37.78	0.000166725	49	58	R	ILSESGTTLR	G		3328	Q20472_S_2.26123.26123.2.dta	WP_013873150.1	transcriptional regulator [Frankia symbiont of Datisca glomerata]
BMG5.1 + BD-N 2	F203212.dat	Q20472_S_2_9415	69	9415	538.801	2	1075.59	1075.59	-0.184085	0	38.82	0.00013122	49	58	R	ILSESGTTLR	G		3437	Q20472_S_2.27516.27516.2.dta	WP_013873150.1	transcriptional regulator [Frankia symbiont of Datisca glomerata]
BMG5.1 + BD-N 2	F203212.dat	Q20472_S_2_9416	69	9416	538.801	2	1075.59	1075.59	-0.0725185	0	67.81	1.65577e-07	49	58	R	ILSESGTTLR	G		2369	Q20472_S_2.15546.15546.2.dta	WP_013873150.1	transcriptional regulator [Frankia symbiont of Datisca glomerata]
BMG5.1 + BD-N 2	F203212.dat	Q20472_S_2_9417	69	9417	538.801	2	1075.59	1075.59	-0.0725185	0	25.17	0.00304089	49	58	R	ILSESGTTLR	G		3353	Q20472_S_2.26429.26429.2.dta	WP_013873150.1	transcriptional regulator [Frankia symbiont of Datisca glomerata]
BMG5.1 + BD-N 2	F203212.dat	Q20472_S_2_9418	69	9418	538.801	2	1075.59	1075.59	0.0390484	0	74.64	3.43558e-08	49	58	R	ILSESGTTLR	G		3271	Q20472_S_2.25396.25396.2.dta	WP_013873150.1	transcriptional regulator [Frankia symbiont of Datisca glomerata]
BMG5.1 + BD-N 2	F203212.dat	Q20472_S_2_9419	69	9419	538.801	2	1075.59	1075.59	0.0390484	0	58.15	1.53109e-06	49	58	R	ILSESGTTLR	G		2358	Q20472_S_2.15441.15441.2.dta	WP_013873150.1	transcriptional regulator [Frankia symbiont of Datisca glomerata]
BMG5.1 + BD-N 2	F203212.dat	Q20472_S_2_9420	69	9420	538.801	2	1075.59	1075.59	0.0390484	0	46.45	2.26464e-05	49	58	R	ILSESGTTLR	G		3306	Q20472_S_2.25836.25836.2.dta	WP_013873150.1	transcriptional regulator [Frankia symbiont of Datisca glomerata]
BMG5.1 + BD-N 2	F203212.dat	Q20472_S_2_9421	69	9421	538.801	2	1075.59	1075.59	0.0390484	0	54.93	3.21366e-06	49	58	R	ILSESGTTLR	G		3317	Q20472_S_2.25977.25977.2.dta	WP_013873150.1	transcriptional regulator [Frankia symbiont of Datisca glomerata]
BMG5.1 + BD-N 2	F203212.dat	Q20472_S_2_9422	69	9422	538.801	2	1075.59	1075.59	0.16921	0	77.62	1.72982e-08	49	58	R	ILSESGTTLR	G		3238	Q20472_S_2.24991.24991.2.dta	WP_013873150.1	transcriptional regulator [Frankia symbiont of Datisca glomerata]
BMG5.1 + BD-N 2	F203212.dat	Q20472_S_2_9423	69	9423	538.801	2	1075.59	1075.59	0.16921	0	65.62	2.74157e-07	49	58	R	ILSESGTTLR	G		3259	Q20472_S_2.25253.25253.2.dta	WP_013873150.1	transcriptional regulator [Frankia symbiont of Datisca glomerata]
BMG5.1 + BD-N 2	F203212.dat	Q20472_S_2_9424	69	9424	538.801	2	1075.59	1075.59	0.16921	0	74.57	3.4914e-08	49	58	R	ILSESGTTLR	G		3282	Q20472_S_2.25540.25540.2.dta	WP_013873150.1	transcriptional regulator [Frankia symbiont of Datisca glomerata]
BMG5.1 + BD-N 2	F203212.dat	Q20472_S_2_9425	69	9425	538.801	2	1075.59	1075.59	0.16921	0	65.18	3.03389e-07	49	58	R	ILSESGTTLR	G		3294	Q20472_S_2.25688.25688.2.dta	WP_013873150.1	transcriptional regulator [Frankia symbiont of Datisca glomerata]
BMG5.1 + BD-N 2	F203212.dat	Q20472_S_2_9426	69	9426	538.801	2	1075.59	1075.59	0.280777	0	74.39	3.63915e-08	49	58	R	ILSESGTTLR	G		3162	Q20472_S_2.24110.24110.2.dta	WP_013873150.1	transcriptional regulator [Frankia symbiont of Datisca glomerata]
BMG5.1 + BD-N 2	F203212.dat	Q20472_S_2_9427	69	9427	538.801	2	1075.59	1075.59	0.280777	0	60.86	8.20352e-07	49	58	R	ILSESGTTLR	G		3204	Q20472_S_2.24602.24602.2.dta	WP_013873150.1	transcriptional regulator [Frankia symbiont of Datisca glomerata]
BMG5.1 + BD-N 2	F203212.dat	Q20472_S_2_9428	69	9428	538.801	2	1075.59	1075.59	0.280777	0	67.87	1.63305e-07	49	58	R	ILSESGTTLR	G		3194	Q20472_S_2.24477.24477.2.dta	WP_013873150.1	transcriptional regulator [Frankia symbiont of Datisca glomerata]
BMG5.1 + BD-N 2	F203212.dat	Q20472_S_2_9429	69	9429	538.801	2	1075.59	1075.59	0.280777	0	71.58	6.95024e-08	49	58	R	ILSESGTTLR	G		3248	Q20472_S_2.25117.25117.2.dta	WP_013873150.1	transcriptional regulator [Frankia symbiont of Datisca glomerata]
BMG5.1 + BD-N 2	F203212.dat	Q20472_S_2_9430	69	9430	538.801	2	1075.59	1075.59	0.280777	0	42.58	5.52077e-05	49	58	R	ILSESGTTLR	G		2348	Q20472_S_2.15337.15337.2.dta	WP_013873150.1	transcriptional regulator [Frankia symbiont of Datisca glomerata]
BMG5.1 + BD-N 2	F203212.dat	Q20472_S_2_9431	69	9431	538.801	2	1075.59	1075.59	0.392344	0	52.38	5.78096e-06	49	58	R	ILSESGTTLR	G		3098	Q20472_S_2.23385.23385.2.dta	WP_013873150.1	transcriptional regulator [Frankia symbiont of Datisca glomerata]
BMG5.1 + BD-N 2	F203212.dat	Q20472_S_2_9432	69	9432	538.801	2	1075.59	1075.59	0.392344	0	65.69	2.69774e-07	49	58	R	ILSESGTTLR	G		3183	Q20472_S_2.24347.24347.2.dta	WP_013873150.1	transcriptional regulator [Frankia symbiont of Datisca glomerata]
BMG5.1 + BD-N 2	F203212.dat	Q20472_S_2_9433	69	9433	538.801	2	1075.59	1075.59	0.392344	0	64.12	3.87258e-07	49	58	R	ILSESGTTLR	G		3140	Q20472_S_2.23859.23859.2.dta	WP_013873150.1	transcriptional regulator [Frankia symbiont of Datisca glomerata]
BMG5.1 + BD-N 2	F203212.dat	Q20472_S_2_9434	69	9434	538.801	2	1075.59	1075.59	0.392344	0	74.75	3.34965e-08	49	58	R	ILSESGTTLR	G		3151	Q20472_S_2.23981.23981.2.dta	WP_013873150.1	transcriptional regulator [Frankia symbiont of Datisca glomerata]
BMG5.1 + BD-N 2	F203212.dat	Q20472_S_2_9435	69	9435	538.801	2	1075.59	1075.59	0.392344	0	65.65	2.7227e-07	49	58	R	ILSESGTTLR	G		3216	Q20472_S_2.24735.24735.2.dta	WP_013873150.1	transcriptional regulator [Frankia symbiont of Datisca glomerata]
BMG5.1 + BD-N 2	F203212.dat	Q20472_S_2_9436	69	9436	538.801	2	1075.59	1075.59	0.392344	0	82.24	5.97035e-09	49	58	R	ILSESGTTLR	G		3172	Q20472_S_2.24226.24226.2.dta	WP_013873150.1	transcriptional regulator [Frankia symbiont of Datisca glomerata]
BMG5.1 + BD-N 2	F203212.dat	Q20472_S_2_9437	69	9437	538.801	2	1075.59	1075.59	0.392344	0	33.31	0.000466659	49	58	R	ILSESGTTLR	G		2379	Q20472_S_2.15651.15651.2.dta	WP_013873150.1	transcriptional regulator [Frankia symbiont of Datisca glomerata]
BMG5.1 + BD-N 2	F203212.dat	Q20472_S_2_9438	69	9438	538.801	2	1075.59	1075.59	0.503911	0	74.44	3.59749e-08	49	58	R	ILSESGTTLR	G		3109	Q20472_S_2.23504.23504.2.dta	WP_013873150.1	transcriptional regulator [Frankia symbiont of Datisca glomerata]
BMG5.1 + BD-N 2	F203212.dat	Q20472_S_2_9439	69	9439	538.801	2	1075.59	1075.59	0.503911	0	77.76	1.67494e-08	49	58	R	ILSESGTTLR	G		3076	Q20472_S_2.23135.23135.2.dta	WP_013873150.1	transcriptional regulator [Frankia symbiont of Datisca glomerata]
BMG5.1 + BD-N 2	F203212.dat	Q20472_S_2_9440	69	9440	538.801	2	1075.59	1075.59	0.503911	0	68.01	1.58125e-07	49	58	R	ILSESGTTLR	G		3130	Q20472_S_2.23744.23744.2.dta	WP_013873150.1	transcriptional regulator [Frankia symbiont of Datisca glomerata]
BMG5.1 + BD-N 2	F203212.dat	Q20472_S_2_9441	69	9441	538.801	2	1075.59	1075.59	0.503911	0	65.62	2.74157e-07	49	58	R	ILSESGTTLR	G		3227	Q20472_S_2.24870.24870.2.dta	WP_013873150.1	transcriptional regulator [Frankia symbiont of Datisca glomerata]
BMG5.1 + BD-N 2	F203212.dat	Q20472_S_2_9442	69	9442	538.801	2	1075.59	1075.59	0.503911	0	66.29	2.34963e-07	49	58	R	ILSESGTTLR	G		3087	Q20472_S_2.23261.23261.2.dta	WP_013873150.1	transcriptional regulator [Frankia symbiont of Datisca glomerata]
BMG5.1 + BD-N 2	F203212.dat	Q20472_S_2_9443	69	9443	538.801	2	1075.59	1075.59	0.615478	0	77.37	1.83231e-08	49	58	R	ILSESGTTLR	G		3120	Q20472_S_2.23627.23627.2.dta	WP_013873150.1	transcriptional regulator [Frankia symbiont of Datisca glomerata]
BMG5.1 + BD-N 2	F203212.dat	Q20472_S_2_9444	69	9444	538.801	2	1075.59	1075.59	0.838612	0	19.75	0.0105925	49	58	R	ILSESGTTLR	G		3370	Q20472_S_2.26656.26656.2.dta	WP_013873150.1	transcriptional regulator [Frankia symbiont of Datisca glomerata]
BMG5.1 + BD-N 2	F203212.dat	Q20472_S_2_9445	69	9445	538.802	2	1075.59	1075.59	1.63817	0	26.55	0.00221309	49	58	R	ILSESGTTLR	G		3424	Q20472_S_2.27351.27351.2.dta	WP_013873150.1	transcriptional regulator [Frankia symbiont of Datisca glomerata]
BMG5.1 + BD-N 2	F203212.dat	Q20472_S_2_9649	39	9649	543.3	2	1084.59	1084.59	-2.30871	0	13.31	0.0536658	147	157	K	VTVDPAAGTVR	I		2783	Q20472_S_2.19860.19860.2.dta	WP_043607045.1	MULTISPECIES: electron transfer flavoprotein subunit beta [Frankia]
BMG5.1 + BD-N 2	F203212.dat	Q20472_S_2_9664	267	9664	362.548	3	1084.62	1084.62	-1.90112	1	15.46	0.0298668	51	60	K	ILDVGGRVEK	F		3668	Q20472_S_2.30697.30697.3.dta	WP_013875013.1	MULTISPECIES: 50S ribosomal protein L31 [Frankia]
BMG5.1 + BD-N 2	F203212.dat	Q20472_S_2_9671	3	9671	543.817	2	1085.62	1085.62	0.303974	1	22	0.00630957	287	295	R	LTVEALRER	Q		3676	Q20472_S_2.30828.30828.2.dta	WP_013874672.1	Crp/Fnr family transcriptional regulator [Frankia symbiont of Datisca glomerata]
BMG5.1 + BD-N 2	F203212.dat	Q20472_S_2_9676	44	9676	544.291	2	1086.57	1086.57	0.0717857	1	15.66	0.0448212	415	423	R	AVQEKVEER	S		3043	Q20472_S_2.22759.22759.2.dta	WP_013875196.1	uroporphyrinogen III methyltransferase [Frankia symbiont of Datisca glomerata]
BMG5.1 + BD-N 2	F203212.dat	Q20472_S_2_9686	44	9686	544.292	2	1086.57	1086.57	1.98607	1	15.08	0.0558821	415	423	R	AVQEKVEER	S		2977	Q20472_S_2.22009.22009.2.dta	WP_013875196.1	uroporphyrinogen III methyltransferase [Frankia symbiont of Datisca glomerata]
BMG5.1 + BD-N 2	F203212.dat	Q20472_S_2_9693	44	9693	544.293	2	1086.57	1086.57	3.78992	1	15.08	0.0574344	415	423	R	AVQEKVEER	S		3065	Q20472_S_2.23006.23006.2.dta	WP_013875196.1	uroporphyrinogen III methyltransferase [Frankia symbiont of Datisca glomerata]
BMG5.1 + BD-N 2	F203212.dat	Q20472_S_2_9844	620	9844	546.35	2	1090.69	1090.69	-0.207209	0	25.2	0.00301995	244	254	R	AILPVPAAALR	I		3752	Q20472_S_2.32059.32059.2.dta	WP_013874421.1	epimerase [Frankia symbiont of Datisca glomerata]
BMG5.1 + BD-N 2	F203212.dat	Q20472_S_2_9876	105	9876	547.268	2	1092.52	1092.52	2.15099	0	14.92	0.0322107	210	220	R	GDLDAAAAAYR	A		3246	Q20472_S_2.25092.25092.2.dta	WP_013874974.1	co-chaperone YbbN [Frankia symbiont of Datisca glomerata]
BMG5.1 + BD-N 2	F203212.dat	Q20472_S_2_9899	135	9899	548.288	2	1094.56	1094.56	0.970252	0	19.36	0.0115878	227	237	K	VAFTGSTEVGK	S		2809	Q20472_S_2.20145.20145.2.dta	WP_013873436.1	aldehyde dehydrogenase [Frankia symbiont of Datisca glomerata]
BMG5.1 + BD-N 2	F203212.dat	Q20472_S_2_9900	135	9900	548.289	2	1094.56	1094.56	2.52339	0	14.27	0.0374111	227	237	K	VAFTGSTEVGK	S		2776	Q20472_S_2.19792.19792.2.dta	WP_013873436.1	aldehyde dehydrogenase [Frankia symbiont of Datisca glomerata]
BMG5.1 + BD-N 2	F203212.dat	Q20472_S_2_991	3	991	368.21	2	734.406	734.408	-1.6721	0	30.13	0.00097051	349	355	R	TIAAFGR	E		3455	Q20472_S_2.27755.27755.2.dta	WP_013874672.1	Crp/Fnr family transcriptional regulator [Frankia symbiont of Datisca glomerata]
BMG5.1 + BD-N 2	F203212.dat	Q20472_S_2_992	3	992	368.21	2	734.406	734.408	-1.6721	0	30.66	0.000859014	349	355	R	TIAAFGR	E		3498	Q20472_S_2.28329.28329.2.dta	WP_013874672.1	Crp/Fnr family transcriptional regulator [Frankia symbiont of Datisca glomerata]
BMG5.1 + BD-N 2	F203212.dat	Q20472_S_2_994	3	994	368.21	2	734.406	734.408	-1.5087	0	37.85	0.000164059	349	355	R	TIAAFGR	E		3466	Q20472_S_2.27903.27903.2.dta	WP_013874672.1	Crp/Fnr family transcriptional regulator [Frankia symbiont of Datisca glomerata]
BMG5.1 + BD-N 2	F203212.dat	Q20472_S_2_996	3	996	368.211	2	734.407	734.408	-1.18191	0	34.65	0.000342768	349	355	R	TIAAFGR	E		3444	Q20472_S_2.27608.27608.2.dta	WP_013874672.1	Crp/Fnr family transcriptional regulator [Frankia symbiont of Datisca glomerata]
BMG5.1 + BD-N 2	F203212.dat	Q20472_S_2_997	3	997	368.211	2	734.407	734.408	-0.855111	0	36.15	0.000242661	349	355	R	TIAAFGR	E		3477	Q20472_S_2.28043.28043.2.dta	WP_013874672.1	Crp/Fnr family transcriptional regulator [Frankia symbiont of Datisca glomerata]
BMG5.1 + BD-N 2	F203212.dat	Q20472_S_2_998	3	998	368.211	2	734.407	734.408	-0.691714	0	31.72	0.000672977	349	355	R	TIAAFGR	E		3433	Q20472_S_2.27463.27463.2.dta	WP_013874672.1	Crp/Fnr family transcriptional regulator [Frankia symbiont of Datisca glomerata]
BMG5.1 + BD-N 2	F203212.dat	Q20472_S_2_999	3	999	368.211	2	734.407	734.408	-0.255989	0	31.99	0.000632412	349	355	R	TIAAFGR	E		3487	Q20472_S_2.28182.28182.2.dta	WP_013874672.1	Crp/Fnr family transcriptional regulator [Frankia symbiont of Datisca glomerata]
BMG5.1 + BD-N 3	F203213.dat	Q20473_S_3_10119	2	10119	563.742	2	1125.47	1125.47	-3.2111	0	35.56	0.000277971	144	153	K	FGPGEYGDER	S		2821	Q20473_S_3.20439.20439.2.dta	WP_013874672.1	Crp/Fnr family transcriptional regulator [Frankia symbiont of Datisca glomerata]
BMG5.1 + BD-N 3	F203213.dat	Q20473_S_3_10120	2	10120	563.742	2	1125.47	1125.47	-3.10447	0	39.35	0.000116145	144	153	K	FGPGEYGDER	S		2865	Q20473_S_3.20934.20934.2.dta	WP_013874672.1	Crp/Fnr family transcriptional regulator [Frankia symbiont of Datisca glomerata]
BMG5.1 + BD-N 3	F203213.dat	Q20473_S_3_10121	2	10121	563.742	2	1125.47	1125.47	-2.89123	0	22.27	0.00592925	144	153	K	FGPGEYGDER	S		2974	Q20473_S_3.22175.22175.2.dta	WP_013874672.1	Crp/Fnr family transcriptional regulator [Frankia symbiont of Datisca glomerata]
BMG5.1 + BD-N 3	F203213.dat	Q20473_S_3_10122	2	10122	563.742	2	1125.47	1125.47	-2.89123	0	21.29	0.00743019	144	153	K	FGPGEYGDER	S		2889	Q20473_S_3.21213.21213.2.dta	WP_013874672.1	Crp/Fnr family transcriptional regulator [Frankia symbiont of Datisca glomerata]
BMG5.1 + BD-N 3	F203213.dat	Q20473_S_3_10123	2	10123	563.742	2	1125.47	1125.47	-2.55359	0	24.81	0.0033037	144	153	K	FGPGEYGDER	S		2372	Q20473_S_3.15624.15624.2.dta	WP_013874672.1	Crp/Fnr family transcriptional regulator [Frankia symbiont of Datisca glomerata]
BMG5.1 + BD-N 3	F203213.dat	Q20473_S_3_10124	2	10124	563.742	2	1125.47	1125.47	-2.23373	0	38.99	0.000126183	144	153	K	FGPGEYGDER	S		2926	Q20473_S_3.21625.21625.2.dta	WP_013874672.1	Crp/Fnr family transcriptional regulator [Frankia symbiont of Datisca glomerata]
BMG5.1 + BD-N 3	F203213.dat	Q20473_S_3_10125	2	10125	563.743	2	1125.47	1125.47	-1.91386	0	21.62	0.00688652	144	153	K	FGPGEYGDER	S		2937	Q20473_S_3.21757.21757.2.dta	WP_013874672.1	Crp/Fnr family transcriptional regulator [Frankia symbiont of Datisca glomerata]
BMG5.1 + BD-N 3	F203213.dat	Q20473_S_3_10126	2	10126	563.743	2	1125.47	1125.47	-1.68285	0	25.12	0.0030761	144	153	K	FGPGEYGDER	S		2333	Q20473_S_3.15216.15216.2.dta	WP_013874672.1	Crp/Fnr family transcriptional regulator [Frankia symbiont of Datisca glomerata]
BMG5.1 + BD-N 3	F203213.dat	Q20473_S_3_10127	2	10127	563.743	2	1125.47	1125.47	-1.68285	0	33.7	0.00042658	144	153	K	FGPGEYGDER	S		2901	Q20473_S_3.21346.21346.2.dta	WP_013874672.1	Crp/Fnr family transcriptional regulator [Frankia symbiont of Datisca glomerata]
BMG5.1 + BD-N 3	F203213.dat	Q20473_S_3_10128	2	10128	563.743	2	1125.47	1125.47	-1.68285	0	39	0.000125893	144	153	K	FGPGEYGDER	S		2912	Q20473_S_3.21470.21470.2.dta	WP_013874672.1	Crp/Fnr family transcriptional regulator [Frankia symbiont of Datisca glomerata]
BMG5.1 + BD-N 3	F203213.dat	Q20473_S_3_10129	2	10129	563.743	2	1125.47	1125.47	-1.57623	0	45.69	2.69774e-05	144	153	K	FGPGEYGDER	S		2797	Q20473_S_3.20184.20184.2.dta	WP_013874672.1	Crp/Fnr family transcriptional regulator [Frankia symbiont of Datisca glomerata]
BMG5.1 + BD-N 3	F203213.dat	Q20473_S_3_10130	2	10130	563.743	2	1125.47	1125.47	-1.36298	0	30.05	0.000988553	144	153	K	FGPGEYGDER	S		2786	Q20473_S_3.20061.20061.2.dta	WP_013874672.1	Crp/Fnr family transcriptional regulator [Frankia symbiont of Datisca glomerata]
BMG5.1 + BD-N 3	F203213.dat	Q20473_S_3_10131	2	10131	563.743	2	1125.47	1125.47	-1.14974	0	31.79	0.000662217	144	153	K	FGPGEYGDER	S		2853	Q20473_S_3.20805.20805.2.dta	WP_013874672.1	Crp/Fnr family transcriptional regulator [Frankia symbiont of Datisca glomerata]
BMG5.1 + BD-N 3	F203213.dat	Q20473_S_3_10132	2	10132	563.743	2	1125.47	1125.47	-0.936495	0	17.84	0.0164437	144	153	K	FGPGEYGDER	S		2985	Q20473_S_3.22301.22301.2.dta	WP_013874672.1	Crp/Fnr family transcriptional regulator [Frankia symbiont of Datisca glomerata]
BMG5.1 + BD-N 3	F203213.dat	Q20473_S_3_10133	2	10133	563.743	2	1125.47	1125.47	-0.936495	0	39.35	0.000116145	144	153	K	FGPGEYGDER	S		2517	Q20473_S_3.17141.17141.2.dta	WP_013874672.1	Crp/Fnr family transcriptional regulator [Frankia symbiont of Datisca glomerata]
BMG5.1 + BD-N 3	F203213.dat	Q20473_S_3_10134	2	10134	563.743	2	1125.47	1125.47	-0.829874	0	24.82	0.0032961	144	153	K	FGPGEYGDER	S		2396	Q20473_S_3.15872.15872.2.dta	WP_013874672.1	Crp/Fnr family transcriptional regulator [Frankia symbiont of Datisca glomerata]
BMG5.1 + BD-N 3	F203213.dat	Q20473_S_3_10135	2	10135	563.743	2	1125.47	1125.47	-0.705481	0	15.24	0.0299226	144	153	K	FGPGEYGDER	S		3006	Q20473_S_3.22544.22544.2.dta	WP_013874672.1	Crp/Fnr family transcriptional regulator [Frankia symbiont of Datisca glomerata]
BMG5.1 + BD-N 3	F203213.dat	Q20473_S_3_10136	2	10136	563.743	2	1125.47	1125.47	-0.705481	0	51.91	6.44169e-06	144	153	K	FGPGEYGDER	S		2577	Q20473_S_3.17778.17778.2.dta	WP_013874672.1	Crp/Fnr family transcriptional regulator [Frankia symbiont of Datisca glomerata]
BMG5.1 + BD-N 3	F203213.dat	Q20473_S_3_10137	2	10137	563.743	2	1125.47	1125.47	-0.705481	0	39.24	0.000119124	144	153	K	FGPGEYGDER	S		2566	Q20473_S_3.17659.17659.2.dta	WP_013874672.1	Crp/Fnr family transcriptional regulator [Frankia symbiont of Datisca glomerata]
BMG5.1 + BD-N 3	F203213.dat	Q20473_S_3_10138	2	10138	563.743	2	1125.47	1125.47	-0.598859	0	39.9	0.000102329	144	153	K	FGPGEYGDER	S		2598	Q20473_S_3.18005.18005.2.dta	WP_013874672.1	Crp/Fnr family transcriptional regulator [Frankia symbiont of Datisca glomerata]
BMG5.1 + BD-N 3	F203213.dat	Q20473_S_3_10139	2	10139	563.743	2	1125.47	1125.47	-0.598859	0	37.95	0.000160325	144	153	K	FGPGEYGDER	S		2842	Q20473_S_3.20684.20684.2.dta	WP_013874672.1	Crp/Fnr family transcriptional regulator [Frankia symbiont of Datisca glomerata]
BMG5.1 + BD-N 3	F203213.dat	Q20473_S_3_10140	2	10140	563.743	2	1125.47	1125.47	-0.598859	0	29.6	0.00109648	144	153	K	FGPGEYGDER	S		2664	Q20473_S_3.18719.18719.2.dta	WP_013874672.1	Crp/Fnr family transcriptional regulator [Frankia symbiont of Datisca glomerata]
BMG5.1 + BD-N 3	F203213.dat	Q20473_S_3_10141	2	10141	563.743	2	1125.47	1125.47	-0.492238	0	52.49	5.63638e-06	144	153	K	FGPGEYGDER	S		2687	Q20473_S_3.18969.18969.2.dta	WP_013874672.1	Crp/Fnr family transcriptional regulator [Frankia symbiont of Datisca glomerata]
BMG5.1 + BD-N 3	F203213.dat	Q20473_S_3_10142	2	10142	563.743	2	1125.47	1125.47	-0.385616	0	34.8	0.000331131	144	153	K	FGPGEYGDER	S		2296	Q20473_S_3.14831.14831.2.dta	WP_013874672.1	Crp/Fnr family transcriptional regulator [Frankia symbiont of Datisca glomerata]
BMG5.1 + BD-N 3	F203213.dat	Q20473_S_3_10143	2	10143	563.743	2	1125.47	1125.47	-0.385616	0	25.65	0.0027227	144	153	K	FGPGEYGDER	S		2877	Q20473_S_3.21077.21077.2.dta	WP_013874672.1	Crp/Fnr family transcriptional regulator [Frankia symbiont of Datisca glomerata]
BMG5.1 + BD-N 3	F203213.dat	Q20473_S_3_10144	2	10144	563.743	2	1125.47	1125.47	-0.278994	0	55.23	2.99916e-06	144	153	K	FGPGEYGDER	S		2719	Q20473_S_3.19330.19330.2.dta	WP_013874672.1	Crp/Fnr family transcriptional regulator [Frankia symbiont of Datisca glomerata]
BMG5.1 + BD-N 3	F203213.dat	Q20473_S_3_10145	2	10145	563.744	2	1125.47	1125.47	-0.172372	0	38.53	0.000140281	144	153	K	FGPGEYGDER	S		2961	Q20473_S_3.22026.22026.2.dta	WP_013874672.1	Crp/Fnr family transcriptional regulator [Frankia symbiont of Datisca glomerata]
BMG5.1 + BD-N 3	F203213.dat	Q20473_S_3_10146	2	10146	563.744	2	1125.47	1125.47	-0.172372	0	33.09	0.000490908	144	153	K	FGPGEYGDER	S		2619	Q20473_S_3.18238.18238.2.dta	WP_013874672.1	Crp/Fnr family transcriptional regulator [Frankia symbiont of Datisca glomerata]
BMG5.1 + BD-N 3	F203213.dat	Q20473_S_3_10147	2	10147	563.744	2	1125.47	1125.47	-0.172372	0	34.35	0.000367282	144	153	K	FGPGEYGDER	S		2752	Q20473_S_3.19687.19687.2.dta	WP_013874672.1	Crp/Fnr family transcriptional regulator [Frankia symbiont of Datisca glomerata]
BMG5.1 + BD-N 3	F203213.dat	Q20473_S_3_10148	2	10148	563.744	2	1125.47	1125.47	-0.0657502	0	54.11	3.8815e-06	144	153	K	FGPGEYGDER	S		2763	Q20473_S_3.19805.19805.2.dta	WP_013874672.1	Crp/Fnr family transcriptional regulator [Frankia symbiont of Datisca glomerata]
BMG5.1 + BD-N 3	F203213.dat	Q20473_S_3_10149	2	10149	563.744	2	1125.47	1125.47	-0.0657502	0	48.5	1.41254e-05	144	153	K	FGPGEYGDER	S		2775	Q20473_S_3.19934.19934.2.dta	WP_013874672.1	Crp/Fnr family transcriptional regulator [Frankia symbiont of Datisca glomerata]
BMG5.1 + BD-N 3	F203213.dat	Q20473_S_3_10150	2	10150	563.744	2	1125.47	1125.47	0.147494	0	48.39	1.44877e-05	144	153	K	FGPGEYGDER	S		2741	Q20473_S_3.19571.19571.2.dta	WP_013874672.1	Crp/Fnr family transcriptional regulator [Frankia symbiont of Datisca glomerata]
BMG5.1 + BD-N 3	F203213.dat	Q20473_S_3_10151	2	10151	563.744	2	1125.47	1125.47	0.147494	0	31.39	0.000726106	144	153	K	FGPGEYGDER	S		2832	Q20473_S_3.20561.20561.2.dta	WP_013874672.1	Crp/Fnr family transcriptional regulator [Frankia symbiont of Datisca glomerata]
BMG5.1 + BD-N 3	F203213.dat	Q20473_S_3_10152	2	10152	563.744	2	1125.47	1125.47	0.147494	0	42.99	5.02343e-05	144	153	K	FGPGEYGDER	S		2587	Q20473_S_3.17891.17891.2.dta	WP_013874672.1	Crp/Fnr family transcriptional regulator [Frankia symbiont of Datisca glomerata]
BMG5.1 + BD-N 3	F203213.dat	Q20473_S_3_10153	2	10153	563.744	2	1125.47	1125.47	0.254115	0	38.95	0.00012735	144	153	K	FGPGEYGDER	S		2275	Q20473_S_3.14612.14612.2.dta	WP_013874672.1	Crp/Fnr family transcriptional regulator [Frankia symbiont of Datisca glomerata]
BMG5.1 + BD-N 3	F203213.dat	Q20473_S_3_10154	2	10154	563.744	2	1125.47	1125.47	0.254115	0	43.44	4.52898e-05	144	153	K	FGPGEYGDER	S		2535	Q20473_S_3.17335.17335.2.dta	WP_013874672.1	Crp/Fnr family transcriptional regulator [Frankia symbiont of Datisca glomerata]
BMG5.1 + BD-N 3	F203213.dat	Q20473_S_3_10155	2	10155	563.744	2	1125.47	1125.47	0.254115	0	43.27	4.70977e-05	144	153	K	FGPGEYGDER	S		2697	Q20473_S_3.19086.19086.2.dta	WP_013874672.1	Crp/Fnr family transcriptional regulator [Frankia symbiont of Datisca glomerata]
BMG5.1 + BD-N 3	F203213.dat	Q20473_S_3_10156	2	10156	563.744	2	1125.47	1125.47	0.378508	0	39.78	0.000105196	144	153	K	FGPGEYGDER	S		2642	Q20473_S_3.18480.18480.2.dta	WP_013874672.1	Crp/Fnr family transcriptional regulator [Frankia symbiont of Datisca glomerata]
BMG5.1 + BD-N 3	F203213.dat	Q20473_S_3_10157	2	10157	563.744	2	1125.47	1125.47	0.378508	0	39.14	0.000121899	144	153	K	FGPGEYGDER	S		2675	Q20473_S_3.18838.18838.2.dta	WP_013874672.1	Crp/Fnr family transcriptional regulator [Frankia symbiont of Datisca glomerata]
BMG5.1 + BD-N 3	F203213.dat	Q20473_S_3_10158	2	10158	563.744	2	1125.47	1125.47	0.485129	0	27.95	0.00160325	144	153	K	FGPGEYGDER	S		2349	Q20473_S_3.15389.15389.2.dta	WP_013874672.1	Crp/Fnr family transcriptional regulator [Frankia symbiont of Datisca glomerata]
BMG5.1 + BD-N 3	F203213.dat	Q20473_S_3_10159	2	10159	563.744	2	1125.47	1125.47	0.485129	0	39.77	0.000105439	144	153	K	FGPGEYGDER	S		2608	Q20473_S_3.18118.18118.2.dta	WP_013874672.1	Crp/Fnr family transcriptional regulator [Frankia symbiont of Datisca glomerata]
BMG5.1 + BD-N 3	F203213.dat	Q20473_S_3_10160	2	10160	563.744	2	1125.47	1125.47	0.698373	0	52.12	6.13762e-06	144	153	K	FGPGEYGDER	S		2809	Q20473_S_3.20316.20316.2.dta	WP_013874672.1	Crp/Fnr family transcriptional regulator [Frankia symbiont of Datisca glomerata]
BMG5.1 + BD-N 3	F203213.dat	Q20473_S_3_10161	2	10161	563.744	2	1125.47	1125.47	0.804995	0	26.92	0.00203236	144	153	K	FGPGEYGDER	S		2948	Q20473_S_3.21884.21884.2.dta	WP_013874672.1	Crp/Fnr family transcriptional regulator [Frankia symbiont of Datisca glomerata]
BMG5.1 + BD-N 3	F203213.dat	Q20473_S_3_10162	2	10162	563.744	2	1125.47	1125.47	0.804995	0	36.3	0.000234423	144	153	K	FGPGEYGDER	S		2285	Q20473_S_3.14719.14719.2.dta	WP_013874672.1	Crp/Fnr family transcriptional regulator [Frankia symbiont of Datisca glomerata]
BMG5.1 + BD-N 3	F203213.dat	Q20473_S_3_10163	2	10163	563.744	2	1125.47	1125.47	1.12486	0	32.37	0.000579429	144	153	K	FGPGEYGDER	S		2631	Q20473_S_3.18359.18359.2.dta	WP_013874672.1	Crp/Fnr family transcriptional regulator [Frankia symbiont of Datisca glomerata]
BMG5.1 + BD-N 3	F203213.dat	Q20473_S_3_10164	2	10164	563.744	2	1125.47	1125.47	1.12486	0	43.08	4.9204e-05	144	153	K	FGPGEYGDER	S		2730	Q20473_S_3.19451.19451.2.dta	WP_013874672.1	Crp/Fnr family transcriptional regulator [Frankia symbiont of Datisca glomerata]
BMG5.1 + BD-N 3	F203213.dat	Q20473_S_3_10165	2	10165	563.744	2	1125.47	1125.47	1.23148	0	40.33	9.2683e-05	144	153	K	FGPGEYGDER	S		2708	Q20473_S_3.19208.19208.2.dta	WP_013874672.1	Crp/Fnr family transcriptional regulator [Frankia symbiont of Datisca glomerata]
BMG5.1 + BD-N 3	F203213.dat	Q20473_S_3_10166	2	10166	563.744	2	1125.47	1125.47	1.3381	0	42.52	5.59758e-05	144	153	K	FGPGEYGDER	S		2653	Q20473_S_3.18600.18600.2.dta	WP_013874672.1	Crp/Fnr family transcriptional regulator [Frankia symbiont of Datisca glomerata]
BMG5.1 + BD-N 3	F203213.dat	Q20473_S_3_10167	2	10167	563.744	2	1125.47	1125.47	1.4625	0	30.33	0.00092683	144	153	K	FGPGEYGDER	S		2383	Q20473_S_3.15735.15735.2.dta	WP_013874672.1	Crp/Fnr family transcriptional regulator [Frankia symbiont of Datisca glomerata]
BMG5.1 + BD-N 3	F203213.dat	Q20473_S_3_102	332	102	351.201	2	700.387	700.387	0.839536	0	14.33	0.0368978	176	182	R	DAVAGLR	I		2460	Q20473_S_3.16540.16540.2.dta	WP_013873667.1	cobyrinic acid a,c-diamide synthase [Frankia symbiont of Datisca glomerata]
BMG5.1 + BD-N 3	F203213.dat	Q20473_S_3_10297	94	10297	566.265	2	1130.52	1130.52	-4.10607	0	25.55	0.00278612	115	124	R	VEGEQDEIGR	Q		1942	Q20473_S_3.11181.11181.2.dta	WP_013871986.1	methionine adenosyltransferase [Frankia symbiont of Datisca glomerata]
BMG5.1 + BD-N 3	F203213.dat	Q20473_S_3_10298	94	10298	566.266	2	1130.52	1130.52	-3.23922	0	39.34	0.000116413	115	124	R	VEGEQDEIGR	Q		1891	Q20473_S_3.10666.10666.2.dta	WP_013871986.1	methionine adenosyltransferase [Frankia symbiont of Datisca glomerata]
BMG5.1 + BD-N 3	F203213.dat	Q20473_S_3_10299	94	10299	566.266	2	1130.52	1130.52	-1.94778	0	43.08	4.9204e-05	115	124	R	VEGEQDEIGR	Q		1827	Q20473_S_3.10038.10038.2.dta	WP_013871986.1	methionine adenosyltransferase [Frankia symbiont of Datisca glomerata]
BMG5.1 + BD-N 3	F203213.dat	Q20473_S_3_10300	94	10300	566.267	2	1130.52	1130.52	-1.62934	0	56.86	2.06063e-06	115	124	R	VEGEQDEIGR	Q		1859	Q20473_S_3.10354.10354.2.dta	WP_013871986.1	methionine adenosyltransferase [Frankia symbiont of Datisca glomerata]
BMG5.1 + BD-N 3	F203213.dat	Q20473_S_3_10301	94	10301	566.267	2	1130.52	1130.52	-1.3109	0	27.51	0.00177419	115	124	R	VEGEQDEIGR	Q		1931	Q20473_S_3.11071.11071.2.dta	WP_013871986.1	methionine adenosyltransferase [Frankia symbiont of Datisca glomerata]
BMG5.1 + BD-N 3	F203213.dat	Q20473_S_3_10302	94	10302	566.267	2	1130.52	1130.52	-1.3109	0	40.14	9.68278e-05	115	124	R	VEGEQDEIGR	Q		1849	Q20473_S_3.10249.10249.2.dta	WP_013871986.1	methionine adenosyltransferase [Frankia symbiont of Datisca glomerata]
BMG5.1 + BD-N 3	F203213.dat	Q20473_S_3_10303	94	10303	566.267	2	1130.52	1130.52	-0.974772	0	47.53	1.76604e-05	115	124	R	VEGEQDEIGR	Q		1711	Q20473_S_3.8886.8886.2.dta	WP_013871986.1	methionine adenosyltransferase [Frankia symbiont of Datisca glomerata]
BMG5.1 + BD-N 3	F203213.dat	Q20473_S_3_10304	94	10304	566.267	2	1130.52	1130.52	-0.974772	0	62.34	5.83445e-07	115	124	R	VEGEQDEIGR	Q		1700	Q20473_S_3.8784.8784.2.dta	WP_013871986.1	methionine adenosyltransferase [Frankia symbiont of Datisca glomerata]
BMG5.1 + BD-N 3	F203213.dat	Q20473_S_3_10305	94	10305	566.267	2	1130.52	1130.52	-0.974772	0	44.77	3.33426e-05	115	124	R	VEGEQDEIGR	Q		1806	Q20473_S_3.9825.9825.2.dta	WP_013871986.1	methionine adenosyltransferase [Frankia symbiont of Datisca glomerata]
BMG5.1 + BD-N 3	F203213.dat	Q20473_S_3_10306	94	10306	566.267	2	1130.52	1130.52	-0.762481	0	62.42	5.72796e-07	115	124	R	VEGEQDEIGR	Q		1722	Q20473_S_3.8988.8988.2.dta	WP_013871986.1	methionine adenosyltransferase [Frankia symbiont of Datisca glomerata]
BMG5.1 + BD-N 3	F203213.dat	Q20473_S_3_10307	94	10307	566.267	2	1130.52	1130.52	-0.337897	0	43.36	4.61318e-05	115	124	R	VEGEQDEIGR	Q		1785	Q20473_S_3.9612.9612.2.dta	WP_013871986.1	methionine adenosyltransferase [Frankia symbiont of Datisca glomerata]
BMG5.1 + BD-N 3	F203213.dat	Q20473_S_3_10308	94	10308	566.267	2	1130.52	1130.52	-0.107915	0	58.2	1.51356e-06	115	124	R	VEGEQDEIGR	Q		1817	Q20473_S_3.9932.9932.2.dta	WP_013871986.1	methionine adenosyltransferase [Frankia symbiont of Datisca glomerata]
BMG5.1 + BD-N 3	F203213.dat	Q20473_S_3_10309	94	10309	566.267	2	1130.52	1130.52	-0.0017691	0	62.69	5.3827e-07	115	124	R	VEGEQDEIGR	Q		1880	Q20473_S_3.10563.10563.2.dta	WP_013871986.1	methionine adenosyltransferase [Frankia symbiont of Datisca glomerata]
BMG5.1 + BD-N 3	F203213.dat	Q20473_S_3_10310	94	10310	566.268	2	1130.52	1130.52	0.104377	0	54.15	3.84592e-06	115	124	R	VEGEQDEIGR	Q		1869	Q20473_S_3.10457.10457.2.dta	WP_013871986.1	methionine adenosyltransferase [Frankia symbiont of Datisca glomerata]
[truncated: 142,679 more rows]
