# Supplementary material for: Proteogenomics data for deciphering Frankia coriariae interactions with root exudates from three host plants
Source: Data Brief. 2017 Jul 11;14:73–6. doi: 10.1016/j.dib.2017.07.009 (PMC5526514; doi:10.1016/j.dib.2017.07.009)
Supplement: Supplementary file 4 — Table S3. List of peptide-to-spectrum assignments and their characteristics for exoproteomes queried against BMG5.1 database. Supplementary material [file mmc4.xlsx]

## Sheet: Table S3
Table S3. List of MS/MS spectra assigned to peptides from cultures supernatants of Frankia BMG5.1 (BMG5.1 database)
Lines 9 to 729:	BMG5.1 + BD-N (replicate 2, replicate 3, replicate 4)
Lines 730 to 1403:	BMG5.1 + RE Alnus (replicate 1, replicate 2, replicate 3)
Lines 1404 to 2259:	BMG5.1 + RE Coriaria (replicate 1, replicate 2, replicate 3)
Lines 2260 to 3021:	BMG5.1 + RE Melo (replicate 1, replicate 2, replicate 3)
Sample	.DAT	Origine_Query	Rang	MS/MS Query	m/z observed	z	Mr (experimental)	Mr (theoretical)	Error (ppm)	Miss-cleavage	Mascot Peptide Score	Expect value	Start	Stop	-1	Peptide sequence	+1	Modifications	R.T.	Query title	Protein accession	Protein functional description
BMG5.1+BD-N 1	F202495.dat	Q20458_SC_1_1072	19	1072	393.727	2	785.439	785.44	-0.816104	0	22.6	0.020333	3	10	R	VAGEALAR	E		3187	Q20458_SC_1.16400.16400.2.dta	gb|KLL10559.1|	fructose-bisphosphate aldolase [Frankia sp. BMG5.1]
BMG5.1+BD-N 1	F202495.dat	Q20458_SC_1_1073	19	1073	393.727	2	785.439	785.44	-0.816104	0	20.55	0.0325988	3	10	R	VAGEALAR	E		3228	Q20458_SC_1.16687.16687.2.dta	gb|KLL10559.1|	fructose-bisphosphate aldolase [Frankia sp. BMG5.1]
BMG5.1+BD-N 1	F202495.dat	Q20458_SC_1_1074	19	1074	393.727	2	785.439	785.44	-0.739713	0	21.4	0.0268041	3	10	R	VAGEALAR	E		3208	Q20458_SC_1.16537.16537.2.dta	gb|KLL10559.1|	fructose-bisphosphate aldolase [Frankia sp. BMG5.1]
BMG5.1+BD-N 1	F202495.dat	Q20458_SC_1_1076	19	1076	393.727	2	785.439	785.44	-0.739713	0	25.4	0.0106709	3	10	R	VAGEALAR	E		3249	Q20458_SC_1.16822.16822.2.dta	gb|KLL10559.1|	fructose-bisphosphate aldolase [Frankia sp. BMG5.1]
BMG5.1+BD-N 1	F202495.dat	Q20458_SC_1_1077	19	1077	393.727	2	785.439	785.44	-0.739713	0	20.32	0.0343718	3	10	R	VAGEALAR	E		3393	Q20458_SC_1.18080.18080.2.dta	gb|KLL10559.1|	fructose-bisphosphate aldolase [Frankia sp. BMG5.1]
BMG5.1+BD-N 1	F202495.dat	Q20458_SC_1_1079	19	1079	393.727	2	785.439	785.44	-0.663323	0	29.22	0.00442794	3	10	R	VAGEALAR	E		3239	Q20458_SC_1.16755.16755.2.dta	gb|KLL10559.1|	fructose-bisphosphate aldolase [Frankia sp. BMG5.1]
BMG5.1+BD-N 1	F202495.dat	Q20458_SC_1_1080	19	1080	393.727	2	785.439	785.44	-0.586933	0	30.91	0.00300056	3	10	R	VAGEALAR	E		3382	Q20458_SC_1.17979.17979.2.dta	gb|KLL10559.1|	fructose-bisphosphate aldolase [Frankia sp. BMG5.1]
BMG5.1+BD-N 1	F202495.dat	Q20458_SC_1_1082	19	1082	393.727	2	785.439	785.44	-0.586933	0	23.4	0.0169123	3	10	R	VAGEALAR	E		3279	Q20458_SC_1.17053.17053.2.dta	gb|KLL10559.1|	fructose-bisphosphate aldolase [Frankia sp. BMG5.1]
BMG5.1+BD-N 1	F202495.dat	Q20458_SC_1_1083	19	1083	393.727	2	785.439	785.44	-0.586933	0	19.55	0.0410395	3	10	R	VAGEALAR	E		3372	Q20458_SC_1.17881.17881.2.dta	gb|KLL10559.1|	fructose-bisphosphate aldolase [Frankia sp. BMG5.1]
BMG5.1+BD-N 1	F202495.dat	Q20458_SC_1_1084	19	1084	393.727	2	785.439	785.44	-0.510542	0	28.47	0.00526262	3	10	R	VAGEALAR	E		3300	Q20458_SC_1.17227.17227.2.dta	gb|KLL10559.1|	fructose-bisphosphate aldolase [Frankia sp. BMG5.1]
BMG5.1+BD-N 1	F202495.dat	Q20458_SC_1_1086	19	1086	393.727	2	785.439	785.44	-0.434152	0	19.74	0.0392827	3	10	R	VAGEALAR	E		3259	Q20458_SC_1.16896.16896.2.dta	gb|KLL10559.1|	fructose-bisphosphate aldolase [Frankia sp. BMG5.1]
BMG5.1+BD-N 1	F202495.dat	Q20458_SC_1_1087	19	1087	393.727	2	785.439	785.44	-0.434152	0	32.1	0.0022814	3	10	R	VAGEALAR	E		3362	Q20458_SC_1.17781.17781.2.dta	gb|KLL10559.1|	fructose-bisphosphate aldolase [Frankia sp. BMG5.1]
BMG5.1+BD-N 1	F202495.dat	Q20458_SC_1_1088	19	1088	393.727	2	785.439	785.44	-0.434152	0	27.66	0.00634164	3	10	R	VAGEALAR	E		3290	Q20458_SC_1.17139.17139.2.dta	gb|KLL10559.1|	fructose-bisphosphate aldolase [Frankia sp. BMG5.1]
BMG5.1+BD-N 1	F202495.dat	Q20458_SC_1_1089	19	1089	393.727	2	785.439	785.44	-0.357761	0	29.52	0.00413239	3	10	R	VAGEALAR	E		3310	Q20458_SC_1.17319.17319.2.dta	gb|KLL10559.1|	fructose-bisphosphate aldolase [Frankia sp. BMG5.1]
BMG5.1+BD-N 1	F202495.dat	Q20458_SC_1_1090	19	1090	393.727	2	785.439	785.44	-0.357761	0	27.71	0.00626905	3	10	R	VAGEALAR	E		3320	Q20458_SC_1.17411.17411.2.dta	gb|KLL10559.1|	fructose-bisphosphate aldolase [Frankia sp. BMG5.1]
BMG5.1+BD-N 1	F202495.dat	Q20458_SC_1_1091	19	1091	393.727	2	785.439	785.44	-0.281371	0	30.93	0.00298677	3	10	R	VAGEALAR	E		3341	Q20458_SC_1.17594.17594.2.dta	gb|KLL10559.1|	fructose-bisphosphate aldolase [Frankia sp. BMG5.1]
BMG5.1+BD-N 1	F202495.dat	Q20458_SC_1_1092	19	1092	393.727	2	785.439	785.44	-0.281371	0	30.78	0.00309173	3	10	R	VAGEALAR	E		3351	Q20458_SC_1.17685.17685.2.dta	gb|KLL10559.1|	fructose-bisphosphate aldolase [Frankia sp. BMG5.1]
BMG5.1+BD-N 1	F202495.dat	Q20458_SC_1_1093	19	1093	393.727	2	785.439	785.44	-0.12859	0	19.56	0.0409451	3	10	R	VAGEALAR	E		3330	Q20458_SC_1.17502.17502.2.dta	gb|KLL10559.1|	fructose-bisphosphate aldolase [Frankia sp. BMG5.1]
BMG5.1+BD-N 1	F202495.dat	Q20458_SC_1_1094	19	1094	393.727	2	785.44	785.44	0.0241903	0	31.32	0.00273025	3	10	R	VAGEALAR	E		3403	Q20458_SC_1.18187.18187.2.dta	gb|KLL10559.1|	fructose-bisphosphate aldolase [Frankia sp. BMG5.1]
BMG5.1+BD-N 1	F202495.dat	Q20458_SC_1_1201	9	1201	400.255	2	798.496	798.496	-0.31935	0	24.53	0.00581412	176	182	K	GIIDLIR	M		3756	Q20458_SC_1.22101.22101.2.dta	gb|KLL12640.1|	elongation factor G [Frankia sp. BMG5.1]
BMG5.1+BD-N 1	F202495.dat	Q20458_SC_1_1290	28	1290	401.755	2	801.496	801.496	-0.422959	0	26	0.00251189	83	90	R	ALTSLGLK	E		3715	Q20458_SC_1.21586.21586.2.dta	gb|KLL12635.1|	50S ribosomal protein L7 [Frankia sp. BMG5.1]
BMG5.1+BD-N 1	F202495.dat	Q20458_SC_1_1324	26	1324	404.203	2	806.392	806.392	-0.533239	0	25.73	0.00534601	174	180	R	LAGEFDR	V		3510	Q20458_SC_1.19261.19261.2.dta	gb|KLL12312.1|	glycosyl transferase [Frankia sp. BMG5.1]
BMG5.1+BD-N 1	F202495.dat	Q20458_SC_1_1325	26	1325	404.203	2	806.392	806.392	-0.533239	0	25.73	0.00534601	174	180	R	LAGEFDR	V		3521	Q20458_SC_1.19369.19369.2.dta	gb|KLL12312.1|	glycosyl transferase [Frankia sp. BMG5.1]
BMG5.1+BD-N 1	F202495.dat	Q20458_SC_1_1326	26	1326	404.203	2	806.392	806.392	-0.533239	0	17.93	0.0322129	174	180	R	LAGEFDR	V		3479	Q20458_SC_1.18955.18955.2.dta	gb|KLL12312.1|	glycosyl transferase [Frankia sp. BMG5.1]
BMG5.1+BD-N 1	F202495.dat	Q20458_SC_1_1327	26	1327	404.203	2	806.392	806.392	-0.458834	0	27.36	0.00367308	174	180	R	LAGEFDR	V		3500	Q20458_SC_1.19155.19155.2.dta	gb|KLL12312.1|	glycosyl transferase [Frankia sp. BMG5.1]
BMG5.1+BD-N 1	F202495.dat	Q20458_SC_1_1328	26	1328	404.203	2	806.392	806.392	-0.310023	0	24.04	0.00788915	174	180	R	LAGEFDR	V		3490	Q20458_SC_1.19056.19056.2.dta	gb|KLL12312.1|	glycosyl transferase [Frankia sp. BMG5.1]
BMG5.1+BD-N 1	F202495.dat	Q20458_SC_1_1329	26	1329	404.203	2	806.392	806.392	-0.235617	0	19.76	0.0211364	174	180	R	LAGEFDR	V		3541	Q20458_SC_1.19584.19584.2.dta	gb|KLL12312.1|	glycosyl transferase [Frankia sp. BMG5.1]
BMG5.1+BD-N 1	F202495.dat	Q20458_SC_1_1330	26	1330	404.203	2	806.392	806.392	-0.161212	0	24.39	0.0072783	174	180	R	LAGEFDR	V		3531	Q20458_SC_1.19476.19476.2.dta	gb|KLL12312.1|	glycosyl transferase [Frankia sp. BMG5.1]
BMG5.1+BD-N 1	F202495.dat	Q20458_SC_1_1331	26	1331	404.203	2	806.392	806.392	0.0620046	0	23.04	0.00993185	174	180	R	LAGEFDR	V		3552	Q20458_SC_1.19689.19689.2.dta	gb|KLL12312.1|	glycosyl transferase [Frankia sp. BMG5.1]
BMG5.1+BD-N 1	F202495.dat	Q20458_SC_1_1332	26	1332	404.204	2	806.393	806.392	0.905267	0	24.15	0.00788413	174	180	R	LAGEFDR	V		3562	Q20458_SC_1.19793.19793.2.dta	gb|KLL12312.1|	glycosyl transferase [Frankia sp. BMG5.1]
BMG5.1+BD-N 1	F202495.dat	Q20458_SC_1_1333	26	1333	404.204	2	806.393	806.392	1.3517	0	25.3	0.00604998	174	180	R	LAGEFDR	V		3572	Q20458_SC_1.19898.19898.2.dta	gb|KLL12312.1|	glycosyl transferase [Frankia sp. BMG5.1]
BMG5.1+BD-N 1	F202495.dat	Q20458_SC_1_1334	26	1334	404.204	2	806.393	806.392	1.4261	0	20.12	0.0199413	174	180	R	LAGEFDR	V		3582	Q20458_SC_1.20003.20003.2.dta	gb|KLL12312.1|	glycosyl transferase [Frankia sp. BMG5.1]
BMG5.1+BD-N 1	F202495.dat	Q20458_SC_1_1335	26	1335	404.204	2	806.394	806.392	2.09575	0	19.86	0.0211716	174	180	R	LAGEFDR	V		3592	Q20458_SC_1.20109.20109.2.dta	gb|KLL12312.1|	glycosyl transferase [Frankia sp. BMG5.1]
BMG5.1+BD-N 1	F202495.dat	Q20458_SC_1_1505	20	1505	408.235	2	814.455	814.455	-0.271347	0	30.77	0.00351762	169	175	R	QLIIGDR	Q	Deamidated (NQ) [1]	3706	Q20458_SC_1.21458.21458.2.dta	gb|KLL12727.1|	ATP synthase F0F1 subunit alpha [Frankia sp. BMG5.1]
BMG5.1+BD-N 1	F202495.dat	Q20458_SC_1_1531	17	1531	408.732	2	815.45	815.45	-0.472132	1	33.79	0.00125349	291	297	R	RQALEAK	A	Deamidated (NQ) [2]	3691	Q20458_SC_1.21231.21231.2.dta	gb|KLL11626.1|	hypothetical protein FrCorBMG51_11070 [Frankia sp. BMG5.1]
BMG5.1+BD-N 1	F202495.dat	Q20458_SC_1_1679	13	1679	412.227	2	822.439	822.439	-0.316133	0	49.41	1.14551e-05	82	88	R	IPGSFFR	R		3747	Q20458_SC_1.22002.22002.2.dta	gb|KLL12876.1|	polynucleotide phosphorylase [Frankia sp. BMG5.1]
BMG5.1+BD-N 1	F202495.dat	Q20458_SC_1_1753	29	1753	415.226	2	828.437	828.438	-1.28314	0	21.66	0.00682339	67	73	R	SFTFVTK	T		3722	Q20458_SC_1.21681.21681.2.dta	gb|KLL12632.1|	50S ribosomal protein L11 [Frankia sp. BMG5.1]
BMG5.1+BD-N 1	F202495.dat	Q20458_SC_1_1754	29	1754	415.227	2	828.44	828.438	1.87944	0	25.77	0.0026485	67	73	R	SFTFVTK	T		3712	Q20458_SC_1.21544.21544.2.dta	gb|KLL12632.1|	50S ribosomal protein L11 [Frankia sp. BMG5.1]
BMG5.1+BD-N 1	F202495.dat	Q20458_SC_1_1870	11	1870	418.261	2	834.507	834.508	-1.05451	0	51.36	7.31139e-06	172	178	R	VPLHTLR	A		3700	Q20458_SC_1.21369.21369.2.dta	gb|KLL12648.1|	30S ribosomal protein S3 [Frankia sp. BMG5.1]
BMG5.1+BD-N 1	F202495.dat	Q20458_SC_1_2025	15	2025	426.216	2	850.417	850.418	-2.05076	0	23.25	0.00473151	164	170	R	YQGEVVR	R	Deamidated (NQ) [2]	2855	Q20458_SC_1.14121.14121.2.dta	gb|KLL12656.1|	50S ribosomal protein L6 [Frankia sp. BMG5.1]
BMG5.1+BD-N 1	F202495.dat	Q20458_SC_1_2026	15	2026	426.216	2	850.417	850.418	-1.76854	0	18.66	0.0136144	164	170	R	YQGEVVR	R	Deamidated (NQ) [2]	3229	Q20458_SC_1.16692.16692.2.dta	gb|KLL12656.1|	50S ribosomal protein L6 [Frankia sp. BMG5.1]
BMG5.1+BD-N 1	F202495.dat	Q20458_SC_1_2027	15	2027	426.216	2	850.417	850.418	-1.69799	0	20.1	0.00977237	164	170	R	YQGEVVR	R	Deamidated (NQ) [2]	3049	Q20458_SC_1.15470.15470.2.dta	gb|KLL12656.1|	50S ribosomal protein L6 [Frankia sp. BMG5.1]
BMG5.1+BD-N 1	F202495.dat	Q20458_SC_1_2028	15	2028	426.216	2	850.417	850.418	-1.69799	0	33.3	0.000467735	164	170	R	YQGEVVR	R	Deamidated (NQ) [2]	2801	Q20458_SC_1.13779.13779.2.dta	gb|KLL12656.1|	50S ribosomal protein L6 [Frankia sp. BMG5.1]
BMG5.1+BD-N 1	F202495.dat	Q20458_SC_1_2029	15	2029	426.216	2	850.417	850.418	-1.48633	0	27.87	0.00163305	164	170	R	YQGEVVR	R	Deamidated (NQ) [2]	2895	Q20458_SC_1.14390.14390.2.dta	gb|KLL12656.1|	50S ribosomal protein L6 [Frankia sp. BMG5.1]
BMG5.1+BD-N 1	F202495.dat	Q20458_SC_1_2030	15	2030	426.216	2	850.417	850.418	-1.41577	0	22.45	0.00568853	164	170	R	YQGEVVR	R	Deamidated (NQ) [2]	2844	Q20458_SC_1.14054.14054.2.dta	gb|KLL12656.1|	50S ribosomal protein L6 [Frankia sp. BMG5.1]
BMG5.1+BD-N 1	F202495.dat	Q20458_SC_1_2032	15	2032	426.216	2	850.417	850.418	-1.34522	0	32.94	0.000508159	164	170	R	YQGEVVR	R	Deamidated (NQ) [2]	2834	Q20458_SC_1.13989.13989.2.dta	gb|KLL12656.1|	50S ribosomal protein L6 [Frankia sp. BMG5.1]
BMG5.1+BD-N 1	F202495.dat	Q20458_SC_1_2033	15	2033	426.216	2	850.417	850.418	-1.27467	0	21.75	0.00668344	164	170	R	YQGEVVR	R	Deamidated (NQ) [2]	2875	Q20458_SC_1.14257.14257.2.dta	gb|KLL12656.1|	50S ribosomal protein L6 [Frankia sp. BMG5.1]
BMG5.1+BD-N 1	F202495.dat	Q20458_SC_1_2035	15	2035	426.216	2	850.417	850.418	-1.20411	0	24.39	0.00363915	164	170	R	YQGEVVR	R	Deamidated (NQ) [2]	2916	Q20458_SC_1.14528.14528.2.dta	gb|KLL12656.1|	50S ribosomal protein L6 [Frankia sp. BMG5.1]
BMG5.1+BD-N 1	F202495.dat	Q20458_SC_1_2036	15	2036	426.216	2	850.417	850.418	-1.20411	0	33.05	0.00049545	164	170	R	YQGEVVR	R	Deamidated (NQ) [2]	2926	Q20458_SC_1.14599.14599.2.dta	gb|KLL12656.1|	50S ribosomal protein L6 [Frankia sp. BMG5.1]
BMG5.1+BD-N 1	F202495.dat	Q20458_SC_1_2037	15	2037	426.216	2	850.417	850.418	-1.20411	0	30.84	0.000824138	164	170	R	YQGEVVR	R	Deamidated (NQ) [2]	2905	Q20458_SC_1.14461.14461.2.dta	gb|KLL12656.1|	50S ribosomal protein L6 [Frankia sp. BMG5.1]
BMG5.1+BD-N 1	F202495.dat	Q20458_SC_1_2040	15	2040	426.216	2	850.418	850.418	-1.13356	0	39.47	0.00011298	164	170	R	YQGEVVR	R	Deamidated (NQ) [2]	2936	Q20458_SC_1.14669.14669.2.dta	gb|KLL12656.1|	50S ribosomal protein L6 [Frankia sp. BMG5.1]
BMG5.1+BD-N 1	F202495.dat	Q20458_SC_1_2041	15	2041	426.216	2	850.418	850.418	-1.06301	0	39.78	0.000105196	164	170	R	YQGEVVR	R	Deamidated (NQ) [2]	2885	Q20458_SC_1.14322.14322.2.dta	gb|KLL12656.1|	50S ribosomal protein L6 [Frankia sp. BMG5.1]
BMG5.1+BD-N 1	F202495.dat	Q20458_SC_1_2043	15	2043	426.216	2	850.418	850.418	-0.992453	0	29.73	0.00111735	164	170	R	YQGEVVR	R	Deamidated (NQ) [2]	2998	Q20458_SC_1.15115.15115.2.dta	gb|KLL12656.1|	50S ribosomal protein L6 [Frankia sp. BMG5.1]
BMG5.1+BD-N 1	F202495.dat	Q20458_SC_1_2044	15	2044	426.216	2	850.418	850.418	-0.992453	0	24.35	0.00385646	164	170	R	YQGEVVR	R	Deamidated (NQ) [2]	2977	Q20458_SC_1.14971.14971.2.dta	gb|KLL12656.1|	50S ribosomal protein L6 [Frankia sp. BMG5.1]
BMG5.1+BD-N 1	F202495.dat	Q20458_SC_1_2045	15	2045	426.216	2	850.418	850.418	-0.992453	0	37.37	0.000192393	164	170	R	YQGEVVR	R	Deamidated (NQ) [2]	2957	Q20458_SC_1.14817.14817.2.dta	gb|KLL12656.1|	50S ribosomal protein L6 [Frankia sp. BMG5.1]
BMG5.1+BD-N 1	F202495.dat	Q20458_SC_1_2046	15	2046	426.216	2	850.418	850.418	-0.992453	0	31.61	0.000724752	164	170	R	YQGEVVR	R	Deamidated (NQ) [2]	2673	Q20458_SC_1.12914.12914.2.dta	gb|KLL12656.1|	50S ribosomal protein L6 [Frankia sp. BMG5.1]
BMG5.1+BD-N 1	F202495.dat	Q20458_SC_1_2047	15	2047	426.216	2	850.418	850.418	-0.898381	0	21.81	0.00692133	164	170	R	YQGEVVR	R	Deamidated (NQ) [2]	3039	Q20458_SC_1.15400.15400.2.dta	gb|KLL12656.1|	50S ribosomal protein L6 [Frankia sp. BMG5.1]
BMG5.1+BD-N 1	F202495.dat	Q20458_SC_1_2049	15	2049	426.216	2	850.418	850.418	-0.827828	0	25.25	0.00313465	164	170	R	YQGEVVR	R	Deamidated (NQ) [2]	2865	Q20458_SC_1.14188.14188.2.dta	gb|KLL12656.1|	50S ribosomal protein L6 [Frankia sp. BMG5.1]
BMG5.1+BD-N 1	F202495.dat	Q20458_SC_1_2050	15	2050	426.216	2	850.418	850.418	-0.827828	0	24.14	0.00404752	164	170	R	YQGEVVR	R	Deamidated (NQ) [2]	2686	Q20458_SC_1.13003.13003.2.dta	gb|KLL12656.1|	50S ribosomal protein L6 [Frankia sp. BMG5.1]
BMG5.1+BD-N 1	F202495.dat	Q20458_SC_1_2052	15	2052	426.216	2	850.418	850.418	-0.757274	0	29.82	0.00109443	164	170	R	YQGEVVR	R	Deamidated (NQ) [2]	3008	Q20458_SC_1.15185.15185.2.dta	gb|KLL12656.1|	50S ribosomal protein L6 [Frankia sp. BMG5.1]
BMG5.1+BD-N 1	F202495.dat	Q20458_SC_1_2053	15	2053	426.216	2	850.418	850.418	-0.757274	0	20.66	0.00901964	164	170	R	YQGEVVR	R	Deamidated (NQ) [2]	2781	Q20458_SC_1.13645.13645.2.dta	gb|KLL12656.1|	50S ribosomal protein L6 [Frankia sp. BMG5.1]
BMG5.1+BD-N 1	F202495.dat	Q20458_SC_1_2054	15	2054	426.216	2	850.418	850.418	-0.757274	0	23.58	0.00460457	164	170	R	YQGEVVR	R	Deamidated (NQ) [2]	2946	Q20458_SC_1.14743.14743.2.dta	gb|KLL12656.1|	50S ribosomal protein L6 [Frankia sp. BMG5.1]
BMG5.1+BD-N 1	F202495.dat	Q20458_SC_1_2055	15	2055	426.216	2	850.418	850.418	-0.686721	0	24.82	0.0034609	164	170	R	YQGEVVR	R	Deamidated (NQ) [2]	2770	Q20458_SC_1.13575.13575.2.dta	gb|KLL12656.1|	50S ribosomal protein L6 [Frankia sp. BMG5.1]
BMG5.1+BD-N 1	F202495.dat	Q20458_SC_1_2056	15	2056	426.216	2	850.418	850.418	-0.686721	0	36.53	0.000233448	164	170	R	YQGEVVR	R	Deamidated (NQ) [2]	2791	Q20458_SC_1.13712.13712.2.dta	gb|KLL12656.1|	50S ribosomal protein L6 [Frankia sp. BMG5.1]
BMG5.1+BD-N 1	F202495.dat	Q20458_SC_1_2057	15	2057	426.216	2	850.418	850.418	-0.545614	0	29.89	0.00107693	164	170	R	YQGEVVR	R	Deamidated (NQ) [2]	2967	Q20458_SC_1.14894.14894.2.dta	gb|KLL12656.1|	50S ribosomal protein L6 [Frankia sp. BMG5.1]
BMG5.1+BD-N 1	F202495.dat	Q20458_SC_1_2060	15	2060	426.216	2	850.418	850.418	-0.333953	0	24.13	0.00405685	164	170	R	YQGEVVR	R	Deamidated (NQ) [2]	2987	Q20458_SC_1.15044.15044.2.dta	gb|KLL12656.1|	50S ribosomal protein L6 [Frankia sp. BMG5.1]
BMG5.1+BD-N 1	F202495.dat	Q20458_SC_1_2061	15	2061	426.216	2	850.418	850.418	-0.2634	0	27.29	0.0019597	164	170	R	YQGEVVR	R	Deamidated (NQ) [2]	3103	Q20458_SC_1.15841.15841.2.dta	gb|KLL12656.1|	50S ribosomal protein L6 [Frankia sp. BMG5.1]
BMG5.1+BD-N 1	F202495.dat	Q20458_SC_1_2063	15	2063	426.216	2	850.418	850.418	-0.192846	0	36.87	0.000215869	164	170	R	YQGEVVR	R	Deamidated (NQ) [2]	2708	Q20458_SC_1.13164.13164.2.dta	gb|KLL12656.1|	50S ribosomal protein L6 [Frankia sp. BMG5.1]
BMG5.1+BD-N 1	F202495.dat	Q20458_SC_1_2064	15	2064	426.216	2	850.418	850.418	-0.122293	0	27.19	0.00200535	164	170	R	YQGEVVR	R	Deamidated (NQ) [2]	3018	Q20458_SC_1.15258.15258.2.dta	gb|KLL12656.1|	50S ribosomal protein L6 [Frankia sp. BMG5.1]
BMG5.1+BD-N 1	F202495.dat	Q20458_SC_1_2067	15	2067	426.217	2	850.419	850.418	0.159921	0	25.34	0.00307036	164	170	R	YQGEVVR	R	Deamidated (NQ) [2]	2719	Q20458_SC_1.13234.13234.2.dta	gb|KLL12656.1|	50S ribosomal protein L6 [Frankia sp. BMG5.1]
BMG5.1+BD-N 1	F202495.dat	Q20458_SC_1_2068	15	2068	426.217	2	850.419	850.418	0.818421	0	30.34	0.000970933	164	170	R	YQGEVVR	R	Deamidated (NQ) [2]	2760	Q20458_SC_1.13507.13507.2.dta	gb|KLL12656.1|	50S ribosomal protein L6 [Frankia sp. BMG5.1]
BMG5.1+BD-N 1	F202495.dat	Q20458_SC_1_2070	15	2070	426.217	2	850.419	850.418	1.10063	0	25.05	0.00328238	164	170	R	YQGEVVR	R	Deamidated (NQ) [2]	2750	Q20458_SC_1.13441.13441.2.dta	gb|KLL12656.1|	50S ribosomal protein L6 [Frankia sp. BMG5.1]
BMG5.1+BD-N 1	F202495.dat	Q20458_SC_1_2071	15	2071	426.217	2	850.42	850.418	1.24174	0	27.8	0.00174257	164	170	R	YQGEVVR	R	Deamidated (NQ) [2]	2729	Q20458_SC_1.13304.13304.2.dta	gb|KLL12656.1|	50S ribosomal protein L6 [Frankia sp. BMG5.1]
BMG5.1+BD-N 1	F202495.dat	Q20458_SC_1_2072	15	2072	426.217	2	850.42	850.418	1.52396	0	25.96	0.00266189	164	170	R	YQGEVVR	R	Deamidated (NQ) [2]	2739	Q20458_SC_1.13374.13374.2.dta	gb|KLL12656.1|	50S ribosomal protein L6 [Frankia sp. BMG5.1]
BMG5.1+BD-N 1	F202495.dat	Q20458_SC_1_2080	7	2080	427.771	2	853.528	853.527	0.774433	0	19.47	0.011298	443	450	R	LALEAPIK	Q		3713	Q20458_SC_1.21551.21551.2.dta	gb|KLL12309.1|	molecular chaperone GroEL [Frankia sp. BMG5.1]
BMG5.1+BD-N 1	F202495.dat	Q20458_SC_1_2190	7	2190	436.744	2	871.474	871.476	-2.90312	0	29.89	0.00333337	118	125	K	GIEVAVER	V		3555	Q20458_SC_1.19720.19720.2.dta	gb|KLL12309.1|	molecular chaperone GroEL [Frankia sp. BMG5.1]
BMG5.1+BD-N 1	F202495.dat	Q20458_SC_1_2191	7	2191	436.745	2	871.475	871.476	-2.05399	0	20.5	0.02852	118	125	K	GIEVAVER	V		3544	Q20458_SC_1.19611.19611.2.dta	gb|KLL12309.1|	molecular chaperone GroEL [Frankia sp. BMG5.1]
BMG5.1+BD-N 1	F202495.dat	Q20458_SC_1_2193	7	2193	436.745	2	871.476	871.476	-0.929457	0	38.76	0.000425745	118	125	K	GIEVAVER	V		3528	Q20458_SC_1.19445.19445.2.dta	gb|KLL12309.1|	molecular chaperone GroEL [Frankia sp. BMG5.1]
BMG5.1+BD-N 1	F202495.dat	Q20458_SC_1_2235	10	2235	439.74	2	877.466	877.466	-0.172086	0	53.63	9.32048e-06	100	106	R	LDNVVYR	A		3430	Q20458_SC_1.18460.18460.2.dta	gb|KLL12667.1|	30S ribosomal protein S4 [Frankia sp. BMG5.1]
BMG5.1+BD-N 1	F202495.dat	Q20458_SC_1_2236	10	2236	439.74	2	877.466	877.466	-0.103708	0	53.67	9.23503e-06	100	106	R	LDNVVYR	A		3419	Q20458_SC_1.18354.18354.2.dta	gb|KLL12667.1|	30S ribosomal protein S4 [Frankia sp. BMG5.1]
BMG5.1+BD-N 1	F202495.dat	Q20458_SC_1_2237	10	2237	439.74	2	877.466	877.466	-0.103708	0	37.08	0.000421152	100	106	R	LDNVVYR	A		3461	Q20458_SC_1.18771.18771.2.dta	gb|KLL12667.1|	30S ribosomal protein S4 [Frankia sp. BMG5.1]
BMG5.1+BD-N 1	F202495.dat	Q20458_SC_1_2238	10	2238	439.74	2	877.466	877.466	0.101428	0	40.58	0.000188122	100	106	R	LDNVVYR	A		3451	Q20458_SC_1.18668.18668.2.dta	gb|KLL12667.1|	30S ribosomal protein S4 [Frankia sp. BMG5.1]
BMG5.1+BD-N 1	F202495.dat	Q20458_SC_1_2239	10	2239	439.74	2	877.466	877.466	0.101428	0	43.22	0.000102433	100	106	R	LDNVVYR	A		3440	Q20458_SC_1.18564.18564.2.dta	gb|KLL12667.1|	30S ribosomal protein S4 [Frankia sp. BMG5.1]
BMG5.1+BD-N 1	F202495.dat	Q20458_SC_1_2240	10	2240	439.74	2	877.466	877.466	0.169807	0	36.83	0.000446106	100	106	R	LDNVVYR	A		3471	Q20458_SC_1.18873.18873.2.dta	gb|KLL12667.1|	30S ribosomal protein S4 [Frankia sp. BMG5.1]
BMG5.1+BD-N 1	F202495.dat	Q20458_SC_1_2241	10	2241	439.74	2	877.466	877.466	0.534494	0	36.68	0.000461784	100	106	R	LDNVVYR	A		3399	Q20458_SC_1.18143.18143.2.dta	gb|KLL12667.1|	30S ribosomal protein S4 [Frankia sp. BMG5.1]
BMG5.1+BD-N 1	F202495.dat	Q20458_SC_1_2242	10	2242	439.741	2	877.467	877.466	0.876387	0	23	0.0107755	100	106	R	LDNVVYR	A		3388	Q20458_SC_1.18039.18039.2.dta	gb|KLL12667.1|	30S ribosomal protein S4 [Frankia sp. BMG5.1]
BMG5.1+BD-N 1	F202495.dat	Q20458_SC_1_2243	10	2243	439.741	2	877.467	877.466	1.65135	0	54.28	8.02488e-06	100	106	R	LDNVVYR	A		3409	Q20458_SC_1.18248.18248.2.dta	gb|KLL12667.1|	30S ribosomal protein S4 [Frankia sp. BMG5.1]
BMG5.1+BD-N 1	F202495.dat	Q20458_SC_1_2310	12	2310	445.74	2	889.466	889.466	0.167516	0	51.24	2.02938e-05	71	78	K	LGEFAPTR	T		3662	Q20458_SC_1.20849.20849.2.dta	gb|KLL12647.1|	30S ribosomal protein S19 [Frankia sp. BMG5.1]
BMG5.1+BD-N 1	F202495.dat	Q20458_SC_1_2311	12	2311	445.74	2	889.466	889.466	0.459827	0	34.39	0.000982571	71	78	K	LGEFAPTR	T		3652	Q20458_SC_1.20727.20727.2.dta	gb|KLL12647.1|	30S ribosomal protein S19 [Frankia sp. BMG5.1]
BMG5.1+BD-N 1	F202495.dat	Q20458_SC_1_236	7	236	360.177	2	718.339	718.34	-0.885375	0	17.08	0.0195884	276	282	K	APGFGDR	R		3292	Q20458_SC_1.17159.17159.2.dta	gb|KLL12309.1|	molecular chaperone GroEL [Frankia sp. BMG5.1]
BMG5.1+BD-N 1	F202495.dat	Q20458_SC_1_2383	3	2383	450.774	2	899.533	899.533	0.0522493	0	36.83	0.000404608	95	102	R	DVLAIIEK	-		3767	Q20458_SC_1.22233.22233.2.dta	gb|KLL12681.1|	molecular chaperone GroES [Frankia sp. BMG5.1]
BMG5.1+BD-N 1	F202495.dat	Q20458_SC_1_2387	25	2387	451.258	2	900.502	900.503	-1.46141	0	20.53	0.0181449	121	128	R	GIVQVETR	G		3075	Q20458_SC_1.15647.15647.2.dta	gb|KLL13021.1|	dehydratase [Frankia sp. BMG5.1]
BMG5.1+BD-N 1	F202495.dat	Q20458_SC_1_2388	25	2388	451.258	2	900.502	900.503	-1.32815	0	20.11	0.0199873	121	128	R	GIVQVETR	G		3278	Q20458_SC_1.17043.17043.2.dta	gb|KLL13021.1|	dehydratase [Frankia sp. BMG5.1]
BMG5.1+BD-N 1	F202495.dat	Q20458_SC_1_2390	25	2390	451.258	2	900.502	900.503	-1.26152	0	22.89	0.0105379	121	128	R	GIVQVETR	G		3258	Q20458_SC_1.16888.16888.2.dta	gb|KLL13021.1|	dehydratase [Frankia sp. BMG5.1]
BMG5.1+BD-N 1	F202495.dat	Q20458_SC_1_2391	25	2391	451.258	2	900.502	900.503	-1.26152	0	16.01	0.0513752	121	128	R	GIVQVETR	G		3320	Q20458_SC_1.17408.17408.2.dta	gb|KLL13021.1|	dehydratase [Frankia sp. BMG5.1]
BMG5.1+BD-N 1	F202495.dat	Q20458_SC_1_2392	25	2392	451.258	2	900.502	900.503	-1.26152	0	21.26	0.0153375	121	128	R	GIVQVETR	G		2972	Q20458_SC_1.14937.14937.2.dta	gb|KLL13021.1|	dehydratase [Frankia sp. BMG5.1]
BMG5.1+BD-N 1	F202495.dat	Q20458_SC_1_2396	25	2396	451.258	2	900.502	900.503	-0.995	0	28.45	0.00292923	121	128	R	GIVQVETR	G		3125	Q20458_SC_1.15994.15994.2.dta	gb|KLL13021.1|	dehydratase [Frankia sp. BMG5.1]
BMG5.1+BD-N 1	F202495.dat	Q20458_SC_1_2397	25	2397	451.258	2	900.502	900.503	-0.995	0	23.89	0.00837055	121	128	R	GIVQVETR	G		3156	Q20458_SC_1.16197.16197.2.dta	gb|KLL13021.1|	dehydratase [Frankia sp. BMG5.1]
BMG5.1+BD-N 1	F202495.dat	Q20458_SC_1_2398	25	2398	451.258	2	900.502	900.503	-0.995	0	25.54	0.00572471	121	128	R	GIVQVETR	G		3299	Q20458_SC_1.17218.17218.2.dta	gb|KLL13021.1|	dehydratase [Frankia sp. BMG5.1]
BMG5.1+BD-N 1	F202495.dat	Q20458_SC_1_2399	25	2399	451.258	2	900.502	900.503	-0.92837	0	23.22	0.00976684	121	128	R	GIVQVETR	G		3237	Q20458_SC_1.16747.16747.2.dta	gb|KLL13021.1|	dehydratase [Frankia sp. BMG5.1]
BMG5.1+BD-N 1	F202495.dat	Q20458_SC_1_2400	25	2400	451.258	2	900.502	900.503	-0.92837	0	22.02	0.0128752	121	128	R	GIVQVETR	G		3115	Q20458_SC_1.15925.15925.2.dta	gb|KLL13021.1|	dehydratase [Frankia sp. BMG5.1]
BMG5.1+BD-N 1	F202495.dat	Q20458_SC_1_2401	25	2401	451.258	2	900.502	900.503	-0.92837	0	24.62	0.00707545	121	128	R	GIVQVETR	G		3034	Q20458_SC_1.15368.15368.2.dta	gb|KLL13021.1|	dehydratase [Frankia sp. BMG5.1]
BMG5.1+BD-N 1	F202495.dat	Q20458_SC_1_2402	25	2402	451.258	2	900.502	900.503	-0.92837	0	20.26	0.0193087	121	128	R	GIVQVETR	G		3085	Q20458_SC_1.15715.15715.2.dta	gb|KLL13021.1|	dehydratase [Frankia sp. BMG5.1]
BMG5.1+BD-N 1	F202495.dat	Q20458_SC_1_2403	25	2403	451.258	2	900.502	900.503	-0.861741	0	24.63	0.00705917	121	128	R	GIVQVETR	G		3197	Q20458_SC_1.16460.16460.2.dta	gb|KLL13021.1|	dehydratase [Frankia sp. BMG5.1]
BMG5.1+BD-N 1	F202495.dat	Q20458_SC_1_2405	25	2405	451.258	2	900.502	900.503	-0.795111	0	21.98	0.0129943	121	128	R	GIVQVETR	G		3247	Q20458_SC_1.16815.16815.2.dta	gb|KLL13021.1|	dehydratase [Frankia sp. BMG5.1]
BMG5.1+BD-N 1	F202495.dat	Q20458_SC_1_2407	25	2407	451.258	2	900.502	900.503	-0.728482	0	25.16	0.00624818	121	128	R	GIVQVETR	G		3176	Q20458_SC_1.16328.16328.2.dta	gb|KLL13021.1|	dehydratase [Frankia sp. BMG5.1]
BMG5.1+BD-N 1	F202495.dat	Q20458_SC_1_2410	25	2410	451.258	2	900.502	900.503	-0.728482	0	22.9	0.0105137	121	128	R	GIVQVETR	G		3054	Q20458_SC_1.15509.15509.2.dta	gb|KLL13021.1|	dehydratase [Frankia sp. BMG5.1]
BMG5.1+BD-N 1	F202495.dat	Q20458_SC_1_2412	25	2412	451.258	2	900.502	900.503	-0.728482	0	19.28	0.0241966	121	128	R	GIVQVETR	G		2983	Q20458_SC_1.15012.15012.2.dta	gb|KLL13021.1|	dehydratase [Frankia sp. BMG5.1]
BMG5.1+BD-N 1	F202495.dat	Q20458_SC_1_2413	25	2413	451.258	2	900.502	900.503	-0.728482	0	21.84	0.01342	121	128	R	GIVQVETR	G		2932	Q20458_SC_1.14639.14639.2.dta	gb|KLL13021.1|	dehydratase [Frankia sp. BMG5.1]
BMG5.1+BD-N 1	F202495.dat	Q20458_SC_1_2414	25	2414	451.258	2	900.502	900.503	-0.661852	0	20.7	0.0174483	121	128	R	GIVQVETR	G		3044	Q20458_SC_1.15437.15437.2.dta	gb|KLL13021.1|	dehydratase [Frankia sp. BMG5.1]
BMG5.1+BD-N 1	F202495.dat	Q20458_SC_1_2415	25	2415	451.258	2	900.502	900.503	-0.661852	0	19.28	0.0241966	121	128	R	GIVQVETR	G		3003	Q20458_SC_1.15153.15153.2.dta	gb|KLL13021.1|	dehydratase [Frankia sp. BMG5.1]
BMG5.1+BD-N 1	F202495.dat	Q20458_SC_1_2416	25	2416	451.258	2	900.502	900.503	-0.661852	0	17.35	0.0377358	121	128	R	GIVQVETR	G		2921	Q20458_SC_1.14570.14570.2.dta	gb|KLL13021.1|	dehydratase [Frankia sp. BMG5.1]
BMG5.1+BD-N 1	F202495.dat	Q20458_SC_1_2418	25	2418	451.258	2	900.502	900.503	-0.595223	0	19.79	0.0215156	121	128	R	GIVQVETR	G		2993	Q20458_SC_1.15083.15083.2.dta	gb|KLL13021.1|	dehydratase [Frankia sp. BMG5.1]
BMG5.1+BD-N 1	F202495.dat	Q20458_SC_1_2419	25	2419	451.258	2	900.502	900.503	-0.528594	0	23.42	0.00932726	121	128	R	GIVQVETR	G		3146	Q20458_SC_1.16131.16131.2.dta	gb|KLL13021.1|	dehydratase [Frankia sp. BMG5.1]
BMG5.1+BD-N 1	F202495.dat	Q20458_SC_1_2420	25	2420	451.258	2	900.502	900.503	-0.528594	0	21.91	0.0132055	121	128	R	GIVQVETR	G		2942	Q20458_SC_1.14709.14709.2.dta	gb|KLL13021.1|	dehydratase [Frankia sp. BMG5.1]
BMG5.1+BD-N 1	F202495.dat	Q20458_SC_1_2421	25	2421	451.258	2	900.502	900.503	-0.528594	0	17.67	0.0350553	121	128	R	GIVQVETR	G		3310	Q20458_SC_1.17316.17316.2.dta	gb|KLL13021.1|	dehydratase [Frankia sp. BMG5.1]
BMG5.1+BD-N 1	F202495.dat	Q20458_SC_1_2422	25	2422	451.258	2	900.502	900.503	-0.528594	0	21.16	0.0156947	121	128	R	GIVQVETR	G		3023	Q20458_SC_1.15293.15293.2.dta	gb|KLL13021.1|	dehydratase [Frankia sp. BMG5.1]
BMG5.1+BD-N 1	F202495.dat	Q20458_SC_1_2423	25	2423	451.258	2	900.502	900.503	-0.528594	0	20.45	0.0184822	121	128	R	GIVQVETR	G		2911	Q20458_SC_1.14500.14500.2.dta	gb|KLL13021.1|	dehydratase [Frankia sp. BMG5.1]
BMG5.1+BD-N 1	F202495.dat	Q20458_SC_1_2425	25	2425	451.259	2	900.502	900.503	-0.461964	0	20.29	0.0191758	121	128	R	GIVQVETR	G		2962	Q20458_SC_1.14857.14857.2.dta	gb|KLL13021.1|	dehydratase [Frankia sp. BMG5.1]
BMG5.1+BD-N 1	F202495.dat	Q20458_SC_1_2426	25	2426	451.259	2	900.502	900.503	-0.461964	0	16.59	0.0449525	121	128	R	GIVQVETR	G		2870	Q20458_SC_1.14227.14227.2.dta	gb|KLL13021.1|	dehydratase [Frankia sp. BMG5.1]
BMG5.1+BD-N 1	F202495.dat	Q20458_SC_1_2427	25	2427	451.259	2	900.503	900.503	-0.395335	0	21.94	0.0131146	121	128	R	GIVQVETR	G		3217	Q20458_SC_1.16603.16603.2.dta	gb|KLL13021.1|	dehydratase [Frankia sp. BMG5.1]
BMG5.1+BD-N 1	F202495.dat	Q20458_SC_1_2428	25	2428	451.259	2	900.503	900.503	-0.395335	0	20.76	0.0172089	121	128	R	GIVQVETR	G		3013	Q20458_SC_1.15224.15224.2.dta	gb|KLL13021.1|	dehydratase [Frankia sp. BMG5.1]
BMG5.1+BD-N 1	F202495.dat	Q20458_SC_1_2429	25	2429	451.259	2	900.503	900.503	-0.395335	0	17.34	0.0378228	121	128	R	GIVQVETR	G		2860	Q20458_SC_1.14158.14158.2.dta	gb|KLL13021.1|	dehydratase [Frankia sp. BMG5.1]
BMG5.1+BD-N 1	F202495.dat	Q20458_SC_1_2431	25	2431	451.259	2	900.503	900.503	-0.306495	0	20.89	0.0167014	121	128	R	GIVQVETR	G		3331	Q20458_SC_1.17503.17503.2.dta	gb|KLL13021.1|	dehydratase [Frankia sp. BMG5.1]
BMG5.1+BD-N 1	F202495.dat	Q20458_SC_1_2433	25	2433	451.259	2	900.503	900.503	-0.239866	0	23.03	0.0102036	121	128	R	GIVQVETR	G		3227	Q20458_SC_1.16677.16677.2.dta	gb|KLL13021.1|	dehydratase [Frankia sp. BMG5.1]
BMG5.1+BD-N 1	F202495.dat	Q20458_SC_1_2772	21	2772	459.756	2	917.497	917.497	0.384742	0	30.28	0.00140634	124	131	K	ASDLPLFR	Y		3762	Q20458_SC_1.22180.22180.2.dta	gb|KLL13106.1|	enolase [Frankia sp. BMG5.1]
BMG5.1+BD-N 1	F202495.dat	Q20458_SC_1_3282	3	3282	490.277	2	978.54	978.539	1.31114	0	58.13	1.53815e-06	67	75	K	VGDVVLYSK	Y		3647	Q20458_SC_1.20677.20677.2.dta	gb|KLL12681.1|	molecular chaperone GroES [Frankia sp. BMG5.1]
BMG5.1+BD-N 1	F202495.dat	Q20458_SC_1_3322	5	3322	494.295	2	986.576	986.576	-0.436864	0	36.85	0.000237519	127	135	K	TLLAQTLAR	M	Deamidated (NQ) [5]	3740	Q20458_SC_1.21919.21919.2.dta	gb|KLL11516.1|	ATP-dependent protease [Frankia sp. BMG5.1]
BMG5.1+BD-N 1	F202495.dat	Q20458_SC_1_3600	6	3600	507.796	2	1013.58	1013.58	1.77984	0	28.51	0.00295951	90	98	R	LDLIEVNAK	I		3720	Q20458_SC_1.21647.21647.2.dta	gb|KLL12701.1|	malate dehydrogenase [Frankia sp. BMG5.1]
BMG5.1+BD-N 1	F202495.dat	Q20458_SC_1_3719	22	3719	513.255	2	1024.5	1024.5	-1.3265	0	24.88	0.00325087	202	210	R	GLGEFFEAR	G		3754	Q20458_SC_1.22089.22089.2.dta	gb|KLL12788.1|	membrane protein [Frankia sp. BMG5.1]
BMG5.1+BD-N 1	F202495.dat	Q20458_SC_1_3720	22	3720	513.256	2	1024.5	1024.5	-0.83846	0	30.01	0.0009977	202	210	R	GLGEFFEAR	G		3742	Q20458_SC_1.21936.21936.2.dta	gb|KLL12788.1|	membrane protein [Frankia sp. BMG5.1]
BMG5.1+BD-N 1	F202495.dat	Q20458_SC_1_4078	24	4078	540.793	2	1079.57	1079.57	-0.661373	0	29.7	0.00117867	58	67	K	GPQAENVRPL	-		3485	Q20458_SC_1.19011.19011.2.dta	gb|KLL10548.1|	cold-shock protein [Frankia sp. BMG5.1]
BMG5.1+BD-N 1	F202495.dat	Q20458_SC_1_4079	24	4079	540.793	2	1079.57	1079.57	-0.439063	0	28.54	0.00153955	58	67	K	GPQAENVRPL	-		3518	Q20458_SC_1.19336.19336.2.dta	gb|KLL10548.1|	cold-shock protein [Frankia sp. BMG5.1]
BMG5.1+BD-N 1	F202495.dat	Q20458_SC_1_4080	24	4080	540.794	2	1079.57	1079.57	0.135239	0	15.56	0.0305768	58	67	K	GPQAENVRPL	-		3529	Q20458_SC_1.19452.19452.2.dta	gb|KLL10548.1|	cold-shock protein [Frankia sp. BMG5.1]
BMG5.1+BD-N 1	F202495.dat	Q20458_SC_1_4081	24	4081	540.794	2	1079.57	1079.57	0.802169	0	22.6	0.00604495	58	67	K	GPQAENVRPL	-		3506	Q20458_SC_1.19220.19220.2.dta	gb|KLL10548.1|	cold-shock protein [Frankia sp. BMG5.1]
BMG5.1+BD-N 1	F202495.dat	Q20458_SC_1_4082	24	4082	540.795	2	1079.58	1079.57	2.72886	0	13.89	0.0510399	58	67	K	GPQAENVRPL	-		3495	Q20458_SC_1.19112.19112.2.dta	gb|KLL10548.1|	cold-shock protein [Frankia sp. BMG5.1]
BMG5.1+BD-N 1	F202495.dat	Q20458_SC_1_4226	6	4226	543.322	2	1084.63	1084.62	4.37479	0	24.25	0.00789259	291	301	K	AALITAAEAVR	A		3705	Q20458_SC_1.21445.21445.2.dta	gb|KLL12701.1|	malate dehydrogenase [Frankia sp. BMG5.1]
BMG5.1+BD-N 1	F202495.dat	Q20458_SC_1_4551	9	4551	370.53	3	1108.57	1108.57	-0.585439	1	33.35	0.000462381	133	141	R	IAFVNKMDR	V	Oxidation (M) [7]	3699	Q20458_SC_1.21355.21355.3.dta	gb|KLL12640.1|	elongation factor G [Frankia sp. BMG5.1]
BMG5.1+BD-N 1	F202495.dat	Q20458_SC_1_4552	9	4552	555.295	2	1108.57	1108.57	4.53467	1	14.57	0.0401511	133	141	R	IAFVNKMDR	V	Oxidation (M) [7]	3699	Q20458_SC_1.21341.21341.2.dta	gb|KLL12640.1|	elongation factor G [Frankia sp. BMG5.1]
BMG5.1+BD-N 1	F202495.dat	Q20458_SC_1_5119	2	5119	600.833	2	1199.65	1199.65	0.0600175	0	63.46	1.26229e-06	120	131	R	LVSPTSVAVGDR	I		3629	Q20458_SC_1.20466.20466.2.dta	gb|KLL10235.1|	dihydrolipoamide dehydrogenase [Frankia sp. BMG5.1]
BMG5.1+BD-N 1	F202495.dat	Q20458_SC_1_5120	2	5120	600.834	2	1199.65	1199.65	1.29371	0	40.75	0.000231384	120	131	R	LVSPTSVAVGDR	I		3617	Q20458_SC_1.20347.20347.2.dta	gb|KLL10235.1|	dihydrolipoamide dehydrogenase [Frankia sp. BMG5.1]
BMG5.1+BD-N 1	F202495.dat	Q20458_SC_1_5161	14	5161	604.816	2	1207.62	1207.62	-1.40524	0	44.89	3.2434e-05	67	77	K	TVGDAVSYIQR	A		3589	Q20458_SC_1.20071.20071.2.dta	gb|KLL12911.1|	acyl carrier protein [Frankia sp. BMG5.1]
BMG5.1+BD-N 1	F202495.dat	Q20458_SC_1_5162	14	5162	604.816	2	1207.62	1207.62	-1.09058	0	23	0.00501187	67	77	K	TVGDAVSYIQR	A		3568	Q20458_SC_1.19852.19852.2.dta	gb|KLL12911.1|	acyl carrier protein [Frankia sp. BMG5.1]
BMG5.1+BD-N 1	F202495.dat	Q20458_SC_1_5163	14	5163	604.817	2	1207.62	1207.62	-0.59373	0	43.58	4.38531e-05	67	77	K	TVGDAVSYIQR	A		3578	Q20458_SC_1.19962.19962.2.dta	gb|KLL12911.1|	acyl carrier protein [Frankia sp. BMG5.1]
BMG5.1+BD-N 1	F202495.dat	Q20458_SC_1_5191	1	5191	608.83	2	1215.65	1215.65	0.0271461	0	27.39	0.00437735	136	146	R	VVDQTGTELVR	Y		3381	Q20458_SC_1.17966.17966.2.dta	gb|KLL11371.1|	chemical-damaging agent resistance protein C [Frankia sp. BMG5.1]
BMG5.1+BD-N 1	F202495.dat	Q20458_SC_1_5192	1	5192	608.83	2	1215.65	1215.65	0.125859	0	32.65	0.00124948	136	146	R	VVDQTGTELVR	Y		3364	Q20458_SC_1.17803.17803.2.dta	gb|KLL11371.1|	chemical-damaging agent resistance protein C [Frankia sp. BMG5.1]
BMG5.1+BD-N 1	F202495.dat	Q20458_SC_1_5193	1	5193	608.831	2	1215.65	1215.65	0.932015	0	16.39	0.0482191	136	146	R	VVDQTGTELVR	Y		3391	Q20458_SC_1.18067.18067.2.dta	gb|KLL11371.1|	chemical-damaging agent resistance protein C [Frankia sp. BMG5.1]
BMG5.1+BD-N 1	F202495.dat	Q20458_SC_1_542	27	542	371.732	2	741.449	741.45	-0.477443	0	26.29	0.00352445	260	266	R	LLGGQVR	S		3660	Q20458_SC_1.20832.20832.2.dta	gb|KLL11390.1|	NADPH-quinone reductase [Frankia sp. BMG5.1]
BMG5.1+BD-N 1	F202495.dat	Q20458_SC_1_543	27	543	371.732	2	741.45	741.45	-0.0458561	0	17.69	0.0255324	260	266	R	LLGGQVR	S		3650	Q20458_SC_1.20708.20708.2.dta	gb|KLL11390.1|	NADPH-quinone reductase [Frankia sp. BMG5.1]
BMG5.1+BD-N 1	F202495.dat	Q20458_SC_1_5612	16	5612	630.842	2	1259.67	1259.67	-1.87827	0	39.32	0.000216357	148	159	R	LTTSESLGVPTR	D		3494	Q20458_SC_1.19096.19096.2.dta	gb|KLL11587.1|	hypothetical protein FrCorBMG51_11175 [Frankia sp. BMG5.1]
BMG5.1+BD-N 1	F202495.dat	Q20458_SC_1_5613	16	5613	630.843	2	1259.67	1259.67	-0.227043	0	37	0.00045891	148	159	R	LTTSESLGVPTR	D		3506	Q20458_SC_1.19216.19216.2.dta	gb|KLL11587.1|	hypothetical protein FrCorBMG51_11175 [Frankia sp. BMG5.1]
BMG5.1+BD-N 1	F202495.dat	Q20458_SC_1_5694	6	5694	637.828	2	1273.64	1273.64	1.11177	0	31.39	0.000762411	280	290	K	VVEIDLSDQEK	A		3566	Q20458_SC_1.19832.19832.2.dta	gb|KLL12701.1|	malate dehydrogenase [Frankia sp. BMG5.1]
BMG5.1+BD-N 1	F202495.dat	Q20458_SC_1_5695	6	5695	637.83	2	1273.65	1273.64	4.09535	0	31.68	0.00112069	280	290	K	VVEIDLSDQEK	A		3555	Q20458_SC_1.19724.19724.2.dta	gb|KLL12701.1|	malate dehydrogenase [Frankia sp. BMG5.1]
BMG5.1+BD-N 1	F202495.dat	Q20458_SC_1_6067	5	6067	672.364	2	1342.71	1342.71	2.52028	0	62.55	9.72832e-07	202	214	R	DVSGEGVQQALLK	I		3607	Q20458_SC_1.20254.20254.2.dta	gb|KLL11516.1|	ATP-dependent protease [Frankia sp. BMG5.1]
BMG5.1+BD-N 1	F202495.dat	Q20458_SC_1_6068	5	6068	672.365	2	1342.72	1342.71	4.3375	0	27.8	0.00464684	202	214	R	DVSGEGVQQALLK	I		3618	Q20458_SC_1.20352.20352.2.dta	gb|KLL11516.1|	ATP-dependent protease [Frankia sp. BMG5.1]
BMG5.1+BD-N 1	F202495.dat	Q20458_SC_1_6120	8	6120	681.868	2	1361.72	1361.72	2.08413	1	71.29	8.54472e-08	52	64	R	DKGDFAAIVGLEK	T		3732	Q20458_SC_1.21814.21814.2.dta	gb|KLL09931.1|	superoxide dismutase [Frankia sp. BMG5.1]
BMG5.1+BD-N 1	F202495.dat	Q20458_SC_1_6532	1	6532	715.904	2	1429.79	1429.79	0.965175	0	57.73	2.27685e-06	110	122	K	IVVPVSIYGAQER	Q		3737	Q20458_SC_1.21870.21870.2.dta	gb|KLL11371.1|	chemical-damaging agent resistance protein C [Frankia sp. BMG5.1]
BMG5.1+BD-N 1	F202495.dat	Q20458_SC_1_711	18	711	378.707	2	755.399	755.4	-0.782367	0	23.61	0.00435512	135	141	R	GLMPNPK	T		3571	Q20458_SC_1.19891.19891.2.dta	gb|KLL12633.1|	50S ribosomal protein L1 [Frankia sp. BMG5.1]
BMG5.1+BD-N 1	F202495.dat	Q20458_SC_1_712	18	712	378.707	2	755.4	755.4	-0.464655	0	32.28	0.000591562	135	141	R	GLMPNPK	T		3603	Q20458_SC_1.20217.20217.2.dta	gb|KLL12633.1|	50S ribosomal protein L1 [Frankia sp. BMG5.1]
BMG5.1+BD-N 1	F202495.dat	Q20458_SC_1_713	18	713	378.707	2	755.4	755.4	-0.464655	0	27.92	0.00161436	135	141	R	GLMPNPK	T		3638	Q20458_SC_1.20567.20567.2.dta	gb|KLL12633.1|	50S ribosomal protein L1 [Frankia sp. BMG5.1]
BMG5.1+BD-N 1	F202495.dat	Q20458_SC_1_714	18	714	378.707	2	755.4	755.4	-0.464655	0	32.71	0.000535797	135	141	R	GLMPNPK	T		3628	Q20458_SC_1.20454.20454.2.dta	gb|KLL12633.1|	50S ribosomal protein L1 [Frankia sp. BMG5.1]
BMG5.1+BD-N 1	F202495.dat	Q20458_SC_1_715	18	715	378.707	2	755.4	755.4	-0.305798	0	27.54	0.00176198	135	141	R	GLMPNPK	T		3582	Q20458_SC_1.20006.20006.2.dta	gb|KLL12633.1|	50S ribosomal protein L1 [Frankia sp. BMG5.1]
BMG5.1+BD-N 1	F202495.dat	Q20458_SC_1_716	18	716	378.707	2	755.4	755.4	-0.22637	0	30.11	0.00097499	135	141	R	GLMPNPK	T		3593	Q20458_SC_1.20113.20113.2.dta	gb|KLL12633.1|	50S ribosomal protein L1 [Frankia sp. BMG5.1]
BMG5.1+BD-N 1	F202495.dat	Q20458_SC_1_717	18	717	378.707	2	755.4	755.4	0.0383903	0	22.81	0.005236	135	141	R	GLMPNPK	T		3617	Q20458_SC_1.20344.20344.2.dta	gb|KLL12633.1|	50S ribosomal protein L1 [Frankia sp. BMG5.1]
BMG5.1+BD-N 1	F202495.dat	Q20458_SC_1_7471	2	7471	850.91	2	1699.81	1699.81	0.461229	0	32.33	0.000760227	365	380	R	YGDVVTQTYDLAGNGK	A		3613	Q20458_SC_1.20311.20311.2.dta	gb|KLL10235.1|	dihydrolipoamide dehydrogenase [Frankia sp. BMG5.1]
BMG5.1+BD-N 1	F202495.dat	Q20458_SC_1_7472	2	7472	850.911	2	1699.81	1699.81	1.46134	0	46.91	2.03704e-05	365	380	R	YGDVVTQTYDLAGNGK	A		3586	Q20458_SC_1.20046.20046.2.dta	gb|KLL10235.1|	dihydrolipoamide dehydrogenase [Frankia sp. BMG5.1]
BMG5.1+BD-N 1	F202495.dat	Q20458_SC_1_7496	23	7496	570.988	3	1709.94	1709.94	-0.614641	1	29.84	0.00155629	268	283	K	LLDEGRAGDNVGLLLR	G		3717	Q20458_SC_1.21615.21615.3.dta	gb|KLL12641.1|	elongation factor Tu [Frankia sp. BMG5.1]
BMG5.1+BD-N 1	F202495.dat	Q20458_SC_1_7497	23	7497	855.98	2	1709.95	1709.94	1.68134	1	23.36	0.00738108	268	283	K	LLDEGRAGDNVGLLLR	G		3719	Q20458_SC_1.21636.21636.2.dta	gb|KLL12641.1|	elongation factor Tu [Frankia sp. BMG5.1]
BMG5.1+BD-N 1	F202495.dat	Q20458_SC_1_7500	1	7500	856.427	2	1710.84	1710.83	4.44813	0	125.16	4.87663e-13	38	54	R	TTTGTDFDLDASAIGVK	A		3707	Q20458_SC_1.21471.21471.2.dta	gb|KLL11371.1|	chemical-damaging agent resistance protein C [Frankia sp. BMG5.1]
BMG5.1+BD-N 1	F202495.dat	Q20458_SC_1_7558	4	7558	862.429	2	1722.84	1722.84	0.748763	0	118.74	2.27221e-12	33	49	R	STTGADFDLDASAIALR	S		3756	Q20458_SC_1.22108.22108.2.dta	gb|KLL12746.1|	chemical-damaging agent resistance protein C [Frankia sp. BMG5.1]
BMG5.1+BD-N 1	F202495.dat	Q20458_SC_1_8567	2	8567	705.698	3	2114.07	2114.08	-2.32773	0	61.92	1.44605e-06	344	364	R	VTYSHPEVASVGLTSAAAAQR	Y		3671	Q20458_SC_1.20960.20960.3.dta	gb|KLL10235.1|	dihydrolipoamide dehydrogenase [Frankia sp. BMG5.1]
BMG5.1+BD-N 1	F202495.dat	Q20458_SC_1_8752	3	8752	780.747	3	2339.22	2339.22	-0.657911	0	67.37	2.9317e-07	17	39	R	IVVQPSDAEQTTASGIVIPDTAK	E		3643	Q20458_SC_1.20627.20627.3.dta	gb|KLL12681.1|	molecular chaperone GroES [Frankia sp. BMG5.1]
BMG5.1+BD-N 1	F202495.dat	Q20458_SC_1_904	18	904	386.704	2	771.394	771.395	-0.737625	0	18.12	0.015417	135	141	R	GLMPNPK	T	Oxidation (M) [3]	2149	Q20458_SC_1.9836.9836.2.dta	gb|KLL12633.1|	50S ribosomal protein L1 [Frankia sp. BMG5.1]
BMG5.1+BD-N 1	F202495.dat	Q20458_SC_1_906	18	906	386.705	2	771.395	771.395	-0.504281	0	23.02	0.00498884	135	141	R	GLMPNPK	T	Oxidation (M) [3]	2096	Q20458_SC_1.9531.9531.2.dta	gb|KLL12633.1|	50S ribosomal protein L1 [Frankia sp. BMG5.1]
BMG5.1+BD-N 1	F202495.dat	Q20458_SC_1_907	18	907	386.705	2	771.395	771.395	-0.504281	0	14.79	0.0331894	135	141	R	GLMPNPK	T	Oxidation (M) [3]	2075	Q20458_SC_1.9418.9418.2.dta	gb|KLL12633.1|	50S ribosomal protein L1 [Frankia sp. BMG5.1]
BMG5.1+BD-N 1	F202495.dat	Q20458_SC_1_908	18	908	386.705	2	771.395	771.395	-0.4265	0	24.06	0.00392645	135	141	R	GLMPNPK	T	Oxidation (M) [3]	2253	Q20458_SC_1.10402.10402.2.dta	gb|KLL12633.1|	50S ribosomal protein L1 [Frankia sp. BMG5.1]
BMG5.1+BD-N 1	F202495.dat	Q20458_SC_1_909	18	909	386.705	2	771.395	771.395	-0.4265	0	24.31	0.00370681	135	141	R	GLMPNPK	T	Oxidation (M) [3]	2314	Q20458_SC_1.10731.10731.2.dta	gb|KLL12633.1|	50S ribosomal protein L1 [Frankia sp. BMG5.1]
BMG5.1+BD-N 1	F202495.dat	Q20458_SC_1_910	18	910	386.705	2	771.395	771.395	-0.348719	0	26.21	0.00239332	135	141	R	GLMPNPK	T	Oxidation (M) [3]	2065	Q20458_SC_1.9364.9364.2.dta	gb|KLL12633.1|	50S ribosomal protein L1 [Frankia sp. BMG5.1]
BMG5.1+BD-N 1	F202495.dat	Q20458_SC_1_911	18	911	386.705	2	771.395	771.395	-0.348719	0	21.37	0.00729458	135	141	R	GLMPNPK	T	Oxidation (M) [3]	2273	Q20458_SC_1.10511.10511.2.dta	gb|KLL12633.1|	50S ribosomal protein L1 [Frankia sp. BMG5.1]
BMG5.1+BD-N 1	F202495.dat	Q20458_SC_1_913	18	913	386.705	2	771.395	771.395	-0.348719	0	21.23	0.00753356	135	141	R	GLMPNPK	T	Oxidation (M) [3]	2284	Q20458_SC_1.10567.10567.2.dta	gb|KLL12633.1|	50S ribosomal protein L1 [Frankia sp. BMG5.1]
BMG5.1+BD-N 1	F202495.dat	Q20458_SC_1_916	18	916	386.705	2	771.395	771.395	-0.270938	0	24.39	0.00363915	135	141	R	GLMPNPK	T	Oxidation (M) [3]	2355	Q20458_SC_1.10943.10943.2.dta	gb|KLL12633.1|	50S ribosomal protein L1 [Frankia sp. BMG5.1]
BMG5.1+BD-N 1	F202495.dat	Q20458_SC_1_917	18	917	386.705	2	771.395	771.395	-0.270938	0	17.1	0.0194984	135	141	R	GLMPNPK	T	Oxidation (M) [3]	2159	Q20458_SC_1.9894.9894.2.dta	gb|KLL12633.1|	50S ribosomal protein L1 [Frankia sp. BMG5.1]
BMG5.1+BD-N 1	F202495.dat	Q20458_SC_1_918	18	918	386.705	2	771.395	771.395	-0.193157	0	17.15	0.0192752	135	141	R	GLMPNPK	T	Oxidation (M) [3]	2379	Q20458_SC_1.11077.11077.2.dta	gb|KLL12633.1|	50S ribosomal protein L1 [Frankia sp. BMG5.1]
BMG5.1+BD-N 1	F202495.dat	Q20458_SC_1_919	18	919	386.705	2	771.395	771.395	-0.193157	0	22.26	0.00594292	135	141	R	GLMPNPK	T	Oxidation (M) [3]	2034	Q20458_SC_1.9192.9192.2.dta	gb|KLL12633.1|	50S ribosomal protein L1 [Frankia sp. BMG5.1]
BMG5.1+BD-N 1	F202495.dat	Q20458_SC_1_920	18	920	386.705	2	771.395	771.395	-0.193157	0	13.24	0.0474242	135	141	R	GLMPNPK	T	Oxidation (M) [3]	2055	Q20458_SC_1.9308.9308.2.dta	gb|KLL12633.1|	50S ribosomal protein L1 [Frankia sp. BMG5.1]
BMG5.1+BD-N 1	F202495.dat	Q20458_SC_1_921	18	921	386.705	2	771.395	771.395	-0.0375942	0	21.48	0.00711214	135	141	R	GLMPNPK	T	Oxidation (M) [3]	2243	Q20458_SC_1.10348.10348.2.dta	gb|KLL12633.1|	50S ribosomal protein L1 [Frankia sp. BMG5.1]
BMG5.1+BD-N 1	F202495.dat	Q20458_SC_1_924	18	924	386.705	2	771.395	771.395	0.0401869	0	13.05	0.059454	135	141	R	GLMPNPK	T	Oxidation (M) [3]	2002	Q20458_SC_1.9019.9019.2.dta	gb|KLL12633.1|	50S ribosomal protein L1 [Frankia sp. BMG5.1]
BMG5.1+BD-N 1	F202495.dat	Q20458_SC_1_925	18	925	386.705	2	771.395	771.395	0.0401869	0	25.6	0.00330507	135	141	R	GLMPNPK	T	Oxidation (M) [3]	2085	Q20458_SC_1.9474.9474.2.dta	gb|KLL12633.1|	50S ribosomal protein L1 [Frankia sp. BMG5.1]
BMG5.1+BD-N 1	F202495.dat	Q20458_SC_1_926	18	926	386.705	2	771.395	771.395	0.0401869	0	23.34	0.00556136	135	141	R	GLMPNPK	T	Oxidation (M) [3]	2263	Q20458_SC_1.10455.10455.2.dta	gb|KLL12633.1|	50S ribosomal protein L1 [Frankia sp. BMG5.1]
BMG5.1+BD-N 1	F202495.dat	Q20458_SC_1_929	18	929	386.705	2	771.395	771.395	0.27353	0	15.14	0.0367436	135	141	R	GLMPNPK	T	Oxidation (M) [3]	2389	Q20458_SC_1.11136.11136.2.dta	gb|KLL12633.1|	50S ribosomal protein L1 [Frankia sp. BMG5.1]
BMG5.1+BD-N 1	F202495.dat	Q20458_SC_1_930	18	930	386.705	2	771.395	771.395	0.27353	0	18.66	0.0163373	135	141	R	GLMPNPK	T	Oxidation (M) [3]	2344	Q20458_SC_1.10887.10887.2.dta	gb|KLL12633.1|	50S ribosomal protein L1 [Frankia sp. BMG5.1]
BMG5.1+BD-N 1	F202495.dat	Q20458_SC_1_931	18	931	386.705	2	771.395	771.395	0.532801	0	15.67	0.0325223	135	141	R	GLMPNPK	T	Oxidation (M) [3]	2365	Q20458_SC_1.10998.10998.2.dta	gb|KLL12633.1|	50S ribosomal protein L1 [Frankia sp. BMG5.1]
BMG5.1+BD-N 2	F202496.dat	Q20459_SC_2_1237	30	1237	386.704	2	771.394	771.395	-1.54136	0	25.55	0.00278612	135	141	R	GLMPNPK	T	Oxidation (M) [3]	2174	Q20459_SC_2.9752.9752.2.dta	gb|KLL12633.1|	50S ribosomal protein L1 [Frankia sp. BMG5.1]
BMG5.1+BD-N 2	F202496.dat	Q20459_SC_2_1239	30	1239	386.704	2	771.394	771.395	-1.30802	0	25.63	0.00273527	135	141	R	GLMPNPK	T	Oxidation (M) [3]	2132	Q20459_SC_2.9525.9525.2.dta	gb|KLL12633.1|	50S ribosomal protein L1 [Frankia sp. BMG5.1]
BMG5.1+BD-N 2	F202496.dat	Q20459_SC_2_1241	30	1241	386.704	2	771.394	771.395	-1.23024	0	23.27	0.00470977	135	141	R	GLMPNPK	T	Oxidation (M) [3]	2256	Q20459_SC_2.10188.10188.2.dta	gb|KLL12633.1|	50S ribosomal protein L1 [Frankia sp. BMG5.1]
BMG5.1+BD-N 2	F202496.dat	Q20459_SC_2_1242	30	1242	386.704	2	771.394	771.395	-1.04875	0	13.13	0.0486407	135	141	R	GLMPNPK	T	Oxidation (M) [3]	2286	Q20459_SC_2.10355.10355.2.dta	gb|KLL12633.1|	50S ribosomal protein L1 [Frankia sp. BMG5.1]
BMG5.1+BD-N 2	F202496.dat	Q20459_SC_2_1246	30	1246	386.704	2	771.394	771.395	-0.815406	0	20.86	0.00820352	135	141	R	GLMPNPK	T	Oxidation (M) [3]	2341	Q20459_SC_2.10645.10645.2.dta	gb|KLL12633.1|	50S ribosomal protein L1 [Frankia sp. BMG5.1]
BMG5.1+BD-N 2	F202496.dat	Q20459_SC_2_1248	30	1248	386.704	2	771.394	771.395	-0.737625	0	18.25	0.0149624	135	141	R	GLMPNPK	T	Oxidation (M) [3]	2307	Q20459_SC_2.10463.10463.2.dta	gb|KLL12633.1|	50S ribosomal protein L1 [Frankia sp. BMG5.1]
BMG5.1+BD-N 2	F202496.dat	Q20459_SC_2_1249	30	1249	386.704	2	771.394	771.395	-0.737625	0	22.94	0.00508159	135	141	R	GLMPNPK	T	Oxidation (M) [3]	2235	Q20459_SC_2.10076.10076.2.dta	gb|KLL12633.1|	50S ribosomal protein L1 [Frankia sp. BMG5.1]
BMG5.1+BD-N 2	F202496.dat	Q20459_SC_2_1251	30	1251	386.704	2	771.394	771.395	-0.659844	0	23.25	0.00473151	135	141	R	GLMPNPK	T	Oxidation (M) [3]	2215	Q20459_SC_2.9968.9968.2.dta	gb|KLL12633.1|	50S ribosomal protein L1 [Frankia sp. BMG5.1]
BMG5.1+BD-N 2	F202496.dat	Q20459_SC_2_1253	30	1253	386.705	2	771.395	771.395	-0.504281	0	17.47	0.0179061	135	141	R	GLMPNPK	T	Oxidation (M) [3]	2397	Q20459_SC_2.10953.10953.2.dta	gb|KLL12633.1|	50S ribosomal protein L1 [Frankia sp. BMG5.1]
BMG5.1+BD-N 2	F202496.dat	Q20459_SC_2_1254	30	1254	386.705	2	771.395	771.395	-0.504281	0	20.19	0.00957194	135	141	R	GLMPNPK	T	Oxidation (M) [3]	2225	Q20459_SC_2.10022.10022.2.dta	gb|KLL12633.1|	50S ribosomal protein L1 [Frankia sp. BMG5.1]
BMG5.1+BD-N 2	F202496.dat	Q20459_SC_2_1256	30	1256	386.705	2	771.395	771.395	-0.4265	0	16.58	0.0219786	135	141	R	GLMPNPK	T	Oxidation (M) [3]	2356	Q20459_SC_2.10723.10723.2.dta	gb|KLL12633.1|	50S ribosomal protein L1 [Frankia sp. BMG5.1]
BMG5.1+BD-N 2	F202496.dat	Q20459_SC_2_1258	30	1258	386.705	2	771.395	771.395	-0.4265	0	24.62	0.00345144	135	141	R	GLMPNPK	T	Oxidation (M) [3]	2382	Q20459_SC_2.10865.10865.2.dta	gb|KLL12633.1|	50S ribosomal protein L1 [Frankia sp. BMG5.1]
BMG5.1+BD-N 2	F202496.dat	Q20459_SC_2_1261	30	1261	386.705	2	771.395	771.395	-0.115375	0	26.2	0.00239883	135	141	R	GLMPNPK	T	Oxidation (M) [3]	2205	Q20459_SC_2.9915.9915.2.dta	gb|KLL12633.1|	50S ribosomal protein L1 [Frankia sp. BMG5.1]
BMG5.1+BD-N 2	F202496.dat	Q20459_SC_2_1262	30	1262	386.705	2	771.395	771.395	-0.0375942	0	19.84	0.0103753	135	141	R	GLMPNPK	T	Oxidation (M) [3]	2317	Q20459_SC_2.10518.10518.2.dta	gb|KLL12633.1|	50S ribosomal protein L1 [Frankia sp. BMG5.1]
BMG5.1+BD-N 2	F202496.dat	Q20459_SC_2_1360	3	1360	389.713	2	777.412	777.413	-1.59761	0	35.78	0.000264241	765	771	R	GTFANIR	L		3657	Q20459_SC_2.21455.21455.2.dta	gb|KLL11080.1|	aconitate hydratase [Frankia sp. BMG5.1]
BMG5.1+BD-N 2	F202496.dat	Q20459_SC_2_1361	3	1361	389.714	2	777.414	777.413	0.743491	0	38.93	0.000134335	765	771	R	GTFANIR	L		3645	Q20459_SC_2.21298.21298.2.dta	gb|KLL11080.1|	aconitate hydratase [Frankia sp. BMG5.1]
BMG5.1+BD-N 2	F202496.dat	Q20459_SC_2_1392	21	1392	393.235	2	784.455	784.456	-0.965001	0	18.79	0.013213	44	50	K	KPNSALR	K		3699	Q20459_SC_2.22044.22044.2.dta	gb|KLL12638.1|	30S ribosomal protein S12 [Frankia sp. BMG5.1]
BMG5.1+BD-N 2	F202496.dat	Q20459_SC_2_1393	1	1393	393.247	2	784.48	784.481	-0.993014	0	58.82	4.52709e-06	337	344	K	AGNALLVK	V		3658	Q20459_SC_2.21464.21464.2.dta	gb|KLL13106.1|	enolase [Frankia sp. BMG5.1]
BMG5.1+BD-N 2	F202496.dat	Q20459_SC_2_1394	27	1394	393.247	2	784.48	784.481	-0.782683	0	34.99	0.0010935	336	342	R	AVLDVLR	E		3758	Q20459_SC_2.22881.22881.2.dta	gb|KLL10876.1|	D-alanyl-D-alanine carboxypeptidase [Frankia sp. BMG5.1]
BMG5.1+BD-N 2	F202496.dat	Q20459_SC_2_1395	1	1395	393.248	2	784.482	784.481	1.88787	0	34.92	0.000547582	337	344	K	AGNALLVK	V		3647	Q20459_SC_2.21328.21328.2.dta	gb|KLL13106.1|	enolase [Frankia sp. BMG5.1]
BMG5.1+BD-N 2	F202496.dat	Q20459_SC_2_1397	33	1397	393.726	2	785.438	785.44	-1.60547	0	19.31	0.0433712	3	10	R	VAGEALAR	E		3057	Q20459_SC_2.15767.15767.2.dta	gb|KLL10559.1|	fructose-bisphosphate aldolase [Frankia sp. BMG5.1]
BMG5.1+BD-N 2	F202496.dat	Q20459_SC_2_1398	33	1398	393.726	2	785.438	785.44	-1.52908	0	20.33	0.0342927	3	10	R	VAGEALAR	E		3067	Q20459_SC_2.15849.15849.2.dta	gb|KLL10559.1|	fructose-bisphosphate aldolase [Frankia sp. BMG5.1]
BMG5.1+BD-N 2	F202496.dat	Q20459_SC_2_1407	33	1407	393.727	2	785.439	785.44	-0.994348	0	21.41	0.0267425	3	10	R	VAGEALAR	E		3047	Q20459_SC_2.15683.15683.2.dta	gb|KLL10559.1|	fructose-bisphosphate aldolase [Frankia sp. BMG5.1]
BMG5.1+BD-N 2	F202496.dat	Q20459_SC_2_1409	33	1409	393.727	2	785.439	785.44	-0.917957	0	26.05	0.00918759	3	10	R	VAGEALAR	E		3098	Q20459_SC_2.16088.16088.2.dta	gb|KLL10559.1|	fructose-bisphosphate aldolase [Frankia sp. BMG5.1]
BMG5.1+BD-N 2	F202496.dat	Q20459_SC_2_1413	33	1413	393.727	2	785.439	785.44	-0.816104	0	21.4	0.0268041	3	10	R	VAGEALAR	E		3420	Q20459_SC_2.18864.18864.2.dta	gb|KLL10559.1|	fructose-bisphosphate aldolase [Frankia sp. BMG5.1]
BMG5.1+BD-N 2	F202496.dat	Q20459_SC_2_1415	33	1415	393.727	2	785.439	785.44	-0.739713	0	21.28	0.0275551	3	10	R	VAGEALAR	E		3159	Q20459_SC_2.16531.16531.2.dta	gb|KLL10559.1|	fructose-bisphosphate aldolase [Frankia sp. BMG5.1]
BMG5.1+BD-N 2	F202496.dat	Q20459_SC_2_1424	33	1424	393.727	2	785.439	785.44	-0.586933	0	29.25	0.00439746	3	10	R	VAGEALAR	E		3375	Q20459_SC_2.18392.18392.2.dta	gb|KLL10559.1|	fructose-bisphosphate aldolase [Frankia sp. BMG5.1]
BMG5.1+BD-N 2	F202496.dat	Q20459_SC_2_1425	33	1425	393.727	2	785.439	785.44	-0.586933	0	28.37	0.0053852	3	10	R	VAGEALAR	E		3323	Q20459_SC_2.17865.17865.2.dta	gb|KLL10559.1|	fructose-bisphosphate aldolase [Frankia sp. BMG5.1]
BMG5.1+BD-N 2	F202496.dat	Q20459_SC_2_1427	33	1427	393.727	2	785.439	785.44	-0.586933	0	26.52	0.00824521	3	10	R	VAGEALAR	E		3302	Q20459_SC_2.17665.17665.2.dta	gb|KLL10559.1|	fructose-bisphosphate aldolase [Frankia sp. BMG5.1]
BMG5.1+BD-N 2	F202496.dat	Q20459_SC_2_1428	33	1428	393.727	2	785.439	785.44	-0.510542	0	18.31	0.0546011	3	10	R	VAGEALAR	E		3180	Q20459_SC_2.16674.16674.2.dta	gb|KLL10559.1|	fructose-bisphosphate aldolase [Frankia sp. BMG5.1]
BMG5.1+BD-N 2	F202496.dat	Q20459_SC_2_1429	33	1429	393.727	2	785.439	785.44	-0.510542	0	26.52	0.00824521	3	10	R	VAGEALAR	E		3221	Q20459_SC_2.16997.16997.2.dta	gb|KLL10559.1|	fructose-bisphosphate aldolase [Frankia sp. BMG5.1]
BMG5.1+BD-N 2	F202496.dat	Q20459_SC_2_1431	33	1431	393.727	2	785.439	785.44	-0.510542	0	23.12	0.0180386	3	10	R	VAGEALAR	E		3282	Q20459_SC_2.17481.17481.2.dta	gb|KLL10559.1|	fructose-bisphosphate aldolase [Frankia sp. BMG5.1]
BMG5.1+BD-N 2	F202496.dat	Q20459_SC_2_1432	33	1432	393.727	2	785.439	785.44	-0.510542	0	28.26	0.00552334	3	10	R	VAGEALAR	E		3344	Q20459_SC_2.18075.18075.2.dta	gb|KLL10559.1|	fructose-bisphosphate aldolase [Frankia sp. BMG5.1]
BMG5.1+BD-N 2	F202496.dat	Q20459_SC_2_1434	33	1434	393.727	2	785.439	785.44	-0.434152	0	25.72	0.00991292	3	10	R	VAGEALAR	E		3251	Q20459_SC_2.17230.17230.2.dta	gb|KLL10559.1|	fructose-bisphosphate aldolase [Frankia sp. BMG5.1]
BMG5.1+BD-N 2	F202496.dat	Q20459_SC_2_1435	33	1435	393.727	2	785.439	785.44	-0.434152	0	25.35	0.0107945	3	10	R	VAGEALAR	E		3271	Q20459_SC_2.17394.17394.2.dta	gb|KLL10559.1|	fructose-bisphosphate aldolase [Frankia sp. BMG5.1]
BMG5.1+BD-N 2	F202496.dat	Q20459_SC_2_1436	33	1436	393.727	2	785.439	785.44	-0.434152	0	29.86	0.00382122	3	10	R	VAGEALAR	E		3313	Q20459_SC_2.17765.17765.2.dta	gb|KLL10559.1|	fructose-bisphosphate aldolase [Frankia sp. BMG5.1]
BMG5.1+BD-N 2	F202496.dat	Q20459_SC_2_1437	33	1437	393.727	2	785.439	785.44	-0.434152	0	24.71	0.0125084	3	10	R	VAGEALAR	E		3354	Q20459_SC_2.18181.18181.2.dta	gb|KLL10559.1|	fructose-bisphosphate aldolase [Frankia sp. BMG5.1]
BMG5.1+BD-N 2	F202496.dat	Q20459_SC_2_1438	33	1438	393.727	2	785.439	785.44	-0.357761	0	26.58	0.00813208	3	10	R	VAGEALAR	E		3261	Q20459_SC_2.17312.17312.2.dta	gb|KLL10559.1|	fructose-bisphosphate aldolase [Frankia sp. BMG5.1]
BMG5.1+BD-N 2	F202496.dat	Q20459_SC_2_1439	33	1439	393.727	2	785.439	785.44	-0.204981	0	20.3	0.0345304	3	10	R	VAGEALAR	E		3210	Q20459_SC_2.16919.16919.2.dta	gb|KLL10559.1|	fructose-bisphosphate aldolase [Frankia sp. BMG5.1]
BMG5.1+BD-N 2	F202496.dat	Q20459_SC_2_1440	33	1440	393.727	2	785.439	785.44	-0.12859	0	24.46	0.0132496	3	10	R	VAGEALAR	E		3397	Q20459_SC_2.18619.18619.2.dta	gb|KLL10559.1|	fructose-bisphosphate aldolase [Frankia sp. BMG5.1]
BMG5.1+BD-N 2	F202496.dat	Q20459_SC_2_1441	33	1441	393.727	2	785.439	785.44	-0.12859	0	28.7	0.00499116	3	10	R	VAGEALAR	E		3365	Q20459_SC_2.18284.18284.2.dta	gb|KLL10559.1|	fructose-bisphosphate aldolase [Frankia sp. BMG5.1]
BMG5.1+BD-N 2	F202496.dat	Q20459_SC_2_1534	29	1534	400.254	2	798.494	798.496	-2.75393	0	33.55	0.000728591	135	141	R	LLGNLLR	R	Deamidated (NQ) [4]	3745	Q20459_SC_2.22707.22707.2.dta	ref|WP_052914783.1|	hypothetical protein [Frankia sp. BMG5.1]
BMG5.1+BD-N 2	F202496.dat	Q20459_SC_2_1535	29	1535	400.255	2	798.496	798.496	-0.299313	0	27.45	0.00296814	135	141	R	LLGNLLR	R	Deamidated (NQ) [4]	3734	Q20459_SC_2.22562.22562.2.dta	ref|WP_052914783.1|	hypothetical protein [Frankia sp. BMG5.1]
BMG5.1+BD-N 2	F202496.dat	Q20459_SC_2_1624	36	1624	401.724	2	801.433	801.434	-1.77182	0	29.3	0.00399465	29	35	R	NTLDLAR	R		3694	Q20459_SC_2.21957.21957.2.dta	gb|KLL09975.1|	FMN-linked alkanal monooxygenase [Frankia sp. BMG5.1]
BMG5.1+BD-N 2	F202496.dat	Q20459_SC_2_1679	38	1679	404.203	2	806.391	806.392	-1.22769	0	21.42	0.0108166	174	180	R	LAGEFDR	V		3469	Q20459_SC_2.19382.19382.2.dta	gb|KLL12312.1|	glycosyl transferase [Frankia sp. BMG5.1]
BMG5.1+BD-N 2	F202496.dat	Q20459_SC_2_1680	38	1680	404.203	2	806.392	806.392	-0.607645	0	25.54	0.00558509	174	180	R	LAGEFDR	V		3500	Q20459_SC_2.19706.19706.2.dta	gb|KLL12312.1|	glycosyl transferase [Frankia sp. BMG5.1]
BMG5.1+BD-N 2	F202496.dat	Q20459_SC_2_1681	38	1681	404.203	2	806.392	806.392	-0.533239	0	25.64	0.00545796	174	180	R	LAGEFDR	V		3511	Q20459_SC_2.19821.19821.2.dta	gb|KLL12312.1|	glycosyl transferase [Frankia sp. BMG5.1]
BMG5.1+BD-N 2	F202496.dat	Q20459_SC_2_1682	38	1682	404.203	2	806.392	806.392	-0.533239	0	25.35	0.00583485	174	180	R	LAGEFDR	V		3489	Q20459_SC_2.19596.19596.2.dta	gb|KLL12312.1|	glycosyl transferase [Frankia sp. BMG5.1]
BMG5.1+BD-N 2	F202496.dat	Q20459_SC_2_1683	38	1683	404.203	2	806.392	806.392	-0.458834	0	20.77	0.0167506	174	180	R	LAGEFDR	V		3479	Q20459_SC_2.19486.19486.2.dta	gb|KLL12312.1|	glycosyl transferase [Frankia sp. BMG5.1]
BMG5.1+BD-N 2	F202496.dat	Q20459_SC_2_1684	38	1684	404.203	2	806.392	806.392	-0.235617	0	27.3	0.00372417	174	180	R	LAGEFDR	V		3522	Q20459_SC_2.19948.19948.2.dta	gb|KLL12312.1|	glycosyl transferase [Frankia sp. BMG5.1]
BMG5.1+BD-N 2	F202496.dat	Q20459_SC_2_1685	38	1685	404.203	2	806.392	806.392	-0.0868064	0	25.71	0.00537069	174	180	R	LAGEFDR	V		3534	Q20459_SC_2.20074.20074.2.dta	gb|KLL12312.1|	glycosyl transferase [Frankia sp. BMG5.1]
BMG5.1+BD-N 2	F202496.dat	Q20459_SC_2_1686	38	1686	404.203	2	806.392	806.392	-0.0124009	0	25.75	0.00532145	174	180	R	LAGEFDR	V		3545	Q20459_SC_2.20192.20192.2.dta	gb|KLL12312.1|	glycosyl transferase [Frankia sp. BMG5.1]
BMG5.1+BD-N 2	F202496.dat	Q20459_SC_2_1687	38	1687	404.204	2	806.393	806.392	0.508437	0	26.95	0.00403673	174	180	R	LAGEFDR	V		3555	Q20459_SC_2.20302.20302.2.dta	gb|KLL12312.1|	glycosyl transferase [Frankia sp. BMG5.1]
BMG5.1+BD-N 2	F202496.dat	Q20459_SC_2_1688	38	1688	404.204	2	806.393	806.392	1.05408	0	20.1	0.0200334	174	180	R	LAGEFDR	V		3566	Q20459_SC_2.20421.20421.2.dta	gb|KLL12312.1|	glycosyl transferase [Frankia sp. BMG5.1]
BMG5.1+BD-N 2	F202496.dat	Q20459_SC_2_1689	38	1689	404.204	2	806.393	806.392	1.20289	0	18.58	0.0284285	174	180	R	LAGEFDR	V		3577	Q20459_SC_2.20551.20551.2.dta	gb|KLL12312.1|	glycosyl transferase [Frankia sp. BMG5.1]
BMG5.1+BD-N 2	F202496.dat	Q20459_SC_2_1696	21	1696	405.224	2	808.433	808.433	-0.379747	0	15.02	0.0314775	37	43	R	VYTTTPK	K		2178	Q20459_SC_2.9774.9774.2.dta	gb|KLL12638.1|	30S ribosomal protein S12 [Frankia sp. BMG5.1]
BMG5.1+BD-N 2	F202496.dat	Q20459_SC_2_1697	21	1697	405.224	2	808.433	808.433	-0.305529	0	15.62	0.0274157	37	43	R	VYTTTPK	K		2158	Q20459_SC_2.9666.9666.2.dta	gb|KLL12638.1|	30S ribosomal protein S12 [Frankia sp. BMG5.1]
BMG5.1+BD-N 2	F202496.dat	Q20459_SC_2_1699	21	1699	405.224	2	808.433	808.433	-0.157094	0	15.73	0.0267301	37	43	R	VYTTTPK	K		2107	Q20459_SC_2.9395.9395.2.dta	gb|KLL12638.1|	30S ribosomal protein S12 [Frankia sp. BMG5.1]
BMG5.1+BD-N 2	F202496.dat	Q20459_SC_2_1700	21	1700	405.224	2	808.433	808.433	-0.157094	0	13.64	0.0432514	37	43	R	VYTTTPK	K		2189	Q20459_SC_2.9829.9829.2.dta	gb|KLL12638.1|	30S ribosomal protein S12 [Frankia sp. BMG5.1]
BMG5.1+BD-N 2	F202496.dat	Q20459_SC_2_1701	21	1701	405.224	2	808.433	808.433	-0.157094	0	16.75	0.0211349	37	43	R	VYTTTPK	K		2199	Q20459_SC_2.9883.9883.2.dta	gb|KLL12638.1|	30S ribosomal protein S12 [Frankia sp. BMG5.1]
BMG5.1+BD-N 2	F202496.dat	Q20459_SC_2_1702	21	1702	405.224	2	808.433	808.433	-0.157094	0	15.5	0.0281838	37	43	R	VYTTTPK	K		2128	Q20459_SC_2.9503.9503.2.dta	gb|KLL12638.1|	30S ribosomal protein S12 [Frankia sp. BMG5.1]
BMG5.1+BD-N 2	F202496.dat	Q20459_SC_2_1703	21	1703	405.224	2	808.433	808.433	-0.157094	0	15.48	0.0283139	37	43	R	VYTTTPK	K		2280	Q20459_SC_2.10323.10323.2.dta	gb|KLL12638.1|	30S ribosomal protein S12 [Frankia sp. BMG5.1]
BMG5.1+BD-N 2	F202496.dat	Q20459_SC_2_1707	21	1707	405.224	2	808.433	808.433	-0.0581372	0	15.98	0.0252348	37	43	R	VYTTTPK	K		2229	Q20459_SC_2.10043.10043.2.dta	gb|KLL12638.1|	30S ribosomal protein S12 [Frankia sp. BMG5.1]
BMG5.1+BD-N 2	F202496.dat	Q20459_SC_2_1709	21	1709	405.224	2	808.433	808.433	-0.0581372	0	15.22	0.0300608	37	43	R	VYTTTPK	K		2270	Q20459_SC_2.10267.10267.2.dta	gb|KLL12638.1|	30S ribosomal protein S12 [Frankia sp. BMG5.1]
BMG5.1+BD-N 2	F202496.dat	Q20459_SC_2_1710	21	1710	405.224	2	808.433	808.433	-0.0581372	0	25.14	0.00306196	37	43	R	VYTTTPK	K		2168	Q20459_SC_2.9721.9721.2.dta	gb|KLL12638.1|	30S ribosomal protein S12 [Frankia sp. BMG5.1]
BMG5.1+BD-N 2	F202496.dat	Q20459_SC_2_1713	21	1713	405.224	2	808.433	808.433	0.0160805	0	15.63	0.0273527	37	43	R	VYTTTPK	K		2240	Q20459_SC_2.10098.10098.2.dta	gb|KLL12638.1|	30S ribosomal protein S12 [Frankia sp. BMG5.1]
BMG5.1+BD-N 2	F202496.dat	Q20459_SC_2_1715	21	1715	405.224	2	808.433	808.433	0.0160805	0	14.95	0.031989	37	43	R	VYTTTPK	K		2352	Q20459_SC_2.10702.10702.2.dta	gb|KLL12638.1|	30S ribosomal protein S12 [Frankia sp. BMG5.1]
BMG5.1+BD-N 2	F202496.dat	Q20459_SC_2_1723	21	1723	405.224	2	808.433	808.433	0.164516	0	15.05	0.0312608	37	43	R	VYTTTPK	K		2057	Q20459_SC_2.9130.9130.2.dta	gb|KLL12638.1|	30S ribosomal protein S12 [Frankia sp. BMG5.1]
BMG5.1+BD-N 2	F202496.dat	Q20459_SC_2_1725	21	1725	405.224	2	808.433	808.433	0.164516	0	15.39	0.0289068	37	43	R	VYTTTPK	K		2250	Q20459_SC_2.10154.10154.2.dta	gb|KLL12638.1|	30S ribosomal protein S12 [Frankia sp. BMG5.1]
BMG5.1+BD-N 2	F202496.dat	Q20459_SC_2_1726	21	1726	405.224	2	808.433	808.433	0.164516	0	14.98	0.0317687	37	43	R	VYTTTPK	K		2219	Q20459_SC_2.9988.9988.2.dta	gb|KLL12638.1|	30S ribosomal protein S12 [Frankia sp. BMG5.1]
BMG5.1+BD-N 2	F202496.dat	Q20459_SC_2_1732	21	1732	405.224	2	808.433	808.433	0.238733	0	15.14	0.0306196	37	43	R	VYTTTPK	K		2046	Q20459_SC_2.9075.9075.2.dta	gb|KLL12638.1|	30S ribosomal protein S12 [Frankia sp. BMG5.1]
BMG5.1+BD-N 2	F202496.dat	Q20459_SC_2_1735	21	1735	405.224	2	808.433	808.433	0.238733	0	13.12	0.0487528	37	43	R	VYTTTPK	K		2087	Q20459_SC_2.9289.9289.2.dta	gb|KLL12638.1|	30S ribosomal protein S12 [Frankia sp. BMG5.1]
BMG5.1+BD-N 2	F202496.dat	Q20459_SC_2_1737	21	1737	405.224	2	808.433	808.433	0.238733	0	14.33	0.0368978	37	43	R	VYTTTPK	K		2413	Q20459_SC_2.11041.11041.2.dta	gb|KLL12638.1|	30S ribosomal protein S12 [Frankia sp. BMG5.1]
BMG5.1+BD-N 2	F202496.dat	Q20459_SC_2_1740	21	1740	405.224	2	808.433	808.433	0.312951	0	15.26	0.0297852	37	43	R	VYTTTPK	K		2077	Q20459_SC_2.9236.9236.2.dta	gb|KLL12638.1|	30S ribosomal protein S12 [Frankia sp. BMG5.1]
BMG5.1+BD-N 2	F202496.dat	Q20459_SC_2_1746	21	1746	405.224	2	808.433	808.433	0.387169	0	14.85	0.0327341	37	43	R	VYTTTPK	K		2527	Q20459_SC_2.11786.11786.2.dta	gb|KLL12638.1|	30S ribosomal protein S12 [Frankia sp. BMG5.1]
BMG5.1+BD-N 2	F202496.dat	Q20459_SC_2_1754	21	1754	405.224	2	808.434	808.433	0.535604	0	16.29	0.0234963	37	43	R	VYTTTPK	K		2311	Q20459_SC_2.10486.10486.2.dta	gb|KLL12638.1|	30S ribosomal protein S12 [Frankia sp. BMG5.1]
BMG5.1+BD-N 2	F202496.dat	Q20459_SC_2_1857	39	1857	407.742	2	813.47	813.471	-1.09654	0	25.47	0.00950703	77	84	R	VAGIAVER	V		3679	Q20459_SC_2.21755.21755.2.dta	gb|KLL12904.1|	hypothetical protein FrCorBMG51_02015 [Frankia sp. BMG5.1]
BMG5.1+BD-N 2	F202496.dat	Q20459_SC_2_1884	35	1884	408.235	2	814.456	814.455	1.07925	0	29.48	0.00484695	296	302	R	AVDELLR	Y		2963	Q20459_SC_2.15006.15006.2.dta	gb|KLL10163.1|	cytochrome P450 [Frankia sp. BMG5.1]
BMG5.1+BD-N 2	F202496.dat	Q20459_SC_2_2056	12	2056	412.227	2	822.439	822.439	-0.243179	0	45	3.16228e-05	82	88	R	IPGSFFR	R		3745	Q20459_SC_2.22710.22710.2.dta	gb|KLL12876.1|	polynucleotide phosphorylase [Frankia sp. BMG5.1]
BMG5.1+BD-N 2	F202496.dat	Q20459_SC_2_2087	10	2087	414.271	2	826.527	826.528	-0.225038	0	35.42	0.000387555	370	378	K	LAGGVAVIK	V		3672	Q20459_SC_2.21655.21655.2.dta	gb|KLL12309.1|	molecular chaperone GroEL [Frankia sp. BMG5.1]
BMG5.1+BD-N 2	F202496.dat	Q20459_SC_2_2398	20	2398	426.216	2	850.417	850.418	-1.83909	0	38.81	0.000131522	164	170	R	YQGEVVR	R	Deamidated (NQ) [2]	2772	Q20459_SC_2.13553.13553.2.dta	gb|KLL12656.1|	50S ribosomal protein L6 [Frankia sp. BMG5.1]
BMG5.1+BD-N 2	F202496.dat	Q20459_SC_2_2399	20	2399	426.216	2	850.417	850.418	-1.83909	0	37.2	0.000190546	164	170	R	YQGEVVR	R	Deamidated (NQ) [2]	2721	Q20459_SC_2.13185.13185.2.dta	gb|KLL12656.1|	50S ribosomal protein L6 [Frankia sp. BMG5.1]
BMG5.1+BD-N 2	F202496.dat	Q20459_SC_2_2400	20	2400	426.216	2	850.417	850.418	-1.83909	0	23.72	0.0042462	164	170	R	YQGEVVR	R	Deamidated (NQ) [2]	2847	Q20459_SC_2.14102.14102.2.dta	gb|KLL12656.1|	50S ribosomal protein L6 [Frankia sp. BMG5.1]
BMG5.1+BD-N 2	F202496.dat	Q20459_SC_2_2401	20	2401	426.216	2	850.417	850.418	-1.76854	0	38.53	0.000140281	164	170	R	YQGEVVR	R	Deamidated (NQ) [2]	2859	Q20459_SC_2.14185.14185.2.dta	gb|KLL12656.1|	50S ribosomal protein L6 [Frankia sp. BMG5.1]
BMG5.1+BD-N 2	F202496.dat	Q20459_SC_2_2402	20	2402	426.216	2	850.417	850.418	-1.62743	0	30.08	0.000981748	164	170	R	YQGEVVR	R	Deamidated (NQ) [2]	2732	Q20459_SC_2.13261.13261.2.dta	gb|KLL12656.1|	50S ribosomal protein L6 [Frankia sp. BMG5.1]
BMG5.1+BD-N 2	F202496.dat	Q20459_SC_2_2403	32	2403	426.216	2	850.417	850.418	-1.55688	0	30.38	0.00091622	52	58	R	YALDVDR	L		2987	Q20459_SC_2.15207.15207.2.dta	ref|WP_047223392.1|	hypothetical protein [Frankia sp. BMG5.1]
BMG5.1+BD-N 2	F202496.dat	Q20459_SC_2_2404	20	2404	426.216	2	850.417	850.418	-1.55688	0	29.62	0.00109144	164	170	R	YQGEVVR	R	Deamidated (NQ) [2]	2879	Q20459_SC_2.14339.14339.2.dta	gb|KLL12656.1|	50S ribosomal protein L6 [Frankia sp. BMG5.1]
BMG5.1+BD-N 2	F202496.dat	Q20459_SC_2_2405	20	2405	426.216	2	850.417	850.418	-1.48633	0	36.44	0.000226986	164	170	R	YQGEVVR	R	Deamidated (NQ) [2]	2869	Q20459_SC_2.14262.14262.2.dta	gb|KLL12656.1|	50S ribosomal protein L6 [Frankia sp. BMG5.1]
BMG5.1+BD-N 2	F202496.dat	Q20459_SC_2_2406	20	2406	426.216	2	850.417	850.418	-1.48633	0	39.29	0.000117761	164	170	R	YQGEVVR	R	Deamidated (NQ) [2]	2762	Q20459_SC_2.13480.13480.2.dta	gb|KLL12656.1|	50S ribosomal protein L6 [Frankia sp. BMG5.1]
BMG5.1+BD-N 2	F202496.dat	Q20459_SC_2_2407	20	2407	426.216	2	850.417	850.418	-1.41577	0	25.95	0.00254097	164	170	R	YQGEVVR	R	Deamidated (NQ) [2]	2953	Q20459_SC_2.14924.14924.2.dta	gb|KLL12656.1|	50S ribosomal protein L6 [Frankia sp. BMG5.1]
BMG5.1+BD-N 2	F202496.dat	Q20459_SC_2_2408	32	2408	426.216	2	850.417	850.418	-1.41577	0	22.1	0.00616595	52	58	R	YALDVDR	L		2793	Q20459_SC_2.13701.13701.2.dta	ref|WP_047223392.1|	hypothetical protein [Frankia sp. BMG5.1]
BMG5.1+BD-N 2	F202496.dat	Q20459_SC_2_2409	20	2409	426.216	2	850.417	850.418	-1.34522	0	42.27	5.92925e-05	164	170	R	YQGEVVR	R	Deamidated (NQ) [2]	2910	Q20459_SC_2.14576.14576.2.dta	gb|KLL12656.1|	50S ribosomal protein L6 [Frankia sp. BMG5.1]
BMG5.1+BD-N 2	F202496.dat	Q20459_SC_2_2410	20	2410	426.216	2	850.417	850.418	-1.34522	0	27.99	0.00158855	164	170	R	YQGEVVR	R	Deamidated (NQ) [2]	2837	Q20459_SC_2.14024.14024.2.dta	gb|KLL12656.1|	50S ribosomal protein L6 [Frankia sp. BMG5.1]
BMG5.1+BD-N 2	F202496.dat	Q20459_SC_2_2411	32	2411	426.216	2	850.417	850.418	-1.27467	0	24.11	0.0038815	52	58	R	YALDVDR	L		3147	Q20459_SC_2.16443.16443.2.dta	ref|WP_047223392.1|	hypothetical protein [Frankia sp. BMG5.1]
BMG5.1+BD-N 2	F202496.dat	Q20459_SC_2_2412	20	2412	426.216	2	850.417	850.418	-1.27467	0	28.04	0.00157036	164	170	R	YQGEVVR	R	Deamidated (NQ) [2]	2998	Q20459_SC_2.15291.15291.2.dta	gb|KLL12656.1|	50S ribosomal protein L6 [Frankia sp. BMG5.1]
BMG5.1+BD-N 2	F202496.dat	Q20459_SC_2_2413	20	2413	426.216	2	850.417	850.418	-1.27467	0	39.24	0.000119124	164	170	R	YQGEVVR	R	Deamidated (NQ) [2]	3029	Q20459_SC_2.15539.15539.2.dta	gb|KLL12656.1|	50S ribosomal protein L6 [Frankia sp. BMG5.1]
BMG5.1+BD-N 2	F202496.dat	Q20459_SC_2_2414	20	2414	426.216	2	850.417	850.418	-1.27467	0	36.64	0.00021677	164	170	R	YQGEVVR	R	Deamidated (NQ) [2]	2685	Q20459_SC_2.12904.12904.2.dta	gb|KLL12656.1|	50S ribosomal protein L6 [Frankia sp. BMG5.1]
BMG5.1+BD-N 2	F202496.dat	Q20459_SC_2_2415	32	2415	426.216	2	850.417	850.418	-1.20411	0	17.41	0.0181552	52	58	R	YALDVDR	L		3290	Q20459_SC_2.17556.17556.2.dta	ref|WP_047223392.1|	hypothetical protein [Frankia sp. BMG5.1]
BMG5.1+BD-N 2	F202496.dat	Q20459_SC_2_2416	20	2416	426.216	2	850.417	850.418	-1.20411	0	39.85	0.000103514	164	170	R	YQGEVVR	R	Deamidated (NQ) [2]	2900	Q20459_SC_2.14498.14498.2.dta	gb|KLL12656.1|	50S ribosomal protein L6 [Frankia sp. BMG5.1]
BMG5.1+BD-N 2	F202496.dat	Q20459_SC_2_2417	20	2417	426.216	2	850.418	850.418	-1.06301	0	21.24	0.00751623	164	170	R	YQGEVVR	R	Deamidated (NQ) [2]	3018	Q20459_SC_2.15456.15456.2.dta	gb|KLL12656.1|	50S ribosomal protein L6 [Frankia sp. BMG5.1]
BMG5.1+BD-N 2	F202496.dat	Q20459_SC_2_2418	20	2418	426.216	2	850.418	850.418	-1.06301	0	25.19	0.00302691	164	170	R	YQGEVVR	R	Deamidated (NQ) [2]	2710	Q20459_SC_2.13100.13100.2.dta	gb|KLL12656.1|	50S ribosomal protein L6 [Frankia sp. BMG5.1]
BMG5.1+BD-N 2	F202496.dat	Q20459_SC_2_2419	20	2419	426.216	2	850.418	850.418	-1.06301	0	23.45	0.00451856	164	170	R	YQGEVVR	R	Deamidated (NQ) [2]	2890	Q20459_SC_2.14419.14419.2.dta	gb|KLL12656.1|	50S ribosomal protein L6 [Frankia sp. BMG5.1]
BMG5.1+BD-N 2	F202496.dat	Q20459_SC_2_2420	32	2420	426.216	2	850.418	850.418	-0.992453	0	21.66	0.00716456	52	58	R	YALDVDR	L		3259	Q20459_SC_2.17294.17294.2.dta	ref|WP_047223392.1|	hypothetical protein [Frankia sp. BMG5.1]
BMG5.1+BD-N 2	F202496.dat	Q20459_SC_2_2421	32	2421	426.216	2	850.418	850.418	-0.992453	0	16.63	0.0228134	52	58	R	YALDVDR	L		3249	Q20459_SC_2.17213.17213.2.dta	ref|WP_047223392.1|	hypothetical protein [Frankia sp. BMG5.1]
BMG5.1+BD-N 2	F202496.dat	Q20459_SC_2_2422	20	2422	426.216	2	850.418	850.418	-0.992453	0	36.83	0.000217866	164	170	R	YQGEVVR	R	Deamidated (NQ) [2]	2931	Q20459_SC_2.14737.14737.2.dta	gb|KLL12656.1|	50S ribosomal protein L6 [Frankia sp. BMG5.1]
BMG5.1+BD-N 2	F202496.dat	Q20459_SC_2_2423	20	2423	426.216	2	850.418	850.418	-0.898381	0	30.17	0.00100969	164	170	R	YQGEVVR	R	Deamidated (NQ) [2]	3008	Q20459_SC_2.15374.15374.2.dta	gb|KLL12656.1|	50S ribosomal protein L6 [Frankia sp. BMG5.1]
BMG5.1+BD-N 2	F202496.dat	Q20459_SC_2_2424	32	2424	426.216	2	850.418	850.418	-0.827828	0	26.47	0.00236695	52	58	R	YALDVDR	L		3039	Q20459_SC_2.15621.15621.2.dta	ref|WP_047223392.1|	hypothetical protein [Frankia sp. BMG5.1]
BMG5.1+BD-N 2	F202496.dat	Q20459_SC_2_2425	20	2425	426.216	2	850.418	850.418	-0.827828	0	23.19	0.0050372	164	170	R	YQGEVVR	R	Deamidated (NQ) [2]	2783	Q20459_SC_2.13625.13625.2.dta	gb|KLL12656.1|	50S ribosomal protein L6 [Frankia sp. BMG5.1]
BMG5.1+BD-N 2	F202496.dat	Q20459_SC_2_2426	32	2426	426.216	2	850.418	850.418	-0.686721	0	17.65	0.018038	52	58	R	YALDVDR	L		3228	Q20459_SC_2.17055.17055.2.dta	ref|WP_047223392.1|	hypothetical protein [Frankia sp. BMG5.1]
BMG5.1+BD-N 2	F202496.dat	Q20459_SC_2_2427	32	2427	426.216	2	850.418	850.418	-0.686721	0	24.52	0.00370842	52	58	R	YALDVDR	L		3136	Q20459_SC_2.16372.16372.2.dta	ref|WP_047223392.1|	hypothetical protein [Frankia sp. BMG5.1]
BMG5.1+BD-N 2	F202496.dat	Q20459_SC_2_2428	20	2428	426.216	2	850.418	850.418	-0.686721	0	25.36	0.00305625	164	170	R	YQGEVVR	R	Deamidated (NQ) [2]	3049	Q20459_SC_2.15703.15703.2.dta	gb|KLL12656.1|	50S ribosomal protein L6 [Frankia sp. BMG5.1]
BMG5.1+BD-N 2	F202496.dat	Q20459_SC_2_2430	20	2430	426.216	2	850.418	850.418	-0.616167	0	36.9	0.000214382	164	170	R	YQGEVVR	R	Deamidated (NQ) [2]	2742	Q20459_SC_2.13337.13337.2.dta	gb|KLL12656.1|	50S ribosomal protein L6 [Frankia sp. BMG5.1]
BMG5.1+BD-N 2	F202496.dat	Q20459_SC_2_2431	20	2431	426.216	2	850.418	850.418	-0.545614	0	45.57	2.91199e-05	164	170	R	YQGEVVR	R	Deamidated (NQ) [2]	2920	Q20459_SC_2.14656.14656.2.dta	gb|KLL12656.1|	50S ribosomal protein L6 [Frankia sp. BMG5.1]
BMG5.1+BD-N 2	F202496.dat	Q20459_SC_2_2432	32	2432	426.216	2	850.418	850.418	-0.47506	0	26.52	0.00233986	52	58	R	YALDVDR	L		3126	Q20459_SC_2.16297.16297.2.dta	ref|WP_047223392.1|	hypothetical protein [Frankia sp. BMG5.1]
BMG5.1+BD-N 2	F202496.dat	Q20459_SC_2_2433	32	2433	426.216	2	850.418	850.418	-0.333953	0	22.14	0.00641489	52	58	R	YALDVDR	L		3116	Q20459_SC_2.16221.16221.2.dta	ref|WP_047223392.1|	hypothetical protein [Frankia sp. BMG5.1]
BMG5.1+BD-N 2	F202496.dat	Q20459_SC_2_2434	20	2434	426.216	2	850.418	850.418	-0.333953	0	33.42	0.000477737	164	170	R	YQGEVVR	R	Deamidated (NQ) [2]	3059	Q20459_SC_2.15786.15786.2.dta	gb|KLL12656.1|	50S ribosomal protein L6 [Frankia sp. BMG5.1]
BMG5.1+BD-N 2	F202496.dat	Q20459_SC_2_2435	20	2435	426.216	2	850.418	850.418	-0.2634	0	16.89	0.0214877	164	170	R	YQGEVVR	R	Deamidated (NQ) [2]	3106	Q20459_SC_2.16144.16144.2.dta	gb|KLL12656.1|	50S ribosomal protein L6 [Frankia sp. BMG5.1]
BMG5.1+BD-N 2	F202496.dat	Q20459_SC_2_2436	20	2436	426.216	2	850.418	850.418	-0.2634	0	42.19	6.34146e-05	164	170	R	YQGEVVR	R	Deamidated (NQ) [2]	2941	Q20459_SC_2.14820.14820.2.dta	gb|KLL12656.1|	50S ribosomal protein L6 [Frankia sp. BMG5.1]
BMG5.1+BD-N 2	F202496.dat	Q20459_SC_2_2437	20	2437	426.216	2	850.418	850.418	-0.2634	0	28	0.00166414	164	170	R	YQGEVVR	R	Deamidated (NQ) [2]	2752	Q20459_SC_2.13408.13408.2.dta	gb|KLL12656.1|	50S ribosomal protein L6 [Frankia sp. BMG5.1]
BMG5.1+BD-N 2	F202496.dat	Q20459_SC_2_2438	32	2438	426.216	2	850.418	850.418	-0.122293	0	19.59	0.0115396	52	58	R	YALDVDR	L		3301	Q20459_SC_2.17648.17648.2.dta	ref|WP_047223392.1|	hypothetical protein [Frankia sp. BMG5.1]
BMG5.1+BD-N 2	F202496.dat	Q20459_SC_2_2440	32	2440	426.217	2	850.419	850.418	0.159921	0	17.86	0.0171866	52	58	R	YALDVDR	L		3280	Q20459_SC_2.17463.17463.2.dta	ref|WP_047223392.1|	hypothetical protein [Frankia sp. BMG5.1]
BMG5.1+BD-N 2	F202496.dat	Q20459_SC_2_2441	32	2441	426.217	2	850.419	850.418	0.371582	0	14.76	0.0334195	52	58	R	YALDVDR	L		3269	Q20459_SC_2.17377.17377.2.dta	ref|WP_047223392.1|	hypothetical protein [Frankia sp. BMG5.1]
BMG5.1+BD-N 2	F202496.dat	Q20459_SC_2_2442	32	2442	426.217	2	850.419	850.418	0.371582	0	13.61	0.0435512	52	58	R	YALDVDR	L		3311	Q20459_SC_2.17749.17749.2.dta	ref|WP_047223392.1|	hypothetical protein [Frankia sp. BMG5.1]
BMG5.1+BD-N 2	F202496.dat	Q20459_SC_2_2443	32	2443	426.217	2	850.419	850.418	0.465653	0	30.26	0.00094189	52	58	R	YALDVDR	L		3096	Q20459_SC_2.16067.16067.2.dta	ref|WP_047223392.1|	hypothetical protein [Frankia sp. BMG5.1]
BMG5.1+BD-N 2	F202496.dat	Q20459_SC_2_2444	32	2444	426.217	2	850.419	850.418	0.818421	0	23.85	0.00432702	52	58	R	YALDVDR	L		3085	Q20459_SC_2.15989.15989.2.dta	ref|WP_047223392.1|	hypothetical protein [Frankia sp. BMG5.1]
BMG5.1+BD-N 2	F202496.dat	Q20459_SC_2_2644	23	2644	436.265	2	870.516	870.517	-1.4164	0	42.58	0.000126978	114	120	K	LLDLIER	I		3755	Q20459_SC_2.22847.22847.2.dta	gb|KLL11726.1|	superoxide dismutase [Frankia sp. BMG5.1]
BMG5.1+BD-N 2	F202496.dat	Q20459_SC_2_2645	10	2645	436.745	2	871.475	871.476	-2.05399	0	27.16	0.00615389	118	125	K	GIEVAVER	V		3526	Q20459_SC_2.19987.19987.2.dta	gb|KLL12309.1|	molecular chaperone GroEL [Frankia sp. BMG5.1]
BMG5.1+BD-N 2	F202496.dat	Q20459_SC_2_2646	10	2646	436.745	2	871.475	871.476	-1.70974	0	21.47	0.0228113	118	125	K	GIEVAVER	V		3513	Q20459_SC_2.19843.19843.2.dta	gb|KLL12309.1|	molecular chaperone GroEL [Frankia sp. BMG5.1]
BMG5.1+BD-N 2	F202496.dat	Q20459_SC_2_2689	9	2689	439.74	2	877.466	877.466	-0.240465	0	41.26	0.000160856	100	106	R	LDNVVYR	A		3439	Q20459_SC_2.19068.19068.2.dta	gb|KLL12667.1|	30S ribosomal protein S4 [Frankia sp. BMG5.1]
BMG5.1+BD-N 2	F202496.dat	Q20459_SC_2_2690	9	2690	439.74	2	877.466	877.466	-0.240465	0	49.81	2.24615e-05	100	106	R	LDNVVYR	A		3417	Q20459_SC_2.18836.18836.2.dta	gb|KLL12667.1|	30S ribosomal protein S4 [Frankia sp. BMG5.1]
BMG5.1+BD-N 2	F202496.dat	Q20459_SC_2_2691	9	2691	439.74	2	877.466	877.466	-0.172086	0	38.77	0.00028539	100	106	R	LDNVVYR	A		3449	Q20459_SC_2.19180.19180.2.dta	gb|KLL12667.1|	30S ribosomal protein S4 [Frankia sp. BMG5.1]
BMG5.1+BD-N 2	F202496.dat	Q20459_SC_2_2692	9	2692	439.74	2	877.466	877.466	-0.103708	0	40.35	0.000198353	100	106	R	LDNVVYR	A		3428	Q20459_SC_2.18951.18951.2.dta	gb|KLL12667.1|	30S ribosomal protein S4 [Frankia sp. BMG5.1]
BMG5.1+BD-N 2	F202496.dat	Q20459_SC_2_2693	9	2693	439.74	2	877.466	877.466	-0.035329	0	36.94	0.000434949	100	106	R	LDNVVYR	A		3460	Q20459_SC_2.19295.19295.2.dta	gb|KLL12667.1|	30S ribosomal protein S4 [Frankia sp. BMG5.1]
BMG5.1+BD-N 2	F202496.dat	Q20459_SC_2_2694	9	2694	439.74	2	877.466	877.466	-0.035329	0	32.37	0.00124577	100	106	R	LDNVVYR	A		3471	Q20459_SC_2.19408.19408.2.dta	gb|KLL12667.1|	30S ribosomal protein S4 [Frankia sp. BMG5.1]
BMG5.1+BD-N 2	F202496.dat	Q20459_SC_2_2695	9	2695	439.74	2	877.466	877.466	0.0330497	0	50.26	2.02506e-05	100	106	R	LDNVVYR	A		3407	Q20459_SC_2.18725.18725.2.dta	gb|KLL12667.1|	30S ribosomal protein S4 [Frankia sp. BMG5.1]
BMG5.1+BD-N 2	F202496.dat	Q20459_SC_2_2696	9	2696	439.74	2	877.466	877.466	0.466115	0	63	1.07755e-06	100	106	R	LDNVVYR	A		3385	Q20459_SC_2.18490.18490.2.dta	gb|KLL12667.1|	30S ribosomal protein S4 [Frankia sp. BMG5.1]
BMG5.1+BD-N 2	F202496.dat	Q20459_SC_2_2697	9	2697	439.74	2	877.466	877.466	0.466115	0	54.37	7.86029e-06	100	106	R	LDNVVYR	A		3396	Q20459_SC_2.18605.18605.2.dta	gb|KLL12667.1|	30S ribosomal protein S4 [Frankia sp. BMG5.1]
BMG5.1+BD-N 2	F202496.dat	Q20459_SC_2_2698	9	2698	439.74	2	877.466	877.466	0.73963	0	16.17	0.0519324	100	106	R	LDNVVYR	A		3374	Q20459_SC_2.18375.18375.2.dta	gb|KLL12667.1|	30S ribosomal protein S4 [Frankia sp. BMG5.1]
BMG5.1+BD-N 2	F202496.dat	Q20459_SC_2_2767	19	2767	445.74	2	889.466	889.466	-0.0348524	0	42.2	0.000162691	71	78	K	LGEFAPTR	T		3648	Q20459_SC_2.21335.21335.2.dta	gb|KLL12647.1|	30S ribosomal protein S19 [Frankia sp. BMG5.1]
BMG5.1+BD-N 2	F202496.dat	Q20459_SC_2_2768	19	2768	445.74	2	889.466	889.466	0.10006	0	45.69	7.2839e-05	71	78	K	LGEFAPTR	T		3659	Q20459_SC_2.21480.21480.2.dta	gb|KLL12647.1|	30S ribosomal protein S19 [Frankia sp. BMG5.1]
BMG5.1+BD-N 2	F202496.dat	Q20459_SC_2_2786	4	2786	449.274	2	896.533	896.533	0.0624628	0	16.26	0.0260251	349	357	R	IPLSGVSPK	A		3603	Q20459_SC_2.20831.20831.2.dta	gb|KLL10002.1|	glutamine synthetase [Frankia sp. BMG5.1]
BMG5.1+BD-N 2	F202496.dat	Q20459_SC_2_2787	4	2787	449.274	2	896.533	896.533	0.0624628	0	20.59	0.00960269	349	357	R	IPLSGVSPK	A		3591	Q20459_SC_2.20699.20699.2.dta	gb|KLL10002.1|	glutamine synthetase [Frankia sp. BMG5.1]
BMG5.1+BD-N 2	F202496.dat	Q20459_SC_2_2788	4	2788	449.274	2	896.534	896.533	0.486318	0	47.15	2.12028e-05	349	357	R	IPLSGVSPK	A		3630	Q20459_SC_2.21127.21127.2.dta	gb|KLL10002.1|	glutamine synthetase [Frankia sp. BMG5.1]
BMG5.1+BD-N 2	F202496.dat	Q20459_SC_2_2789	4	2789	449.274	2	896.534	896.533	0.620167	0	52.11	6.76695e-06	349	357	R	IPLSGVSPK	A		3641	Q20459_SC_2.21256.21256.2.dta	gb|KLL10002.1|	glutamine synthetase [Frankia sp. BMG5.1]
BMG5.1+BD-N 2	F202496.dat	Q20459_SC_2_2791	1	2791	450.25	2	898.486	898.487	-1.83086	0	54.39	3.63915e-06	2	10	M	PSIEAVGAR	E		3371	Q20459_SC_2.18348.18348.2.dta	gb|KLL13106.1|	enolase [Frankia sp. BMG5.1]
BMG5.1+BD-N 2	F202496.dat	Q20459_SC_2_2792	1	2792	450.25	2	898.486	898.487	-1.63052	0	44.44	3.59749e-05	2	10	M	PSIEAVGAR	E		3383	Q20459_SC_2.18467.18467.2.dta	gb|KLL13106.1|	enolase [Frankia sp. BMG5.1]
BMG5.1+BD-N 2	F202496.dat	Q20459_SC_2_2793	1	2793	450.25	2	898.486	898.487	-1.14081	0	62.87	5.16416e-07	2	10	M	PSIEAVGAR	E		3308	Q20459_SC_2.17717.17717.2.dta	gb|KLL13106.1|	enolase [Frankia sp. BMG5.1]
BMG5.1+BD-N 2	F202496.dat	Q20459_SC_2_2794	1	2794	450.25	2	898.486	898.487	-1.00725	0	46.79	2.09411e-05	2	10	M	PSIEAVGAR	E		3361	Q20459_SC_2.18242.18242.2.dta	gb|KLL13106.1|	enolase [Frankia sp. BMG5.1]
BMG5.1+BD-N 2	F202496.dat	Q20459_SC_2_2795	1	2795	450.251	2	898.486	898.487	-0.806912	0	67.71	1.69434e-07	2	10	M	PSIEAVGAR	E		3297	Q20459_SC_2.17620.17620.2.dta	gb|KLL13106.1|	enolase [Frankia sp. BMG5.1]
BMG5.1+BD-N 2	F202496.dat	Q20459_SC_2_2796	1	2796	450.251	2	898.487	898.487	-0.606575	0	67.79	1.66341e-07	2	10	M	PSIEAVGAR	E		3318	Q20459_SC_2.17818.17818.2.dta	gb|KLL13106.1|	enolase [Frankia sp. BMG5.1]
BMG5.1+BD-N 2	F202496.dat	Q20459_SC_2_2797	1	2797	450.251	2	898.487	898.487	-0.539796	0	57.3	2.0483e-06	2	10	M	PSIEAVGAR	E		3339	Q20459_SC_2.18024.18024.2.dta	gb|KLL13106.1|	enolase [Frankia sp. BMG5.1]
BMG5.1+BD-N 2	F202496.dat	Q20459_SC_2_2798	1	2798	450.251	2	898.487	898.487	-0.0723438	0	46.28	2.59055e-05	2	10	M	PSIEAVGAR	E		3350	Q20459_SC_2.18134.18134.2.dta	gb|KLL13106.1|	enolase [Frankia sp. BMG5.1]
BMG5.1+BD-N 2	F202496.dat	Q20459_SC_2_2799	1	2799	450.251	2	898.487	898.487	0.150253	0	65.57	3.05065e-07	2	10	M	PSIEAVGAR	E		3329	Q20459_SC_2.17920.17920.2.dta	gb|KLL13106.1|	enolase [Frankia sp. BMG5.1]
BMG5.1+BD-N 2	F202496.dat	Q20459_SC_2_2820	16	2820	450.773	2	899.531	899.533	-1.83762	0	22.62	0.0106668	95	102	R	DVLAIIEK	-		3758	Q20459_SC_2.22888.22888.2.dta	gb|KLL12681.1|	molecular chaperone GroES [Frankia sp. BMG5.1]
BMG5.1+BD-N 2	F202496.dat	Q20459_SC_2_2825	37	2825	451.258	2	900.501	900.503	-1.88339	0	25.86	0.00531807	121	128	R	GIVQVETR	G		3288	Q20459_SC_2.17541.17541.2.dta	gb|KLL13021.1|	dehydratase [Frankia sp. BMG5.1]
BMG5.1+BD-N 2	F202496.dat	Q20459_SC_2_2827	37	2827	451.258	2	900.502	900.503	-1.52804	0	22.26	0.012183	121	128	R	GIVQVETR	G		3050	Q20459_SC_2.15707.15707.2.dta	gb|KLL13021.1|	dehydratase [Frankia sp. BMG5.1]
BMG5.1+BD-N 2	F202496.dat	Q20459_SC_2_2828	37	2828	451.258	2	900.502	900.503	-1.19489	0	24.29	0.00763403	121	128	R	GIVQVETR	G		3155	Q20459_SC_2.16504.16504.2.dta	gb|KLL13021.1|	dehydratase [Frankia sp. BMG5.1]
BMG5.1+BD-N 2	F202496.dat	Q20459_SC_2_2830	37	2830	451.258	2	900.502	900.503	-1.19489	0	24.48	0.00730725	121	128	R	GIVQVETR	G		3268	Q20459_SC_2.17366.17366.2.dta	gb|KLL13021.1|	dehydratase [Frankia sp. BMG5.1]
BMG5.1+BD-N 2	F202496.dat	Q20459_SC_2_2831	37	2831	451.258	2	900.502	900.503	-1.12826	0	22.73	0.0109334	121	128	R	GIVQVETR	G		3258	Q20459_SC_2.17282.17282.2.dta	gb|KLL13021.1|	dehydratase [Frankia sp. BMG5.1]
BMG5.1+BD-N 2	F202496.dat	Q20459_SC_2_2832	37	2832	451.258	2	900.502	900.503	-1.12826	0	20.77	0.0171694	121	128	R	GIVQVETR	G		3278	Q20459_SC_2.17451.17451.2.dta	gb|KLL13021.1|	dehydratase [Frankia sp. BMG5.1]
BMG5.1+BD-N 2	F202496.dat	Q20459_SC_2_2833	37	2833	451.258	2	900.502	900.503	-1.06163	0	28.32	0.00301824	121	128	R	GIVQVETR	G		3165	Q20459_SC_2.16576.16576.2.dta	gb|KLL13021.1|	dehydratase [Frankia sp. BMG5.1]
BMG5.1+BD-N 2	F202496.dat	Q20459_SC_2_2834	37	2834	451.258	2	900.502	900.503	-1.06163	0	20.33	0.019	121	128	R	GIVQVETR	G		3227	Q20459_SC_2.17046.17046.2.dta	gb|KLL13021.1|	dehydratase [Frankia sp. BMG5.1]
BMG5.1+BD-N 2	F202496.dat	Q20459_SC_2_2835	37	2835	451.258	2	900.502	900.503	-0.995	0	25.52	0.00575114	121	128	R	GIVQVETR	G		3115	Q20459_SC_2.16213.16213.2.dta	gb|KLL13021.1|	dehydratase [Frankia sp. BMG5.1]
BMG5.1+BD-N 2	F202496.dat	Q20459_SC_2_2836	37	2836	451.258	2	900.502	900.503	-0.995	0	25.52	0.00575114	121	128	R	GIVQVETR	G		2845	Q20459_SC_2.14080.14080.2.dta	gb|KLL13021.1|	dehydratase [Frankia sp. BMG5.1]
BMG5.1+BD-N 2	F202496.dat	Q20459_SC_2_2837	37	2837	451.258	2	900.502	900.503	-0.995	0	18.62	0.0281679	121	128	R	GIVQVETR	G		3084	Q20459_SC_2.15979.15979.2.dta	gb|KLL13021.1|	dehydratase [Frankia sp. BMG5.1]
BMG5.1+BD-N 2	F202496.dat	Q20459_SC_2_2838	37	2838	451.258	2	900.502	900.503	-0.92837	0	27.81	0.00339433	121	128	R	GIVQVETR	G		3135	Q20459_SC_2.16362.16362.2.dta	gb|KLL13021.1|	dehydratase [Frankia sp. BMG5.1]
BMG5.1+BD-N 2	F202496.dat	Q20459_SC_2_2839	37	2839	451.258	2	900.502	900.503	-0.92837	0	20.53	0.0181449	121	128	R	GIVQVETR	G		3074	Q20459_SC_2.15898.15898.2.dta	gb|KLL13021.1|	dehydratase [Frankia sp. BMG5.1]
BMG5.1+BD-N 2	F202496.dat	Q20459_SC_2_2841	37	2841	451.258	2	900.502	900.503	-0.861741	0	20.65	0.0176504	121	128	R	GIVQVETR	G		3176	Q20459_SC_2.16647.16647.2.dta	gb|KLL13021.1|	dehydratase [Frankia sp. BMG5.1]
BMG5.1+BD-N 2	F202496.dat	Q20459_SC_2_2843	37	2843	451.258	2	900.502	900.503	-0.861741	0	28.25	0.00306728	121	128	R	GIVQVETR	G		3104	Q20459_SC_2.16135.16135.2.dta	gb|KLL13021.1|	dehydratase [Frankia sp. BMG5.1]
BMG5.1+BD-N 2	F202496.dat	Q20459_SC_2_2844	37	2844	451.258	2	900.502	900.503	-0.861741	0	24.36	0.00751197	121	128	R	GIVQVETR	G		3029	Q20459_SC_2.15542.15542.2.dta	gb|KLL13021.1|	dehydratase [Frankia sp. BMG5.1]
BMG5.1+BD-N 2	F202496.dat	Q20459_SC_2_2845	37	2845	451.258	2	900.502	900.503	-0.795111	0	19.62	0.0223745	121	128	R	GIVQVETR	G		3039	Q20459_SC_2.15624.15624.2.dta	gb|KLL13021.1|	dehydratase [Frankia sp. BMG5.1]
BMG5.1+BD-N 2	F202496.dat	Q20459_SC_2_2846	37	2846	451.258	2	900.502	900.503	-0.728482	0	23.84	0.00846747	121	128	R	GIVQVETR	G		2834	Q20459_SC_2.14001.14001.2.dta	gb|KLL13021.1|	dehydratase [Frankia sp. BMG5.1]
BMG5.1+BD-N 2	F202496.dat	Q20459_SC_2_2847	37	2847	451.258	2	900.502	900.503	-0.728482	0	19.24	0.0244205	121	128	R	GIVQVETR	G		2886	Q20459_SC_2.14387.14387.2.dta	gb|KLL13021.1|	dehydratase [Frankia sp. BMG5.1]
BMG5.1+BD-N 2	F202496.dat	Q20459_SC_2_2849	37	2849	451.258	2	900.502	900.503	-0.661852	0	18.95	0.0261068	121	128	R	GIVQVETR	G		3145	Q20459_SC_2.16433.16433.2.dta	gb|KLL13021.1|	dehydratase [Frankia sp. BMG5.1]
BMG5.1+BD-N 2	F202496.dat	Q20459_SC_2_2850	37	2850	451.258	2	900.502	900.503	-0.661852	0	24.08	0.00801224	121	128	R	GIVQVETR	G		3009	Q20459_SC_2.15379.15379.2.dta	gb|KLL13021.1|	dehydratase [Frankia sp. BMG5.1]
BMG5.1+BD-N 2	F202496.dat	Q20459_SC_2_2851	37	2851	451.258	2	900.502	900.503	-0.661852	0	22.4	0.0117965	121	128	R	GIVQVETR	G		2855	Q20459_SC_2.14155.14155.2.dta	gb|KLL13021.1|	dehydratase [Frankia sp. BMG5.1]
BMG5.1+BD-N 2	F202496.dat	Q20459_SC_2_2852	37	2852	451.258	2	900.502	900.503	-0.595223	0	20.78	0.0171299	121	128	R	GIVQVETR	G		3217	Q20459_SC_2.16969.16969.2.dta	gb|KLL13021.1|	dehydratase [Frankia sp. BMG5.1]
BMG5.1+BD-N 2	F202496.dat	Q20459_SC_2_2853	37	2853	451.258	2	900.502	900.503	-0.595223	0	25.47	0.00581773	121	128	R	GIVQVETR	G		3094	Q20459_SC_2.16056.16056.2.dta	gb|KLL13021.1|	dehydratase [Frankia sp. BMG5.1]
BMG5.1+BD-N 2	F202496.dat	Q20459_SC_2_2854	37	2854	451.258	2	900.502	900.503	-0.595223	0	18.47	0.0291577	121	128	R	GIVQVETR	G		2906	Q20459_SC_2.14544.14544.2.dta	gb|KLL13021.1|	dehydratase [Frankia sp. BMG5.1]
BMG5.1+BD-N 2	F202496.dat	Q20459_SC_2_2855	37	2855	451.258	2	900.502	900.503	-0.528594	0	21.89	0.0132664	121	128	R	GIVQVETR	G		3186	Q20459_SC_2.16719.16719.2.dta	gb|KLL13021.1|	dehydratase [Frankia sp. BMG5.1]
BMG5.1+BD-N 2	F202496.dat	Q20459_SC_2_2856	37	2856	451.258	2	900.502	900.503	-0.528594	0	16.65	0.0443357	121	128	R	GIVQVETR	G		2968	Q20459_SC_2.15044.15044.2.dta	gb|KLL13021.1|	dehydratase [Frankia sp. BMG5.1]
BMG5.1+BD-N 2	F202496.dat	Q20459_SC_2_2858	37	2858	451.258	2	900.502	900.503	-0.528594	0	21.81	0.0135131	121	128	R	GIVQVETR	G		2916	Q20459_SC_2.14622.14622.2.dta	gb|KLL13021.1|	dehydratase [Frankia sp. BMG5.1]
BMG5.1+BD-N 2	F202496.dat	Q20459_SC_2_2859	37	2859	451.259	2	900.502	900.503	-0.461964	0	25.44	0.00585806	121	128	R	GIVQVETR	G		3125	Q20459_SC_2.16288.16288.2.dta	gb|KLL13021.1|	dehydratase [Frankia sp. BMG5.1]
BMG5.1+BD-N 2	F202496.dat	Q20459_SC_2_2860	37	2860	451.259	2	900.502	900.503	-0.461964	0	21.62	0.0141174	121	128	R	GIVQVETR	G		3196	Q20459_SC_2.16802.16802.2.dta	gb|KLL13021.1|	dehydratase [Frankia sp. BMG5.1]
BMG5.1+BD-N 2	F202496.dat	Q20459_SC_2_2862	37	2862	451.259	2	900.502	900.503	-0.461964	0	22.86	0.0106109	121	128	R	GIVQVETR	G		2978	Q20459_SC_2.15130.15130.2.dta	gb|KLL13021.1|	dehydratase [Frankia sp. BMG5.1]
BMG5.1+BD-N 2	F202496.dat	Q20459_SC_2_2863	37	2863	451.259	2	900.502	900.503	-0.461964	0	20.95	0.0164723	121	128	R	GIVQVETR	G		2875	Q20459_SC_2.14309.14309.2.dta	gb|KLL13021.1|	dehydratase [Frankia sp. BMG5.1]
BMG5.1+BD-N 2	F202496.dat	Q20459_SC_2_2864	37	2864	451.259	2	900.503	900.503	-0.239866	0	22.16	0.0124668	121	128	R	GIVQVETR	G		2988	Q20459_SC_2.15214.15214.2.dta	gb|KLL13021.1|	dehydratase [Frankia sp. BMG5.1]
BMG5.1+BD-N 2	F202496.dat	Q20459_SC_2_2865	37	2865	451.259	2	900.503	900.503	-0.173237	0	18.35	0.0299746	121	128	R	GIVQVETR	G		2824	Q20459_SC_2.13927.13927.2.dta	gb|KLL13021.1|	dehydratase [Frankia sp. BMG5.1]
BMG5.1+BD-N 2	F202496.dat	Q20459_SC_2_2867	37	2867	451.259	2	900.503	900.503	-0.173237	0	20.4	0.0186962	121	128	R	GIVQVETR	G		2937	Q20459_SC_2.14785.14785.2.dta	gb|KLL13021.1|	dehydratase [Frankia sp. BMG5.1]
BMG5.1+BD-N 2	F202496.dat	Q20459_SC_2_2868	37	2868	451.259	2	900.503	900.503	-0.106607	0	16.08	0.0505538	121	128	R	GIVQVETR	G		3207	Q20459_SC_2.16891.16891.2.dta	gb|KLL13021.1|	dehydratase [Frankia sp. BMG5.1]
BMG5.1+BD-N 2	F202496.dat	Q20459_SC_2_2870	37	2870	451.259	2	900.503	900.503	0.0266518	0	20.2	0.0195773	121	128	R	GIVQVETR	G		2927	Q20459_SC_2.14704.14704.2.dta	gb|KLL13021.1|	dehydratase [Frankia sp. BMG5.1]
BMG5.1+BD-N 2	F202496.dat	Q20459_SC_2_2871	37	2871	451.259	2	900.503	900.503	0.0932812	0	18.51	0.0288904	121	128	R	GIVQVETR	G		2865	Q20459_SC_2.14233.14233.2.dta	gb|KLL13021.1|	dehydratase [Frankia sp. BMG5.1]
BMG5.1+BD-N 2	F202496.dat	Q20459_SC_2_2872	37	2872	451.259	2	900.503	900.503	0.22654	0	24.04	0.00887529	121	128	R	GIVQVETR	G		2781	Q20459_SC_2.13615.13615.2.dta	gb|KLL13021.1|	dehydratase [Frankia sp. BMG5.1]
BMG5.1+BD-N 2	F202496.dat	Q20459_SC_2_2874	37	2874	451.259	2	900.503	900.503	0.426428	0	17.61	0.0390106	121	128	R	GIVQVETR	G		2810	Q20459_SC_2.13829.13829.2.dta	gb|KLL13021.1|	dehydratase [Frankia sp. BMG5.1]
BMG5.1+BD-N 2	F202496.dat	Q20459_SC_2_3039	1	3039	455.233	2	908.452	908.45	1.37487	0	54.57	3.4914e-06	424	432	R	YAGAGAFPR	F		3637	Q20459_SC_2.21209.21209.2.dta	gb|KLL13106.1|	enolase [Frankia sp. BMG5.1]
BMG5.1+BD-N 2	F202496.dat	Q20459_SC_2_3241	1	3241	459.756	2	917.497	917.497	0.123161	0	53.16	7.24588e-06	124	131	K	ASDLPLFR	Y		3751	Q20459_SC_2.22798.22798.2.dta	gb|KLL13106.1|	enolase [Frankia sp. BMG5.1]
BMG5.1+BD-N 2	F202496.dat	Q20459_SC_2_3243	7	3243	460.763	2	919.512	919.513	-0.834137	0	46.37	3.57546e-05	487	494	R	LAIGLYDR	A		3733	Q20459_SC_2.22547.22547.2.dta	gb|KLL11531.1|	aminopeptidase N [Frankia sp. BMG5.1]
BMG5.1+BD-N 2	F202496.dat	Q20459_SC_2_331	10	331	360.177	2	718.339	718.34	-0.968901	0	18.9	0.0128825	276	282	K	APGFGDR	R		3300	Q20459_SC_2.17647.17647.2.dta	gb|KLL12309.1|	molecular chaperone GroEL [Frankia sp. BMG5.1]
BMG5.1+BD-N 2	F202496.dat	Q20459_SC_2_334	10	334	360.177	2	718.339	718.34	-0.885375	0	16.97	0.0200909	276	282	K	APGFGDR	R		2908	Q20459_SC_2.14559.14559.2.dta	gb|KLL12309.1|	molecular chaperone GroEL [Frankia sp. BMG5.1]
BMG5.1+BD-N 2	F202496.dat	Q20459_SC_2_335	10	335	360.177	2	718.339	718.34	-0.885375	0	14.63	0.034435	276	282	K	APGFGDR	R		3000	Q20459_SC_2.15311.15311.2.dta	gb|KLL12309.1|	molecular chaperone GroEL [Frankia sp. BMG5.1]
BMG5.1+BD-N 2	F202496.dat	Q20459_SC_2_340	10	340	360.177	2	718.339	718.34	-0.718323	0	17.48	0.0178649	276	282	K	APGFGDR	R		3054	Q20459_SC_2.15738.15738.2.dta	gb|KLL12309.1|	molecular chaperone GroEL [Frankia sp. BMG5.1]
BMG5.1+BD-N 2	F202496.dat	Q20459_SC_2_3401	3	3401	468.233	2	934.451	934.451	0.542565	0	32.66	0.000894301	138	145	R	NAELEFGR	N		3650	Q20459_SC_2.21369.21369.2.dta	gb|KLL11080.1|	aconitate hydratase [Frankia sp. BMG5.1]
BMG5.1+BD-N 2	F202496.dat	Q20459_SC_2_341	10	341	360.177	2	718.339	718.34	-0.718323	0	15.68	0.0270396	276	282	K	APGFGDR	R		3279	Q20459_SC_2.17454.17454.2.dta	gb|KLL12309.1|	molecular chaperone GroEL [Frankia sp. BMG5.1]
BMG5.1+BD-N 2	F202496.dat	Q20459_SC_2_342	10	342	360.177	2	718.339	718.34	-0.718323	0	17.71	0.0169434	276	282	K	APGFGDR	R		3032	Q20459_SC_2.15571.15571.2.dta	gb|KLL12309.1|	molecular chaperone GroEL [Frankia sp. BMG5.1]
BMG5.1+BD-N 2	F202496.dat	Q20459_SC_2_345	10	345	360.177	2	718.339	718.34	-0.551271	0	18.34	0.0146555	276	282	K	APGFGDR	R		2919	Q20459_SC_2.14647.14647.2.dta	gb|KLL12309.1|	molecular chaperone GroEL [Frankia sp. BMG5.1]
BMG5.1+BD-N 2	F202496.dat	Q20459_SC_2_346	10	346	360.177	2	718.339	718.34	-0.551271	0	14.67	0.0341193	276	282	K	APGFGDR	R		3021	Q20459_SC_2.15480.15480.2.dta	gb|KLL12309.1|	molecular chaperone GroEL [Frankia sp. BMG5.1]
BMG5.1+BD-N 2	F202496.dat	Q20459_SC_2_348	10	348	360.177	2	718.339	718.34	-0.551271	0	13.44	0.0452898	276	282	K	APGFGDR	R		2980	Q20459_SC_2.15147.15147.2.dta	gb|KLL12309.1|	molecular chaperone GroEL [Frankia sp. BMG5.1]
BMG5.1+BD-N 2	F202496.dat	Q20459_SC_2_349	10	349	360.177	2	718.34	718.34	-0.467745	0	20.73	0.00845279	276	282	K	APGFGDR	R		3207	Q20459_SC_2.16894.16894.2.dta	gb|KLL12309.1|	molecular chaperone GroEL [Frankia sp. BMG5.1]
BMG5.1+BD-N 2	F202496.dat	Q20459_SC_2_350	10	350	360.177	2	718.34	718.34	-0.467745	0	17.21	0.0190108	276	282	K	APGFGDR	R		2939	Q20459_SC_2.14801.14801.2.dta	gb|KLL12309.1|	molecular chaperone GroEL [Frankia sp. BMG5.1]
BMG5.1+BD-N 2	F202496.dat	Q20459_SC_2_351	10	351	360.177	2	718.34	718.34	-0.467745	0	14.38	0.0364754	276	282	K	APGFGDR	R		2895	Q20459_SC_2.14455.14455.2.dta	gb|KLL12309.1|	molecular chaperone GroEL [Frankia sp. BMG5.1]
BMG5.1+BD-N 2	F202496.dat	Q20459_SC_2_352	10	352	360.177	2	718.34	718.34	-0.467745	0	17.26	0.0187932	276	282	K	APGFGDR	R		3011	Q20459_SC_2.15395.15395.2.dta	gb|KLL12309.1|	molecular chaperone GroEL [Frankia sp. BMG5.1]
BMG5.1+BD-N 2	F202496.dat	Q20459_SC_2_353	10	353	360.177	2	718.34	718.34	-0.384219	0	13.08	0.049204	276	282	K	APGFGDR	R		3187	Q20459_SC_2.16723.16723.2.dta	gb|KLL12309.1|	molecular chaperone GroEL [Frankia sp. BMG5.1]
BMG5.1+BD-N 2	F202496.dat	Q20459_SC_2_355	10	355	360.177	2	718.34	718.34	-0.384219	0	28.3	0.00147911	276	282	K	APGFGDR	R		3064	Q20459_SC_2.15822.15822.2.dta	gb|KLL12309.1|	molecular chaperone GroEL [Frankia sp. BMG5.1]
BMG5.1+BD-N 2	F202496.dat	Q20459_SC_2_357	10	357	360.177	2	718.34	718.34	-0.384219	0	14.5	0.0354813	276	282	K	APGFGDR	R		2711	Q20459_SC_2.13106.13106.2.dta	gb|KLL12309.1|	molecular chaperone GroEL [Frankia sp. BMG5.1]
BMG5.1+BD-N 2	F202496.dat	Q20459_SC_2_360	10	360	360.177	2	718.34	718.34	-0.217167	0	17.47	0.0179061	276	282	K	APGFGDR	R		3248	Q20459_SC_2.17205.17205.2.dta	gb|KLL12309.1|	molecular chaperone GroEL [Frankia sp. BMG5.1]
BMG5.1+BD-N 2	F202496.dat	Q20459_SC_2_361	10	361	360.177	2	718.34	718.34	-0.217167	0	30.1	0.000977237	276	282	K	APGFGDR	R		3238	Q20459_SC_2.17127.17127.2.dta	gb|KLL12309.1|	molecular chaperone GroEL [Frankia sp. BMG5.1]
BMG5.1+BD-N 2	F202496.dat	Q20459_SC_2_3619	1	3619	479.769	2	957.523	957.524	-1.40989	0	52.71	1.39307e-05	65	73	R	NAVTAVIDR	I		3661	Q20459_SC_2.21505.21505.2.dta	gb|KLL13106.1|	enolase [Frankia sp. BMG5.1]
BMG5.1+BD-N 2	F202496.dat	Q20459_SC_2_364	10	364	360.177	2	718.34	718.34	-0.133641	0	15.21	0.0301301	276	282	K	APGFGDR	R		2990	Q20459_SC_2.15229.15229.2.dta	gb|KLL12309.1|	molecular chaperone GroEL [Frankia sp. BMG5.1]
BMG5.1+BD-N 2	F202496.dat	Q20459_SC_2_365	10	365	360.177	2	718.34	718.34	-0.133641	0	18.56	0.0139316	276	282	K	APGFGDR	R		2929	Q20459_SC_2.14720.14720.2.dta	gb|KLL12309.1|	molecular chaperone GroEL [Frankia sp. BMG5.1]
BMG5.1+BD-N 2	F202496.dat	Q20459_SC_2_366	10	366	360.177	2	718.34	718.34	-0.133641	0	17.01	0.0199067	276	282	K	APGFGDR	R		3258	Q20459_SC_2.17286.17286.2.dta	gb|KLL12309.1|	molecular chaperone GroEL [Frankia sp. BMG5.1]
BMG5.1+BD-N 2	F202496.dat	Q20459_SC_2_367	10	367	360.177	2	718.34	718.34	-0.0222736	0	14.69	0.0339625	276	282	K	APGFGDR	R		3268	Q20459_SC_2.17369.17369.2.dta	gb|KLL12309.1|	molecular chaperone GroEL [Frankia sp. BMG5.1]
BMG5.1+BD-N 2	F202496.dat	Q20459_SC_2_368	10	368	360.177	2	718.34	718.34	-0.0222736	0	17.37	0.0183231	276	282	K	APGFGDR	R		3289	Q20459_SC_2.17545.17545.2.dta	gb|KLL12309.1|	molecular chaperone GroEL [Frankia sp. BMG5.1]
BMG5.1+BD-N 2	F202496.dat	Q20459_SC_2_369	10	369	360.177	2	718.34	718.34	-0.0222736	0	17.04	0.0197697	276	282	K	APGFGDR	R		3105	Q20459_SC_2.16139.16139.2.dta	gb|KLL12309.1|	molecular chaperone GroEL [Frankia sp. BMG5.1]
BMG5.1+BD-N 2	F202496.dat	Q20459_SC_2_370	10	370	360.177	2	718.34	718.34	-0.0222736	0	17.42	0.0181134	276	282	K	APGFGDR	R		3074	Q20459_SC_2.15906.15906.2.dta	gb|KLL12309.1|	molecular chaperone GroEL [Frankia sp. BMG5.1]
BMG5.1+BD-N 2	F202496.dat	Q20459_SC_2_371	10	371	360.177	2	718.34	718.34	-0.0222736	0	13.37	0.0460257	276	282	K	APGFGDR	R		2959	Q20459_SC_2.14974.14974.2.dta	gb|KLL12309.1|	molecular chaperone GroEL [Frankia sp. BMG5.1]
BMG5.1+BD-N 2	F202496.dat	Q20459_SC_2_372	10	372	360.177	2	718.34	718.34	-0.0222736	0	15.24	0.0299226	276	282	K	APGFGDR	R		3085	Q20459_SC_2.15983.15983.2.dta	gb|KLL12309.1|	molecular chaperone GroEL [Frankia sp. BMG5.1]
BMG5.1+BD-N 2	F202496.dat	Q20459_SC_2_3722	3	3722	485.308	2	968.601	968.602	-1.31014	0	26.53	0.00222331	37	44	R	VLLENLLR	T		3773	Q20459_SC_2.23095.23095.2.dta	gb|KLL11080.1|	aconitate hydratase [Frankia sp. BMG5.1]
BMG5.1+BD-N 2	F202496.dat	Q20459_SC_2_375	10	375	360.177	2	718.34	718.34	0.228304	0	16.04	0.0248886	276	282	K	APGFGDR	R		3115	Q20459_SC_2.16216.16216.2.dta	gb|KLL12309.1|	molecular chaperone GroEL [Frankia sp. BMG5.1]
BMG5.1+BD-N 2	F202496.dat	Q20459_SC_2_376	10	376	360.177	2	718.34	718.34	0.228304	0	17.25	0.0188365	276	282	K	APGFGDR	R		3095	Q20459_SC_2.16060.16060.2.dta	gb|KLL12309.1|	molecular chaperone GroEL [Frankia sp. BMG5.1]
BMG5.1+BD-N 2	F202496.dat	Q20459_SC_2_377	10	377	360.177	2	718.34	718.34	0.395356	0	18.19	0.0151705	276	282	K	APGFGDR	R		3125	Q20459_SC_2.16292.16292.2.dta	gb|KLL12309.1|	molecular chaperone GroEL [Frankia sp. BMG5.1]
BMG5.1+BD-N 2	F202496.dat	Q20459_SC_2_3827	26	3827	488.284	2	974.553	974.555	-1.58431	0	37.52	0.000256666	164	174	K	IGLFGGAGVGK	T		3756	Q20459_SC_2.22855.22855.2.dta	gb|KLL12729.1|	ATP F0F1 synthase subunit beta [Frankia sp. BMG5.1]
BMG5.1+BD-N 2	F202496.dat	Q20459_SC_2_3830	5	3830	488.75	2	975.486	975.489	-2.77194	0	13.1	0.0489779	118	125	R	QQNFGQVR	N		2901	Q20459_SC_2.14506.14506.2.dta	gb|KLL12746.1|	chemical-damaging agent resistance protein C [Frankia sp. BMG5.1]
BMG5.1+BD-N 2	F202496.dat	Q20459_SC_2_3834	5	3834	488.751	2	975.487	975.489	-2.07486	0	13.68	0.0428549	118	125	R	QQNFGQVR	N		2828	Q20459_SC_2.13956.13956.2.dta	gb|KLL12746.1|	chemical-damaging agent resistance protein C [Frankia sp. BMG5.1]
BMG5.1+BD-N 2	F202496.dat	Q20459_SC_2_3839	5	3839	488.751	2	975.487	975.489	-1.52129	0	16.74	0.0254203	118	125	R	QQNFGQVR	N		2745	Q20459_SC_2.13360.13360.2.dta	gb|KLL12746.1|	chemical-damaging agent resistance protein C [Frankia sp. BMG5.1]
BMG5.1+BD-N 2	F202496.dat	Q20459_SC_2_3840	5	3840	488.751	2	975.487	975.489	-1.43928	0	13.94	0.0484374	118	125	R	QQNFGQVR	N		2776	Q20459_SC_2.13580.13580.2.dta	gb|KLL12746.1|	chemical-damaging agent resistance protein C [Frankia sp. BMG5.1]
BMG5.1+BD-N 2	F202496.dat	Q20459_SC_2_3850	5	3850	488.751	2	975.488	975.489	-0.393649	0	15.53	0.0335878	118	125	R	QQNFGQVR	N		2766	Q20459_SC_2.13507.13507.2.dta	gb|KLL12746.1|	chemical-damaging agent resistance protein C [Frankia sp. BMG5.1]
BMG5.1+BD-N 2	F202496.dat	Q20459_SC_2_3854	5	3854	488.752	2	975.489	975.489	0.0574071	0	26.28	0.00282606	118	125	R	QQNFGQVR	N		2807	Q20459_SC_2.13806.13806.2.dta	gb|KLL12746.1|	chemical-damaging agent resistance protein C [Frankia sp. BMG5.1]
BMG5.1+BD-N 2	F202496.dat	Q20459_SC_2_3892	16	3892	490.276	2	978.537	978.539	-1.48896	0	38.68	0.000135519	67	75	K	VGDVVLYSK	Y		3645	Q20459_SC_2.21308.21308.2.dta	gb|KLL12681.1|	molecular chaperone GroES [Frankia sp. BMG5.1]
BMG5.1+BD-N 2	F202496.dat	Q20459_SC_2_3957	11	3957	494.295	2	986.575	986.576	-1.34911	0	22.75	0.00610517	127	135	K	TLLAQTLAR	M	Deamidated (NQ) [5]	3737	Q20459_SC_2.22602.22602.2.dta	gb|KLL11516.1|	ATP-dependent protease [Frankia sp. BMG5.1]
BMG5.1+BD-N 2	F202496.dat	Q20459_SC_2_4384	34	4384	513.256	2	1024.5	1024.5	-0.0185457	0	29.62	0.00109144	202	210	R	GLGEFFEAR	G		3740	Q20459_SC_2.22644.22644.2.dta	gb|KLL12788.1|	membrane protein [Frankia sp. BMG5.1]
BMG5.1+BD-N 2	F202496.dat	Q20459_SC_2_4632	28	4632	530.782	2	1059.55	1059.55	-0.539852	0	18.49	0.027608	59	68	R	ATMGNVIAQR	D		3416	Q20459_SC_2.18823.18823.2.dta	gb|KLL11045.1|	proteasome subunit beta [Frankia sp. BMG5.1]
BMG5.1+BD-N 2	F202496.dat	Q20459_SC_2_4633	28	4633	530.783	2	1059.55	1059.55	1.17786	0	34.08	0.00095756	59	68	R	ATMGNVIAQR	D		3405	Q20459_SC_2.18706.18706.2.dta	gb|KLL11045.1|	proteasome subunit beta [Frankia sp. BMG5.1]
BMG5.1+BD-N 2	F202496.dat	Q20459_SC_2_4634	28	4634	530.784	2	1059.55	1059.55	2.80119	0	31.74	0.00147375	59	68	R	ATMGNVIAQR	D		3430	Q20459_SC_2.18976.18976.2.dta	gb|KLL11045.1|	proteasome subunit beta [Frankia sp. BMG5.1]
BMG5.1+BD-N 2	F202496.dat	Q20459_SC_2_4754	4	4754	534.774	2	1067.53	1067.53	1.12783	0	33.44	0.000566122	234	242	R	TADNLMLYK	Y		3694	Q20459_SC_2.21970.21970.2.dta	gb|KLL10002.1|	glutamine synthetase [Frankia sp. BMG5.1]
BMG5.1+BD-N 2	F202496.dat	Q20459_SC_2_4775	18	4775	537.307	2	1072.6	1072.6	0.508112	1	34.43	0.000757215	227	236	R	GTVVTGRVER	G		3691	Q20459_SC_2.21917.21917.2.dta	gb|KLL12641.1|	elongation factor Tu [Frankia sp. BMG5.1]
BMG5.1+BD-N 2	F202496.dat	Q20459_SC_2_4787	15	4787	537.793	2	1073.57	1073.57	-0.826214	0	32.71	0.00107159	34	43	R	SASEALDILR	F		3729	Q20459_SC_2.22493.22493.2.dta	gb|KLL12769.1|	50S ribosomal protein L22 [Frankia sp. BMG5.1]
BMG5.1+BD-N 2	F202496.dat	Q20459_SC_2_4907	3	4907	542.311	2	1082.61	1082.61	-1.73747	0	36.7	0.000448972	776	786	R	LVPGVEGGVTR	Y		3527	Q20459_SC_2.19994.19994.2.dta	gb|KLL11080.1|	aconitate hydratase [Frankia sp. BMG5.1]
BMG5.1+BD-N 2	F202496.dat	Q20459_SC_2_4908	3	4908	542.311	2	1082.61	1082.61	-1.2941	0	31.89	0.001359	776	786	R	LVPGVEGGVTR	Y		3514	Q20459_SC_2.19859.19859.2.dta	gb|KLL11080.1|	aconitate hydratase [Frankia sp. BMG5.1]
BMG5.1+BD-N 2	F202496.dat	Q20459_SC_2_4909	3	4909	542.312	2	1082.61	1082.61	0.516346	0	32.82	0.00107091	776	786	R	LVPGVEGGVTR	Y		3538	Q20459_SC_2.20121.20121.2.dta	gb|KLL11080.1|	aconitate hydratase [Frankia sp. BMG5.1]
BMG5.1+BD-N 2	F202496.dat	Q20459_SC_2_5430	2	5430	376.211	3	1125.61	1125.61	-3.0339	0	21.03	0.0078886	137	147	R	HVVLATGSQSK	S		3685	Q20459_SC_2.21836.21836.3.dta	gb|KLL10235.1|	dihydrolipoamide dehydrogenase [Frankia sp. BMG5.1]
BMG5.1+BD-N 2	F202496.dat	Q20459_SC_2_5431	2	5431	563.816	2	1125.62	1125.61	2.16859	0	50.69	9.3841e-06	137	147	R	HVVLATGSQSK	S		3684	Q20459_SC_2.21823.21823.2.dta	gb|KLL10235.1|	dihydrolipoamide dehydrogenase [Frankia sp. BMG5.1]
BMG5.1+BD-N 2	F202496.dat	Q20459_SC_2_5442	7	5442	565.279	2	1128.54	1128.55	-1.6189	0	32.33	0.000672509	375	384	R	TNFDGITYAK	G		3581	Q20459_SC_2.20587.20587.2.dta	gb|KLL11531.1|	aminopeptidase N [Frankia sp. BMG5.1]
BMG5.1+BD-N 2	F202496.dat	Q20459_SC_2_5443	7	5443	565.28	2	1128.54	1128.55	-0.325197	0	29.85	0.00124217	375	384	R	TNFDGITYAK	G		3589	Q20459_SC_2.20677.20677.2.dta	gb|KLL11531.1|	aminopeptidase N [Frankia sp. BMG5.1]
BMG5.1+BD-N 2	F202496.dat	Q20459_SC_2_5632	1	5632	573.766	2	1145.52	1145.52	-2.47224	0	17.6	0.017378	414	423	R	IEDELDDAAR	Y		3066	Q20459_SC_2.15840.15840.2.dta	gb|KLL13106.1|	enolase [Frankia sp. BMG5.1]
BMG5.1+BD-N 2	F202496.dat	Q20459_SC_2_5633	1	5633	573.766	2	1145.52	1145.52	-1.40722	0	23.5	0.00446684	414	423	R	IEDELDDAAR	Y		3018	Q20459_SC_2.15457.15457.2.dta	gb|KLL13106.1|	enolase [Frankia sp. BMG5.1]
BMG5.1+BD-N 2	F202496.dat	Q20459_SC_2_5634	1	5634	573.767	2	1145.52	1145.52	-1.30247	0	24.93	0.00321366	414	423	R	IEDELDDAAR	Y		3114	Q20459_SC_2.16208.16208.2.dta	gb|KLL13106.1|	enolase [Frankia sp. BMG5.1]
BMG5.1+BD-N 2	F202496.dat	Q20459_SC_2_5635	1	5635	573.767	2	1145.52	1145.52	-0.761226	0	25.85	0.00312019	414	423	R	IEDELDDAAR	Y		3101	Q20459_SC_2.16114.16114.2.dta	gb|KLL13106.1|	enolase [Frankia sp. BMG5.1]
BMG5.1+BD-N 2	F202496.dat	Q20459_SC_2_5636	1	5636	573.767	2	1145.52	1145.52	-0.446959	0	16.91	0.0213889	414	423	R	IEDELDDAAR	Y		3045	Q20459_SC_2.15670.15670.2.dta	gb|KLL13106.1|	enolase [Frankia sp. BMG5.1]
BMG5.1+BD-N 2	F202496.dat	Q20459_SC_2_5638	1	5638	573.767	2	1145.52	1145.52	-0.342203	0	20.16	0.0101202	414	423	R	IEDELDDAAR	Y		3280	Q20459_SC_2.17465.17465.2.dta	gb|KLL13106.1|	enolase [Frankia sp. BMG5.1]
BMG5.1+BD-N 2	F202496.dat	Q20459_SC_2_5639	1	5639	573.767	2	1145.52	1145.52	-0.342203	0	17.86	0.0171866	414	423	R	IEDELDDAAR	Y		3077	Q20459_SC_2.15930.15930.2.dta	gb|KLL13106.1|	enolase [Frankia sp. BMG5.1]
BMG5.1+BD-N 2	F202496.dat	Q20459_SC_2_5640	1	5640	573.767	2	1145.52	1145.52	-0.237447	0	13.99	0.0458879	414	423	R	IEDELDDAAR	Y		2985	Q20459_SC_2.15191.15191.2.dta	gb|KLL13106.1|	enolase [Frankia sp. BMG5.1]
BMG5.1+BD-N 2	F202496.dat	Q20459_SC_2_5641	1	5641	573.767	2	1145.52	1145.52	-0.237447	0	26.35	0.002665	414	423	R	IEDELDDAAR	Y		3006	Q20459_SC_2.15358.15358.2.dta	gb|KLL13106.1|	enolase [Frankia sp. BMG5.1]
BMG5.1+BD-N 2	F202496.dat	Q20459_SC_2_5642	1	5642	573.767	2	1145.52	1145.52	-0.132691	0	17.05	0.0226829	414	423	R	IEDELDDAAR	Y		3257	Q20459_SC_2.17276.17276.2.dta	gb|KLL13106.1|	enolase [Frankia sp. BMG5.1]
BMG5.1+BD-N 2	F202496.dat	Q20459_SC_2_5643	1	5643	573.767	2	1145.52	1145.52	-0.132691	0	20.68	0.00983327	414	423	R	IEDELDDAAR	Y		2975	Q20459_SC_2.15108.15108.2.dta	gb|KLL13106.1|	enolase [Frankia sp. BMG5.1]
BMG5.1+BD-N 2	F202496.dat	Q20459_SC_2_5645	1	5645	573.767	2	1145.52	1145.52	-0.0279349	0	31.95	0.000734003	414	423	R	IEDELDDAAR	Y		2996	Q20459_SC_2.15275.15275.2.dta	gb|KLL13106.1|	enolase [Frankia sp. BMG5.1]
BMG5.1+BD-N 2	F202496.dat	Q20459_SC_2_5646	1	5646	573.768	2	1145.52	1145.52	0.513304	0	21.78	0.00763305	414	423	R	IEDELDDAAR	Y		3089	Q20459_SC_2.16021.16021.2.dta	gb|KLL13106.1|	enolase [Frankia sp. BMG5.1]
BMG5.1+BD-N 2	F202496.dat	Q20459_SC_2_5647	1	5647	573.768	2	1145.52	1145.52	0.513304	0	17.59	0.0200308	414	423	R	IEDELDDAAR	Y		3125	Q20459_SC_2.16286.16286.2.dta	gb|KLL13106.1|	enolase [Frankia sp. BMG5.1]
BMG5.1+BD-N 2	F202496.dat	Q20459_SC_2_5649	1	5649	573.768	2	1145.52	1145.52	2.1021	0	18.01	0.0181844	414	423	R	IEDELDDAAR	Y		2952	Q20459_SC_2.14917.14917.2.dta	gb|KLL13106.1|	enolase [Frankia sp. BMG5.1]
BMG5.1+BD-N 2	F202496.dat	Q20459_SC_2_6036	2	6036	600.833	2	1199.65	1199.65	-0.340099	0	72.8	1.46946e-07	120	131	R	LVSPTSVAVGDR	I		3621	Q20459_SC_2.21029.21029.2.dta	gb|KLL10235.1|	dihydrolipoamide dehydrogenase [Frankia sp. BMG5.1]
BMG5.1+BD-N 2	F202496.dat	Q20459_SC_2_6037	2	6037	600.833	2	1199.65	1199.65	0.0600175	0	75.04	8.7732e-08	120	131	R	LVSPTSVAVGDR	I		3608	Q20459_SC_2.20889.20889.2.dta	gb|KLL10235.1|	dihydrolipoamide dehydrogenase [Frankia sp. BMG5.1]
BMG5.1+BD-N 2	F202496.dat	Q20459_SC_2_6038	2	6038	600.833	2	1199.65	1199.65	0.0600175	0	79.22	3.35087e-08	120	131	R	LVSPTSVAVGDR	I		3596	Q20459_SC_2.20761.20761.2.dta	gb|KLL10235.1|	dihydrolipoamide dehydrogenase [Frankia sp. BMG5.1]
BMG5.1+BD-N 2	F202496.dat	Q20459_SC_2_6039	2	6039	600.833	2	1199.65	1199.65	0.176718	0	65.7	7.40172e-07	120	131	R	LVSPTSVAVGDR	I		3564	Q20459_SC_2.20404.20404.2.dta	gb|KLL10235.1|	dihydrolipoamide dehydrogenase [Frankia sp. BMG5.1]
BMG5.1+BD-N 2	F202496.dat	Q20459_SC_2_6040	2	6040	600.833	2	1199.65	1199.65	0.376776	0	82.32	1.61188e-08	120	131	R	LVSPTSVAVGDR	I		3586	Q20459_SC_2.20645.20645.2.dta	gb|KLL10235.1|	dihydrolipoamide dehydrogenase [Frankia sp. BMG5.1]
BMG5.1+BD-N 2	F202496.dat	Q20459_SC_2_6041	2	6041	600.833	2	1199.65	1199.65	0.476805	0	78.79	3.63356e-08	120	131	R	LVSPTSVAVGDR	I		3576	Q20459_SC_2.20531.20531.2.dta	gb|KLL10235.1|	dihydrolipoamide dehydrogenase [Frankia sp. BMG5.1]
BMG5.1+BD-N 2	F202496.dat	Q20459_SC_2_6104	25	6104	604.818	2	1207.62	1207.62	0.73119	0	37.69	0.000170216	67	77	K	TVGDAVSYIQR	A		3572	Q20459_SC_2.20496.20496.2.dta	gb|KLL12911.1|	acyl carrier protein [Frankia sp. BMG5.1]
BMG5.1+BD-N 2	F202496.dat	Q20459_SC_2_6158	1	6158	606.862	2	1211.71	1211.71	-2.72424	0	46.56	2.208e-05	216	227	R	AALDLLVEAIGK	A		3773	Q20459_SC_2.23092.23092.2.dta	gb|KLL13106.1|	enolase [Frankia sp. BMG5.1]
BMG5.1+BD-N 2	F202496.dat	Q20459_SC_2_6175	17	6175	608.829	2	1215.64	1215.65	-1.47	0	19.96	0.0257359	136	146	R	VVDQTGTELVR	Y		3343	Q20459_SC_2.18060.18060.2.dta	gb|KLL11371.1|	chemical-damaging agent resistance protein C [Frankia sp. BMG5.1]
BMG5.1+BD-N 2	F202496.dat	Q20459_SC_2_6176	17	6176	608.83	2	1215.64	1215.65	-1.07515	0	26.24	0.00713052	136	146	R	VVDQTGTELVR	Y		3388	Q20459_SC_2.18529.18529.2.dta	gb|KLL11371.1|	chemical-damaging agent resistance protein C [Frankia sp. BMG5.1]
BMG5.1+BD-N 2	F202496.dat	Q20459_SC_2_6177	17	6177	608.83	2	1215.65	1215.65	-0.0715669	0	20.28	0.0225015	136	146	R	VVDQTGTELVR	Y		3378	Q20459_SC_2.18414.18414.2.dta	gb|KLL11371.1|	chemical-damaging agent resistance protein C [Frankia sp. BMG5.1]
BMG5.1+BD-N 2	F202496.dat	Q20459_SC_2_6178	17	6178	608.831	2	1215.65	1215.65	0.635876	0	18.57	0.029189	136	146	R	VVDQTGTELVR	Y		3354	Q20459_SC_2.18173.18173.2.dta	gb|KLL11371.1|	chemical-damaging agent resistance protein C [Frankia sp. BMG5.1]
BMG5.1+BD-N 2	F202496.dat	Q20459_SC_2_6179	17	6179	608.831	2	1215.65	1215.65	1.54074	0	32.58	0.00115936	136	146	R	VVDQTGTELVR	Y		3412	Q20459_SC_2.18775.18775.2.dta	gb|KLL11371.1|	chemical-damaging agent resistance protein C [Frankia sp. BMG5.1]
BMG5.1+BD-N 2	F202496.dat	Q20459_SC_2_6180	17	6180	608.832	2	1215.65	1215.65	2.93918	0	26.83	0.00404608	136	146	R	VVDQTGTELVR	Y		3400	Q20459_SC_2.18647.18647.2.dta	gb|KLL11371.1|	chemical-damaging agent resistance protein C [Frankia sp. BMG5.1]
BMG5.1+BD-N 2	F202496.dat	Q20459_SC_2_6478	13	6478	620.295	2	1238.58	1238.58	-1.59296	0	34.58	0.000348337	140	150	R	LTYDGSIADER	G		3333	Q20459_SC_2.17965.17965.2.dta	gb|KLL11046.1|	proteasome subunit alpha [Frankia sp. BMG5.1]
BMG5.1+BD-N 2	F202496.dat	Q20459_SC_2_6825	12	6825	638.334	2	1274.65	1274.65	2.55599	0	51.13	1.31054e-05	353	363	R	ELSAEVDFIPR	V		3741	Q20459_SC_2.22663.22663.2.dta	gb|KLL12876.1|	polynucleotide phosphorylase [Frankia sp. BMG5.1]
BMG5.1+BD-N 2	F202496.dat	Q20459_SC_2_7138	3	7138	657.304	2	1312.59	1312.59	0.157703	0	15.54	0.0279254	909	919	R	IDTPGEAEYYR	N		3405	Q20459_SC_2.18710.18710.2.dta	gb|KLL11080.1|	aconitate hydratase [Frankia sp. BMG5.1]
BMG5.1+BD-N 2	F202496.dat	Q20459_SC_2_7139	3	7139	657.304	2	1312.59	1312.59	0.523391	0	22.06	0.006223	909	919	R	IDTPGEAEYYR	N		3393	Q20459_SC_2.18574.18574.2.dta	gb|KLL11080.1|	aconitate hydratase [Frankia sp. BMG5.1]
BMG5.1+BD-N 2	F202496.dat	Q20459_SC_2_7140	9	7140	657.35	2	1312.69	1312.69	-0.804457	0	65.46	4.97781e-07	139	150	R	VSENDIVEIAPK	A		3636	Q20459_SC_2.21193.21193.2.dta	gb|KLL12667.1|	30S ribosomal protein S4 [Frankia sp. BMG5.1]
BMG5.1+BD-N 2	F202496.dat	Q20459_SC_2_7215	15	7215	663.32	2	1324.63	1324.63	-3.17447	0	29.89	0.00102565	44	55	R	FAPQAASEDVYK	V		3406	Q20459_SC_2.18720.18720.2.dta	gb|KLL12769.1|	50S ribosomal protein L22 [Frankia sp. BMG5.1]
BMG5.1+BD-N 2	F202496.dat	Q20459_SC_2_7217	15	7217	663.323	2	1324.63	1324.63	0.509576	0	20.8	0.00831764	44	55	R	FAPQAASEDVYK	V		3393	Q20459_SC_2.18581.18581.2.dta	gb|KLL12769.1|	50S ribosomal protein L22 [Frankia sp. BMG5.1]
BMG5.1+BD-N 2	F202496.dat	Q20459_SC_2_7265	31	7265	669.337	2	1336.66	1336.66	-1.61896	0	32.15	0.000761921	183	194	K	GGNDTLYTIQQK	S		3382	Q20459_SC_2.18463.18463.2.dta	gb|KLL10844.1|	hypothetical protein FrCorBMG51_15700 [Frankia sp. BMG5.1]
BMG5.1+BD-N 2	F202496.dat	Q20459_SC_2_7289	11	7289	672.362	2	1342.71	1342.71	-0.309821	0	52.32	1.05505e-05	202	214	R	DVSGEGVQQALLK	I		3613	Q20459_SC_2.20944.20944.2.dta	gb|KLL11516.1|	ATP-dependent protease [Frankia sp. BMG5.1]
BMG5.1+BD-N 2	F202496.dat	Q20459_SC_2_7290	11	7290	672.362	2	1342.71	1342.71	0.509418	0	42.91	8.44275e-05	202	214	R	DVSGEGVQQALLK	I		3592	Q20459_SC_2.20714.20714.2.dta	gb|KLL11516.1|	ATP-dependent protease [Frankia sp. BMG5.1]
BMG5.1+BD-N 2	F202496.dat	Q20459_SC_2_7291	11	7291	672.363	2	1342.71	1342.71	1.14991	0	81.91	1.1273e-08	202	214	R	DVSGEGVQQALLK	I		3602	Q20459_SC_2.20825.20825.2.dta	gb|KLL11516.1|	ATP-dependent protease [Frankia sp. BMG5.1]
BMG5.1+BD-N 2	F202496.dat	Q20459_SC_2_7450	6	7450	454.913	3	1361.72	1361.72	-0.997269	1	38.32	0.000147231	52	64	R	DKGDFAAIVGLEK	T		3727	Q20459_SC_2.22463.22463.3.dta	gb|KLL09931.1|	superoxide dismutase [Frankia sp. BMG5.1]
BMG5.1+BD-N 2	F202496.dat	Q20459_SC_2_7451	6	7451	681.866	2	1361.72	1361.72	-0.794584	1	71.77	6.65273e-08	52	64	R	DKGDFAAIVGLEK	T		3729	Q20459_SC_2.22485.22485.2.dta	gb|KLL09931.1|	superoxide dismutase [Frankia sp. BMG5.1]
BMG5.1+BD-N 2	F202496.dat	Q20459_SC_2_7490	24	7490	687.873	2	1373.73	1373.73	0.434583	0	39.81	0.000120143	80	92	R	VGGATYQVPVEVR	A		3633	Q20459_SC_2.21160.21160.2.dta	gb|KLL12639.1|	30S ribosomal protein S7 [Frankia sp. BMG5.1]
BMG5.1+BD-N 2	F202496.dat	Q20459_SC_2_7630	5	7630	695.876	2	1389.74	1389.74	0.689339	0	57.78	2.50087e-06	171	185	R	AVGQGYASGLAGIAR	D		3668	Q20459_SC_2.21596.21596.2.dta	gb|KLL12746.1|	chemical-damaging agent resistance protein C [Frankia sp. BMG5.1]
BMG5.1+BD-N 2	F202496.dat	Q20459_SC_2_7809	8	7809	709.348	2	1416.68	1416.68	-1.84304	0	49.55	1.27555e-05	79	91	R	VGETAVEQLNSDR	S		3321	Q20459_SC_2.17847.17847.2.dta	gb|KLL12359.1|	bacterioferritin [Frankia sp. BMG5.1]
BMG5.1+BD-N 2	F202496.dat	Q20459_SC_2_7810	8	7810	709.35	2	1416.69	1416.68	0.472229	0	26.8	0.00229823	79	91	R	VGETAVEQLNSDR	S		3311	Q20459_SC_2.17746.17746.2.dta	gb|KLL12359.1|	bacterioferritin [Frankia sp. BMG5.1]
BMG5.1+BD-N 2	F202496.dat	Q20459_SC_2_7811	8	7811	709.351	2	1416.69	1416.68	1.4181	0	31.97	0.000762397	79	91	R	VGETAVEQLNSDR	S		3300	Q20459_SC_2.17640.17640.2.dta	gb|KLL12359.1|	bacterioferritin [Frankia sp. BMG5.1]
BMG5.1+BD-N 2	F202496.dat	Q20459_SC_2_807	40	807	371.732	2	741.449	741.45	-1.12482	0	22.86	0.0077641	260	266	R	LLGGQVR	S		3667	Q20459_SC_2.21585.21585.2.dta	gb|KLL11390.1|	NADPH-quinone reductase [Frankia sp. BMG5.1]
BMG5.1+BD-N 2	F202496.dat	Q20459_SC_2_808	40	808	371.732	2	741.449	741.45	-0.962978	0	25.02	0.00472162	260	266	R	LLGGQVR	S		3656	Q20459_SC_2.21439.21439.2.dta	gb|KLL11390.1|	NADPH-quinone reductase [Frankia sp. BMG5.1]
BMG5.1+BD-N 2	F202496.dat	Q20459_SC_2_809	40	809	371.732	2	741.45	741.45	0.277834	0	18.87	0.0194577	260	266	R	LLGGQVR	S		3644	Q20459_SC_2.21293.21293.2.dta	gb|KLL11390.1|	NADPH-quinone reductase [Frankia sp. BMG5.1]
BMG5.1+BD-N 2	F202496.dat	Q20459_SC_2_8382	22	8382	518.585	3	1552.73	1552.73	1.06844	0	43.52	5.55789e-05	296	308	R	EAYPGDVFYLHSR	L		3719	Q20459_SC_2.22332.22332.3.dta	gb|KLL12727.1|	ATP synthase F0F1 subunit alpha [Frankia sp. BMG5.1]
BMG5.1+BD-N 2	F202496.dat	Q20459_SC_2_8383	22	8383	777.375	2	1552.74	1552.73	3.15251	0	39.41	0.000160372	296	308	R	EAYPGDVFYLHSR	L		3720	Q20459_SC_2.22361.22361.2.dta	gb|KLL12727.1|	ATP synthase F0F1 subunit alpha [Frankia sp. BMG5.1]
BMG5.1+BD-N 2	F202496.dat	Q20459_SC_2_8486	4	8486	791.402	2	1580.79	1580.78	3.44449	0	83.44	4.75542e-09	11	23	R	YIADQNIEFVDVR	F		3718	Q20459_SC_2.22320.22320.2.dta	gb|KLL10002.1|	glutamine synthetase [Frankia sp. BMG5.1]
BMG5.1+BD-N 2	F202496.dat	Q20459_SC_2_8508	2	8508	529.638	3	1585.89	1585.89	0.282491	1	32.74	0.000532108	27	41	R	AAELGLTVSLIEKDK	L		3731	Q20459_SC_2.22511.22511.3.dta	gb|KLL10235.1|	dihydrolipoamide dehydrogenase [Frankia sp. BMG5.1]
BMG5.1+BD-N 2	F202496.dat	Q20459_SC_2_8750	2	8750	850.911	2	1699.81	1699.81	0.96717	0	64.21	4.93109e-07	365	380	R	YGDVVTQTYDLAGNGK	A		3611	Q20459_SC_2.20922.20922.2.dta	gb|KLL10235.1|	dihydrolipoamide dehydrogenase [Frankia sp. BMG5.1]
BMG5.1+BD-N 2	F202496.dat	Q20459_SC_2_8751	2	8751	850.911	2	1699.81	1699.81	1.53194	0	40.56	8.79023e-05	365	380	R	YGDVVTQTYDLAGNGK	A		3569	Q20459_SC_2.20458.20458.2.dta	gb|KLL10235.1|	dihydrolipoamide dehydrogenase [Frankia sp. BMG5.1]
BMG5.1+BD-N 2	F202496.dat	Q20459_SC_2_8752	2	8752	850.912	2	1699.81	1699.81	1.89669	0	66.97	2.21e-07	365	380	R	YGDVVTQTYDLAGNGK	A		3601	Q20459_SC_2.20807.20807.2.dta	gb|KLL10235.1|	dihydrolipoamide dehydrogenase [Frankia sp. BMG5.1]
BMG5.1+BD-N 2	F202496.dat	Q20459_SC_2_8753	2	8753	850.912	2	1699.81	1699.81	2.33203	0	58.29	1.7049e-06	365	380	R	YGDVVTQTYDLAGNGK	A		3590	Q20459_SC_2.20695.20695.2.dta	gb|KLL10235.1|	dihydrolipoamide dehydrogenase [Frankia sp. BMG5.1]
BMG5.1+BD-N 2	F202496.dat	Q20459_SC_2_8754	2	8754	850.913	2	1699.81	1699.81	4.04988	0	66.09	2.46037e-07	365	380	R	YGDVVTQTYDLAGNGK	A		3580	Q20459_SC_2.20579.20579.2.dta	gb|KLL10235.1|	dihydrolipoamide dehydrogenase [Frankia sp. BMG5.1]
BMG5.1+BD-N 2	F202496.dat	Q20459_SC_2_8757	2	8757	851.402	2	1700.79	1700.79	0.609129	0	14.3	0.0464419	365	380	R	YGDVVTQTYDLAGNGK	A	Deamidated (NQ) [14]	3546	Q20459_SC_2.20202.20202.2.dta	gb|KLL10235.1|	dihydrolipoamide dehydrogenase [Frankia sp. BMG5.1]
BMG5.1+BD-N 2	F202496.dat	Q20459_SC_2_8758	2	8758	851.405	2	1700.8	1700.79	3.40783	0	31.84	0.0007201	365	380	R	YGDVVTQTYDLAGNGK	A	Deamidated (NQ) [14]	3557	Q20459_SC_2.20321.20321.2.dta	gb|KLL10235.1|	dihydrolipoamide dehydrogenase [Frankia sp. BMG5.1]
BMG5.1+BD-N 2	F202496.dat	Q20459_SC_2_8779	18	8779	570.99	3	1709.95	1709.94	3.99955	1	22.94	0.00940095	268	283	K	LLDEGRAGDNVGLLLR	G		3721	Q20459_SC_2.22373.22373.3.dta	gb|KLL12641.1|	elongation factor Tu [Frankia sp. BMG5.1]
BMG5.1+BD-N 2	F202496.dat	Q20459_SC_2_8800	5	8800	862.431	2	1722.85	1722.84	2.94281	0	106.31	3.85908e-11	33	49	R	STTGADFDLDASAIALR	S		3744	Q20459_SC_2.22694.22694.2.dta	gb|KLL12746.1|	chemical-damaging agent resistance protein C [Frankia sp. BMG5.1]
BMG5.1+BD-N 2	F202496.dat	Q20459_SC_2_8870	4	8870	583.317	3	1746.93	1746.93	-0.388109	0	38.07	0.000272922	326	341	R	LVPGYEAPVNLVYSAR	N		3748	Q20459_SC_2.22757.22757.3.dta	gb|KLL10002.1|	glutamine synthetase [Frankia sp. BMG5.1]
BMG5.1+BD-N 2	F202496.dat	Q20459_SC_2_8871	4	8871	874.474	2	1746.93	1746.93	1.15517	0	72.84	9.09993e-08	326	341	R	LVPGYEAPVNLVYSAR	N		3745	Q20459_SC_2.22717.22717.2.dta	gb|KLL10002.1|	glutamine synthetase [Frankia sp. BMG5.1]
BMG5.1+BD-N 2	F202496.dat	Q20459_SC_2_8880	7	8880	585.329	3	1752.96	1752.96	1.15462	1	56.98	2.00447e-06	504	519	R	ERVELDVVGALTEVPK	L		3748	Q20459_SC_2.22759.22759.3.dta	gb|KLL11531.1|	aminopeptidase N [Frankia sp. BMG5.1]
BMG5.1+BD-N 2	F202496.dat	Q20459_SC_2_9066	14	9066	912.45	2	1822.89	1822.88	0.756493	0	75.4	3.74924e-08	281	296	R	EAATPAYQDYAQQVIR	N		3630	Q20459_SC_2.21118.21118.2.dta	gb|KLL12719.1|	serine hydroxymethyltransferase [Frankia sp. BMG5.1]
BMG5.1+BD-N 2	F202496.dat	Q20459_SC_2_9145	3	9145	934.475	2	1866.93	1866.93	4.52883	0	83.98	1.25983e-08	277	293	R	FVEFYGEGVGNVPLANR	A		3743	Q20459_SC_2.22682.22682.2.dta	gb|KLL11080.1|	aconitate hydratase [Frankia sp. BMG5.1]
BMG5.1+BD-N 2	F202496.dat	Q20459_SC_2_9312	8	9312	669.021	3	2004.04	2004.04	-0.484022	0	79.84	1.86755e-08	14	30	R	VLTNELTAVNQYFLHSR	M		3762	Q20459_SC_2.22934.22934.3.dta	gb|KLL12359.1|	bacterioferritin [Frankia sp. BMG5.1]
BMG5.1+BD-N 2	F202496.dat	Q20459_SC_2_9336	1	9336	680.036	3	2037.09	2037.09	0.0971977	0	97.4	3.6394e-10	345	363	K	VNQIGTLTETLDAVSLAHR	N		3764	Q20459_SC_2.22963.22963.3.dta	gb|KLL13106.1|	enolase [Frankia sp. BMG5.1]
BMG5.1+BD-N 2	F202496.dat	Q20459_SC_2_9353	13	9353	683.68	3	2048.02	2048.02	-1.79295	0	47.68	2.64443e-05	35	53	R	SYADGILFVAENPSSTLHK	I		3742	Q20459_SC_2.22666.22666.3.dta	gb|KLL11046.1|	proteasome subunit alpha [Frankia sp. BMG5.1]
BMG5.1+BD-N 2	F202496.dat	Q20459_SC_2_9384	1	9384	1044.05	2	2086.08	2086.07	3.35751	0	158.57	2.71041e-16	300	318	R	LGESVQLVGDDLFVTNPQR	L		3769	Q20459_SC_2.23028.23028.2.dta	gb|KLL13106.1|	enolase [Frankia sp. BMG5.1]
BMG5.1+BD-N 2	F202496.dat	Q20459_SC_2_9390	10	9390	696.7	3	2087.08	2087.09	-3.40379	0	23.27	0.0120099	80	100	K	TNDVAGDGTTTATILAQALVR	E		3766	Q20459_SC_2.22996.22996.3.dta	gb|KLL12309.1|	molecular chaperone GroEL [Frankia sp. BMG5.1]
BMG5.1+BD-N 2	F202496.dat	Q20459_SC_2_9415	2	9415	705.701	3	2114.08	2114.08	3.22079	0	74.64	7.55827e-08	344	364	R	VTYSHPEVASVGLTSAAAAQR	Y		3666	Q20459_SC_2.21582.21582.3.dta	gb|KLL10235.1|	dihydrolipoamide dehydrogenase [Frankia sp. BMG5.1]
BMG5.1+BD-N 2	F202496.dat	Q20459_SC_2_943	30	943	378.707	2	755.399	755.4	-1.10008	0	24.23	0.00377572	135	141	R	GLMPNPK	T		3567	Q20459_SC_2.20432.20432.2.dta	gb|KLL12633.1|	50S ribosomal protein L1 [Frankia sp. BMG5.1]
BMG5.1+BD-N 2	F202496.dat	Q20459_SC_2_944	30	944	378.707	2	755.399	755.4	-1.02065	0	27.4	0.0018197	135	141	R	GLMPNPK	T		3620	Q20459_SC_2.21018.21018.2.dta	gb|KLL12633.1|	50S ribosomal protein L1 [Frankia sp. BMG5.1]
BMG5.1+BD-N 2	F202496.dat	Q20459_SC_2_945	30	945	378.707	2	755.399	755.4	-0.941223	0	28.11	0.00154525	135	141	R	GLMPNPK	T		3545	Q20459_SC_2.20197.20197.2.dta	gb|KLL12633.1|	50S ribosomal protein L1 [Frankia sp. BMG5.1]
BMG5.1+BD-N 2	F202496.dat	Q20459_SC_2_946	30	946	378.707	2	755.4	755.4	-0.544083	0	32.82	0.000522396	135	141	R	GLMPNPK	T		3632	Q20459_SC_2.21146.21146.2.dta	gb|KLL12633.1|	50S ribosomal protein L1 [Frankia sp. BMG5.1]
BMG5.1+BD-N 2	F202496.dat	Q20459_SC_2_947	30	947	378.707	2	755.4	755.4	-0.464655	0	32.78	0.00052723	135	141	R	GLMPNPK	T		3589	Q20459_SC_2.20676.20676.2.dta	gb|KLL12633.1|	50S ribosomal protein L1 [Frankia sp. BMG5.1]
BMG5.1+BD-N 2	F202496.dat	Q20459_SC_2_948	30	948	378.707	2	755.4	755.4	-0.305798	0	26.96	0.00201372	135	141	R	GLMPNPK	T		3556	Q20459_SC_2.20315.20315.2.dta	gb|KLL12633.1|	50S ribosomal protein L1 [Frankia sp. BMG5.1]
BMG5.1+BD-N 2	F202496.dat	Q20459_SC_2_949	30	949	378.707	2	755.4	755.4	-0.146942	0	32.6	0.000549541	135	141	R	GLMPNPK	T		3599	Q20459_SC_2.20791.20791.2.dta	gb|KLL12633.1|	50S ribosomal protein L1 [Frankia sp. BMG5.1]
BMG5.1+BD-N 2	F202496.dat	Q20459_SC_2_950	30	950	378.707	2	755.4	755.4	-0.0675139	0	32.78	0.00052723	135	141	R	GLMPNPK	T		3578	Q20459_SC_2.20552.20552.2.dta	gb|KLL12633.1|	50S ribosomal protein L1 [Frankia sp. BMG5.1]
BMG5.1+BD-N 2	F202496.dat	Q20459_SC_2_951	30	951	378.707	2	755.4	755.4	0.197246	0	27.27	0.00187499	135	141	R	GLMPNPK	T		3610	Q20459_SC_2.20903.20903.2.dta	gb|KLL12633.1|	50S ribosomal protein L1 [Frankia sp. BMG5.1]
BMG5.1+BD-N 2	F202496.dat	Q20459_SC_2_9575	3	9575	761.705	3	2282.09	2282.09	1.64411	0	21.92	0.00642688	430	453	K	AGDAPVSSNGVAGDVADRPSSPTR	V		3631	Q20459_SC_2.21136.21136.3.dta	gb|KLL11080.1|	aconitate hydratase [Frankia sp. BMG5.1]
BMG5.1+BD-N 2	F202496.dat	Q20459_SC_2_9822	6	9822	893.453	3	2677.34	2677.33	1.44883	0	69.33	1.57519e-07	111	136	K	AQLTAATSTIQGSGWGVLSYEPVADR	L		3762	Q20459_SC_2.22939.22939.3.dta	gb|KLL09931.1|	superoxide dismutase [Frankia sp. BMG5.1]
BMG5.1+BD-N 3	F202497.dat	Q20460_SC_3_1136	13	1136	386.704	2	771.394	771.395	-0.737625	0	34.41	0.000362243	135	141	R	GLMPNPK	T	Oxidation (M) [3]	2579	Q20460_SC_3.11995.11995.2.dta	gb|KLL12633.1|	50S ribosomal protein L1 [Frankia sp. BMG5.1]
BMG5.1+BD-N 3	F202497.dat	Q20460_SC_3_1137	13	1137	386.704	2	771.394	771.395	-0.659844	0	21.13	0.00770903	135	141	R	GLMPNPK	T	Oxidation (M) [3]	2640	Q20460_SC_3.12396.12396.2.dta	gb|KLL12633.1|	50S ribosomal protein L1 [Frankia sp. BMG5.1]
BMG5.1+BD-N 3	F202497.dat	Q20460_SC_3_1138	13	1138	386.704	2	771.394	771.395	-0.659844	0	31.38	0.00072778	135	141	R	GLMPNPK	T	Oxidation (M) [3]	2630	Q20460_SC_3.12329.12329.2.dta	gb|KLL12633.1|	50S ribosomal protein L1 [Frankia sp. BMG5.1]
BMG5.1+BD-N 3	F202497.dat	Q20460_SC_3_1140	13	1140	386.705	2	771.395	771.395	-0.504281	0	32.35	0.000582103	135	141	R	GLMPNPK	T	Oxidation (M) [3]	2610	Q20460_SC_3.12196.12196.2.dta	gb|KLL12633.1|	50S ribosomal protein L1 [Frankia sp. BMG5.1]
BMG5.1+BD-N 3	F202497.dat	Q20460_SC_3_1141	13	1141	386.705	2	771.395	771.395	-0.504281	0	23.62	0.0043451	135	141	R	GLMPNPK	T	Oxidation (M) [3]	2589	Q20460_SC_3.12063.12063.2.dta	gb|KLL12633.1|	50S ribosomal protein L1 [Frankia sp. BMG5.1]
BMG5.1+BD-N 3	F202497.dat	Q20460_SC_3_1142	13	1142	386.705	2	771.395	771.395	-0.4265	0	22.59	0.00550808	135	141	R	GLMPNPK	T	Oxidation (M) [3]	2487	Q20460_SC_3.11440.11440.2.dta	gb|KLL12633.1|	50S ribosomal protein L1 [Frankia sp. BMG5.1]
BMG5.1+BD-N 3	F202497.dat	Q20460_SC_3_1143	13	1143	386.705	2	771.395	771.395	-0.4265	0	24.12	0.00387258	135	141	R	GLMPNPK	T	Oxidation (M) [3]	2507	Q20460_SC_3.11560.11560.2.dta	gb|KLL12633.1|	50S ribosomal protein L1 [Frankia sp. BMG5.1]
BMG5.1+BD-N 3	F202497.dat	Q20460_SC_3_1144	13	1144	386.705	2	771.395	771.395	-0.4265	0	26.2	0.00239883	135	141	R	GLMPNPK	T	Oxidation (M) [3]	2548	Q20460_SC_3.11804.11804.2.dta	gb|KLL12633.1|	50S ribosomal protein L1 [Frankia sp. BMG5.1]
BMG5.1+BD-N 3	F202497.dat	Q20460_SC_3_1145	13	1145	386.705	2	771.395	771.395	-0.4265	0	26.21	0.00239332	135	141	R	GLMPNPK	T	Oxidation (M) [3]	2518	Q20460_SC_3.11622.11622.2.dta	gb|KLL12633.1|	50S ribosomal protein L1 [Frankia sp. BMG5.1]
BMG5.1+BD-N 3	F202497.dat	Q20460_SC_3_1146	13	1146	386.705	2	771.395	771.395	-0.4265	0	30.89	0.000814704	135	141	R	GLMPNPK	T	Oxidation (M) [3]	2599	Q20460_SC_3.12129.12129.2.dta	gb|KLL12633.1|	50S ribosomal protein L1 [Frankia sp. BMG5.1]
BMG5.1+BD-N 3	F202497.dat	Q20460_SC_3_1147	13	1147	386.705	2	771.395	771.395	-0.4265	0	28.22	0.00150661	135	141	R	GLMPNPK	T	Oxidation (M) [3]	2620	Q20460_SC_3.12261.12261.2.dta	gb|KLL12633.1|	50S ribosomal protein L1 [Frankia sp. BMG5.1]
BMG5.1+BD-N 3	F202497.dat	Q20460_SC_3_1148	13	1148	386.705	2	771.395	771.395	-0.4265	0	30.08	0.000981748	135	141	R	GLMPNPK	T	Oxidation (M) [3]	2559	Q20460_SC_3.11867.11867.2.dta	gb|KLL12633.1|	50S ribosomal protein L1 [Frankia sp. BMG5.1]
BMG5.1+BD-N 3	F202497.dat	Q20460_SC_3_1149	13	1149	386.705	2	771.395	771.395	-0.4265	0	28.13	0.00153815	135	141	R	GLMPNPK	T	Oxidation (M) [3]	2651	Q20460_SC_3.12469.12469.2.dta	gb|KLL12633.1|	50S ribosomal protein L1 [Frankia sp. BMG5.1]
BMG5.1+BD-N 3	F202497.dat	Q20460_SC_3_1150	13	1150	386.705	2	771.395	771.395	-0.348719	0	26.23	0.00238232	135	141	R	GLMPNPK	T	Oxidation (M) [3]	2497	Q20460_SC_3.11500.11500.2.dta	gb|KLL12633.1|	50S ribosomal protein L1 [Frankia sp. BMG5.1]
BMG5.1+BD-N 3	F202497.dat	Q20460_SC_3_1151	13	1151	386.705	2	771.395	771.395	-0.348719	0	16.98	0.0200447	135	141	R	GLMPNPK	T	Oxidation (M) [3]	2477	Q20460_SC_3.11378.11378.2.dta	gb|KLL12633.1|	50S ribosomal protein L1 [Frankia sp. BMG5.1]
BMG5.1+BD-N 3	F202497.dat	Q20460_SC_3_1152	13	1152	386.705	2	771.395	771.395	-0.348719	0	25.65	0.0027227	135	141	R	GLMPNPK	T	Oxidation (M) [3]	2569	Q20460_SC_3.11929.11929.2.dta	gb|KLL12633.1|	50S ribosomal protein L1 [Frankia sp. BMG5.1]
BMG5.1+BD-N 3	F202497.dat	Q20460_SC_3_1153	13	1153	386.705	2	771.395	771.395	-0.193157	0	29.44	0.00113763	135	141	R	GLMPNPK	T	Oxidation (M) [3]	2538	Q20460_SC_3.11743.11743.2.dta	gb|KLL12633.1|	50S ribosomal protein L1 [Frankia sp. BMG5.1]
BMG5.1+BD-N 3	F202497.dat	Q20460_SC_3_1154	13	1154	386.705	2	771.395	771.395	-0.193157	0	34.72	0.000337287	135	141	R	GLMPNPK	T	Oxidation (M) [3]	2528	Q20460_SC_3.11681.11681.2.dta	gb|KLL12633.1|	50S ribosomal protein L1 [Frankia sp. BMG5.1]
BMG5.1+BD-N 3	F202497.dat	Q20460_SC_3_1212	12	1212	389.713	2	777.412	777.413	-1.21171	0	35.5	0.000281838	765	771	R	GTFANIR	L		3679	Q20460_SC_3.21347.21347.2.dta	gb|KLL11080.1|	aconitate hydratase [Frankia sp. BMG5.1]
BMG5.1+BD-N 3	F202497.dat	Q20460_SC_3_1213	12	1213	389.714	2	777.414	777.413	0.975028	0	27.68	0.00179139	765	771	R	GTFANIR	L		3667	Q20460_SC_3.21197.21197.2.dta	gb|KLL11080.1|	aconitate hydratase [Frankia sp. BMG5.1]
BMG5.1+BD-N 3	F202497.dat	Q20460_SC_3_1256	16	1256	393.727	2	785.439	785.44	-1.07074	0	19.8	0.0387438	3	10	R	VAGEALAR	E		3252	Q20460_SC_3.17054.17054.2.dta	gb|KLL10559.1|	fructose-bisphosphate aldolase [Frankia sp. BMG5.1]
BMG5.1+BD-N 3	F202497.dat	Q20460_SC_3_1258	16	1258	393.727	2	785.439	785.44	-1.07074	0	23.75	0.0156028	3	10	R	VAGEALAR	E		3334	Q20460_SC_3.17678.17678.2.dta	gb|KLL10559.1|	fructose-bisphosphate aldolase [Frankia sp. BMG5.1]
BMG5.1+BD-N 3	F202497.dat	Q20460_SC_3_1265	16	1265	393.727	2	785.439	785.44	-0.917957	0	18.07	0.0577034	3	10	R	VAGEALAR	E		3303	Q20460_SC_3.17430.17430.2.dta	gb|KLL10559.1|	fructose-bisphosphate aldolase [Frankia sp. BMG5.1]
BMG5.1+BD-N 3	F202497.dat	Q20460_SC_3_1271	16	1271	393.727	2	785.439	785.44	-0.434152	0	20.72	0.0313474	3	10	R	VAGEALAR	E		3365	Q20460_SC_3.17971.17971.2.dta	gb|KLL10559.1|	fructose-bisphosphate aldolase [Frankia sp. BMG5.1]
BMG5.1+BD-N 3	F202497.dat	Q20460_SC_3_1272	16	1272	393.727	2	785.439	785.44	-0.357761	0	31.5	0.0026194	3	10	R	VAGEALAR	E		3408	Q20460_SC_3.18394.18394.2.dta	gb|KLL10559.1|	fructose-bisphosphate aldolase [Frankia sp. BMG5.1]
BMG5.1+BD-N 3	F202497.dat	Q20460_SC_3_1273	16	1273	393.727	2	785.439	785.44	-0.281371	0	21.48	0.0263149	3	10	R	VAGEALAR	E		3376	Q20460_SC_3.18070.18070.2.dta	gb|KLL10559.1|	fructose-bisphosphate aldolase [Frankia sp. BMG5.1]
BMG5.1+BD-N 3	F202497.dat	Q20460_SC_3_1274	16	1274	393.727	2	785.439	785.44	-0.204981	0	19.77	0.0390123	3	10	R	VAGEALAR	E		3354	Q20460_SC_3.17868.17868.2.dta	gb|KLL10559.1|	fructose-bisphosphate aldolase [Frankia sp. BMG5.1]
BMG5.1+BD-N 3	F202497.dat	Q20460_SC_3_1275	16	1275	393.727	2	785.439	785.44	-0.0522001	0	26.44	0.0083985	3	10	R	VAGEALAR	E		3397	Q20460_SC_3.18286.18286.2.dta	gb|KLL10559.1|	fructose-bisphosphate aldolase [Frankia sp. BMG5.1]
BMG5.1+BD-N 3	F202497.dat	Q20460_SC_3_1276	16	1276	393.727	2	785.44	785.44	0.0241903	0	21.38	0.0269279	3	10	R	VAGEALAR	E		3431	Q20460_SC_3.18633.18633.2.dta	gb|KLL10559.1|	fructose-bisphosphate aldolase [Frankia sp. BMG5.1]
BMG5.1+BD-N 3	F202497.dat	Q20460_SC_3_1277	16	1277	393.727	2	785.44	785.44	0.100581	0	24	0.01473	3	10	R	VAGEALAR	E		3386	Q20460_SC_3.18177.18177.2.dta	gb|KLL10559.1|	fructose-bisphosphate aldolase [Frankia sp. BMG5.1]
BMG5.1+BD-N 3	F202497.dat	Q20460_SC_3_1278	16	1278	393.727	2	785.44	785.44	0.176971	0	25.52	0.0106606	3	10	R	VAGEALAR	E		3419	Q20460_SC_3.18508.18508.2.dta	gb|KLL10559.1|	fructose-bisphosphate aldolase [Frankia sp. BMG5.1]
BMG5.1+BD-N 3	F202497.dat	Q20460_SC_3_1378	26	1378	400.255	2	798.496	798.496	-0.825301	0	16.11	0.0404095	135	141	R	LLGNLLR	R	Deamidated (NQ) [4]	3761	Q20460_SC_3.22519.22519.2.dta	ref|WP_052914783.1|	hypothetical protein [Frankia sp. BMG5.1]
BMG5.1+BD-N 3	F202497.dat	Q20460_SC_3_1379	26	1379	400.255	2	798.496	798.496	-0.14903	0	26.46	0.00372807	135	141	R	LLGNLLR	R	Deamidated (NQ) [4]	3750	Q20460_SC_3.22355.22355.2.dta	ref|WP_052914783.1|	hypothetical protein [Frankia sp. BMG5.1]
BMG5.1+BD-N 3	F202497.dat	Q20460_SC_3_1476	18	1476	404.202	2	806.39	806.392	-2.7406	0	22.8	0.00787211	174	180	R	LAGEFDR	V		3661	Q20460_SC_3.21109.21109.2.dta	gb|KLL12312.1|	glycosyl transferase [Frankia sp. BMG5.1]
BMG5.1+BD-N 3	F202497.dat	Q20460_SC_3_1477	18	1477	404.202	2	806.39	806.392	-2.36857	0	30.25	0.00141609	174	180	R	LAGEFDR	V		3524	Q20460_SC_3.19640.19640.2.dta	gb|KLL12312.1|	glycosyl transferase [Frankia sp. BMG5.1]
BMG5.1+BD-N 3	F202497.dat	Q20460_SC_3_1478	18	1478	404.203	2	806.392	806.392	-0.781258	0	25.33	0.00586179	174	180	R	LAGEFDR	V		3540	Q20460_SC_3.19804.19804.2.dta	gb|KLL12312.1|	glycosyl transferase [Frankia sp. BMG5.1]
BMG5.1+BD-N 3	F202497.dat	Q20460_SC_3_1479	18	1479	404.203	2	806.392	806.392	-0.68205	0	23.57	0.00879083	174	180	R	LAGEFDR	V		3625	Q20460_SC_3.20709.20709.2.dta	gb|KLL12312.1|	glycosyl transferase [Frankia sp. BMG5.1]
BMG5.1+BD-N 3	F202497.dat	Q20460_SC_3_1480	18	1480	404.203	2	806.392	806.392	-0.458834	0	25.6	0.00550846	174	180	R	LAGEFDR	V		3550	Q20460_SC_3.19923.19923.2.dta	gb|KLL12312.1|	glycosyl transferase [Frankia sp. BMG5.1]
BMG5.1+BD-N 3	F202497.dat	Q20460_SC_3_1481	18	1481	404.203	2	806.392	806.392	-0.310023	0	25.77	0.005297	174	180	R	LAGEFDR	V		3561	Q20460_SC_3.20044.20044.2.dta	gb|KLL12312.1|	glycosyl transferase [Frankia sp. BMG5.1]
BMG5.1+BD-N 3	F202497.dat	Q20460_SC_3_1482	18	1482	404.203	2	806.392	806.392	-0.235617	0	24.46	0.00716193	174	180	R	LAGEFDR	V		3583	Q20460_SC_3.20286.20286.2.dta	gb|KLL12312.1|	glycosyl transferase [Frankia sp. BMG5.1]
BMG5.1+BD-N 3	F202497.dat	Q20460_SC_3_1483	18	1483	404.203	2	806.392	806.392	-0.235617	0	27.27	0.00374999	174	180	R	LAGEFDR	V		3615	Q20460_SC_3.20619.20619.2.dta	gb|KLL12312.1|	glycosyl transferase [Frankia sp. BMG5.1]
BMG5.1+BD-N 3	F202497.dat	Q20460_SC_3_1484	18	1484	404.203	2	806.392	806.392	-0.235617	0	25.59	0.00552116	174	180	R	LAGEFDR	V		3572	Q20460_SC_3.20164.20164.2.dta	gb|KLL12312.1|	glycosyl transferase [Frankia sp. BMG5.1]
BMG5.1+BD-N 3	F202497.dat	Q20460_SC_3_1485	18	1485	404.203	2	806.392	806.392	-0.0868064	0	21.67	0.0136154	174	180	R	LAGEFDR	V		3605	Q20460_SC_3.20516.20516.2.dta	gb|KLL12312.1|	glycosyl transferase [Frankia sp. BMG5.1]
BMG5.1+BD-N 3	F202497.dat	Q20460_SC_3_1486	18	1486	404.204	2	806.392	806.392	0.285221	0	19.73	0.0212829	174	180	R	LAGEFDR	V		3595	Q20460_SC_3.20406.20406.2.dta	gb|KLL12312.1|	glycosyl transferase [Frankia sp. BMG5.1]
BMG5.1+BD-N 3	F202497.dat	Q20460_SC_3_1501	17	1501	405.224	2	808.433	808.433	-0.379747	0	17.28	0.0187068	37	43	R	VYTTTPK	K		2596	Q20460_SC_3.12107.12107.2.dta	gb|KLL12638.1|	30S ribosomal protein S12 [Frankia sp. BMG5.1]
BMG5.1+BD-N 3	F202497.dat	Q20460_SC_3_1504	17	1504	405.224	2	808.433	808.433	-0.231312	0	14.45	0.0358922	37	43	R	VYTTTPK	K		2394	Q20460_SC_3.10907.10907.2.dta	gb|KLL12638.1|	30S ribosomal protein S12 [Frankia sp. BMG5.1]
BMG5.1+BD-N 3	F202497.dat	Q20460_SC_3_1505	17	1505	405.224	2	808.433	808.433	-0.231312	0	17.52	0.0177011	37	43	R	VYTTTPK	K		2585	Q20460_SC_3.12039.12039.2.dta	gb|KLL12638.1|	30S ribosomal protein S12 [Frankia sp. BMG5.1]
BMG5.1+BD-N 3	F202497.dat	Q20460_SC_3_1506	17	1506	405.224	2	808.433	808.433	-0.0581372	0	21.72	0.00672977	37	43	R	VYTTTPK	K		2404	Q20460_SC_3.10963.10963.2.dta	gb|KLL12638.1|	30S ribosomal protein S12 [Frankia sp. BMG5.1]
BMG5.1+BD-N 3	F202497.dat	Q20460_SC_3_1507	17	1507	405.224	2	808.433	808.433	-0.0581372	0	22.79	0.00526017	37	43	R	VYTTTPK	K		2535	Q20460_SC_3.11722.11722.2.dta	gb|KLL12638.1|	30S ribosomal protein S12 [Frankia sp. BMG5.1]
BMG5.1+BD-N 3	F202497.dat	Q20460_SC_3_1508	17	1508	405.224	2	808.433	808.433	-0.0581372	0	19.94	0.0101391	37	43	R	VYTTTPK	K		2504	Q20460_SC_3.11541.11541.2.dta	gb|KLL12638.1|	30S ribosomal protein S12 [Frankia sp. BMG5.1]
BMG5.1+BD-N 3	F202497.dat	Q20460_SC_3_1509	17	1509	405.224	2	808.433	808.433	-0.0581372	0	24.63	0.0034435	37	43	R	VYTTTPK	K		2525	Q20460_SC_3.11663.11663.2.dta	gb|KLL12638.1|	30S ribosomal protein S12 [Frankia sp. BMG5.1]
BMG5.1+BD-N 3	F202497.dat	Q20460_SC_3_1511	17	1511	405.224	2	808.433	808.433	0.0160805	0	16.46	0.0225944	37	43	R	VYTTTPK	K		2555	Q20460_SC_3.11847.11847.2.dta	gb|KLL12638.1|	30S ribosomal protein S12 [Frankia sp. BMG5.1]
BMG5.1+BD-N 3	F202497.dat	Q20460_SC_3_1512	17	1512	405.224	2	808.433	808.433	0.0160805	0	25.93	0.0025527	37	43	R	VYTTTPK	K		2494	Q20460_SC_3.11480.11480.2.dta	gb|KLL12638.1|	30S ribosomal protein S12 [Frankia sp. BMG5.1]
BMG5.1+BD-N 3	F202497.dat	Q20460_SC_3_1513	17	1513	405.224	2	808.433	808.433	0.0160805	0	24.77	0.00333426	37	43	R	VYTTTPK	K		2565	Q20460_SC_3.11910.11910.2.dta	gb|KLL12638.1|	30S ribosomal protein S12 [Frankia sp. BMG5.1]
BMG5.1+BD-N 3	F202497.dat	Q20460_SC_3_1515	17	1515	405.224	2	808.433	808.433	0.0902981	0	21.51	0.00706318	37	43	R	VYTTTPK	K		2545	Q20460_SC_3.11783.11783.2.dta	gb|KLL12638.1|	30S ribosomal protein S12 [Frankia sp. BMG5.1]
BMG5.1+BD-N 3	F202497.dat	Q20460_SC_3_1517	17	1517	405.224	2	808.433	808.433	0.164516	0	19.64	0.0108643	37	43	R	VYTTTPK	K		2514	Q20460_SC_3.11600.11600.2.dta	gb|KLL12638.1|	30S ribosomal protein S12 [Frankia sp. BMG5.1]
BMG5.1+BD-N 3	F202497.dat	Q20460_SC_3_1518	17	1518	405.224	2	808.433	808.433	0.164516	0	30.47	0.000897429	37	43	R	VYTTTPK	K		2484	Q20460_SC_3.11419.11419.2.dta	gb|KLL12638.1|	30S ribosomal protein S12 [Frankia sp. BMG5.1]
BMG5.1+BD-N 3	F202497.dat	Q20460_SC_3_1519	17	1519	405.224	2	808.433	808.433	0.312951	0	14.76	0.0334195	37	43	R	VYTTTPK	K		2373	Q20460_SC_3.10793.10793.2.dta	gb|KLL12638.1|	30S ribosomal protein S12 [Frankia sp. BMG5.1]
BMG5.1+BD-N 3	F202497.dat	Q20460_SC_3_1527	17	1527	405.224	2	808.433	808.433	0.387169	0	14.3	0.0371535	37	43	R	VYTTTPK	K		2363	Q20460_SC_3.10735.10735.2.dta	gb|KLL12638.1|	30S ribosomal protein S12 [Frankia sp. BMG5.1]
BMG5.1+BD-N 3	F202497.dat	Q20460_SC_3_1532	17	1532	405.224	2	808.434	808.433	0.609822	0	15.09	0.0309742	37	43	R	VYTTTPK	K		2353	Q20460_SC_3.10679.10679.2.dta	gb|KLL12638.1|	30S ribosomal protein S12 [Frankia sp. BMG5.1]
BMG5.1+BD-N 3	F202497.dat	Q20460_SC_3_1533	17	1533	405.224	2	808.434	808.433	0.684039	0	16.03	0.0249459	37	43	R	VYTTTPK	K		2343	Q20460_SC_3.10622.10622.2.dta	gb|KLL12638.1|	30S ribosomal protein S12 [Frankia sp. BMG5.1]
BMG5.1+BD-N 3	F202497.dat	Q20460_SC_3_1638	23	1638	407.743	2	813.471	813.471	-0.113096	0	26.81	0.00698304	77	84	R	VAGIAVER	V		3693	Q20460_SC_3.21540.21540.2.dta	gb|KLL12904.1|	hypothetical protein FrCorBMG51_02015 [Frankia sp. BMG5.1]
BMG5.1+BD-N 3	F202497.dat	Q20460_SC_3_1646	21	1646	408.235	2	814.455	814.455	-0.345016	0	27.31	0.00780278	199	205	R	LVEAIDR	A		3598	Q20460_SC_3.20441.20441.2.dta	gb|KLL12018.1|	hypothetical protein FrCorBMG51_06990 [Frankia sp. BMG5.1]
BMG5.1+BD-N 3	F202497.dat	Q20460_SC_3_1678	15	1678	408.732	2	815.45	815.45	-0.0306579	1	33.14	0.00145587	291	297	R	RQALEAK	A	Deamidated (NQ) [2]	3722	Q20460_SC_3.21958.21958.2.dta	gb|KLL11626.1|	hypothetical protein FrCorBMG51_11070 [Frankia sp. BMG5.1]
BMG5.1+BD-N 3	F202497.dat	Q20460_SC_3_1816	14	1816	412.227	2	822.439	822.439	0.0729538	0	33.87	0.000410204	82	88	R	IPGSFFR	R		3760	Q20460_SC_3.22500.22500.2.dta	gb|KLL12876.1|	polynucleotide phosphorylase [Frankia sp. BMG5.1]
BMG5.1+BD-N 3	F202497.dat	Q20460_SC_3_1840	4	1840	414.27	2	826.526	826.528	-1.6285	0	31.22	0.00101937	370	378	K	LAGGVAVIK	V		3688	Q20460_SC_3.21478.21478.2.dta	gb|KLL12309.1|	molecular chaperone GroEL [Frankia sp. BMG5.1]
BMG5.1+BD-N 3	F202497.dat	Q20460_SC_3_1942	1	1942	415.741	2	829.468	829.466	2.63302	1	46.49	6.61945e-05	267	273	R	KLLDEGR	A		3736	Q20460_SC_3.22156.22156.2.dta	gb|KLL12641.1|	elongation factor Tu [Frankia sp. BMG5.1]
BMG5.1+BD-N 3	F202497.dat	Q20460_SC_3_2162	11	2162	426.216	2	850.417	850.418	-1.69799	0	31.36	0.000731139	164	170	R	YQGEVVR	R	Deamidated (NQ) [2]	3152	Q20460_SC_3.16310.16310.2.dta	gb|KLL12656.1|	50S ribosomal protein L6 [Frankia sp. BMG5.1]
BMG5.1+BD-N 3	F202497.dat	Q20460_SC_3_2163	11	2163	426.216	2	850.417	850.418	-1.62743	0	27.27	0.00187499	164	170	R	YQGEVVR	R	Deamidated (NQ) [2]	3121	Q20460_SC_3.16074.16074.2.dta	gb|KLL12656.1|	50S ribosomal protein L6 [Frankia sp. BMG5.1]
BMG5.1+BD-N 3	F202497.dat	Q20460_SC_3_2165	11	2165	426.216	2	850.417	850.418	-1.55688	0	20.8	0.00831764	164	170	R	YQGEVVR	R	Deamidated (NQ) [2]	3372	Q20460_SC_3.18029.18029.2.dta	gb|KLL12656.1|	50S ribosomal protein L6 [Frankia sp. BMG5.1]
BMG5.1+BD-N 3	F202497.dat	Q20460_SC_3_2168	11	2168	426.216	2	850.417	850.418	-1.20411	0	24.48	0.00356451	164	170	R	YQGEVVR	R	Deamidated (NQ) [2]	3299	Q20460_SC_3.17402.17402.2.dta	gb|KLL12656.1|	50S ribosomal protein L6 [Frankia sp. BMG5.1]
BMG5.1+BD-N 3	F202497.dat	Q20460_SC_3_2169	11	2169	426.216	2	850.417	850.418	-1.20411	0	24.73	0.00336512	164	170	R	YQGEVVR	R	Deamidated (NQ) [2]	3174	Q20460_SC_3.16477.16477.2.dta	gb|KLL12656.1|	50S ribosomal protein L6 [Frankia sp. BMG5.1]
BMG5.1+BD-N 3	F202497.dat	Q20460_SC_3_2170	11	2170	426.216	2	850.418	850.418	-1.13356	0	39.57	0.000110408	164	170	R	YQGEVVR	R	Deamidated (NQ) [2]	3015	Q20460_SC_3.15278.15278.2.dta	gb|KLL12656.1|	50S ribosomal protein L6 [Frankia sp. BMG5.1]
BMG5.1+BD-N 3	F202497.dat	Q20460_SC_3_2171	11	2171	426.216	2	850.418	850.418	-1.13356	0	23.26	0.00472063	164	170	R	YQGEVVR	R	Deamidated (NQ) [2]	3351	Q20460_SC_3.17834.17834.2.dta	gb|KLL12656.1|	50S ribosomal protein L6 [Frankia sp. BMG5.1]
BMG5.1+BD-N 3	F202497.dat	Q20460_SC_3_2172	11	2172	426.216	2	850.418	850.418	-1.13356	0	23.39	0.00458142	164	170	R	YQGEVVR	R	Deamidated (NQ) [2]	3046	Q20460_SC_3.15514.15514.2.dta	gb|KLL12656.1|	50S ribosomal protein L6 [Frankia sp. BMG5.1]
BMG5.1+BD-N 3	F202497.dat	Q20460_SC_3_2174	11	2174	426.216	2	850.418	850.418	-1.06301	0	27.42	0.00181134	164	170	R	YQGEVVR	R	Deamidated (NQ) [2]	3310	Q20460_SC_3.17484.17484.2.dta	gb|KLL12656.1|	50S ribosomal protein L6 [Frankia sp. BMG5.1]
BMG5.1+BD-N 3	F202497.dat	Q20460_SC_3_2175	11	2175	426.216	2	850.418	850.418	-1.06301	0	25.16	0.00304789	164	170	R	YQGEVVR	R	Deamidated (NQ) [2]	3162	Q20460_SC_3.16387.16387.2.dta	gb|KLL12656.1|	50S ribosomal protein L6 [Frankia sp. BMG5.1]
BMG5.1+BD-N 3	F202497.dat	Q20460_SC_3_2176	11	2176	426.216	2	850.418	850.418	-1.06301	0	28.03	0.00157398	164	170	R	YQGEVVR	R	Deamidated (NQ) [2]	3289	Q20460_SC_3.17324.17324.2.dta	gb|KLL12656.1|	50S ribosomal protein L6 [Frankia sp. BMG5.1]
BMG5.1+BD-N 3	F202497.dat	Q20460_SC_3_2177	11	2177	426.216	2	850.418	850.418	-1.06301	0	25.58	0.00276694	164	170	R	YQGEVVR	R	Deamidated (NQ) [2]	3382	Q20460_SC_3.18132.18132.2.dta	gb|KLL12656.1|	50S ribosomal protein L6 [Frankia sp. BMG5.1]
BMG5.1+BD-N 3	F202497.dat	Q20460_SC_3_2178	11	2178	426.216	2	850.418	850.418	-0.992453	0	24.33	0.00387426	164	170	R	YQGEVVR	R	Deamidated (NQ) [2]	3036	Q20460_SC_3.15438.15438.2.dta	gb|KLL12656.1|	50S ribosomal protein L6 [Frankia sp. BMG5.1]
BMG5.1+BD-N 3	F202497.dat	Q20460_SC_3_2179	11	2179	426.216	2	850.418	850.418	-0.992453	0	39.64	0.000114075	164	170	R	YQGEVVR	R	Deamidated (NQ) [2]	3025	Q20460_SC_3.15359.15359.2.dta	gb|KLL12656.1|	50S ribosomal protein L6 [Frankia sp. BMG5.1]
BMG5.1+BD-N 3	F202497.dat	Q20460_SC_3_2180	11	2180	426.216	2	850.418	850.418	-0.992453	0	23.78	0.00439733	164	170	R	YQGEVVR	R	Deamidated (NQ) [2]	3392	Q20460_SC_3.18237.18237.2.dta	gb|KLL12656.1|	50S ribosomal protein L6 [Frankia sp. BMG5.1]
BMG5.1+BD-N 3	F202497.dat	Q20460_SC_3_2181	11	2181	426.216	2	850.418	850.418	-0.992453	0	34.95	0.000335884	164	170	R	YQGEVVR	R	Deamidated (NQ) [2]	2922	Q20460_SC_3.14509.14509.2.dta	gb|KLL12656.1|	50S ribosomal protein L6 [Frankia sp. BMG5.1]
BMG5.1+BD-N 3	F202497.dat	Q20460_SC_3_2182	11	2182	426.216	2	850.418	850.418	-0.898381	0	27.17	0.0020146	164	170	R	YQGEVVR	R	Deamidated (NQ) [2]	3330	Q20460_SC_3.17646.17646.2.dta	gb|KLL12656.1|	50S ribosomal protein L6 [Frankia sp. BMG5.1]
BMG5.1+BD-N 3	F202497.dat	Q20460_SC_3_2183	11	2183	426.216	2	850.418	850.418	-0.898381	0	19.1	0.0129178	164	170	R	YQGEVVR	R	Deamidated (NQ) [2]	3110	Q20460_SC_3.15997.15997.2.dta	gb|KLL12656.1|	50S ribosomal protein L6 [Frankia sp. BMG5.1]
BMG5.1+BD-N 3	F202497.dat	Q20460_SC_3_2184	11	2184	426.216	2	850.418	850.418	-0.898381	0	33.28	0.000493389	164	170	R	YQGEVVR	R	Deamidated (NQ) [2]	3005	Q20460_SC_3.15196.15196.2.dta	gb|KLL12656.1|	50S ribosomal protein L6 [Frankia sp. BMG5.1]
BMG5.1+BD-N 3	F202497.dat	Q20460_SC_3_2185	11	2185	426.216	2	850.418	850.418	-0.898381	0	37.17	0.00020146	164	170	R	YQGEVVR	R	Deamidated (NQ) [2]	2994	Q20460_SC_3.15112.15112.2.dta	gb|KLL12656.1|	50S ribosomal protein L6 [Frankia sp. BMG5.1]
BMG5.1+BD-N 3	F202497.dat	Q20460_SC_3_2186	11	2186	426.216	2	850.418	850.418	-0.827828	0	32.25	0.000625445	164	170	R	YQGEVVR	R	Deamidated (NQ) [2]	2912	Q20460_SC_3.14427.14427.2.dta	gb|KLL12656.1|	50S ribosomal protein L6 [Frankia sp. BMG5.1]
BMG5.1+BD-N 3	F202497.dat	Q20460_SC_3_2188	11	2188	426.216	2	850.418	850.418	-0.757274	0	24.38	0.00382992	164	170	R	YQGEVVR	R	Deamidated (NQ) [2]	3320	Q20460_SC_3.17564.17564.2.dta	gb|KLL12656.1|	50S ribosomal protein L6 [Frankia sp. BMG5.1]
BMG5.1+BD-N 3	F202497.dat	Q20460_SC_3_2189	11	2189	426.216	2	850.418	850.418	-0.757274	0	20.08	0.0103084	164	170	R	YQGEVVR	R	Deamidated (NQ) [2]	3361	Q20460_SC_3.17931.17931.2.dta	gb|KLL12656.1|	50S ribosomal protein L6 [Frankia sp. BMG5.1]
BMG5.1+BD-N 3	F202497.dat	Q20460_SC_3_2190	11	2190	426.216	2	850.418	850.418	-0.757274	0	31.88	0.000681066	164	170	R	YQGEVVR	R	Deamidated (NQ) [2]	2932	Q20460_SC_3.14591.14591.2.dta	gb|KLL12656.1|	50S ribosomal protein L6 [Frankia sp. BMG5.1]
BMG5.1+BD-N 3	F202497.dat	Q20460_SC_3_2191	11	2191	426.216	2	850.418	850.418	-0.686721	0	31.78	0.00069693	164	170	R	YQGEVVR	R	Deamidated (NQ) [2]	2963	Q20460_SC_3.14855.14855.2.dta	gb|KLL12656.1|	50S ribosomal protein L6 [Frankia sp. BMG5.1]
BMG5.1+BD-N 3	F202497.dat	Q20460_SC_3_2193	11	2193	426.216	2	850.418	850.418	-0.47506	0	18.26	0.0156743	164	170	R	YQGEVVR	R	Deamidated (NQ) [2]	3405	Q20460_SC_3.18364.18364.2.dta	gb|KLL12656.1|	50S ribosomal protein L6 [Frankia sp. BMG5.1]
BMG5.1+BD-N 3	F202497.dat	Q20460_SC_3_2194	11	2194	426.216	2	850.418	850.418	-0.47506	0	31.64	0.000719763	164	170	R	YQGEVVR	R	Deamidated (NQ) [2]	2984	Q20460_SC_3.15031.15031.2.dta	gb|KLL12656.1|	50S ribosomal protein L6 [Frankia sp. BMG5.1]
BMG5.1+BD-N 3	F202497.dat	Q20460_SC_3_2195	11	2195	426.216	2	850.418	850.418	-0.47506	0	32.08	0.000650413	164	170	R	YQGEVVR	R	Deamidated (NQ) [2]	2974	Q20460_SC_3.14945.14945.2.dta	gb|KLL12656.1|	50S ribosomal protein L6 [Frankia sp. BMG5.1]
BMG5.1+BD-N 3	F202497.dat	Q20460_SC_3_2196	11	2196	426.216	2	850.418	850.418	-0.404507	0	31.8	0.000693728	164	170	R	YQGEVVR	R	Deamidated (NQ) [2]	2953	Q20460_SC_3.14766.14766.2.dta	gb|KLL12656.1|	50S ribosomal protein L6 [Frankia sp. BMG5.1]
BMG5.1+BD-N 3	F202497.dat	Q20460_SC_3_2197	11	2197	426.216	2	850.418	850.418	-0.404507	0	31.55	0.000734834	164	170	R	YQGEVVR	R	Deamidated (NQ) [2]	2943	Q20460_SC_3.14679.14679.2.dta	gb|KLL12656.1|	50S ribosomal protein L6 [Frankia sp. BMG5.1]
BMG5.1+BD-N 3	F202497.dat	Q20460_SC_3_2198	11	2198	426.216	2	850.418	850.418	-0.333953	0	36.26	0.000248422	164	170	R	YQGEVVR	R	Deamidated (NQ) [2]	3131	Q20460_SC_3.16153.16153.2.dta	gb|KLL12656.1|	50S ribosomal protein L6 [Frankia sp. BMG5.1]
BMG5.1+BD-N 3	F202497.dat	Q20460_SC_3_2200	11	2200	426.216	2	850.418	850.418	-0.2634	0	22.03	0.00657945	164	170	R	YQGEVVR	R	Deamidated (NQ) [2]	3056	Q20460_SC_3.15592.15592.2.dta	gb|KLL12656.1|	50S ribosomal protein L6 [Frankia sp. BMG5.1]
BMG5.1+BD-N 3	F202497.dat	Q20460_SC_3_2201	11	2201	426.216	2	850.418	850.418	-0.192846	0	24.6	0.00364074	164	170	R	YQGEVVR	R	Deamidated (NQ) [2]	3340	Q20460_SC_3.17736.17736.2.dta	gb|KLL12656.1|	50S ribosomal protein L6 [Frankia sp. BMG5.1]
BMG5.1+BD-N 3	F202497.dat	Q20460_SC_3_2202	11	2202	426.216	2	850.418	850.418	-0.122293	0	33.16	0.000507212	164	170	R	YQGEVVR	R	Deamidated (NQ) [2]	3100	Q20460_SC_3.15922.15922.2.dta	gb|KLL12656.1|	50S ribosomal protein L6 [Frankia sp. BMG5.1]
BMG5.1+BD-N 3	F202497.dat	Q20460_SC_3_2203	11	2203	426.217	2	850.418	850.418	0.0188143	0	21.76	0.00700147	164	170	R	YQGEVVR	R	Deamidated (NQ) [2]	3090	Q20460_SC_3.15845.15845.2.dta	gb|KLL12656.1|	50S ribosomal protein L6 [Frankia sp. BMG5.1]
BMG5.1+BD-N 3	F202497.dat	Q20460_SC_3_2204	11	2204	426.217	2	850.418	850.418	0.0188143	0	21.29	0.0078017	164	170	R	YQGEVVR	R	Deamidated (NQ) [2]	3067	Q20460_SC_3.15673.15673.2.dta	gb|KLL12656.1|	50S ribosomal protein L6 [Frankia sp. BMG5.1]
BMG5.1+BD-N 3	F202497.dat	Q20460_SC_3_2206	11	2206	426.217	2	850.419	850.418	0.371582	0	18.87	0.0129718	164	170	R	YQGEVVR	R	Deamidated (NQ) [2]	3080	Q20460_SC_3.15768.15768.2.dta	gb|KLL12656.1|	50S ribosomal protein L6 [Frankia sp. BMG5.1]
BMG5.1+BD-N 3	F202497.dat	Q20460_SC_3_2472	5	2472	439.74	2	877.465	877.466	-0.445601	0	31.9	0.00138816	100	106	R	LDNVVYR	A		3521	Q20460_SC_3.19610.19610.2.dta	gb|KLL12667.1|	30S ribosomal protein S4 [Frankia sp. BMG5.1]
BMG5.1+BD-N 3	F202497.dat	Q20460_SC_3_2473	5	2473	439.74	2	877.466	877.466	-0.240465	0	51.18	1.63847e-05	100	106	R	LDNVVYR	A		3480	Q20460_SC_3.19158.19158.2.dta	gb|KLL12667.1|	30S ribosomal protein S4 [Frankia sp. BMG5.1]
BMG5.1+BD-N 3	F202497.dat	Q20460_SC_3_2474	5	2474	439.74	2	877.466	877.466	0.329358	0	53.59	9.40673e-06	100	106	R	LDNVVYR	A		3490	Q20460_SC_3.19270.19270.2.dta	gb|KLL12667.1|	30S ribosomal protein S4 [Frankia sp. BMG5.1]
BMG5.1+BD-N 3	F202497.dat	Q20460_SC_3_2475	5	2475	439.74	2	877.466	877.466	0.329358	0	48.65	2.93385e-05	100	106	R	LDNVVYR	A		3500	Q20460_SC_3.19384.19384.2.dta	gb|KLL12667.1|	30S ribosomal protein S4 [Frankia sp. BMG5.1]
BMG5.1+BD-N 3	F202497.dat	Q20460_SC_3_2476	5	2476	439.74	2	877.466	877.466	0.73963	0	36.08	0.000530198	100	106	R	LDNVVYR	A		3511	Q20460_SC_3.19499.19499.2.dta	gb|KLL12667.1|	30S ribosomal protein S4 [Frankia sp. BMG5.1]
BMG5.1+BD-N 3	F202497.dat	Q20460_SC_3_2535	9	2535	445.74	2	889.465	889.466	-0.844327	0	39.87	0.000278204	71	78	K	LGEFAPTR	T		3681	Q20460_SC_3.21375.21375.2.dta	gb|KLL12647.1|	30S ribosomal protein S19 [Frankia sp. BMG5.1]
BMG5.1+BD-N 3	F202497.dat	Q20460_SC_3_2536	9	2536	445.74	2	889.466	889.466	0.0326038	0	43.13	0.00013133	71	78	K	LGEFAPTR	T		3670	Q20460_SC_3.21234.21234.2.dta	gb|KLL12647.1|	30S ribosomal protein S19 [Frankia sp. BMG5.1]
BMG5.1+BD-N 3	F202497.dat	Q20460_SC_3_2573	7	2573	450.25	2	898.486	898.487	-1.76408	0	13.73	0.0423643	2	10	M	PSIEAVGAR	E		3411	Q20460_SC_3.18426.18426.2.dta	gb|KLL13106.1|	enolase [Frankia sp. BMG5.1]
BMG5.1+BD-N 3	F202497.dat	Q20460_SC_3_2625	20	2625	451.258	2	900.501	900.503	-1.59466	0	24.01	0.00814243	121	128	R	GIVQVETR	G		3382	Q20460_SC_3.18127.18127.2.dta	gb|KLL13021.1|	dehydratase [Frankia sp. BMG5.1]
BMG5.1+BD-N 3	F202497.dat	Q20460_SC_3_2626	20	2626	451.258	2	900.502	900.503	-1.52804	0	28.56	0.00285597	121	128	R	GIVQVETR	G		3248	Q20460_SC_3.17025.17025.2.dta	gb|KLL13021.1|	dehydratase [Frankia sp. BMG5.1]
BMG5.1+BD-N 3	F202497.dat	Q20460_SC_3_2629	20	2629	451.258	2	900.502	900.503	-1.26152	0	19.62	0.0223745	121	128	R	GIVQVETR	G		3053	Q20460_SC_3.15571.15571.2.dta	gb|KLL13021.1|	dehydratase [Frankia sp. BMG5.1]
BMG5.1+BD-N 3	F202497.dat	Q20460_SC_3_2630	20	2630	451.258	2	900.502	900.503	-1.19489	0	23.13	0.00997135	121	128	R	GIVQVETR	G		3176	Q20460_SC_3.16495.16495.2.dta	gb|KLL13021.1|	dehydratase [Frankia sp. BMG5.1]
BMG5.1+BD-N 3	F202497.dat	Q20460_SC_3_2631	20	2631	451.258	2	900.502	900.503	-1.12826	0	23.14	0.00994841	121	128	R	GIVQVETR	G		3237	Q20460_SC_3.16954.16954.2.dta	gb|KLL13021.1|	dehydratase [Frankia sp. BMG5.1]
BMG5.1+BD-N 3	F202497.dat	Q20460_SC_3_2632	20	2632	451.258	2	900.502	900.503	-1.06163	0	24.16	0.007866	121	128	R	GIVQVETR	G		3156	Q20460_SC_3.16340.16340.2.dta	gb|KLL13021.1|	dehydratase [Frankia sp. BMG5.1]
BMG5.1+BD-N 3	F202497.dat	Q20460_SC_3_2633	20	2633	451.258	2	900.502	900.503	-1.06163	0	22.38	0.011851	121	128	R	GIVQVETR	G		3063	Q20460_SC_3.15649.15649.2.dta	gb|KLL13021.1|	dehydratase [Frankia sp. BMG5.1]
BMG5.1+BD-N 3	F202497.dat	Q20460_SC_3_2634	20	2634	451.258	2	900.502	900.503	-1.06163	0	18.89	0.02647	121	128	R	GIVQVETR	G		3084	Q20460_SC_3.15801.15801.2.dta	gb|KLL13021.1|	dehydratase [Frankia sp. BMG5.1]
BMG5.1+BD-N 3	F202497.dat	Q20460_SC_3_2635	20	2635	451.258	2	900.502	900.503	-1.06163	0	21.71	0.0138278	121	128	R	GIVQVETR	G		2960	Q20460_SC_3.14830.14830.2.dta	gb|KLL13021.1|	dehydratase [Frankia sp. BMG5.1]
BMG5.1+BD-N 3	F202497.dat	Q20460_SC_3_2636	20	2636	451.258	2	900.502	900.503	-0.995	0	25.19	0.00620517	121	128	R	GIVQVETR	G		3217	Q20460_SC_3.16813.16813.2.dta	gb|KLL13021.1|	dehydratase [Frankia sp. BMG5.1]
BMG5.1+BD-N 3	F202497.dat	Q20460_SC_3_2637	20	2637	451.258	2	900.502	900.503	-0.995	0	25.6	0.00564617	121	128	R	GIVQVETR	G		3125	Q20460_SC_3.16105.16105.2.dta	gb|KLL13021.1|	dehydratase [Frankia sp. BMG5.1]
BMG5.1+BD-N 3	F202497.dat	Q20460_SC_3_2638	20	2638	451.258	2	900.502	900.503	-0.995	0	20	0.0205	121	128	R	GIVQVETR	G		3289	Q20460_SC_3.17322.17322.2.dta	gb|KLL13021.1|	dehydratase [Frankia sp. BMG5.1]
BMG5.1+BD-N 3	F202497.dat	Q20460_SC_3_2639	20	2639	451.258	2	900.502	900.503	-0.995	0	20.94	0.0165103	121	128	R	GIVQVETR	G		3402	Q20460_SC_3.18341.18341.2.dta	gb|KLL13021.1|	dehydratase [Frankia sp. BMG5.1]
BMG5.1+BD-N 3	F202497.dat	Q20460_SC_3_2641	20	2641	451.258	2	900.502	900.503	-0.92837	0	19.34	0.0238646	121	128	R	GIVQVETR	G		3279	Q20460_SC_3.17243.17243.2.dta	gb|KLL13021.1|	dehydratase [Frankia sp. BMG5.1]
BMG5.1+BD-N 3	F202497.dat	Q20460_SC_3_2642	20	2642	451.258	2	900.502	900.503	-0.92837	0	23.29	0.00961067	121	128	R	GIVQVETR	G		2971	Q20460_SC_3.14924.14924.2.dta	gb|KLL13021.1|	dehydratase [Frankia sp. BMG5.1]
BMG5.1+BD-N 3	F202497.dat	Q20460_SC_3_2643	20	2643	451.258	2	900.502	900.503	-0.861741	0	22.73	0.0109334	121	128	R	GIVQVETR	G		3135	Q20460_SC_3.16184.16184.2.dta	gb|KLL13021.1|	dehydratase [Frankia sp. BMG5.1]
BMG5.1+BD-N 3	F202497.dat	Q20460_SC_3_2644	20	2644	451.258	2	900.502	900.503	-0.861741	0	20.4	0.0186962	121	128	R	GIVQVETR	G		3371	Q20460_SC_3.18025.18025.2.dta	gb|KLL13021.1|	dehydratase [Frankia sp. BMG5.1]
BMG5.1+BD-N 3	F202497.dat	Q20460_SC_3_2645	20	2645	451.258	2	900.502	900.503	-0.795111	0	24.61	0.00709176	121	128	R	GIVQVETR	G		3104	Q20460_SC_3.15952.15952.2.dta	gb|KLL13021.1|	dehydratase [Frankia sp. BMG5.1]
BMG5.1+BD-N 3	F202497.dat	Q20460_SC_3_2646	20	2646	451.258	2	900.502	900.503	-0.795111	0	19.73	0.0218149	121	128	R	GIVQVETR	G		3074	Q20460_SC_3.15727.15727.2.dta	gb|KLL13021.1|	dehydratase [Frankia sp. BMG5.1]
BMG5.1+BD-N 3	F202497.dat	Q20460_SC_3_2647	20	2647	451.258	2	900.502	900.503	-0.795111	0	24.32	0.00758148	121	128	R	GIVQVETR	G		3361	Q20460_SC_3.17927.17927.2.dta	gb|KLL13021.1|	dehydratase [Frankia sp. BMG5.1]
BMG5.1+BD-N 3	F202497.dat	Q20460_SC_3_2648	20	2648	451.258	2	900.502	900.503	-0.728482	0	22.96	0.0103694	121	128	R	GIVQVETR	G		3207	Q20460_SC_3.16736.16736.2.dta	gb|KLL13021.1|	dehydratase [Frankia sp. BMG5.1]
BMG5.1+BD-N 3	F202497.dat	Q20460_SC_3_2650	20	2650	451.258	2	900.502	900.503	-0.728482	0	17.3	0.0381728	121	128	R	GIVQVETR	G		2939	Q20460_SC_3.14646.14646.2.dta	gb|KLL13021.1|	dehydratase [Frankia sp. BMG5.1]
BMG5.1+BD-N 3	F202497.dat	Q20460_SC_3_2652	20	2652	451.258	2	900.502	900.503	-0.728482	0	20.77	0.0171694	121	128	R	GIVQVETR	G		3012	Q20460_SC_3.15256.15256.2.dta	gb|KLL13021.1|	dehydratase [Frankia sp. BMG5.1]
BMG5.1+BD-N 3	F202497.dat	Q20460_SC_3_2653	20	2653	451.258	2	900.502	900.503	-0.728482	0	21.17	0.0156586	121	128	R	GIVQVETR	G		3022	Q20460_SC_3.15335.15335.2.dta	gb|KLL13021.1|	dehydratase [Frankia sp. BMG5.1]
BMG5.1+BD-N 3	F202497.dat	Q20460_SC_3_2654	20	2654	451.258	2	900.502	900.503	-0.728482	0	19.66	0.0221694	121	128	R	GIVQVETR	G		3320	Q20460_SC_3.17561.17561.2.dta	gb|KLL13021.1|	dehydratase [Frankia sp. BMG5.1]
BMG5.1+BD-N 3	F202497.dat	Q20460_SC_3_2655	20	2655	451.258	2	900.502	900.503	-0.728482	0	19.95	0.0207374	121	128	R	GIVQVETR	G		3350	Q20460_SC_3.17829.17829.2.dta	gb|KLL13021.1|	dehydratase [Frankia sp. BMG5.1]
BMG5.1+BD-N 3	F202497.dat	Q20460_SC_3_2656	20	2656	451.258	2	900.502	900.503	-0.661852	0	21.51	0.0144795	121	128	R	GIVQVETR	G		3268	Q20460_SC_3.17170.17170.2.dta	gb|KLL13021.1|	dehydratase [Frankia sp. BMG5.1]
BMG5.1+BD-N 3	F202497.dat	Q20460_SC_3_2657	20	2657	451.258	2	900.502	900.503	-0.661852	0	20.24	0.0193979	121	128	R	GIVQVETR	G		3043	Q20460_SC_3.15492.15492.2.dta	gb|KLL13021.1|	dehydratase [Frankia sp. BMG5.1]
BMG5.1+BD-N 3	F202497.dat	Q20460_SC_3_2658	20	2658	451.258	2	900.502	900.503	-0.661852	0	19.84	0.0212693	121	128	R	GIVQVETR	G		3002	Q20460_SC_3.15174.15174.2.dta	gb|KLL13021.1|	dehydratase [Frankia sp. BMG5.1]
BMG5.1+BD-N 3	F202497.dat	Q20460_SC_3_2659	20	2659	451.258	2	900.502	900.503	-0.661852	0	21.16	0.0156947	121	128	R	GIVQVETR	G		2992	Q20460_SC_3.15092.15092.2.dta	gb|KLL13021.1|	dehydratase [Frankia sp. BMG5.1]
BMG5.1+BD-N 3	F202497.dat	Q20460_SC_3_2660	20	2660	451.258	2	900.502	900.503	-0.661852	0	21.61	0.0141499	121	128	R	GIVQVETR	G		3392	Q20460_SC_3.18232.18232.2.dta	gb|KLL13021.1|	dehydratase [Frankia sp. BMG5.1]
BMG5.1+BD-N 3	F202497.dat	Q20460_SC_3_2661	20	2661	451.258	2	900.502	900.503	-0.595223	0	23.59	0.0089692	121	128	R	GIVQVETR	G		3094	Q20460_SC_3.15874.15874.2.dta	gb|KLL13021.1|	dehydratase [Frankia sp. BMG5.1]
BMG5.1+BD-N 3	F202497.dat	Q20460_SC_3_2662	20	2662	451.258	2	900.502	900.503	-0.528594	0	20.56	0.01802	121	128	R	GIVQVETR	G		3145	Q20460_SC_3.16263.16263.2.dta	gb|KLL13021.1|	dehydratase [Frankia sp. BMG5.1]
BMG5.1+BD-N 3	F202497.dat	Q20460_SC_3_2663	20	2663	451.258	2	900.502	900.503	-0.528594	0	21.96	0.0130543	121	128	R	GIVQVETR	G		3033	Q20460_SC_3.15415.15415.2.dta	gb|KLL13021.1|	dehydratase [Frankia sp. BMG5.1]
BMG5.1+BD-N 3	F202497.dat	Q20460_SC_3_2664	20	2664	451.258	2	900.502	900.503	-0.528594	0	18.89	0.02647	121	128	R	GIVQVETR	G		2982	Q20460_SC_3.15009.15009.2.dta	gb|KLL13021.1|	dehydratase [Frankia sp. BMG5.1]
BMG5.1+BD-N 3	F202497.dat	Q20460_SC_3_2666	20	2666	451.259	2	900.502	900.503	-0.461964	0	21.27	0.0153022	121	128	R	GIVQVETR	G		3299	Q20460_SC_3.17400.17400.2.dta	gb|KLL13021.1|	dehydratase [Frankia sp. BMG5.1]
BMG5.1+BD-N 3	F202497.dat	Q20460_SC_3_2667	20	2667	451.259	2	900.503	900.503	-0.395335	0	21.11	0.0158765	121	128	R	GIVQVETR	G		3309	Q20460_SC_3.17482.17482.2.dta	gb|KLL13021.1|	dehydratase [Frankia sp. BMG5.1]
BMG5.1+BD-N 3	F202497.dat	Q20460_SC_3_2668	20	2668	451.259	2	900.503	900.503	-0.395335	0	19.57	0.0226336	121	128	R	GIVQVETR	G		3330	Q20460_SC_3.17644.17644.2.dta	gb|KLL13021.1|	dehydratase [Frankia sp. BMG5.1]
BMG5.1+BD-N 3	F202497.dat	Q20460_SC_3_2669	20	2669	451.259	2	900.503	900.503	-0.395335	0	20.89	0.0167014	121	128	R	GIVQVETR	G		3340	Q20460_SC_3.17731.17731.2.dta	gb|KLL13021.1|	dehydratase [Frankia sp. BMG5.1]
BMG5.1+BD-N 3	F202497.dat	Q20460_SC_3_2959	7	2959	459.755	2	917.496	917.497	-1.46812	0	32.69	0.000753578	124	131	K	ASDLPLFR	Y		3761	Q20460_SC_3.22515.22515.2.dta	gb|KLL13106.1|	enolase [Frankia sp. BMG5.1]
BMG5.1+BD-N 3	F202497.dat	Q20460_SC_3_33	22	33	351.201	2	700.387	700.387	-0.388357	0	17.47	0.0331262	318	324	R	LAAGVDR	T		2770	Q20460_SC_3.13334.13334.2.dta	ref|WP_052914312.1|	GGDEF domain-containing protein [Frankia sp. BMG5.1]
BMG5.1+BD-N 3	F202497.dat	Q20460_SC_3_34	22	34	351.201	2	700.387	700.387	-0.131356	0	17.63	0.031928	318	324	R	LAAGVDR	T		2708	Q20460_SC_3.12879.12879.2.dta	ref|WP_052914312.1|	GGDEF domain-containing protein [Frankia sp. BMG5.1]
BMG5.1+BD-N 3	F202497.dat	Q20460_SC_3_340	4	340	360.177	2	718.339	718.34	-0.885375	0	17.07	0.0196336	276	282	K	APGFGDR	R		3391	Q20460_SC_3.18220.18220.2.dta	gb|KLL12309.1|	molecular chaperone GroEL [Frankia sp. BMG5.1]
BMG5.1+BD-N 3	F202497.dat	Q20460_SC_3_342	4	342	360.177	2	718.339	718.34	-0.718323	0	15.66	0.0271644	276	282	K	APGFGDR	R		3412	Q20460_SC_3.18438.18438.2.dta	gb|KLL12309.1|	molecular chaperone GroEL [Frankia sp. BMG5.1]
BMG5.1+BD-N 3	F202497.dat	Q20460_SC_3_348	4	348	360.177	2	718.34	718.34	-0.384219	0	14.44	0.0359749	276	282	K	APGFGDR	R		3096	Q20460_SC_3.15886.15886.2.dta	gb|KLL12309.1|	molecular chaperone GroEL [Frankia sp. BMG5.1]
BMG5.1+BD-N 3	F202497.dat	Q20460_SC_3_349	4	349	360.177	2	718.34	718.34	-0.384219	0	15.69	0.0269774	276	282	K	APGFGDR	R		3370	Q20460_SC_3.18011.18011.2.dta	gb|KLL12309.1|	molecular chaperone GroEL [Frankia sp. BMG5.1]
BMG5.1+BD-N 3	F202497.dat	Q20460_SC_3_35	22	35	351.201	2	700.387	700.387	-0.131356	0	17.98	0.0294559	318	324	R	LAAGVDR	T		2698	Q20460_SC_3.12803.12803.2.dta	ref|WP_052914312.1|	GGDEF domain-containing protein [Frankia sp. BMG5.1]
BMG5.1+BD-N 3	F202497.dat	Q20460_SC_3_351	4	351	360.177	2	718.34	718.34	-0.300693	0	13.63	0.0433511	276	282	K	APGFGDR	R		3339	Q20460_SC_3.17717.17717.2.dta	gb|KLL12309.1|	molecular chaperone GroEL [Frankia sp. BMG5.1]
BMG5.1+BD-N 3	F202497.dat	Q20460_SC_3_352	4	352	360.177	2	718.34	718.34	-0.300693	0	14.22	0.0378443	276	282	K	APGFGDR	R		3020	Q20460_SC_3.15320.15320.2.dta	gb|KLL12309.1|	molecular chaperone GroEL [Frankia sp. BMG5.1]
BMG5.1+BD-N 3	F202497.dat	Q20460_SC_3_354	4	354	360.177	2	718.34	718.34	-0.300693	0	13.89	0.0408319	276	282	K	APGFGDR	R		3085	Q20460_SC_3.15807.15807.2.dta	gb|KLL12309.1|	molecular chaperone GroEL [Frankia sp. BMG5.1]
BMG5.1+BD-N 3	F202497.dat	Q20460_SC_3_356	4	356	360.177	2	718.34	718.34	-0.300693	0	16.2	0.0239883	276	282	K	APGFGDR	R		3401	Q20460_SC_3.18327.18327.2.dta	gb|KLL12309.1|	molecular chaperone GroEL [Frankia sp. BMG5.1]
BMG5.1+BD-N 3	F202497.dat	Q20460_SC_3_358	4	358	360.177	2	718.34	718.34	-0.217167	0	14.2	0.0380189	276	282	K	APGFGDR	R		3030	Q20460_SC_3.15399.15399.2.dta	gb|KLL12309.1|	molecular chaperone GroEL [Frankia sp. BMG5.1]
BMG5.1+BD-N 3	F202497.dat	Q20460_SC_3_359	4	359	360.177	2	718.34	718.34	-0.217167	0	16.36	0.0231206	276	282	K	APGFGDR	R		3000	Q20460_SC_3.15157.15157.2.dta	gb|KLL12309.1|	molecular chaperone GroEL [Frankia sp. BMG5.1]
BMG5.1+BD-N 3	F202497.dat	Q20460_SC_3_3593	6	3593	490.277	2	978.539	978.539	0.187014	0	46.83	2.07491e-05	67	75	K	VGDVVLYSK	Y		3666	Q20460_SC_3.21182.21182.2.dta	gb|KLL12681.1|	molecular chaperone GroES [Frankia sp. BMG5.1]
BMG5.1+BD-N 3	F202497.dat	Q20460_SC_3_36	22	36	351.201	2	700.387	700.387	-0.045689	0	26.93	0.00375121	318	324	R	LAAGVDR	T		2760	Q20460_SC_3.13259.13259.2.dta	ref|WP_052914312.1|	GGDEF domain-containing protein [Frankia sp. BMG5.1]
BMG5.1+BD-N 3	F202497.dat	Q20460_SC_3_360	4	360	360.177	2	718.34	718.34	-0.133641	0	20.96	0.00801678	276	282	K	APGFGDR	R		3380	Q20460_SC_3.18110.18110.2.dta	gb|KLL12309.1|	molecular chaperone GroEL [Frankia sp. BMG5.1]
BMG5.1+BD-N 3	F202497.dat	Q20460_SC_3_362	4	362	360.177	2	718.34	718.34	-0.133641	0	27.39	0.0018239	276	282	K	APGFGDR	R		2990	Q20460_SC_3.15075.15075.2.dta	gb|KLL12309.1|	molecular chaperone GroEL [Frankia sp. BMG5.1]
BMG5.1+BD-N 3	F202497.dat	Q20460_SC_3_363	4	363	360.177	2	718.34	718.34	-0.0222736	0	14.97	0.031842	276	282	K	APGFGDR	R		3106	Q20460_SC_3.15966.15966.2.dta	gb|KLL12309.1|	molecular chaperone GroEL [Frankia sp. BMG5.1]
BMG5.1+BD-N 3	F202497.dat	Q20460_SC_3_364	4	364	360.177	2	718.34	718.34	-0.0222736	0	15.27	0.0297167	276	282	K	APGFGDR	R		3010	Q20460_SC_3.15239.15239.2.dta	gb|KLL12309.1|	molecular chaperone GroEL [Frankia sp. BMG5.1]
BMG5.1+BD-N 3	F202497.dat	Q20460_SC_3_366	4	366	360.177	2	718.34	718.34	-0.0222736	0	25.3	0.00295121	276	282	K	APGFGDR	R		2979	Q20460_SC_3.14992.14992.2.dta	gb|KLL12309.1|	molecular chaperone GroEL [Frankia sp. BMG5.1]
BMG5.1+BD-N 3	F202497.dat	Q20460_SC_3_368	4	368	360.177	2	718.34	718.34	0.144778	0	18.23	0.0150314	276	282	K	APGFGDR	R		3359	Q20460_SC_3.17912.17912.2.dta	gb|KLL12309.1|	molecular chaperone GroEL [Frankia sp. BMG5.1]
BMG5.1+BD-N 3	F202497.dat	Q20460_SC_3_40	22	40	351.201	2	700.387	700.387	1.01087	0	18.31	0.0273006	318	324	R	LAAGVDR	T		2749	Q20460_SC_3.13185.13185.2.dta	ref|WP_052914312.1|	GGDEF domain-containing protein [Frankia sp. BMG5.1]
BMG5.1+BD-N 3	F202497.dat	Q20460_SC_3_41	22	41	351.201	2	700.387	700.387	1.01087	0	16.28	0.0435684	318	324	R	LAAGVDR	T		2739	Q20460_SC_3.13111.13111.2.dta	ref|WP_052914312.1|	GGDEF domain-containing protein [Frankia sp. BMG5.1]
BMG5.1+BD-N 3	F202497.dat	Q20460_SC_3_4127	19	4127	513.256	2	1024.5	1024.5	-0.135676	0	30.04	0.000990832	202	210	R	GLGEFFEAR	G		3744	Q20460_SC_3.22268.22268.2.dta	gb|KLL12788.1|	membrane protein [Frankia sp. BMG5.1]
BMG5.1+BD-N 3	F202497.dat	Q20460_SC_3_4351	10	4351	529.795	2	1057.57	1057.58	-1.83816	0	41.76	0.000166702	94	103	R	LATELGIDAR	F		3671	Q20460_SC_3.21240.21240.2.dta	ref|WP_052914846.1|	hypothetical protein [Frankia sp. BMG5.1]
BMG5.1+BD-N 3	F202497.dat	Q20460_SC_3_496	8	496	365.216	2	728.417	728.418	-1.58151	0	39.66	0.000432574	194	200	R	LAVEAAR	R		2946	Q20460_SC_3.14712.14712.2.dta	gb|KLL10589.1|	lantibiotic dehydratase [Frankia sp. BMG5.1]
BMG5.1+BD-N 3	F202497.dat	Q20460_SC_3_499	8	499	365.217	2	728.418	728.418	0.587575	0	41.22	0.000302037	194	200	R	LAVEAAR	R		2901	Q20460_SC_3.14343.14343.2.dta	gb|KLL10589.1|	lantibiotic dehydratase [Frankia sp. BMG5.1]
BMG5.1+BD-N 3	F202497.dat	Q20460_SC_3_500	8	500	365.217	2	728.418	728.418	0.587575	0	43.25	0.000189261	194	200	R	LAVEAAR	R		2887	Q20460_SC_3.14238.14238.2.dta	gb|KLL10589.1|	lantibiotic dehydratase [Frankia sp. BMG5.1]
BMG5.1+BD-N 3	F202497.dat	Q20460_SC_3_502	8	502	365.217	2	728.419	728.418	0.999426	0	42.95	0.000202796	194	200	R	LAVEAAR	R		2929	Q20460_SC_3.14562.14562.2.dta	gb|KLL10589.1|	lantibiotic dehydratase [Frankia sp. BMG5.1]
BMG5.1+BD-N 3	F202497.dat	Q20460_SC_3_503	8	503	365.217	2	728.419	728.418	1.10925	0	43.09	0.000196363	194	200	R	LAVEAAR	R		2912	Q20460_SC_3.14428.14428.2.dta	gb|KLL10589.1|	lantibiotic dehydratase [Frankia sp. BMG5.1]
BMG5.1+BD-N 3	F202497.dat	Q20460_SC_3_5612	24	5612	393.232	3	1176.68	1176.67	2.14418	1	26.77	0.00210378	169	178	R	EGRVPLHTLR	A		3742	Q20460_SC_3.22252.22252.3.dta	gb|KLL12648.1|	30S ribosomal protein S3 [Frankia sp. BMG5.1]
BMG5.1+BD-N 3	F202497.dat	Q20460_SC_3_5742	3	5742	600.833	2	1199.65	1199.65	0.376776	0	61.84	1.80025e-06	120	131	R	LVSPTSVAVGDR	I		3653	Q20460_SC_3.21010.21010.2.dta	gb|KLL10235.1|	dihydrolipoamide dehydrogenase [Frankia sp. BMG5.1]
BMG5.1+BD-N 3	F202497.dat	Q20460_SC_3_5797	2	5797	604.817	2	1207.62	1207.62	-0.693099	0	66.01	2.50611e-07	67	77	K	TVGDAVSYIQR	A		3648	Q20460_SC_3.20946.20946.2.dta	gb|KLL12911.1|	acyl carrier protein [Frankia sp. BMG5.1]
BMG5.1+BD-N 3	F202497.dat	Q20460_SC_3_715	25	715	371.732	2	741.449	741.45	-0.962978	0	26.62	0.00326656	260	266	R	LLGGQVR	S		3678	Q20460_SC_3.21338.21338.2.dta	gb|KLL11390.1|	NADPH-quinone reductase [Frankia sp. BMG5.1]
BMG5.1+BD-N 3	F202497.dat	Q20460_SC_3_716	25	716	371.732	2	741.449	741.45	-0.39652	0	25.96	0.00380269	260	266	R	LLGGQVR	S		3690	Q20460_SC_3.21496.21496.2.dta	gb|KLL11390.1|	NADPH-quinone reductase [Frankia sp. BMG5.1]
BMG5.1+BD-N 3	F202497.dat	Q20460_SC_3_8232	1	8232	570.988	3	1709.94	1709.94	-0.404107	1	20.84	0.0123621	268	283	K	LLDEGRAGDNVGLLLR	G		3741	Q20460_SC_3.22226.22226.3.dta	gb|KLL12641.1|	elongation factor Tu [Frankia sp. BMG5.1]
BMG5.1+BD-N 3	F202497.dat	Q20460_SC_3_8233	1	8233	855.982	2	1709.95	1709.94	3.68141	1	28.72	0.00208129	268	283	K	LLDEGRAGDNVGLLLR	G		3743	Q20460_SC_3.22255.22255.2.dta	gb|KLL12641.1|	elongation factor Tu [Frankia sp. BMG5.1]
BMG5.1+BD-N 3	F202497.dat	Q20460_SC_3_893	13	893	378.707	2	755.4	755.4	-0.623511	0	19.48	0.011272	135	141	R	GLMPNPK	T		3661	Q20460_SC_3.21108.21108.2.dta	gb|KLL12633.1|	50S ribosomal protein L1 [Frankia sp. BMG5.1]
BMG5.1+BD-N 3	F202497.dat	Q20460_SC_3_894	13	894	378.707	2	755.4	755.4	-0.22637	0	23.66	0.00430527	135	141	R	GLMPNPK	T		3650	Q20460_SC_3.20968.20968.2.dta	gb|KLL12633.1|	50S ribosomal protein L1 [Frankia sp. BMG5.1]
BMG5.1 + RE Alnus 1	F202498.dat	Q20461_SC_4_1096	23	1096	393.727	2	785.439	785.44	-1.07074	0	28.56	0.00515468	3	10	R	VAGEALAR	E		3101	Q20461_SC_4.16222.16222.2.dta	gb|KLL10559.1|	fructose-bisphosphate aldolase [Frankia sp. BMG5.1]
BMG5.1 + RE Alnus 1	F202498.dat	Q20461_SC_4_1098	23	1098	393.727	2	785.439	785.44	-0.994348	0	23.61	0.0161139	3	10	R	VAGEALAR	E		3039	Q20461_SC_4.15797.15797.2.dta	gb|KLL10559.1|	fructose-bisphosphate aldolase [Frankia sp. BMG5.1]
BMG5.1 + RE Alnus 1	F202498.dat	Q20461_SC_4_1099	23	1099	393.727	2	785.439	785.44	-0.917957	0	20.34	0.0342138	3	10	R	VAGEALAR	E		3029	Q20461_SC_4.15723.15723.2.dta	gb|KLL10559.1|	fructose-bisphosphate aldolase [Frankia sp. BMG5.1]
BMG5.1 + RE Alnus 1	F202498.dat	Q20461_SC_4_1104	23	1104	393.727	2	785.439	785.44	-0.816104	0	21.68	0.0251305	3	10	R	VAGEALAR	E		3296	Q20461_SC_4.17685.17685.2.dta	gb|KLL10559.1|	fructose-bisphosphate aldolase [Frankia sp. BMG5.1]
BMG5.1 + RE Alnus 1	F202498.dat	Q20461_SC_4_1105	23	1105	393.727	2	785.439	785.44	-0.816104	0	21.52	0.0260736	3	10	R	VAGEALAR	E		3019	Q20461_SC_4.15649.15649.2.dta	gb|KLL10559.1|	fructose-bisphosphate aldolase [Frankia sp. BMG5.1]
BMG5.1 + RE Alnus 1	F202498.dat	Q20461_SC_4_1107	23	1107	393.727	2	785.439	785.44	-0.816104	0	20.78	0.0309173	3	10	R	VAGEALAR	E		3091	Q20461_SC_4.16150.16150.2.dta	gb|KLL10559.1|	fructose-bisphosphate aldolase [Frankia sp. BMG5.1]
BMG5.1 + RE Alnus 1	F202498.dat	Q20461_SC_4_1109	23	1109	393.727	2	785.439	785.44	-0.816104	0	23.01	0.0185013	3	10	R	VAGEALAR	E		3172	Q20461_SC_4.16707.16707.2.dta	gb|KLL10559.1|	fructose-bisphosphate aldolase [Frankia sp. BMG5.1]
BMG5.1 + RE Alnus 1	F202498.dat	Q20461_SC_4_1110	23	1110	393.727	2	785.439	785.44	-0.739713	0	19.06	0.0459411	3	10	R	VAGEALAR	E		3368	Q20461_SC_4.18375.18375.2.dta	gb|KLL10559.1|	fructose-bisphosphate aldolase [Frankia sp. BMG5.1]
BMG5.1 + RE Alnus 1	F202498.dat	Q20461_SC_4_1114	23	1114	393.727	2	785.439	785.44	-0.739713	0	21.15	0.0283924	3	10	R	VAGEALAR	E		3306	Q20461_SC_4.17775.17775.2.dta	gb|KLL10559.1|	fructose-bisphosphate aldolase [Frankia sp. BMG5.1]
BMG5.1 + RE Alnus 1	F202498.dat	Q20461_SC_4_1116	23	1116	393.727	2	785.439	785.44	-0.663323	0	28.72	0.00496823	3	10	R	VAGEALAR	E		3152	Q20461_SC_4.16567.16567.2.dta	gb|KLL10559.1|	fructose-bisphosphate aldolase [Frankia sp. BMG5.1]
BMG5.1 + RE Alnus 1	F202498.dat	Q20461_SC_4_1117	23	1117	393.727	2	785.439	785.44	-0.663323	0	19.52	0.0413239	3	10	R	VAGEALAR	E		3193	Q20461_SC_4.16853.16853.2.dta	gb|KLL10559.1|	fructose-bisphosphate aldolase [Frankia sp. BMG5.1]
BMG5.1 + RE Alnus 1	F202498.dat	Q20461_SC_4_1118	23	1118	393.727	2	785.439	785.44	-0.663323	0	20.1	0.0361578	3	10	R	VAGEALAR	E		3213	Q20461_SC_4.17010.17010.2.dta	gb|KLL10559.1|	fructose-bisphosphate aldolase [Frankia sp. BMG5.1]
BMG5.1 + RE Alnus 1	F202498.dat	Q20461_SC_4_1121	23	1121	393.727	2	785.439	785.44	-0.586933	0	25.17	0.0112513	3	10	R	VAGEALAR	E		3255	Q20461_SC_4.17342.17342.2.dta	gb|KLL10559.1|	fructose-bisphosphate aldolase [Frankia sp. BMG5.1]
BMG5.1 + RE Alnus 1	F202498.dat	Q20461_SC_4_1122	23	1122	393.727	2	785.439	785.44	-0.510542	0	26.04	0.00920877	3	10	R	VAGEALAR	E		3162	Q20461_SC_4.16637.16637.2.dta	gb|KLL10559.1|	fructose-bisphosphate aldolase [Frankia sp. BMG5.1]
BMG5.1 + RE Alnus 1	F202498.dat	Q20461_SC_4_1123	23	1123	393.727	2	785.439	785.44	-0.510542	0	24.93	0.0118905	3	10	R	VAGEALAR	E		3286	Q20461_SC_4.17596.17596.2.dta	gb|KLL10559.1|	fructose-bisphosphate aldolase [Frankia sp. BMG5.1]
BMG5.1 + RE Alnus 1	F202498.dat	Q20461_SC_4_1126	23	1126	393.727	2	785.439	785.44	-0.510542	0	25.67	0.0100277	3	10	R	VAGEALAR	E		3111	Q20461_SC_4.16292.16292.2.dta	gb|KLL10559.1|	fructose-bisphosphate aldolase [Frankia sp. BMG5.1]
BMG5.1 + RE Alnus 1	F202498.dat	Q20461_SC_4_1127	23	1127	393.727	2	785.439	785.44	-0.510542	0	19.29	0.0435714	3	10	R	VAGEALAR	E		3265	Q20461_SC_4.17425.17425.2.dta	gb|KLL10559.1|	fructose-bisphosphate aldolase [Frankia sp. BMG5.1]
BMG5.1 + RE Alnus 1	F202498.dat	Q20461_SC_4_1129	23	1129	393.727	2	785.439	785.44	-0.510542	0	22.85	0.0191956	3	10	R	VAGEALAR	E		3050	Q20461_SC_4.15868.15868.2.dta	gb|KLL10559.1|	fructose-bisphosphate aldolase [Frankia sp. BMG5.1]
BMG5.1 + RE Alnus 1	F202498.dat	Q20461_SC_4_1131	23	1131	393.727	2	785.439	785.44	-0.434152	0	19.95	0.0374284	3	10	R	VAGEALAR	E		3348	Q20461_SC_4.18168.18168.2.dta	gb|KLL10559.1|	fructose-bisphosphate aldolase [Frankia sp. BMG5.1]
BMG5.1 + RE Alnus 1	F202498.dat	Q20461_SC_4_1132	23	1132	393.727	2	785.439	785.44	-0.357761	0	28.41	0.00533583	3	10	R	VAGEALAR	E		3275	Q20461_SC_4.17511.17511.2.dta	gb|KLL10559.1|	fructose-bisphosphate aldolase [Frankia sp. BMG5.1]
BMG5.1 + RE Alnus 1	F202498.dat	Q20461_SC_4_1133	23	1133	393.727	2	785.439	785.44	-0.281371	0	20.04	0.0366608	3	10	R	VAGEALAR	E		3060	Q20461_SC_4.15936.15936.2.dta	gb|KLL10559.1|	fructose-bisphosphate aldolase [Frankia sp. BMG5.1]
BMG5.1 + RE Alnus 1	F202498.dat	Q20461_SC_4_1135	23	1135	393.727	2	785.439	785.44	-0.204981	0	23.83	0.015318	3	10	R	VAGEALAR	E		3316	Q20461_SC_4.17869.17869.2.dta	gb|KLL10559.1|	fructose-bisphosphate aldolase [Frankia sp. BMG5.1]
BMG5.1 + RE Alnus 1	F202498.dat	Q20461_SC_4_1233	13	1233	400.255	2	798.495	798.496	-1.09581	0	27.31	0.00306538	176	182	K	GIIDLIR	M		3745	Q20461_SC_4.22613.22613.2.dta	gb|KLL12640.1|	elongation factor G [Frankia sp. BMG5.1]
BMG5.1 + RE Alnus 1	F202498.dat	Q20461_SC_4_1234	26	1234	400.255	2	798.496	798.496	-0.599878	0	24.98	0.00524184	135	141	R	LLGNLLR	R	Deamidated (NQ) [4]	3722	Q20461_SC_4.22330.22330.2.dta	ref|WP_052914783.1|	hypothetical protein [Frankia sp. BMG5.1]
BMG5.1 + RE Alnus 1	F202498.dat	Q20461_SC_4_1235	26	1235	400.255	2	798.496	798.496	-0.0738889	0	28.14	0.00253212	135	141	R	LLGNLLR	R	Deamidated (NQ) [4]	3733	Q20461_SC_4.22470.22470.2.dta	ref|WP_052914783.1|	hypothetical protein [Frankia sp. BMG5.1]
BMG5.1 + RE Alnus 1	F202498.dat	Q20461_SC_4_1280	6	1280	401.245	2	800.476	800.476	0.652112	0	45.99	4.90947e-05	83	89	R	IALTDLR	E		3712	Q20461_SC_4.22201.22201.2.dta	gb|KLL11531.1|	aminopeptidase N [Frankia sp. BMG5.1]
BMG5.1 + RE Alnus 1	F202498.dat	Q20461_SC_4_1291	18	1291	401.755	2	801.496	801.496	-0.572679	0	35.37	0.000290402	83	90	R	ALTSLGLK	E		3703	Q20461_SC_4.22082.22082.2.dta	gb|KLL12635.1|	50S ribosomal protein L7 [Frankia sp. BMG5.1]
BMG5.1 + RE Alnus 1	F202498.dat	Q20461_SC_4_1366	22	1366	404.203	2	806.392	806.392	-0.384428	0	25.9	0.00514079	174	180	R	LAGEFDR	V		3446	Q20461_SC_4.19167.19167.2.dta	gb|KLL12312.1|	glycosyl transferase [Frankia sp. BMG5.1]
BMG5.1 + RE Alnus 1	F202498.dat	Q20461_SC_4_1367	22	1367	404.203	2	806.392	806.392	-0.310023	0	25.73	0.00534601	174	180	R	LAGEFDR	V		3467	Q20461_SC_4.19370.19370.2.dta	gb|KLL12312.1|	glycosyl transferase [Frankia sp. BMG5.1]
BMG5.1 + RE Alnus 1	F202498.dat	Q20461_SC_4_1368	22	1368	404.203	2	806.392	806.392	-0.310023	0	29.64	0.00217285	174	180	R	LAGEFDR	V		3457	Q20461_SC_4.19268.19268.2.dta	gb|KLL12312.1|	glycosyl transferase [Frankia sp. BMG5.1]
BMG5.1 + RE Alnus 1	F202498.dat	Q20461_SC_4_1369	22	1369	404.203	2	806.392	806.392	-0.310023	0	27.19	0.00381971	174	180	R	LAGEFDR	V		3436	Q20461_SC_4.19063.19063.2.dta	gb|KLL12312.1|	glycosyl transferase [Frankia sp. BMG5.1]
BMG5.1 + RE Alnus 1	F202498.dat	Q20461_SC_4_1370	22	1370	404.203	2	806.392	806.392	-0.310023	0	27.04	0.00395394	174	180	R	LAGEFDR	V		3426	Q20461_SC_4.18957.18957.2.dta	gb|KLL12312.1|	glycosyl transferase [Frankia sp. BMG5.1]
BMG5.1 + RE Alnus 1	F202498.dat	Q20461_SC_4_1371	22	1371	404.203	2	806.392	806.392	0.0620046	0	21.86	0.0130326	174	180	R	LAGEFDR	V		3477	Q20461_SC_4.19479.19479.2.dta	gb|KLL12312.1|	glycosyl transferase [Frankia sp. BMG5.1]
BMG5.1 + RE Alnus 1	F202498.dat	Q20461_SC_4_1372	22	1372	404.203	2	806.392	806.392	0.13641	0	27.33	0.00369854	174	180	R	LAGEFDR	V		3488	Q20461_SC_4.19586.19586.2.dta	gb|KLL12312.1|	glycosyl transferase [Frankia sp. BMG5.1]
BMG5.1 + RE Alnus 1	F202498.dat	Q20461_SC_4_1373	22	1373	404.204	2	806.393	806.392	0.508437	0	19.44	0.0227525	174	180	R	LAGEFDR	V		3530	Q20461_SC_4.20027.20027.2.dta	gb|KLL12312.1|	glycosyl transferase [Frankia sp. BMG5.1]
BMG5.1 + RE Alnus 1	F202498.dat	Q20461_SC_4_1374	22	1374	404.204	2	806.393	806.392	0.731654	0	25.68	0.00540792	174	180	R	LAGEFDR	V		3498	Q20461_SC_4.19695.19695.2.dta	gb|KLL12312.1|	glycosyl transferase [Frankia sp. BMG5.1]
BMG5.1 + RE Alnus 1	F202498.dat	Q20461_SC_4_1375	22	1375	404.204	2	806.393	806.392	1.12848	0	20.74	0.0172884	174	180	R	LAGEFDR	V		3508	Q20461_SC_4.19801.19801.2.dta	gb|KLL12312.1|	glycosyl transferase [Frankia sp. BMG5.1]
BMG5.1 + RE Alnus 1	F202498.dat	Q20461_SC_4_1376	22	1376	404.204	2	806.394	806.392	2.09575	0	25.36	0.00596697	174	180	R	LAGEFDR	V		3519	Q20461_SC_4.19916.19916.2.dta	gb|KLL12312.1|	glycosyl transferase [Frankia sp. BMG5.1]
BMG5.1 + RE Alnus 1	F202498.dat	Q20461_SC_4_1564	29	1564	408.235	2	814.455	814.455	0.0233285	0	26.66	0.00906253	169	175	R	QLIIGDR	Q	Deamidated (NQ) [1]	3688	Q20461_SC_4.21866.21866.2.dta	gb|KLL12727.1|	ATP synthase F0F1 subunit alpha [Frankia sp. BMG5.1]
BMG5.1 + RE Alnus 1	F202498.dat	Q20461_SC_4_1608	5	1608	408.714	2	815.414	815.414	0.461116	0	21.61	0.0131146	454	460	K	NEVDAIR	L		2955	Q20461_SC_4.15167.15167.2.dta	gb|KLL10002.1|	glutamine synthetase [Frankia sp. BMG5.1]
BMG5.1 + RE Alnus 1	F202498.dat	Q20461_SC_4_1612	19	1612	408.732	2	815.449	815.45	-1.89466	1	33.62	0.00130353	291	297	R	RQALEAK	A	Deamidated (NQ) [2]	3671	Q20461_SC_4.21615.21615.2.dta	gb|KLL11626.1|	hypothetical protein FrCorBMG51_11070 [Frankia sp. BMG5.1]
BMG5.1 + RE Alnus 1	F202498.dat	Q20461_SC_4_1753	11	1753	412.227	2	822.439	822.439	0.437723	0	46.86	2.06063e-05	82	88	R	IPGSFFR	R		3737	Q20461_SC_4.22514.22514.2.dta	gb|KLL12876.1|	polynucleotide phosphorylase [Frankia sp. BMG5.1]
BMG5.1 + RE Alnus 1	F202498.dat	Q20461_SC_4_1797	24	1797	414.27	2	826.526	826.528	-1.70109	0	28.54	0.00188944	370	378	K	LAGGVAVIK	V		3661	Q20461_SC_4.21477.21477.2.dta	gb|KLL12309.1|	molecular chaperone GroEL [Frankia sp. BMG5.1]
BMG5.1 + RE Alnus 1	F202498.dat	Q20461_SC_4_1816	31	1816	415.227	2	828.439	828.438	0.937909	0	25.46	0.00284446	67	73	R	SFTFVTK	T		3702	Q20461_SC_4.22063.22063.2.dta	gb|KLL12632.1|	50S ribosomal protein L11 [Frankia sp. BMG5.1]
BMG5.1 + RE Alnus 1	F202498.dat	Q20461_SC_4_1923	4	1923	415.74	2	829.465	829.466	-0.959654	1	34.03	0.00130471	267	273	R	KLLDEGR	A		3678	Q20461_SC_4.21718.21718.2.dta	gb|KLL12641.1|	elongation factor Tu [Frankia sp. BMG5.1]
BMG5.1 + RE Alnus 1	F202498.dat	Q20461_SC_4_1962	15	1962	418.261	2	834.507	834.508	-0.407426	0	37.42	0.000181134	172	178	R	VPLHTLR	A		3680	Q20461_SC_4.21746.21746.2.dta	gb|KLL12648.1|	30S ribosomal protein S3 [Frankia sp. BMG5.1]
BMG5.1 + RE Alnus 1	F202498.dat	Q20461_SC_4_2142	21	2142	426.216	2	850.417	850.418	-2.12131	0	26.29	0.00234963	52	58	R	YALDVDR	L		2679	Q20461_SC_4.13237.13237.2.dta	ref|WP_047223392.1|	hypothetical protein [Frankia sp. BMG5.1]
BMG5.1 + RE Alnus 1	F202498.dat	Q20461_SC_4_2143	20	2143	426.216	2	850.417	850.418	-1.62743	0	26.27	0.00236048	164	170	R	YQGEVVR	R	Deamidated (NQ) [2]	2712	Q20461_SC_4.13477.13477.2.dta	gb|KLL12656.1|	50S ribosomal protein L6 [Frankia sp. BMG5.1]
BMG5.1 + RE Alnus 1	F202498.dat	Q20461_SC_4_2145	20	2145	426.216	2	850.417	850.418	-1.48633	0	25.63	0.00273527	164	170	R	YQGEVVR	R	Deamidated (NQ) [2]	2981	Q20461_SC_4.15368.15368.2.dta	gb|KLL12656.1|	50S ribosomal protein L6 [Frankia sp. BMG5.1]
BMG5.1 + RE Alnus 1	F202498.dat	Q20461_SC_4_2146	21	2146	426.216	2	850.417	850.418	-1.48633	0	15.73	0.0267301	52	58	R	YALDVDR	L		2859	Q20461_SC_4.14471.14471.2.dta	ref|WP_047223392.1|	hypothetical protein [Frankia sp. BMG5.1]
BMG5.1 + RE Alnus 1	F202498.dat	Q20461_SC_4_2147	20	2147	426.216	2	850.417	850.418	-1.48633	0	32.65	0.00054325	164	170	R	YQGEVVR	R	Deamidated (NQ) [2]	2804	Q20461_SC_4.14102.14102.2.dta	gb|KLL12656.1|	50S ribosomal protein L6 [Frankia sp. BMG5.1]
BMG5.1 + RE Alnus 1	F202498.dat	Q20461_SC_4_2148	21	2148	426.216	2	850.417	850.418	-1.41577	0	14.48	0.0356451	52	58	R	YALDVDR	L		2838	Q20461_SC_4.14333.14333.2.dta	ref|WP_047223392.1|	hypothetical protein [Frankia sp. BMG5.1]
BMG5.1 + RE Alnus 1	F202498.dat	Q20461_SC_4_2149	20	2149	426.216	2	850.417	850.418	-1.34522	0	22.75	0.00530884	164	170	R	YQGEVVR	R	Deamidated (NQ) [2]	2668	Q20461_SC_4.13159.13159.2.dta	gb|KLL12656.1|	50S ribosomal protein L6 [Frankia sp. BMG5.1]
BMG5.1 + RE Alnus 1	F202498.dat	Q20461_SC_4_2151	21	2151	426.216	2	850.417	850.418	-1.20411	0	17.74	0.0168267	52	58	R	YALDVDR	L		3012	Q20461_SC_4.15594.15594.2.dta	ref|WP_047223392.1|	hypothetical protein [Frankia sp. BMG5.1]
BMG5.1 + RE Alnus 1	F202498.dat	Q20461_SC_4_2152	21	2152	426.216	2	850.418	850.418	-1.13356	0	22.62	0.00547016	52	58	R	YALDVDR	L		2869	Q20461_SC_4.14546.14546.2.dta	ref|WP_047223392.1|	hypothetical protein [Frankia sp. BMG5.1]
BMG5.1 + RE Alnus 1	F202498.dat	Q20461_SC_4_2153	21	2153	426.216	2	850.418	850.418	-1.06301	0	24.18	0.00381944	52	58	R	YALDVDR	L		2920	Q20461_SC_4.14908.14908.2.dta	ref|WP_047223392.1|	hypothetical protein [Frankia sp. BMG5.1]
BMG5.1 + RE Alnus 1	F202498.dat	Q20461_SC_4_2154	20	2154	426.216	2	850.418	850.418	-1.06301	0	29.84	0.00103753	164	170	R	YQGEVVR	R	Deamidated (NQ) [2]	2880	Q20461_SC_4.14621.14621.2.dta	gb|KLL12656.1|	50S ribosomal protein L6 [Frankia sp. BMG5.1]
BMG5.1 + RE Alnus 1	F202498.dat	Q20461_SC_4_2155	21	2155	426.216	2	850.418	850.418	-0.992453	0	20.57	0.00920851	52	58	R	YALDVDR	L		2992	Q20461_SC_4.15444.15444.2.dta	ref|WP_047223392.1|	hypothetical protein [Frankia sp. BMG5.1]
BMG5.1 + RE Alnus 1	F202498.dat	Q20461_SC_4_2156	21	2156	426.216	2	850.418	850.418	-0.992453	0	26.57	0.00231307	52	58	R	YALDVDR	L		2961	Q20461_SC_4.15209.15209.2.dta	ref|WP_047223392.1|	hypothetical protein [Frankia sp. BMG5.1]
BMG5.1 + RE Alnus 1	F202498.dat	Q20461_SC_4_2157	20	2157	426.216	2	850.418	850.418	-0.992453	0	33.11	0.000513085	164	170	R	YQGEVVR	R	Deamidated (NQ) [2]	2783	Q20461_SC_4.13959.13959.2.dta	gb|KLL12656.1|	50S ribosomal protein L6 [Frankia sp. BMG5.1]
BMG5.1 + RE Alnus 1	F202498.dat	Q20461_SC_4_2158	20	2158	426.216	2	850.418	850.418	-0.898381	0	18.14	0.0161135	164	170	R	YQGEVVR	R	Deamidated (NQ) [2]	2848	Q20461_SC_4.14401.14401.2.dta	gb|KLL12656.1|	50S ribosomal protein L6 [Frankia sp. BMG5.1]
BMG5.1 + RE Alnus 1	F202498.dat	Q20461_SC_4_2159	20	2159	426.216	2	850.418	850.418	-0.827828	0	25.11	0.00323735	164	170	R	YQGEVVR	R	Deamidated (NQ) [2]	2794	Q20461_SC_4.14030.14030.2.dta	gb|KLL12656.1|	50S ribosomal protein L6 [Frankia sp. BMG5.1]
BMG5.1 + RE Alnus 1	F202498.dat	Q20461_SC_4_2160	20	2160	426.216	2	850.418	850.418	-0.827828	0	25.3	0.00309877	164	170	R	YQGEVVR	R	Deamidated (NQ) [2]	2689	Q20461_SC_4.13312.13312.2.dta	gb|KLL12656.1|	50S ribosomal protein L6 [Frankia sp. BMG5.1]
BMG5.1 + RE Alnus 1	F202498.dat	Q20461_SC_4_2161	21	2161	426.216	2	850.418	850.418	-0.757274	0	15.21	0.0316366	52	58	R	YALDVDR	L		3043	Q20461_SC_4.15813.15813.2.dta	ref|WP_047223392.1|	hypothetical protein [Frankia sp. BMG5.1]
BMG5.1 + RE Alnus 1	F202498.dat	Q20461_SC_4_2162	21	2162	426.216	2	850.418	850.418	-0.616167	0	16.94	0.0212417	52	58	R	YALDVDR	L		2951	Q20461_SC_4.15129.15129.2.dta	ref|WP_047223392.1|	hypothetical protein [Frankia sp. BMG5.1]
BMG5.1 + RE Alnus 1	F202498.dat	Q20461_SC_4_2163	21	2163	426.216	2	850.418	850.418	-0.47506	0	30.17	0.00100969	52	58	R	YALDVDR	L		2900	Q20461_SC_4.14767.14767.2.dta	ref|WP_047223392.1|	hypothetical protein [Frankia sp. BMG5.1]
BMG5.1 + RE Alnus 1	F202498.dat	Q20461_SC_4_2165	20	2165	426.216	2	850.418	850.418	-0.47506	0	20.62	0.0091031	164	170	R	YQGEVVR	R	Deamidated (NQ) [2]	2910	Q20461_SC_4.14837.14837.2.dta	gb|KLL12656.1|	50S ribosomal protein L6 [Frankia sp. BMG5.1]
BMG5.1 + RE Alnus 1	F202498.dat	Q20461_SC_4_2166	20	2166	426.216	2	850.418	850.418	-0.404507	0	33.04	0.000521422	164	170	R	YQGEVVR	R	Deamidated (NQ) [2]	2773	Q20461_SC_4.13893.13893.2.dta	gb|KLL12656.1|	50S ribosomal protein L6 [Frankia sp. BMG5.1]
BMG5.1 + RE Alnus 1	F202498.dat	Q20461_SC_4_2167	20	2167	426.216	2	850.418	850.418	-0.404507	0	26.09	0.00258339	164	170	R	YQGEVVR	R	Deamidated (NQ) [2]	2930	Q20461_SC_4.14981.14981.2.dta	gb|KLL12656.1|	50S ribosomal protein L6 [Frankia sp. BMG5.1]
BMG5.1 + RE Alnus 1	F202498.dat	Q20461_SC_4_2168	21	2168	426.216	2	850.418	850.418	-0.333953	0	16.86	0.0216366	52	58	R	YALDVDR	L		2890	Q20461_SC_4.14695.14695.2.dta	ref|WP_047223392.1|	hypothetical protein [Frankia sp. BMG5.1]
BMG5.1 + RE Alnus 1	F202498.dat	Q20461_SC_4_2169	20	2169	426.217	2	850.419	850.418	0.230475	0	27.32	0.00194621	164	170	R	YQGEVVR	R	Deamidated (NQ) [2]	2722	Q20461_SC_4.13549.13549.2.dta	gb|KLL12656.1|	50S ribosomal protein L6 [Frankia sp. BMG5.1]
BMG5.1 + RE Alnus 1	F202498.dat	Q20461_SC_4_2170	20	2170	426.217	2	850.419	850.418	0.677314	0	28.23	0.0015783	164	170	R	YQGEVVR	R	Deamidated (NQ) [2]	2742	Q20461_SC_4.13690.13690.2.dta	gb|KLL12656.1|	50S ribosomal protein L6 [Frankia sp. BMG5.1]
BMG5.1 + RE Alnus 1	F202498.dat	Q20461_SC_4_2171	20	2171	426.217	2	850.419	850.418	0.747867	0	30.64	0.000906127	164	170	R	YQGEVVR	R	Deamidated (NQ) [2]	2753	Q20461_SC_4.13759.13759.2.dta	gb|KLL12656.1|	50S ribosomal protein L6 [Frankia sp. BMG5.1]
BMG5.1 + RE Alnus 1	F202498.dat	Q20461_SC_4_2172	20	2172	426.217	2	850.419	850.418	0.818421	0	30.13	0.00101904	164	170	R	YQGEVVR	R	Deamidated (NQ) [2]	2732	Q20461_SC_4.13619.13619.2.dta	gb|KLL12656.1|	50S ribosomal protein L6 [Frankia sp. BMG5.1]
BMG5.1 + RE Alnus 1	F202498.dat	Q20461_SC_4_2173	21	2173	426.217	2	850.419	850.418	0.959528	0	20.76	0.00881433	52	58	R	YALDVDR	L		2763	Q20461_SC_4.13825.13825.2.dta	ref|WP_047223392.1|	hypothetical protein [Frankia sp. BMG5.1]
BMG5.1 + RE Alnus 1	F202498.dat	Q20461_SC_4_2343	8	2343	439.74	2	877.466	877.466	-0.172086	0	54.06	8.44187e-06	100	106	R	LDNVVYR	A		3428	Q20461_SC_4.18982.18982.2.dta	gb|KLL12667.1|	30S ribosomal protein S4 [Frankia sp. BMG5.1]
BMG5.1 + RE Alnus 1	F202498.dat	Q20461_SC_4_2344	8	2344	439.74	2	877.466	877.466	-0.172086	0	35.9	0.000552635	100	106	R	LDNVVYR	A		3449	Q20461_SC_4.19193.19193.2.dta	gb|KLL12667.1|	30S ribosomal protein S4 [Frankia sp. BMG5.1]
BMG5.1 + RE Alnus 1	F202498.dat	Q20461_SC_4_2346	8	2346	439.74	2	877.466	877.466	-0.035329	0	45.11	6.62885e-05	100	106	R	LDNVVYR	A		3439	Q20461_SC_4.19089.19089.2.dta	gb|KLL12667.1|	30S ribosomal protein S4 [Frankia sp. BMG5.1]
BMG5.1 + RE Alnus 1	F202498.dat	Q20461_SC_4_2347	8	2347	439.74	2	877.466	877.466	-0.035329	0	48.78	2.84733e-05	100	106	R	LDNVVYR	A		3396	Q20461_SC_4.18651.18651.2.dta	gb|KLL12667.1|	30S ribosomal protein S4 [Frankia sp. BMG5.1]
BMG5.1 + RE Alnus 1	F202498.dat	Q20461_SC_4_2348	8	2348	439.74	2	877.466	877.466	0.0330497	0	54.1	8.36447e-06	100	106	R	LDNVVYR	A		3375	Q20461_SC_4.18444.18444.2.dta	gb|KLL12667.1|	30S ribosomal protein S4 [Frankia sp. BMG5.1]
BMG5.1 + RE Alnus 1	F202498.dat	Q20461_SC_4_2349	8	2349	439.74	2	877.466	877.466	0.0330497	0	53.92	8.71843e-06	100	106	R	LDNVVYR	A		3365	Q20461_SC_4.18338.18338.2.dta	gb|KLL12667.1|	30S ribosomal protein S4 [Frankia sp. BMG5.1]
BMG5.1 + RE Alnus 1	F202498.dat	Q20461_SC_4_2350	8	2350	439.74	2	877.466	877.466	0.101428	0	55.49	6.07349e-06	100	106	R	LDNVVYR	A		3406	Q20461_SC_4.18756.18756.2.dta	gb|KLL12667.1|	30S ribosomal protein S4 [Frankia sp. BMG5.1]
BMG5.1 + RE Alnus 1	F202498.dat	Q20461_SC_4_2351	8	2351	439.74	2	877.466	877.466	0.169807	0	54.15	8.26872e-06	100	106	R	LDNVVYR	A		3386	Q20461_SC_4.18547.18547.2.dta	gb|KLL12667.1|	30S ribosomal protein S4 [Frankia sp. BMG5.1]
BMG5.1 + RE Alnus 1	F202498.dat	Q20461_SC_4_2352	8	2352	439.74	2	877.466	877.466	0.238186	0	56.32	5.01693e-06	100	106	R	LDNVVYR	A		3417	Q20461_SC_4.18870.18870.2.dta	gb|KLL12667.1|	30S ribosomal protein S4 [Frankia sp. BMG5.1]
BMG5.1 + RE Alnus 1	F202498.dat	Q20461_SC_4_2353	8	2353	439.74	2	877.466	877.466	0.329358	0	47.22	4.07792e-05	100	106	R	LDNVVYR	A		3344	Q20461_SC_4.18135.18135.2.dta	gb|KLL12667.1|	30S ribosomal protein S4 [Frankia sp. BMG5.1]
BMG5.1 + RE Alnus 1	F202498.dat	Q20461_SC_4_2354	8	2354	439.74	2	877.466	877.466	0.397736	0	54.6	7.45484e-06	100	106	R	LDNVVYR	A		3354	Q20461_SC_4.18237.18237.2.dta	gb|KLL12667.1|	30S ribosomal protein S4 [Frankia sp. BMG5.1]
BMG5.1 + RE Alnus 1	F202498.dat	Q20461_SC_4_2355	8	2355	439.74	2	877.466	877.466	0.602873	0	28.62	0.00295419	100	106	R	LDNVVYR	A		3324	Q20461_SC_4.17940.17940.2.dta	gb|KLL12667.1|	30S ribosomal protein S4 [Frankia sp. BMG5.1]
BMG5.1 + RE Alnus 1	F202498.dat	Q20461_SC_4_2356	8	2356	439.741	2	877.467	877.466	0.944766	0	45.12	6.61361e-05	100	106	R	LDNVVYR	A		3334	Q20461_SC_4.18036.18036.2.dta	gb|KLL12667.1|	30S ribosomal protein S4 [Frankia sp. BMG5.1]
BMG5.1 + RE Alnus 1	F202498.dat	Q20461_SC_4_2424	9	2424	445.74	2	889.465	889.466	-0.372133	0	49.98	2.71246e-05	71	78	K	LGEFAPTR	T		3641	Q20461_SC_4.21228.21228.2.dta	gb|KLL12647.1|	30S ribosomal protein S19 [Frankia sp. BMG5.1]
BMG5.1 + RE Alnus 1	F202498.dat	Q20461_SC_4_2425	9	2425	445.74	2	889.466	889.466	0.234973	0	36.66	0.000582591	71	78	K	LGEFAPTR	T		3630	Q20461_SC_4.21101.21101.2.dta	gb|KLL12647.1|	30S ribosomal protein S19 [Frankia sp. BMG5.1]
BMG5.1 + RE Alnus 1	F202498.dat	Q20461_SC_4_2496	2	2496	450.774	2	899.533	899.533	0.452457	0	34.18	0.000744791	95	102	R	DVLAIIEK	-		3766	Q20461_SC_4.22855.22855.2.dta	gb|KLL12681.1|	molecular chaperone GroES [Frankia sp. BMG5.1]
BMG5.1 + RE Alnus 1	F202498.dat	Q20461_SC_4_2504	27	2504	451.258	2	900.502	900.503	-1.39478	0	16.11	0.0502058	121	128	R	GIVQVETR	G		3180	Q20461_SC_4.16759.16759.2.dta	gb|KLL13021.1|	dehydratase [Frankia sp. BMG5.1]
BMG5.1 + RE Alnus 1	F202498.dat	Q20461_SC_4_2506	27	2506	451.258	2	900.502	900.503	-1.32815	0	22.34	0.0119606	121	128	R	GIVQVETR	G		3169	Q20461_SC_4.16684.16684.2.dta	gb|KLL13021.1|	dehydratase [Frankia sp. BMG5.1]
BMG5.1 + RE Alnus 1	F202498.dat	Q20461_SC_4_2507	27	2507	451.258	2	900.502	900.503	-1.32815	0	21.75	0.0137011	121	128	R	GIVQVETR	G		3148	Q20461_SC_4.16540.16540.2.dta	gb|KLL13021.1|	dehydratase [Frankia sp. BMG5.1]
BMG5.1 + RE Alnus 1	F202498.dat	Q20461_SC_4_2508	27	2508	451.258	2	900.502	900.503	-1.32815	0	21.89	0.0132664	121	128	R	GIVQVETR	G		3026	Q20461_SC_4.15695.15695.2.dta	gb|KLL13021.1|	dehydratase [Frankia sp. BMG5.1]
BMG5.1 + RE Alnus 1	F202498.dat	Q20461_SC_4_2509	27	2509	451.258	2	900.502	900.503	-1.32815	0	23.38	0.00941356	121	128	R	GIVQVETR	G		3067	Q20461_SC_4.15981.15981.2.dta	gb|KLL13021.1|	dehydratase [Frankia sp. BMG5.1]
BMG5.1 + RE Alnus 1	F202498.dat	Q20461_SC_4_2517	27	2517	451.258	2	900.502	900.503	-0.995	0	20.48	0.018355	121	128	R	GIVQVETR	G		3159	Q20461_SC_4.16614.16614.2.dta	gb|KLL13021.1|	dehydratase [Frankia sp. BMG5.1]
BMG5.1 + RE Alnus 1	F202498.dat	Q20461_SC_4_2518	27	2518	451.258	2	900.502	900.503	-0.995	0	21.47	0.0146135	121	128	R	GIVQVETR	G		3005	Q20461_SC_4.15545.15545.2.dta	gb|KLL13021.1|	dehydratase [Frankia sp. BMG5.1]
BMG5.1 + RE Alnus 1	F202498.dat	Q20461_SC_4_2519	27	2519	451.258	2	900.502	900.503	-0.995	0	20.01	0.0204529	121	128	R	GIVQVETR	G		3087	Q20461_SC_4.16123.16123.2.dta	gb|KLL13021.1|	dehydratase [Frankia sp. BMG5.1]
BMG5.1 + RE Alnus 1	F202498.dat	Q20461_SC_4_2521	27	2521	451.258	2	900.502	900.503	-0.861741	0	20.33	0.019	121	128	R	GIVQVETR	G		3046	Q20461_SC_4.15838.15838.2.dta	gb|KLL13021.1|	dehydratase [Frankia sp. BMG5.1]
BMG5.1 + RE Alnus 1	F202498.dat	Q20461_SC_4_2523	27	2523	451.258	2	900.502	900.503	-0.728482	0	27.41	0.00372181	121	128	R	GIVQVETR	G		3128	Q20461_SC_4.16401.16401.2.dta	gb|KLL13021.1|	dehydratase [Frankia sp. BMG5.1]
BMG5.1 + RE Alnus 1	F202498.dat	Q20461_SC_4_2524	27	2524	451.258	2	900.502	900.503	-0.661852	0	16.37	0.0472883	121	128	R	GIVQVETR	G		3107	Q20461_SC_4.16266.16266.2.dta	gb|KLL13021.1|	dehydratase [Frankia sp. BMG5.1]
BMG5.1 + RE Alnus 1	F202498.dat	Q20461_SC_4_2526	27	2526	451.258	2	900.502	900.503	-0.661852	0	21.75	0.0137011	121	128	R	GIVQVETR	G		2943	Q20461_SC_4.15076.15076.2.dta	gb|KLL13021.1|	dehydratase [Frankia sp. BMG5.1]
BMG5.1 + RE Alnus 1	F202498.dat	Q20461_SC_4_2527	27	2527	451.258	2	900.502	900.503	-0.595223	0	26.7	0.00438282	121	128	R	GIVQVETR	G		3015	Q20461_SC_4.15620.15620.2.dta	gb|KLL13021.1|	dehydratase [Frankia sp. BMG5.1]
BMG5.1 + RE Alnus 1	F202498.dat	Q20461_SC_4_2528	27	2528	451.258	2	900.502	900.503	-0.595223	0	19.55	0.0227381	121	128	R	GIVQVETR	G		2913	Q20461_SC_4.14857.14857.2.dta	gb|KLL13021.1|	dehydratase [Frankia sp. BMG5.1]
BMG5.1 + RE Alnus 1	F202498.dat	Q20461_SC_4_2529	27	2529	451.258	2	900.502	900.503	-0.595223	0	21.89	0.0132664	121	128	R	GIVQVETR	G		2923	Q20461_SC_4.14930.14930.2.dta	gb|KLL13021.1|	dehydratase [Frankia sp. BMG5.1]
BMG5.1 + RE Alnus 1	F202498.dat	Q20461_SC_4_2532	27	2532	451.258	2	900.502	900.503	-0.528594	0	21.95	0.0130844	121	128	R	GIVQVETR	G		3200	Q20461_SC_4.16904.16904.2.dta	gb|KLL13021.1|	dehydratase [Frankia sp. BMG5.1]
BMG5.1 + RE Alnus 1	F202498.dat	Q20461_SC_4_2533	27	2533	451.258	2	900.502	900.503	-0.528594	0	21.97	0.0130243	121	128	R	GIVQVETR	G		3118	Q20461_SC_4.16332.16332.2.dta	gb|KLL13021.1|	dehydratase [Frankia sp. BMG5.1]
BMG5.1 + RE Alnus 1	F202498.dat	Q20461_SC_4_2534	27	2534	451.258	2	900.502	900.503	-0.528594	0	16.54	0.045473	121	128	R	GIVQVETR	G		2995	Q20461_SC_4.15470.15470.2.dta	gb|KLL13021.1|	dehydratase [Frankia sp. BMG5.1]
BMG5.1 + RE Alnus 1	F202498.dat	Q20461_SC_4_2535	27	2535	451.258	2	900.502	900.503	-0.528594	0	21.52	0.0144462	121	128	R	GIVQVETR	G		2954	Q20461_SC_4.15152.15152.2.dta	gb|KLL13021.1|	dehydratase [Frankia sp. BMG5.1]
BMG5.1 + RE Alnus 1	F202498.dat	Q20461_SC_4_2538	27	2538	451.259	2	900.502	900.503	-0.461964	0	19.84	0.0212693	121	128	R	GIVQVETR	G		2892	Q20461_SC_4.14713.14713.2.dta	gb|KLL13021.1|	dehydratase [Frankia sp. BMG5.1]
BMG5.1 + RE Alnus 1	F202498.dat	Q20461_SC_4_2539	27	2539	451.259	2	900.502	900.503	-0.461964	0	22.2	0.0123525	121	128	R	GIVQVETR	G		2933	Q20461_SC_4.15003.15003.2.dta	gb|KLL13021.1|	dehydratase [Frankia sp. BMG5.1]
BMG5.1 + RE Alnus 1	F202498.dat	Q20461_SC_4_2540	27	2540	451.259	2	900.503	900.503	-0.306495	0	27.08	0.00401563	121	128	R	GIVQVETR	G		2984	Q20461_SC_4.15393.15393.2.dta	gb|KLL13021.1|	dehydratase [Frankia sp. BMG5.1]
BMG5.1 + RE Alnus 1	F202498.dat	Q20461_SC_4_2541	27	2541	451.259	2	900.503	900.503	-0.306495	0	18.71	0.0275901	121	128	R	GIVQVETR	G		2902	Q20461_SC_4.14786.14786.2.dta	gb|KLL13021.1|	dehydratase [Frankia sp. BMG5.1]
BMG5.1 + RE Alnus 1	F202498.dat	Q20461_SC_4_2542	27	2542	451.259	2	900.503	900.503	-0.239866	0	20.46	0.0184397	121	128	R	GIVQVETR	G		3220	Q20461_SC_4.17066.17066.2.dta	gb|KLL13021.1|	dehydratase [Frankia sp. BMG5.1]
BMG5.1 + RE Alnus 1	F202498.dat	Q20461_SC_4_2545	27	2545	451.259	2	900.503	900.503	0.559687	0	27.01	0.00447902	121	128	R	GIVQVETR	G		2723	Q20461_SC_4.13554.13554.2.dta	gb|KLL13021.1|	dehydratase [Frankia sp. BMG5.1]
BMG5.1 + RE Alnus 1	F202498.dat	Q20461_SC_4_2546	27	2546	451.259	2	900.504	900.503	1.64797	0	19.25	0.0267413	121	128	R	GIVQVETR	G		2755	Q20461_SC_4.13774.13774.2.dta	gb|KLL13021.1|	dehydratase [Frankia sp. BMG5.1]
BMG5.1 + RE Alnus 1	F202498.dat	Q20461_SC_4_2957	3	2957	459.756	2	917.497	917.497	-0.00762945	0	42.36	8.71147e-05	124	131	K	ASDLPLFR	Y		3755	Q20461_SC_4.22727.22727.2.dta	gb|KLL13106.1|	enolase [Frankia sp. BMG5.1]
BMG5.1 + RE Alnus 1	F202498.dat	Q20461_SC_4_3466	2	3466	490.276	2	978.537	978.539	-1.61159	0	32.03	0.000626614	67	75	K	VGDVVLYSK	Y		3630	Q20461_SC_4.21108.21108.2.dta	gb|KLL12681.1|	molecular chaperone GroES [Frankia sp. BMG5.1]
BMG5.1 + RE Alnus 1	F202498.dat	Q20461_SC_4_3467	2	3467	490.276	2	978.538	978.539	-0.671409	0	25.9	0.0025704	67	75	K	VGDVVLYSK	Y		3615	Q20461_SC_4.20944.20944.2.dta	gb|KLL12681.1|	molecular chaperone GroES [Frankia sp. BMG5.1]
BMG5.1 + RE Alnus 1	F202498.dat	Q20461_SC_4_3468	2	3468	490.277	2	978.539	978.539	0.0643817	0	36.87	0.000205589	67	75	K	VGDVVLYSK	Y		3641	Q20461_SC_4.21237.21237.2.dta	gb|KLL12681.1|	molecular chaperone GroES [Frankia sp. BMG5.1]
BMG5.1 + RE Alnus 1	F202498.dat	Q20461_SC_4_3520	25	3520	494.294	2	986.574	986.576	-2.22081	0	28.47	0.00163568	127	135	K	TLLAQTLAR	M	Deamidated (NQ) [5]	3726	Q20461_SC_4.22374.22374.2.dta	gb|KLL11516.1|	ATP-dependent protease [Frankia sp. BMG5.1]
BMG5.1 + RE Alnus 1	F202498.dat	Q20461_SC_4_3994	14	3994	513.256	2	1024.5	1024.5	0.118107	0	30.47	0.000897429	202	210	R	GLGEFFEAR	G		3735	Q20461_SC_4.22493.22493.2.dta	gb|KLL12788.1|	membrane protein [Frankia sp. BMG5.1]
BMG5.1 + RE Alnus 1	F202498.dat	Q20461_SC_4_3995	14	3995	513.257	2	1024.5	1024.5	1.30893	0	38.84	0.000130617	202	210	R	GLGEFFEAR	G		3745	Q20461_SC_4.22617.22617.2.dta	gb|KLL12788.1|	membrane protein [Frankia sp. BMG5.1]
BMG5.1 + RE Alnus 1	F202498.dat	Q20461_SC_4_4005	4	4005	514.299	2	1026.58	1026.58	0.549396	0	47.76	2.42867e-05	274	283	R	AGDNVGLLLR	G		3734	Q20461_SC_4.22476.22476.2.dta	gb|KLL12641.1|	elongation factor Tu [Frankia sp. BMG5.1]
BMG5.1 + RE Alnus 1	F202498.dat	Q20461_SC_4_4950	13	4950	370.531	3	1108.57	1108.57	0.25348	1	18.08	0.0155597	133	141	R	IAFVNKMDR	V	Oxidation (M) [7]	3680	Q20461_SC_4.21753.21753.3.dta	gb|KLL12640.1|	elongation factor G [Frankia sp. BMG5.1]
BMG5.1 + RE Alnus 1	F202498.dat	Q20461_SC_4_4951	13	4951	555.295	2	1108.58	1108.57	4.75117	1	16.24	0.0273337	133	141	R	IAFVNKMDR	V	Oxidation (M) [7]	3677	Q20461_SC_4.21704.21704.2.dta	gb|KLL12640.1|	elongation factor G [Frankia sp. BMG5.1]
BMG5.1 + RE Alnus 1	F202498.dat	Q20461_SC_4_5727	12	5727	604.818	2	1207.62	1207.62	1.94018	0	32.75	0.000530884	67	77	K	TVGDAVSYIQR	A		3527	Q20461_SC_4.19996.19996.2.dta	gb|KLL12911.1|	acyl carrier protein [Frankia sp. BMG5.1]
BMG5.1 + RE Alnus 1	F202498.dat	Q20461_SC_4_5728	12	5728	604.818	2	1207.62	1207.62	2.23829	0	38.53	0.000140281	67	77	K	TVGDAVSYIQR	A		3548	Q20461_SC_4.20223.20223.2.dta	gb|KLL12911.1|	acyl carrier protein [Frankia sp. BMG5.1]
BMG5.1 + RE Alnus 1	F202498.dat	Q20461_SC_4_5729	12	5729	604.819	2	1207.62	1207.62	2.65233	0	46.38	2.30144e-05	67	77	K	TVGDAVSYIQR	A		3537	Q20461_SC_4.20109.20109.2.dta	gb|KLL12911.1|	acyl carrier protein [Frankia sp. BMG5.1]
BMG5.1 + RE Alnus 1	F202498.dat	Q20461_SC_4_608	30	608	371.732	2	741.449	741.45	-0.39652	0	26.35	0.00347609	260	266	R	LLGGQVR	S		3642	Q20461_SC_4.21248.21248.2.dta	gb|KLL11390.1|	NADPH-quinone reductase [Frankia sp. BMG5.1]
BMG5.1 + RE Alnus 1	F202498.dat	Q20461_SC_4_609	30	609	371.732	2	741.45	741.45	-0.207701	0	22.78	0.00790845	260	266	R	LLGGQVR	S		3621	Q20461_SC_4.21005.21005.2.dta	gb|KLL11390.1|	NADPH-quinone reductase [Frankia sp. BMG5.1]
BMG5.1 + RE Alnus 1	F202498.dat	Q20461_SC_4_610	30	610	371.732	2	741.45	741.45	-0.0458561	0	26.16	0.00363154	260	266	R	LLGGQVR	S		3632	Q20461_SC_4.21130.21130.2.dta	gb|KLL11390.1|	NADPH-quinone reductase [Frankia sp. BMG5.1]
BMG5.1 + RE Alnus 1	F202498.dat	Q20461_SC_4_6369	10	6369	640.884	2	1279.75	1279.75	2.2145	0	48.99	1.26183e-05	83	94	K	LPNISASIPQLK	A		3732	Q20461_SC_4.22461.22461.2.dta	gb|KLL10392.1|	isocitrate dehydrogenase [Frankia sp. BMG5.1]
BMG5.1 + RE Alnus 1	F202498.dat	Q20461_SC_4_6602	28	6602	653.877	2	1305.74	1305.74	-0.797249	0	27.18	0.00191426	196	209	K	GAVPGPDGGLVLVR	S		3723	Q20461_SC_4.22342.22342.2.dta	gb|KLL12643.1|	50S ribosomal protein L3 [Frankia sp. BMG5.1]
BMG5.1 + RE Alnus 1	F202498.dat	Q20461_SC_4_734	17	734	378.707	2	755.399	755.4	-0.861795	0	21.04	0.00787046	135	141	R	GLMPNPK	T		3576	Q20461_SC_4.20525.20525.2.dta	gb|KLL12633.1|	50S ribosomal protein L1 [Frankia sp. BMG5.1]
BMG5.1 + RE Alnus 1	F202498.dat	Q20461_SC_4_735	17	735	378.707	2	755.399	755.4	-0.782367	0	27.4	0.0018197	135	141	R	GLMPNPK	T		3565	Q20461_SC_4.20408.20408.2.dta	gb|KLL12633.1|	50S ribosomal protein L1 [Frankia sp. BMG5.1]
BMG5.1 + RE Alnus 1	F202498.dat	Q20461_SC_4_736	17	736	378.707	2	755.399	755.4	-0.702939	0	35.68	0.000270396	135	141	R	GLMPNPK	T		3523	Q20461_SC_4.19961.19961.2.dta	gb|KLL12633.1|	50S ribosomal protein L1 [Frankia sp. BMG5.1]
BMG5.1 + RE Alnus 1	F202498.dat	Q20461_SC_4_737	17	737	378.707	2	755.4	755.4	-0.464655	0	30.1	0.000977237	135	141	R	GLMPNPK	T		3554	Q20461_SC_4.20291.20291.2.dta	gb|KLL12633.1|	50S ribosomal protein L1 [Frankia sp. BMG5.1]
BMG5.1 + RE Alnus 1	F202498.dat	Q20461_SC_4_738	17	738	378.707	2	755.4	755.4	-0.464655	0	32.54	0.000557186	135	141	R	GLMPNPK	T		3544	Q20461_SC_4.20184.20184.2.dta	gb|KLL12633.1|	50S ribosomal protein L1 [Frankia sp. BMG5.1]
BMG5.1 + RE Alnus 1	F202498.dat	Q20461_SC_4_739	17	739	378.707	2	755.4	755.4	-0.385226	0	32.44	0.000570164	135	141	R	GLMPNPK	T		3534	Q20461_SC_4.20071.20071.2.dta	gb|KLL12633.1|	50S ribosomal protein L1 [Frankia sp. BMG5.1]
BMG5.1 + RE Alnus 1	F202498.dat	Q20461_SC_4_740	17	740	378.707	2	755.4	755.4	-0.305798	0	30.39	0.000914113	135	141	R	GLMPNPK	T		3513	Q20461_SC_4.19847.19847.2.dta	gb|KLL12633.1|	50S ribosomal protein L1 [Frankia sp. BMG5.1]
BMG5.1 + RE Alnus 1	F202498.dat	Q20461_SC_4_754	16	754	379.232	2	756.45	756.449	0.974289	0	36.03	0.000960419	229	235	K	LDGLALR	V		3712	Q20461_SC_4.22197.22197.2.dta	gb|KLL11929.1|	glyceraldehyde-3-phosphate dehydrogenase [Frankia sp. BMG5.1]
BMG5.1 + RE Alnus 1	F202498.dat	Q20461_SC_4_7695	3	7695	756.407	2	1510.8	1510.8	-0.274689	0	70.25	9.44061e-08	74	87	R	IGPEIVGLEATEQR	L		3710	Q20461_SC_4.22168.22168.2.dta	gb|KLL13106.1|	enolase [Frankia sp. BMG5.1]
BMG5.1 + RE Alnus 1	F202498.dat	Q20461_SC_4_8335	7	8335	850.909	2	1699.8	1699.81	-1.18602	0	62.95	5.06991e-07	365	380	R	YGDVVTQTYDLAGNGK	A		3557	Q20461_SC_4.20324.20324.2.dta	gb|KLL10235.1|	dihydrolipoamide dehydrogenase [Frankia sp. BMG5.1]
BMG5.1 + RE Alnus 1	F202498.dat	Q20461_SC_4_8336	7	8336	850.911	2	1699.81	1699.81	1.24955	0	72.66	5.42001e-08	365	380	R	YGDVVTQTYDLAGNGK	A		3579	Q20461_SC_4.20561.20561.2.dta	gb|KLL10235.1|	dihydrolipoamide dehydrogenase [Frankia sp. BMG5.1]
BMG5.1 + RE Alnus 1	F202498.dat	Q20461_SC_4_8337	7	8337	850.912	2	1699.81	1699.81	2.10848	0	66.87	2.36427e-07	365	380	R	YGDVVTQTYDLAGNGK	A		3569	Q20461_SC_4.20448.20448.2.dta	gb|KLL10235.1|	dihydrolipoamide dehydrogenase [Frankia sp. BMG5.1]
BMG5.1 + RE Alnus 1	F202498.dat	Q20461_SC_4_8365	4	8365	570.988	3	1709.94	1709.94	-0.719907	1	17.24	0.0264319	268	283	K	LLDEGRAGDNVGLLLR	G		3704	Q20461_SC_4.22097.22097.3.dta	gb|KLL12641.1|	elongation factor Tu [Frankia sp. BMG5.1]
BMG5.1 + RE Alnus 1	F202498.dat	Q20461_SC_4_8423	1	8423	862.429	2	1722.84	1722.84	0.31924	0	116.09	4.18262e-12	33	49	R	STTGADFDLDASAIALR	S		3753	Q20461_SC_4.22707.22707.2.dta	gb|KLL12746.1|	chemical-damaging agent resistance protein C [Frankia sp. BMG5.1]
BMG5.1 + RE Alnus 1	F202498.dat	Q20461_SC_4_8508	5	8508	874.473	2	1746.93	1746.93	0.456801	0	74.98	5.40069e-08	326	341	R	LVPGYEAPVNLVYSAR	N		3757	Q20461_SC_4.22757.22757.2.dta	gb|KLL10002.1|	glutamine synthetase [Frankia sp. BMG5.1]
BMG5.1 + RE Alnus 1	F202498.dat	Q20461_SC_4_8528	6	8528	585.329	3	1752.96	1752.96	1.47978	1	39.09	0.000172635	504	519	R	ERVELDVVGALTEVPK	L		3750	Q20461_SC_4.22678.22678.3.dta	gb|KLL11531.1|	aminopeptidase N [Frankia sp. BMG5.1]
BMG5.1 + RE Alnus 1	F202498.dat	Q20461_SC_4_9597	2	9597	780.745	3	2339.21	2339.22	-4.26167	0	44.9	7.76625e-05	17	39	R	IVVQPSDAEQTTASGIVIPDTAK	E		3632	Q20461_SC_4.21127.21127.3.dta	gb|KLL12681.1|	molecular chaperone GroES [Frankia sp. BMG5.1]
BMG5.1 + RE Alnus 2	F202499.dat	Q20462_SC_5_1020	20	1020	387.708	2	773.402	773.403	-1.32402	0	20.96	0.0168352	114	121	R	GIATEGAR	A		2283	Q20462_SC_5.10393.10393.2.dta	gb|KLL11547.1|	acetyltransferase [Frankia sp. BMG5.1]
BMG5.1 + RE Alnus 2	F202499.dat	Q20462_SC_5_1021	20	1021	387.708	2	773.402	773.403	-1.32402	0	24.41	0.0076071	114	121	R	GIATEGAR	A		2293	Q20462_SC_5.10451.10451.2.dta	gb|KLL11547.1|	acetyltransferase [Frankia sp. BMG5.1]
BMG5.1 + RE Alnus 2	F202499.dat	Q20462_SC_5_1022	20	1022	387.708	2	773.402	773.403	-1.06542	0	19.25	0.0249585	114	121	R	GIATEGAR	A		2272	Q20462_SC_5.10333.10333.2.dta	gb|KLL11547.1|	acetyltransferase [Frankia sp. BMG5.1]
BMG5.1 + RE Alnus 2	F202499.dat	Q20462_SC_5_1024	20	1024	387.708	2	773.402	773.403	-0.987842	0	26.92	0.00426795	114	121	R	GIATEGAR	A		2303	Q20462_SC_5.10509.10509.2.dta	gb|KLL11547.1|	acetyltransferase [Frankia sp. BMG5.1]
BMG5.1 + RE Alnus 2	F202499.dat	Q20462_SC_5_1025	20	1025	387.708	2	773.402	773.403	-0.987842	0	27.95	0.00336682	114	121	R	GIATEGAR	A		2313	Q20462_SC_5.10568.10568.2.dta	gb|KLL11547.1|	acetyltransferase [Frankia sp. BMG5.1]
BMG5.1 + RE Alnus 2	F202499.dat	Q20462_SC_5_1027	20	1027	387.709	2	773.402	773.403	-0.910263	0	20.27	0.0197342	114	121	R	GIATEGAR	A		2246	Q20462_SC_5.10182.10182.2.dta	gb|KLL11547.1|	acetyltransferase [Frankia sp. BMG5.1]
BMG5.1 + RE Alnus 2	F202499.dat	Q20462_SC_5_1028	20	1028	387.709	2	773.403	773.403	-0.677525	0	28.66	0.00285903	114	121	R	GIATEGAR	A		2405	Q20462_SC_5.11061.11061.2.dta	gb|KLL11547.1|	acetyltransferase [Frankia sp. BMG5.1]
BMG5.1 + RE Alnus 2	F202499.dat	Q20462_SC_5_1029	20	1029	387.709	2	773.403	773.403	-0.599946	0	28.63	0.00287885	114	121	R	GIATEGAR	A		2568	Q20462_SC_5.12010.12010.2.dta	gb|KLL11547.1|	acetyltransferase [Frankia sp. BMG5.1]
BMG5.1 + RE Alnus 2	F202499.dat	Q20462_SC_5_1030	20	1030	387.709	2	773.403	773.403	-0.599946	0	28.69	0.00283935	114	121	R	GIATEGAR	A		2395	Q20462_SC_5.11005.11005.2.dta	gb|KLL11547.1|	acetyltransferase [Frankia sp. BMG5.1]
BMG5.1 + RE Alnus 2	F202499.dat	Q20462_SC_5_1031	20	1031	387.709	2	773.403	773.403	-0.599946	0	28.58	0.00291219	114	121	R	GIATEGAR	A		2375	Q20462_SC_5.10896.10896.2.dta	gb|KLL11547.1|	acetyltransferase [Frankia sp. BMG5.1]
BMG5.1 + RE Alnus 2	F202499.dat	Q20462_SC_5_1032	20	1032	387.709	2	773.403	773.403	-0.522367	0	30.9	0.00170694	114	121	R	GIATEGAR	A		2608	Q20462_SC_5.12274.12274.2.dta	gb|KLL11547.1|	acetyltransferase [Frankia sp. BMG5.1]
BMG5.1 + RE Alnus 2	F202499.dat	Q20462_SC_5_1033	20	1033	387.709	2	773.403	773.403	-0.522367	0	28.36	0.00306351	114	121	R	GIATEGAR	A		2334	Q20462_SC_5.10679.10679.2.dta	gb|KLL11547.1|	acetyltransferase [Frankia sp. BMG5.1]
BMG5.1 + RE Alnus 2	F202499.dat	Q20462_SC_5_1034	20	1034	387.709	2	773.403	773.403	-0.522367	0	20.9	0.0170694	114	121	R	GIATEGAR	A		2344	Q20462_SC_5.10734.10734.2.dta	gb|KLL11547.1|	acetyltransferase [Frankia sp. BMG5.1]
BMG5.1 + RE Alnus 2	F202499.dat	Q20462_SC_5_1035	20	1035	387.709	2	773.403	773.403	-0.522367	0	24.25	0.00789259	114	121	R	GIATEGAR	A		2426	Q20462_SC_5.11177.11177.2.dta	gb|KLL11547.1|	acetyltransferase [Frankia sp. BMG5.1]
BMG5.1 + RE Alnus 2	F202499.dat	Q20462_SC_5_1036	20	1036	387.709	2	773.403	773.403	-0.522367	0	28.73	0.00281332	114	121	R	GIATEGAR	A		2446	Q20462_SC_5.11296.11296.2.dta	gb|KLL11547.1|	acetyltransferase [Frankia sp. BMG5.1]
BMG5.1 + RE Alnus 2	F202499.dat	Q20462_SC_5_1037	20	1037	387.709	2	773.403	773.403	-0.522367	0	28.55	0.00293237	114	121	R	GIATEGAR	A		2364	Q20462_SC_5.10843.10843.2.dta	gb|KLL11547.1|	acetyltransferase [Frankia sp. BMG5.1]
BMG5.1 + RE Alnus 2	F202499.dat	Q20462_SC_5_1038	20	1038	387.709	2	773.403	773.403	-0.522367	0	26.63	0.00456267	114	121	R	GIATEGAR	A		2476	Q20462_SC_5.11471.11471.2.dta	gb|KLL11547.1|	acetyltransferase [Frankia sp. BMG5.1]
BMG5.1 + RE Alnus 2	F202499.dat	Q20462_SC_5_1039	20	1039	387.709	2	773.403	773.403	-0.522367	0	28.87	0.00272408	114	121	R	GIATEGAR	A		2385	Q20462_SC_5.10951.10951.2.dta	gb|KLL11547.1|	acetyltransferase [Frankia sp. BMG5.1]
BMG5.1 + RE Alnus 2	F202499.dat	Q20462_SC_5_1040	20	1040	387.709	2	773.403	773.403	-0.444787	0	28.76	0.00279395	114	121	R	GIATEGAR	A		2517	Q20462_SC_5.11700.11700.2.dta	gb|KLL11547.1|	acetyltransferase [Frankia sp. BMG5.1]
BMG5.1 + RE Alnus 2	F202499.dat	Q20462_SC_5_1041	20	1041	387.709	2	773.403	773.403	-0.444787	0	28.67	0.00285246	114	121	R	GIATEGAR	A		2487	Q20462_SC_5.11531.11531.2.dta	gb|KLL11547.1|	acetyltransferase [Frankia sp. BMG5.1]
BMG5.1 + RE Alnus 2	F202499.dat	Q20462_SC_5_1042	20	1042	387.709	2	773.403	773.403	-0.444787	0	28.54	0.00293913	114	121	R	GIATEGAR	A		2354	Q20462_SC_5.10789.10789.2.dta	gb|KLL11547.1|	acetyltransferase [Frankia sp. BMG5.1]
BMG5.1 + RE Alnus 2	F202499.dat	Q20462_SC_5_1043	20	1043	387.709	2	773.403	773.403	-0.444787	0	28.72	0.00281981	114	121	R	GIATEGAR	A		2456	Q20462_SC_5.11355.11355.2.dta	gb|KLL11547.1|	acetyltransferase [Frankia sp. BMG5.1]
BMG5.1 + RE Alnus 2	F202499.dat	Q20462_SC_5_1044	20	1044	387.709	2	773.403	773.403	-0.444787	0	26.76	0.00442812	114	121	R	GIATEGAR	A		2436	Q20462_SC_5.11237.11237.2.dta	gb|KLL11547.1|	acetyltransferase [Frankia sp. BMG5.1]
BMG5.1 + RE Alnus 2	F202499.dat	Q20462_SC_5_1045	20	1045	387.709	2	773.403	773.403	-0.444787	0	31.24	0.00157841	114	121	R	GIATEGAR	A		2415	Q20462_SC_5.11119.11119.2.dta	gb|KLL11547.1|	acetyltransferase [Frankia sp. BMG5.1]
BMG5.1 + RE Alnus 2	F202499.dat	Q20462_SC_5_1046	20	1046	387.709	2	773.403	773.403	-0.367208	0	28.82	0.00275562	114	121	R	GIATEGAR	A		2598	Q20462_SC_5.12209.12209.2.dta	gb|KLL11547.1|	acetyltransferase [Frankia sp. BMG5.1]
BMG5.1 + RE Alnus 2	F202499.dat	Q20462_SC_5_1047	20	1047	387.709	2	773.403	773.403	-0.367208	0	28.62	0.00288549	114	121	R	GIATEGAR	A		2507	Q20462_SC_5.11644.11644.2.dta	gb|KLL11547.1|	acetyltransferase [Frankia sp. BMG5.1]
BMG5.1 + RE Alnus 2	F202499.dat	Q20462_SC_5_1048	20	1048	387.709	2	773.403	773.403	-0.367208	0	28.75	0.0028004	114	121	R	GIATEGAR	A		2629	Q20462_SC_5.12409.12409.2.dta	gb|KLL11547.1|	acetyltransferase [Frankia sp. BMG5.1]
BMG5.1 + RE Alnus 2	F202499.dat	Q20462_SC_5_1049	20	1049	387.709	2	773.403	773.403	-0.367208	0	28.8	0.00276834	114	121	R	GIATEGAR	A		2466	Q20462_SC_5.11413.11413.2.dta	gb|KLL11547.1|	acetyltransferase [Frankia sp. BMG5.1]
BMG5.1 + RE Alnus 2	F202499.dat	Q20462_SC_5_1050	20	1050	387.709	2	773.403	773.403	-0.289629	0	30.94	0.00169129	114	121	R	GIATEGAR	A		2578	Q20462_SC_5.12074.12074.2.dta	gb|KLL11547.1|	acetyltransferase [Frankia sp. BMG5.1]
BMG5.1 + RE Alnus 2	F202499.dat	Q20462_SC_5_1051	20	1051	387.709	2	773.403	773.403	-0.289629	0	28.84	0.00274296	114	121	R	GIATEGAR	A		2548	Q20462_SC_5.11880.11880.2.dta	gb|KLL11547.1|	acetyltransferase [Frankia sp. BMG5.1]
BMG5.1 + RE Alnus 2	F202499.dat	Q20462_SC_5_1052	20	1052	387.709	2	773.403	773.403	-0.289629	0	30.8	0.0017467	114	121	R	GIATEGAR	A		2639	Q20462_SC_5.12477.12477.2.dta	gb|KLL11547.1|	acetyltransferase [Frankia sp. BMG5.1]
BMG5.1 + RE Alnus 2	F202499.dat	Q20462_SC_5_1053	20	1053	387.709	2	773.403	773.403	-0.289629	0	28.67	0.00285246	114	121	R	GIATEGAR	A		2527	Q20462_SC_5.11758.11758.2.dta	gb|KLL11547.1|	acetyltransferase [Frankia sp. BMG5.1]
BMG5.1 + RE Alnus 2	F202499.dat	Q20462_SC_5_1054	20	1054	387.709	2	773.403	773.403	-0.21205	0	19.64	0.0228149	114	121	R	GIATEGAR	A		2659	Q20462_SC_5.12618.12618.2.dta	gb|KLL11547.1|	acetyltransferase [Frankia sp. BMG5.1]
BMG5.1 + RE Alnus 2	F202499.dat	Q20462_SC_5_1055	20	1055	387.709	2	773.403	773.403	-0.21205	0	31.08	0.00163764	114	121	R	GIATEGAR	A		2537	Q20462_SC_5.11819.11819.2.dta	gb|KLL11547.1|	acetyltransferase [Frankia sp. BMG5.1]
BMG5.1 + RE Alnus 2	F202499.dat	Q20462_SC_5_1056	20	1056	387.709	2	773.403	773.403	-0.21205	0	28.73	0.00281332	114	121	R	GIATEGAR	A		2558	Q20462_SC_5.11945.11945.2.dta	gb|KLL11547.1|	acetyltransferase [Frankia sp. BMG5.1]
BMG5.1 + RE Alnus 2	F202499.dat	Q20462_SC_5_1057	20	1057	387.709	2	773.403	773.403	-0.21205	0	20.53	0.0185874	114	121	R	GIATEGAR	A		2323	Q20462_SC_5.10624.10624.2.dta	gb|KLL11547.1|	acetyltransferase [Frankia sp. BMG5.1]
BMG5.1 + RE Alnus 2	F202499.dat	Q20462_SC_5_1058	20	1058	387.709	2	773.403	773.403	-0.21205	0	28.76	0.00279395	114	121	R	GIATEGAR	A		2497	Q20462_SC_5.11586.11586.2.dta	gb|KLL11547.1|	acetyltransferase [Frankia sp. BMG5.1]
BMG5.1 + RE Alnus 2	F202499.dat	Q20462_SC_5_1059	20	1059	387.709	2	773.403	773.403	-0.134471	0	30.63	0.00181643	114	121	R	GIATEGAR	A		2649	Q20462_SC_5.12548.12548.2.dta	gb|KLL11547.1|	acetyltransferase [Frankia sp. BMG5.1]
BMG5.1 + RE Alnus 2	F202499.dat	Q20462_SC_5_1060	20	1060	387.709	2	773.403	773.403	-0.0568914	0	28.6	0.00289881	114	121	R	GIATEGAR	A		2619	Q20462_SC_5.12342.12342.2.dta	gb|KLL11547.1|	acetyltransferase [Frankia sp. BMG5.1]
BMG5.1 + RE Alnus 2	F202499.dat	Q20462_SC_5_1061	20	1061	387.709	2	773.403	773.403	0.0206878	0	33.78	0.000879466	114	121	R	GIATEGAR	A		2588	Q20462_SC_5.12142.12142.2.dta	gb|KLL11547.1|	acetyltransferase [Frankia sp. BMG5.1]
BMG5.1 + RE Alnus 2	F202499.dat	Q20462_SC_5_1111	8	1111	393.234	2	784.454	784.456	-2.21427	0	32.59	0.000550808	44	50	K	KPNSALR	K		3708	Q20462_SC_5.21639.21639.2.dta	gb|KLL12638.1|	30S ribosomal protein S12 [Frankia sp. BMG5.1]
BMG5.1 + RE Alnus 2	F202499.dat	Q20462_SC_5_1112	2	1112	393.247	2	784.48	784.481	-0.763562	0	45.41	9.92702e-05	337	344	K	AGNALLVK	V		3660	Q20462_SC_5.20981.20981.2.dta	gb|KLL13106.1|	enolase [Frankia sp. BMG5.1]
BMG5.1 + RE Alnus 2	F202499.dat	Q20462_SC_5_1113	31	1113	393.726	2	785.438	785.44	-1.52908	0	25.68	0.0100046	123	130	R	IAADLGAR	A		3440	Q20462_SC_5.18651.18651.2.dta	ref|WP_052914249.1|	hypothetical protein [Frankia sp. BMG5.1]
BMG5.1 + RE Alnus 2	F202499.dat	Q20462_SC_5_1116	31	1116	393.727	2	785.439	785.44	-1.29991	0	18.59	0.051192	123	130	R	IAADLGAR	A		3419	Q20462_SC_5.18439.18439.2.dta	ref|WP_052914249.1|	hypothetical protein [Frankia sp. BMG5.1]
BMG5.1 + RE Alnus 2	F202499.dat	Q20462_SC_5_1122	31	1122	393.727	2	785.439	785.44	-1.07074	0	21.66	0.0252465	123	130	R	IAADLGAR	A		3429	Q20462_SC_5.18544.18544.2.dta	ref|WP_052914249.1|	hypothetical protein [Frankia sp. BMG5.1]
BMG5.1 + RE Alnus 2	F202499.dat	Q20462_SC_5_1131	19	1131	393.727	2	785.439	785.44	-0.663323	0	19.03	0.0462596	3	10	R	VAGEALAR	E		3235	Q20462_SC_5.16802.16802.2.dta	gb|KLL10559.1|	fructose-bisphosphate aldolase [Frankia sp. BMG5.1]
BMG5.1 + RE Alnus 2	F202499.dat	Q20462_SC_5_1133	19	1133	393.727	2	785.439	785.44	-0.586933	0	25.07	0.0115134	3	10	R	VAGEALAR	E		3327	Q20462_SC_5.17517.17517.2.dta	gb|KLL10559.1|	fructose-bisphosphate aldolase [Frankia sp. BMG5.1]
BMG5.1 + RE Alnus 2	F202499.dat	Q20462_SC_5_1134	19	1134	393.727	2	785.439	785.44	-0.510542	0	30.91	0.00300056	3	10	R	VAGEALAR	E		3347	Q20462_SC_5.17715.17715.2.dta	gb|KLL10559.1|	fructose-bisphosphate aldolase [Frankia sp. BMG5.1]
BMG5.1 + RE Alnus 2	F202499.dat	Q20462_SC_5_1135	19	1135	393.727	2	785.439	785.44	-0.510542	0	31.94	0.00236702	3	10	R	VAGEALAR	E		3409	Q20462_SC_5.18334.18334.2.dta	gb|KLL10559.1|	fructose-bisphosphate aldolase [Frankia sp. BMG5.1]
BMG5.1 + RE Alnus 2	F202499.dat	Q20462_SC_5_1136	19	1136	393.727	2	785.439	785.44	-0.434152	0	24.27	0.0138421	3	10	R	VAGEALAR	E		3265	Q20462_SC_5.17010.17010.2.dta	gb|KLL10559.1|	fructose-bisphosphate aldolase [Frankia sp. BMG5.1]
BMG5.1 + RE Alnus 2	F202499.dat	Q20462_SC_5_1138	19	1138	393.727	2	785.439	785.44	-0.357761	0	26.82	0.00769488	3	10	R	VAGEALAR	E		3337	Q20462_SC_5.17615.17615.2.dta	gb|KLL10559.1|	fructose-bisphosphate aldolase [Frankia sp. BMG5.1]
BMG5.1 + RE Alnus 2	F202499.dat	Q20462_SC_5_1139	19	1139	393.727	2	785.439	785.44	-0.357761	0	31.33	0.00272397	3	10	R	VAGEALAR	E		3358	Q20462_SC_5.17816.17816.2.dta	gb|KLL10559.1|	fructose-bisphosphate aldolase [Frankia sp. BMG5.1]
BMG5.1 + RE Alnus 2	F202499.dat	Q20462_SC_5_1140	19	1140	393.727	2	785.439	785.44	-0.281371	0	22.87	0.0191074	3	10	R	VAGEALAR	E		3296	Q20462_SC_5.17243.17243.2.dta	gb|KLL10559.1|	fructose-bisphosphate aldolase [Frankia sp. BMG5.1]
BMG5.1 + RE Alnus 2	F202499.dat	Q20462_SC_5_1141	19	1141	393.727	2	785.439	785.44	-0.281371	0	21.82	0.0243333	3	10	R	VAGEALAR	E		3306	Q20462_SC_5.17329.17329.2.dta	gb|KLL10559.1|	fructose-bisphosphate aldolase [Frankia sp. BMG5.1]
BMG5.1 + RE Alnus 2	F202499.dat	Q20462_SC_5_1142	19	1142	393.727	2	785.439	785.44	-0.281371	0	36.61	0.00080761	3	10	R	VAGEALAR	E		3388	Q20462_SC_5.18126.18126.2.dta	gb|KLL10559.1|	fructose-bisphosphate aldolase [Frankia sp. BMG5.1]
BMG5.1 + RE Alnus 2	F202499.dat	Q20462_SC_5_1143	19	1143	393.727	2	785.439	785.44	-0.281371	0	30.96	0.00296621	3	10	R	VAGEALAR	E		3368	Q20462_SC_5.17918.17918.2.dta	gb|KLL10559.1|	fructose-bisphosphate aldolase [Frankia sp. BMG5.1]
BMG5.1 + RE Alnus 2	F202499.dat	Q20462_SC_5_1144	19	1144	393.727	2	785.439	785.44	-0.204981	0	29.81	0.00386546	3	10	R	VAGEALAR	E		3378	Q20462_SC_5.18022.18022.2.dta	gb|KLL10559.1|	fructose-bisphosphate aldolase [Frankia sp. BMG5.1]
BMG5.1 + RE Alnus 2	F202499.dat	Q20462_SC_5_1145	19	1145	393.727	2	785.439	785.44	-0.204981	0	31.52	0.00260736	3	10	R	VAGEALAR	E		3398	Q20462_SC_5.18230.18230.2.dta	gb|KLL10559.1|	fructose-bisphosphate aldolase [Frankia sp. BMG5.1]
BMG5.1 + RE Alnus 2	F202499.dat	Q20462_SC_5_1146	19	1146	393.727	2	785.439	785.44	-0.12859	0	20.78	0.0309173	3	10	R	VAGEALAR	E		3316	Q20462_SC_5.17422.17422.2.dta	gb|KLL10559.1|	fructose-bisphosphate aldolase [Frankia sp. BMG5.1]
BMG5.1 + RE Alnus 2	F202499.dat	Q20462_SC_5_1251	17	1251	400.255	2	798.496	798.496	-0.449595	0	27.3	0.00307244	135	141	R	LLGNLLR	R	Deamidated (NQ) [4]	3739	Q20462_SC_5.22080.22080.2.dta	ref|WP_052914783.1|	hypothetical protein [Frankia sp. BMG5.1]
BMG5.1 + RE Alnus 2	F202499.dat	Q20462_SC_5_1252	17	1252	400.255	2	798.496	798.496	-0.224171	0	26.53	0.00366846	135	141	R	LLGNLLR	R	Deamidated (NQ) [4]	3750	Q20462_SC_5.22223.22223.2.dta	ref|WP_052914783.1|	hypothetical protein [Frankia sp. BMG5.1]
BMG5.1 + RE Alnus 2	F202499.dat	Q20462_SC_5_1315	9	1315	401.246	2	800.477	800.476	1.25176	0	27.85	0.00319915	83	89	R	IALTDLR	E		3737	Q20462_SC_5.22051.22051.2.dta	gb|KLL11531.1|	aminopeptidase N [Frankia sp. BMG5.1]
BMG5.1 + RE Alnus 2	F202499.dat	Q20462_SC_5_1345	17	1345	403.711	2	805.408	805.408	-0.305435	0	13.09	0.0490908	14	20	R	YSPGNIR	Y		3635	Q20462_SC_5.20677.20677.2.dta	ref|WP_052914783.1|	hypothetical protein [Frankia sp. BMG5.1]
BMG5.1 + RE Alnus 2	F202499.dat	Q20462_SC_5_1348	25	1348	404.203	2	806.391	806.392	-1.22769	0	24.96	0.00478731	174	180	R	LAGEFDR	V		3495	Q20462_SC_5.19212.19212.2.dta	gb|KLL12312.1|	glycosyl transferase [Frankia sp. BMG5.1]
BMG5.1 + RE Alnus 2	F202499.dat	Q20462_SC_5_1349	25	1349	404.203	2	806.391	806.392	-1.00447	0	25.16	0.00457184	174	180	R	LAGEFDR	V		3618	Q20462_SC_5.20496.20496.2.dta	gb|KLL12312.1|	glycosyl transferase [Frankia sp. BMG5.1]
BMG5.1 + RE Alnus 2	F202499.dat	Q20462_SC_5_1350	25	1350	404.203	2	806.392	806.392	-0.781258	0	25.59	0.00552116	174	180	R	LAGEFDR	V		3505	Q20462_SC_5.19312.19312.2.dta	gb|KLL12312.1|	glycosyl transferase [Frankia sp. BMG5.1]
BMG5.1 + RE Alnus 2	F202499.dat	Q20462_SC_5_1351	25	1351	404.203	2	806.392	806.392	-0.607645	0	23.59	0.00875044	174	180	R	LAGEFDR	V		3608	Q20462_SC_5.20397.20397.2.dta	gb|KLL12312.1|	glycosyl transferase [Frankia sp. BMG5.1]
BMG5.1 + RE Alnus 2	F202499.dat	Q20462_SC_5_1352	25	1352	404.203	2	806.392	806.392	-0.458834	0	21.18	0.0152416	174	180	R	LAGEFDR	V		2348	Q20462_SC_5.10754.10754.2.dta	gb|KLL12312.1|	glycosyl transferase [Frankia sp. BMG5.1]
BMG5.1 + RE Alnus 2	F202499.dat	Q20462_SC_5_1353	25	1353	404.203	2	806.392	806.392	-0.384428	0	27.35	0.00368154	174	180	R	LAGEFDR	V		3536	Q20462_SC_5.19637.19637.2.dta	gb|KLL12312.1|	glycosyl transferase [Frankia sp. BMG5.1]
BMG5.1 + RE Alnus 2	F202499.dat	Q20462_SC_5_1354	25	1354	404.203	2	806.392	806.392	-0.310023	0	29.25	0.002377	174	180	R	LAGEFDR	V		3515	Q20462_SC_5.19418.19418.2.dta	gb|KLL12312.1|	glycosyl transferase [Frankia sp. BMG5.1]
BMG5.1 + RE Alnus 2	F202499.dat	Q20462_SC_5_1355	25	1355	404.203	2	806.392	806.392	-0.310023	0	27.37	0.00366463	174	180	R	LAGEFDR	V		3525	Q20462_SC_5.19529.19529.2.dta	gb|KLL12312.1|	glycosyl transferase [Frankia sp. BMG5.1]
BMG5.1 + RE Alnus 2	F202499.dat	Q20462_SC_5_1356	25	1356	404.203	2	806.392	806.392	-0.161212	0	21.79	0.0132443	174	180	R	LAGEFDR	V		3546	Q20462_SC_5.19747.19747.2.dta	gb|KLL12312.1|	glycosyl transferase [Frankia sp. BMG5.1]
BMG5.1 + RE Alnus 2	F202499.dat	Q20462_SC_5_1357	25	1357	404.203	2	806.392	806.392	0.13641	0	18.83	0.0261836	174	180	R	LAGEFDR	V		3556	Q20462_SC_5.19855.19855.2.dta	gb|KLL12312.1|	glycosyl transferase [Frankia sp. BMG5.1]
BMG5.1 + RE Alnus 2	F202499.dat	Q20462_SC_5_1358	25	1358	404.204	2	806.393	806.392	0.359626	0	18.08	0.0311193	174	180	R	LAGEFDR	V		3577	Q20462_SC_5.20078.20078.2.dta	gb|KLL12312.1|	glycosyl transferase [Frankia sp. BMG5.1]
BMG5.1 + RE Alnus 2	F202499.dat	Q20462_SC_5_1359	25	1359	404.204	2	806.393	806.392	0.508437	0	27.36	0.00367308	174	180	R	LAGEFDR	V		3567	Q20462_SC_5.19966.19966.2.dta	gb|KLL12312.1|	glycosyl transferase [Frankia sp. BMG5.1]
BMG5.1 + RE Alnus 2	F202499.dat	Q20462_SC_5_1361	25	1361	404.204	2	806.393	806.392	1.27729	0	20.94	0.0165103	174	180	R	LAGEFDR	V		3587	Q20462_SC_5.20188.20188.2.dta	gb|KLL12312.1|	glycosyl transferase [Frankia sp. BMG5.1]
BMG5.1 + RE Alnus 2	F202499.dat	Q20462_SC_5_1362	25	1362	404.204	2	806.394	806.392	1.72373	0	23.77	0.00860506	174	180	R	LAGEFDR	V		3597	Q20462_SC_5.20295.20295.2.dta	gb|KLL12312.1|	glycosyl transferase [Frankia sp. BMG5.1]
BMG5.1 + RE Alnus 2	F202499.dat	Q20462_SC_5_1378	8	1378	405.224	2	808.433	808.433	-0.453965	0	17.63	0.0172584	37	43	R	VYTTTPK	K		2503	Q20462_SC_5.11622.11622.2.dta	gb|KLL12638.1|	30S ribosomal protein S12 [Frankia sp. BMG5.1]
BMG5.1 + RE Alnus 2	F202499.dat	Q20462_SC_5_1380	8	1380	405.224	2	808.433	808.433	-0.379747	0	20.64	0.00862979	37	43	R	VYTTTPK	K		2399	Q20462_SC_5.11026.11026.2.dta	gb|KLL12638.1|	30S ribosomal protein S12 [Frankia sp. BMG5.1]
BMG5.1 + RE Alnus 2	F202499.dat	Q20462_SC_5_1385	8	1385	405.224	2	808.433	808.433	-0.0581372	0	18.5	0.0141254	37	43	R	VYTTTPK	K		2389	Q20462_SC_5.10971.10971.2.dta	gb|KLL12638.1|	30S ribosomal protein S12 [Frankia sp. BMG5.1]
BMG5.1 + RE Alnus 2	F202499.dat	Q20462_SC_5_1387	8	1387	405.224	2	808.433	808.433	0.0160805	0	16.3	0.0234423	37	43	R	VYTTTPK	K		2165	Q20462_SC_5.9732.9732.2.dta	gb|KLL12638.1|	30S ribosomal protein S12 [Frankia sp. BMG5.1]
BMG5.1 + RE Alnus 2	F202499.dat	Q20462_SC_5_1388	8	1388	405.224	2	808.433	808.433	0.0160805	0	14.35	0.0367282	37	43	R	VYTTTPK	K		2175	Q20462_SC_5.9790.9790.2.dta	gb|KLL12638.1|	30S ribosomal protein S12 [Frankia sp. BMG5.1]
BMG5.1 + RE Alnus 2	F202499.dat	Q20462_SC_5_1389	8	1389	405.224	2	808.433	808.433	0.0160805	0	21.38	0.0072778	37	43	R	VYTTTPK	K		2358	Q20462_SC_5.10807.10807.2.dta	gb|KLL12638.1|	30S ribosomal protein S12 [Frankia sp. BMG5.1]
BMG5.1 + RE Alnus 2	F202499.dat	Q20462_SC_5_1390	8	1390	405.224	2	808.433	808.433	0.0902981	0	13.18	0.0480839	37	43	R	VYTTTPK	K		2155	Q20462_SC_5.9674.9674.2.dta	gb|KLL12638.1|	30S ribosomal protein S12 [Frankia sp. BMG5.1]
BMG5.1 + RE Alnus 2	F202499.dat	Q20462_SC_5_1392	8	1392	405.224	2	808.433	808.433	0.0902981	0	19.02	0.0125314	37	43	R	VYTTTPK	K		2196	Q20462_SC_5.9903.9903.2.dta	gb|KLL12638.1|	30S ribosomal protein S12 [Frankia sp. BMG5.1]
BMG5.1 + RE Alnus 2	F202499.dat	Q20462_SC_5_1393	8	1393	405.224	2	808.433	808.433	0.0902981	0	24.99	0.00316957	37	43	R	VYTTTPK	K		2267	Q20462_SC_5.10301.10301.2.dta	gb|KLL12638.1|	30S ribosomal protein S12 [Frankia sp. BMG5.1]
BMG5.1 + RE Alnus 2	F202499.dat	Q20462_SC_5_1394	8	1394	405.224	2	808.433	808.433	0.0902981	0	19.79	0.0104954	37	43	R	VYTTTPK	K		2308	Q20462_SC_5.10535.10535.2.dta	gb|KLL12638.1|	30S ribosomal protein S12 [Frankia sp. BMG5.1]
BMG5.1 + RE Alnus 2	F202499.dat	Q20462_SC_5_1395	8	1395	405.224	2	808.433	808.433	0.0902981	0	24.62	0.00345144	37	43	R	VYTTTPK	K		2287	Q20462_SC_5.10419.10419.2.dta	gb|KLL12638.1|	30S ribosomal protein S12 [Frankia sp. BMG5.1]
BMG5.1 + RE Alnus 2	F202499.dat	Q20462_SC_5_1396	8	1396	405.224	2	808.433	808.433	0.0902981	0	19.19	0.0120504	37	43	R	VYTTTPK	K		2298	Q20462_SC_5.10479.10479.2.dta	gb|KLL12638.1|	30S ribosomal protein S12 [Frankia sp. BMG5.1]
BMG5.1 + RE Alnus 2	F202499.dat	Q20462_SC_5_1398	8	1398	405.224	2	808.433	808.433	0.164516	0	35.04	0.000313329	37	43	R	VYTTTPK	K		2237	Q20462_SC_5.10128.10128.2.dta	gb|KLL12638.1|	30S ribosomal protein S12 [Frankia sp. BMG5.1]
BMG5.1 + RE Alnus 2	F202499.dat	Q20462_SC_5_1399	8	1399	405.224	2	808.433	808.433	0.164516	0	19.07	0.012388	37	43	R	VYTTTPK	K		2216	Q20462_SC_5.10015.10015.2.dta	gb|KLL12638.1|	30S ribosomal protein S12 [Frankia sp. BMG5.1]
BMG5.1 + RE Alnus 2	F202499.dat	Q20462_SC_5_1400	8	1400	405.224	2	808.433	808.433	0.164516	0	19.46	0.011324	37	43	R	VYTTTPK	K		2368	Q20462_SC_5.10862.10862.2.dta	gb|KLL12638.1|	30S ribosomal protein S12 [Frankia sp. BMG5.1]
BMG5.1 + RE Alnus 2	F202499.dat	Q20462_SC_5_1401	8	1401	405.224	2	808.433	808.433	0.164516	0	21.76	0.00666807	37	43	R	VYTTTPK	K		2339	Q20462_SC_5.10704.10704.2.dta	gb|KLL12638.1|	30S ribosomal protein S12 [Frankia sp. BMG5.1]
BMG5.1 + RE Alnus 2	F202499.dat	Q20462_SC_5_1403	8	1403	405.224	2	808.433	808.433	0.164516	0	14.23	0.0377572	37	43	R	VYTTTPK	K		2257	Q20462_SC_5.10241.10241.2.dta	gb|KLL12638.1|	30S ribosomal protein S12 [Frankia sp. BMG5.1]
BMG5.1 + RE Alnus 2	F202499.dat	Q20462_SC_5_1406	8	1406	405.224	2	808.433	808.433	0.238733	0	24.92	0.00322107	37	43	R	VYTTTPK	K		2227	Q20462_SC_5.10071.10071.2.dta	gb|KLL12638.1|	30S ribosomal protein S12 [Frankia sp. BMG5.1]
BMG5.1 + RE Alnus 2	F202499.dat	Q20462_SC_5_1407	8	1407	405.224	2	808.433	808.433	0.238733	0	14.49	0.0355631	37	43	R	VYTTTPK	K		2206	Q20462_SC_5.9959.9959.2.dta	gb|KLL12638.1|	30S ribosomal protein S12 [Frankia sp. BMG5.1]
BMG5.1 + RE Alnus 2	F202499.dat	Q20462_SC_5_1408	8	1408	405.224	2	808.433	808.433	0.238733	0	21.93	0.0064121	37	43	R	VYTTTPK	K		2328	Q20462_SC_5.10648.10648.2.dta	gb|KLL12638.1|	30S ribosomal protein S12 [Frankia sp. BMG5.1]
BMG5.1 + RE Alnus 2	F202499.dat	Q20462_SC_5_1410	8	1410	405.224	2	808.433	808.433	0.312951	0	14.75	0.0334965	37	43	R	VYTTTPK	K		2144	Q20462_SC_5.9615.9615.2.dta	gb|KLL12638.1|	30S ribosomal protein S12 [Frankia sp. BMG5.1]
BMG5.1 + RE Alnus 2	F202499.dat	Q20462_SC_5_1411	8	1411	405.224	2	808.433	808.433	0.312951	0	28.41	0.00144212	37	43	R	VYTTTPK	K		2318	Q20462_SC_5.10591.10591.2.dta	gb|KLL12638.1|	30S ribosomal protein S12 [Frankia sp. BMG5.1]
BMG5.1 + RE Alnus 2	F202499.dat	Q20462_SC_5_1412	8	1412	405.224	2	808.433	808.433	0.312951	0	24.66	0.00341979	37	43	R	VYTTTPK	K		2277	Q20462_SC_5.10360.10360.2.dta	gb|KLL12638.1|	30S ribosomal protein S12 [Frankia sp. BMG5.1]
BMG5.1 + RE Alnus 2	F202499.dat	Q20462_SC_5_1413	8	1413	405.224	2	808.433	808.433	0.312951	0	39.84	0.000103753	37	43	R	VYTTTPK	K		2247	Q20462_SC_5.10184.10184.2.dta	gb|KLL12638.1|	30S ribosomal protein S12 [Frankia sp. BMG5.1]
BMG5.1 + RE Alnus 2	F202499.dat	Q20462_SC_5_1414	8	1414	405.224	2	808.433	808.433	0.387169	0	15.86	0.0259418	37	43	R	VYTTTPK	K		2134	Q20462_SC_5.9560.9560.2.dta	gb|KLL12638.1|	30S ribosomal protein S12 [Frankia sp. BMG5.1]
BMG5.1 + RE Alnus 2	F202499.dat	Q20462_SC_5_1420	8	1420	405.224	2	808.434	808.433	0.758257	0	15.24	0.0299226	37	43	R	VYTTTPK	K		2104	Q20462_SC_5.9396.9396.2.dta	gb|KLL12638.1|	30S ribosomal protein S12 [Frankia sp. BMG5.1]
BMG5.1 + RE Alnus 2	F202499.dat	Q20462_SC_5_1421	8	1421	405.224	2	808.434	808.433	0.758257	0	14.83	0.0328852	37	43	R	VYTTTPK	K		2084	Q20462_SC_5.9292.9292.2.dta	gb|KLL12638.1|	30S ribosomal protein S12 [Frankia sp. BMG5.1]
BMG5.1 + RE Alnus 2	F202499.dat	Q20462_SC_5_1546	30	1546	408.732	2	815.45	815.45	-0.398553	1	27.33	0.00554781	291	297	R	RQALEAK	A	Deamidated (NQ) [2]	3704	Q20462_SC_5.21575.21575.2.dta	gb|KLL11626.1|	hypothetical protein FrCorBMG51_11070 [Frankia sp. BMG5.1]
BMG5.1 + RE Alnus 2	F202499.dat	Q20462_SC_5_1650	16	1650	412.227	2	822.439	822.439	0.0729538	0	43.03	4.97737e-05	82	88	R	IPGSFFR	R		3750	Q20462_SC_5.22226.22226.2.dta	gb|KLL12876.1|	polynucleotide phosphorylase [Frankia sp. BMG5.1]
BMG5.1 + RE Alnus 2	F202499.dat	Q20462_SC_5_1994	24	1994	426.216	2	850.417	850.418	-2.19186	0	15.5	0.0281838	52	58	R	YALDVDR	L		3334	Q20462_SC_5.17589.17589.2.dta	ref|WP_047223392.1|	hypothetical protein [Frankia sp. BMG5.1]
BMG5.1 + RE Alnus 2	F202499.dat	Q20462_SC_5_1995	18	1995	426.216	2	850.417	850.418	-1.76854	0	31.68	0.000679204	164	170	R	YQGEVVR	R	Deamidated (NQ) [2]	2929	Q20462_SC_5.14567.14567.2.dta	gb|KLL12656.1|	50S ribosomal protein L6 [Frankia sp. BMG5.1]
BMG5.1 + RE Alnus 2	F202499.dat	Q20462_SC_5_1996	18	1996	426.216	2	850.417	850.418	-1.69799	0	33.27	0.000470977	164	170	R	YQGEVVR	R	Deamidated (NQ) [2]	2788	Q20462_SC_5.13574.13574.2.dta	gb|KLL12656.1|	50S ribosomal protein L6 [Frankia sp. BMG5.1]
BMG5.1 + RE Alnus 2	F202499.dat	Q20462_SC_5_1997	24	1997	426.216	2	850.417	850.418	-1.62743	0	20.52	0.00887156	52	58	R	YALDVDR	L		3273	Q20462_SC_5.17066.17066.2.dta	ref|WP_047223392.1|	hypothetical protein [Frankia sp. BMG5.1]
BMG5.1 + RE Alnus 2	F202499.dat	Q20462_SC_5_1998	18	1998	426.216	2	850.417	850.418	-1.62743	0	24.43	0.00360579	164	170	R	YQGEVVR	R	Deamidated (NQ) [2]	2802	Q20462_SC_5.13671.13671.2.dta	gb|KLL12656.1|	50S ribosomal protein L6 [Frankia sp. BMG5.1]
BMG5.1 + RE Alnus 2	F202499.dat	Q20462_SC_5_1999	18	1999	426.216	2	850.417	850.418	-1.62743	0	37.04	0.000197697	164	170	R	YQGEVVR	R	Deamidated (NQ) [2]	2908	Q20462_SC_5.14414.14414.2.dta	gb|KLL12656.1|	50S ribosomal protein L6 [Frankia sp. BMG5.1]
BMG5.1 + RE Alnus 2	F202499.dat	Q20462_SC_5_2000	18	2000	426.216	2	850.417	850.418	-1.55688	0	29.7	0.00107152	164	170	R	YQGEVVR	R	Deamidated (NQ) [2]	2846	Q20462_SC_5.13980.13980.2.dta	gb|KLL12656.1|	50S ribosomal protein L6 [Frankia sp. BMG5.1]
BMG5.1 + RE Alnus 2	F202499.dat	Q20462_SC_5_2001	18	2001	426.216	2	850.417	850.418	-1.34522	0	33.21	0.000477529	164	170	R	YQGEVVR	R	Deamidated (NQ) [2]	2877	Q20462_SC_5.14194.14194.2.dta	gb|KLL12656.1|	50S ribosomal protein L6 [Frankia sp. BMG5.1]
BMG5.1 + RE Alnus 2	F202499.dat	Q20462_SC_5_2002	18	2002	426.216	2	850.417	850.418	-1.34522	0	29.68	0.00107647	164	170	R	YQGEVVR	R	Deamidated (NQ) [2]	2856	Q20462_SC_5.14051.14051.2.dta	gb|KLL12656.1|	50S ribosomal protein L6 [Frankia sp. BMG5.1]
BMG5.1 + RE Alnus 2	F202499.dat	Q20462_SC_5_2003	18	2003	426.216	2	850.417	850.418	-1.27467	0	37.18	0.000191426	164	170	R	YQGEVVR	R	Deamidated (NQ) [2]	2990	Q20462_SC_5.15047.15047.2.dta	gb|KLL12656.1|	50S ribosomal protein L6 [Frankia sp. BMG5.1]
BMG5.1 + RE Alnus 2	F202499.dat	Q20462_SC_5_2004	18	2004	426.216	2	850.417	850.418	-1.27467	0	23.07	0.00493174	164	170	R	YQGEVVR	R	Deamidated (NQ) [2]	3000	Q20462_SC_5.15122.15122.2.dta	gb|KLL12656.1|	50S ribosomal protein L6 [Frankia sp. BMG5.1]
BMG5.1 + RE Alnus 2	F202499.dat	Q20462_SC_5_2005	18	2005	426.216	2	850.417	850.418	-1.20411	0	15.38	0.0289734	164	170	R	YQGEVVR	R	Deamidated (NQ) [2]	3137	Q20462_SC_5.16127.16127.2.dta	gb|KLL12656.1|	50S ribosomal protein L6 [Frankia sp. BMG5.1]
BMG5.1 + RE Alnus 2	F202499.dat	Q20462_SC_5_2006	18	2006	426.216	2	850.417	850.418	-1.20411	0	22.01	0.00629506	164	170	R	YQGEVVR	R	Deamidated (NQ) [2]	3021	Q20462_SC_5.15276.15276.2.dta	gb|KLL12656.1|	50S ribosomal protein L6 [Frankia sp. BMG5.1]
BMG5.1 + RE Alnus 2	F202499.dat	Q20462_SC_5_2007	18	2007	426.216	2	850.417	850.418	-1.20411	0	37.21	0.000190108	164	170	R	YQGEVVR	R	Deamidated (NQ) [2]	3031	Q20462_SC_5.15350.15350.2.dta	gb|KLL12656.1|	50S ribosomal protein L6 [Frankia sp. BMG5.1]
BMG5.1 + RE Alnus 2	F202499.dat	Q20462_SC_5_2008	18	2008	426.216	2	850.418	850.418	-1.13356	0	24.33	0.00368978	164	170	R	YQGEVVR	R	Deamidated (NQ) [2]	2939	Q20462_SC_5.14645.14645.2.dta	gb|KLL12656.1|	50S ribosomal protein L6 [Frankia sp. BMG5.1]
BMG5.1 + RE Alnus 2	F202499.dat	Q20462_SC_5_2009	18	2009	426.216	2	850.418	850.418	-1.06301	0	22.89	0.00514044	164	170	R	YQGEVVR	R	Deamidated (NQ) [2]	3042	Q20462_SC_5.15426.15426.2.dta	gb|KLL12656.1|	50S ribosomal protein L6 [Frankia sp. BMG5.1]
BMG5.1 + RE Alnus 2	F202499.dat	Q20462_SC_5_2010	18	2010	426.216	2	850.418	850.418	-1.06301	0	37.18	0.000191426	164	170	R	YQGEVVR	R	Deamidated (NQ) [2]	2897	Q20462_SC_5.14340.14340.2.dta	gb|KLL12656.1|	50S ribosomal protein L6 [Frankia sp. BMG5.1]
BMG5.1 + RE Alnus 2	F202499.dat	Q20462_SC_5_2011	18	2011	426.216	2	850.418	850.418	-1.06301	0	33.9	0.00040738	164	170	R	YQGEVVR	R	Deamidated (NQ) [2]	2887	Q20462_SC_5.14267.14267.2.dta	gb|KLL12656.1|	50S ribosomal protein L6 [Frankia sp. BMG5.1]
BMG5.1 + RE Alnus 2	F202499.dat	Q20462_SC_5_2012	24	2012	426.216	2	850.418	850.418	-0.992453	0	24.13	0.00405685	52	58	R	YALDVDR	L		3127	Q20462_SC_5.16053.16053.2.dta	ref|WP_047223392.1|	hypothetical protein [Frankia sp. BMG5.1]
BMG5.1 + RE Alnus 2	F202499.dat	Q20462_SC_5_2013	24	2013	426.216	2	850.418	850.418	-0.898381	0	26.39	0.00241096	52	58	R	YALDVDR	L		3168	Q20462_SC_5.16338.16338.2.dta	ref|WP_047223392.1|	hypothetical protein [Frankia sp. BMG5.1]
BMG5.1 + RE Alnus 2	F202499.dat	Q20462_SC_5_2014	24	2014	426.216	2	850.418	850.418	-0.898381	0	30.15	0.00101435	52	58	R	YALDVDR	L		3158	Q20462_SC_5.16269.16269.2.dta	ref|WP_047223392.1|	hypothetical protein [Frankia sp. BMG5.1]
BMG5.1 + RE Alnus 2	F202499.dat	Q20462_SC_5_2015	18	2015	426.216	2	850.418	850.418	-0.898381	0	37.28	0.000196422	164	170	R	YQGEVVR	R	Deamidated (NQ) [2]	3011	Q20462_SC_5.15199.15199.2.dta	gb|KLL12656.1|	50S ribosomal protein L6 [Frankia sp. BMG5.1]
BMG5.1 + RE Alnus 2	F202499.dat	Q20462_SC_5_2016	18	2016	426.216	2	850.418	850.418	-0.898381	0	32.11	0.000645936	164	170	R	YQGEVVR	R	Deamidated (NQ) [2]	2918	Q20462_SC_5.14490.14490.2.dta	gb|KLL12656.1|	50S ribosomal protein L6 [Frankia sp. BMG5.1]
BMG5.1 + RE Alnus 2	F202499.dat	Q20462_SC_5_2017	18	2017	426.216	2	850.418	850.418	-0.898381	0	31.23	0.000791023	164	170	R	YQGEVVR	R	Deamidated (NQ) [2]	2836	Q20462_SC_5.13909.13909.2.dta	gb|KLL12656.1|	50S ribosomal protein L6 [Frankia sp. BMG5.1]
BMG5.1 + RE Alnus 2	F202499.dat	Q20462_SC_5_2018	24	2018	426.216	2	850.418	850.418	-0.827828	0	18.24	0.0157467	52	58	R	YALDVDR	L		3314	Q20462_SC_5.17396.17396.2.dta	ref|WP_047223392.1|	hypothetical protein [Frankia sp. BMG5.1]
BMG5.1 + RE Alnus 2	F202499.dat	Q20462_SC_5_2019	18	2019	426.216	2	850.418	850.418	-0.827828	0	35.12	0.00032299	164	170	R	YQGEVVR	R	Deamidated (NQ) [2]	2970	Q20462_SC_5.14889.14889.2.dta	gb|KLL12656.1|	50S ribosomal protein L6 [Frankia sp. BMG5.1]
BMG5.1 + RE Alnus 2	F202499.dat	Q20462_SC_5_2020	18	2020	426.216	2	850.418	850.418	-0.827828	0	22.66	0.00569101	164	170	R	YQGEVVR	R	Deamidated (NQ) [2]	2867	Q20462_SC_5.14123.14123.2.dta	gb|KLL12656.1|	50S ribosomal protein L6 [Frankia sp. BMG5.1]
BMG5.1 + RE Alnus 2	F202499.dat	Q20462_SC_5_2021	18	2021	426.216	2	850.418	850.418	-0.827828	0	33.02	0.000523829	164	170	R	YQGEVVR	R	Deamidated (NQ) [2]	2959	Q20462_SC_5.14805.14805.2.dta	gb|KLL12656.1|	50S ribosomal protein L6 [Frankia sp. BMG5.1]
BMG5.1 + RE Alnus 2	F202499.dat	Q20462_SC_5_2022	18	2022	426.216	2	850.418	850.418	-0.757274	0	20.76	0.00881433	164	170	R	YQGEVVR	R	Deamidated (NQ) [2]	3052	Q20462_SC_5.15498.15498.2.dta	gb|KLL12656.1|	50S ribosomal protein L6 [Frankia sp. BMG5.1]
BMG5.1 + RE Alnus 2	F202499.dat	Q20462_SC_5_2024	24	2024	426.216	2	850.418	850.418	-0.686721	0	17.9	0.017029	52	58	R	YALDVDR	L		3231	Q20462_SC_5.16782.16782.2.dta	ref|WP_047223392.1|	hypothetical protein [Frankia sp. BMG5.1]
BMG5.1 + RE Alnus 2	F202499.dat	Q20462_SC_5_2025	18	2025	426.216	2	850.418	850.418	-0.686721	0	37.49	0.00018715	164	170	R	YQGEVVR	R	Deamidated (NQ) [2]	2980	Q20462_SC_5.14968.14968.2.dta	gb|KLL12656.1|	50S ribosomal protein L6 [Frankia sp. BMG5.1]
BMG5.1 + RE Alnus 2	F202499.dat	Q20462_SC_5_2026	18	2026	426.216	2	850.418	850.418	-0.686721	0	30.44	0.000948832	164	170	R	YQGEVVR	R	Deamidated (NQ) [2]	3117	Q20462_SC_5.15977.15977.2.dta	gb|KLL12656.1|	50S ribosomal protein L6 [Frankia sp. BMG5.1]
BMG5.1 + RE Alnus 2	F202499.dat	Q20462_SC_5_2027	18	2027	426.216	2	850.418	850.418	-0.686721	0	25.72	0.00281313	164	170	R	YQGEVVR	R	Deamidated (NQ) [2]	3283	Q20462_SC_5.17141.17141.2.dta	gb|KLL12656.1|	50S ribosomal protein L6 [Frankia sp. BMG5.1]
BMG5.1 + RE Alnus 2	F202499.dat	Q20462_SC_5_2028	18	2028	426.216	2	850.418	850.418	-0.686721	0	35.25	0.000313465	164	170	R	YQGEVVR	R	Deamidated (NQ) [2]	2949	Q20462_SC_5.14723.14723.2.dta	gb|KLL12656.1|	50S ribosomal protein L6 [Frankia sp. BMG5.1]
BMG5.1 + RE Alnus 2	F202499.dat	Q20462_SC_5_2029	18	2029	426.216	2	850.418	850.418	-0.616167	0	24.36	0.00384759	164	170	R	YQGEVVR	R	Deamidated (NQ) [2]	3148	Q20462_SC_5.16197.16197.2.dta	gb|KLL12656.1|	50S ribosomal protein L6 [Frankia sp. BMG5.1]
BMG5.1 + RE Alnus 2	F202499.dat	Q20462_SC_5_2030	18	2030	426.216	2	850.418	850.418	-0.616167	0	27.11	0.00204263	164	170	R	YQGEVVR	R	Deamidated (NQ) [2]	3107	Q20462_SC_5.15901.15901.2.dta	gb|KLL12656.1|	50S ribosomal protein L6 [Frankia sp. BMG5.1]
BMG5.1 + RE Alnus 2	F202499.dat	Q20462_SC_5_2031	24	2031	426.216	2	850.418	850.418	-0.616167	0	21.51	0.00741633	52	58	R	YALDVDR	L		3252	Q20462_SC_5.16919.16919.2.dta	ref|WP_047223392.1|	hypothetical protein [Frankia sp. BMG5.1]
BMG5.1 + RE Alnus 2	F202499.dat	Q20462_SC_5_2032	24	2032	426.216	2	850.418	850.418	-0.545614	0	15.38	0.0304221	52	58	R	YALDVDR	L		3242	Q20462_SC_5.16847.16847.2.dta	ref|WP_047223392.1|	hypothetical protein [Frankia sp. BMG5.1]
BMG5.1 + RE Alnus 2	F202499.dat	Q20462_SC_5_2033	18	2033	426.216	2	850.418	850.418	-0.47506	0	19.52	0.0117271	164	170	R	YQGEVVR	R	Deamidated (NQ) [2]	3262	Q20462_SC_5.16992.16992.2.dta	gb|KLL12656.1|	50S ribosomal protein L6 [Frankia sp. BMG5.1]
BMG5.1 + RE Alnus 2	F202499.dat	Q20462_SC_5_2034	24	2034	426.216	2	850.418	850.418	-0.333953	0	14.77	0.0350098	52	58	R	YALDVDR	L		3221	Q20462_SC_5.16716.16716.2.dta	ref|WP_047223392.1|	hypothetical protein [Frankia sp. BMG5.1]
BMG5.1 + RE Alnus 2	F202499.dat	Q20462_SC_5_2035	24	2035	426.216	2	850.418	850.418	-0.333953	0	22.39	0.00605605	52	58	R	YALDVDR	L		3303	Q20462_SC_5.17303.17303.2.dta	ref|WP_047223392.1|	hypothetical protein [Frankia sp. BMG5.1]
BMG5.1 + RE Alnus 2	F202499.dat	Q20462_SC_5_2036	24	2036	426.216	2	850.418	850.418	-0.333953	0	15.85	0.0273017	52	58	R	YALDVDR	L		3345	Q20462_SC_5.17691.17691.2.dta	ref|WP_047223392.1|	hypothetical protein [Frankia sp. BMG5.1]
BMG5.1 + RE Alnus 2	F202499.dat	Q20462_SC_5_2037	18	2037	426.216	2	850.418	850.418	-0.2634	0	24.82	0.0034609	164	170	R	YQGEVVR	R	Deamidated (NQ) [2]	3293	Q20462_SC_5.17220.17220.2.dta	gb|KLL12656.1|	50S ribosomal protein L6 [Frankia sp. BMG5.1]
BMG5.1 + RE Alnus 2	F202499.dat	Q20462_SC_5_2038	18	2038	426.217	2	850.419	850.418	0.0893678	0	23.37	0.00483269	164	170	R	YQGEVVR	R	Deamidated (NQ) [2]	3096	Q20462_SC_5.15828.15828.2.dta	gb|KLL12656.1|	50S ribosomal protein L6 [Frankia sp. BMG5.1]
BMG5.1 + RE Alnus 2	F202499.dat	Q20462_SC_5_2039	18	2039	426.217	2	850.419	850.418	0.0893678	0	23.41	0.00478839	164	170	R	YQGEVVR	R	Deamidated (NQ) [2]	3062	Q20462_SC_5.15575.15575.2.dta	gb|KLL12656.1|	50S ribosomal protein L6 [Frankia sp. BMG5.1]
BMG5.1 + RE Alnus 2	F202499.dat	Q20462_SC_5_2040	18	2040	426.217	2	850.419	850.418	0.888974	0	36.39	0.000241096	164	170	R	YQGEVVR	R	Deamidated (NQ) [2]	3086	Q20462_SC_5.15754.15754.2.dta	gb|KLL12656.1|	50S ribosomal protein L6 [Frankia sp. BMG5.1]
BMG5.1 + RE Alnus 2	F202499.dat	Q20462_SC_5_2233	3	2233	439.74	2	877.466	877.466	-0.172086	0	34.62	0.000742059	100	106	R	LDNVVYR	A		3469	Q20462_SC_5.18958.18958.2.dta	gb|KLL12667.1|	30S ribosomal protein S4 [Frankia sp. BMG5.1]
BMG5.1 + RE Alnus 2	F202499.dat	Q20462_SC_5_2234	3	2234	439.74	2	877.466	877.466	-0.103708	0	44.27	8.04338e-05	100	106	R	LDNVVYR	A		3449	Q20462_SC_5.18746.18746.2.dta	gb|KLL12667.1|	30S ribosomal protein S4 [Frankia sp. BMG5.1]
BMG5.1 + RE Alnus 2	F202499.dat	Q20462_SC_5_2235	3	2235	439.74	2	877.466	877.466	-0.103708	0	43.81	8.94208e-05	100	106	R	LDNVVYR	A		3438	Q20462_SC_5.18637.18637.2.dta	gb|KLL12667.1|	30S ribosomal protein S4 [Frankia sp. BMG5.1]
BMG5.1 + RE Alnus 2	F202499.dat	Q20462_SC_5_2236	3	2236	439.74	2	877.466	877.466	0.0330497	0	36.98	0.000430961	100	106	R	LDNVVYR	A		3480	Q20462_SC_5.19065.19065.2.dta	gb|KLL12667.1|	30S ribosomal protein S4 [Frankia sp. BMG5.1]
BMG5.1 + RE Alnus 2	F202499.dat	Q20462_SC_5_2237	3	2237	439.74	2	877.466	877.466	0.0330497	0	41.6	0.000148744	100	106	R	LDNVVYR	A		3459	Q20462_SC_5.18852.18852.2.dta	gb|KLL12667.1|	30S ribosomal protein S4 [Frankia sp. BMG5.1]
BMG5.1 + RE Alnus 2	F202499.dat	Q20462_SC_5_2238	3	2238	439.74	2	877.466	877.466	0.101428	0	38.64	0.000294062	100	106	R	LDNVVYR	A		3427	Q20462_SC_5.18524.18524.2.dta	gb|KLL12667.1|	30S ribosomal protein S4 [Frankia sp. BMG5.1]
BMG5.1 + RE Alnus 2	F202499.dat	Q20462_SC_5_2239	3	2239	439.74	2	877.466	877.466	0.238186	0	35.13	0.00065984	100	106	R	LDNVVYR	A		3416	Q20462_SC_5.18412.18412.2.dta	gb|KLL12667.1|	30S ribosomal protein S4 [Frankia sp. BMG5.1]
BMG5.1 + RE Alnus 2	F202499.dat	Q20462_SC_5_2334	13	2334	445.74	2	889.466	889.466	0.10006	0	41.86	0.00017594	71	78	K	LGEFAPTR	T		3666	Q20462_SC_5.21053.21053.2.dta	gb|KLL12647.1|	30S ribosomal protein S19 [Frankia sp. BMG5.1]
BMG5.1 + RE Alnus 2	F202499.dat	Q20462_SC_5_2335	13	2335	445.74	2	889.466	889.466	0.324914	0	49.15	3.2837e-05	71	78	K	LGEFAPTR	T		3654	Q20462_SC_5.20911.20911.2.dta	gb|KLL12647.1|	30S ribosomal protein S19 [Frankia sp. BMG5.1]
BMG5.1 + RE Alnus 2	F202499.dat	Q20462_SC_5_2385	2	2385	450.25	2	898.485	898.487	-2.56542	0	52.37	6.66343e-06	2	10	M	PSIEAVGAR	E		3371	Q20462_SC_5.17956.17956.2.dta	gb|KLL13106.1|	enolase [Frankia sp. BMG5.1]
BMG5.1 + RE Alnus 2	F202499.dat	Q20462_SC_5_2386	2	2386	450.25	2	898.486	898.487	-0.94047	0	50.12	9.72747e-06	2	10	M	PSIEAVGAR	E		3339	Q20462_SC_5.17635.17635.2.dta	gb|KLL13106.1|	enolase [Frankia sp. BMG5.1]
BMG5.1 + RE Alnus 2	F202499.dat	Q20462_SC_5_2387	2	2387	450.251	2	898.486	898.487	-0.806912	0	40.02	9.95405e-05	2	10	M	PSIEAVGAR	E		3361	Q20462_SC_5.17849.17849.2.dta	gb|KLL13106.1|	enolase [Frankia sp. BMG5.1]
BMG5.1 + RE Alnus 2	F202499.dat	Q20462_SC_5_2388	2	2388	450.251	2	898.487	898.487	-0.539796	0	45.17	3.34497e-05	2	10	M	PSIEAVGAR	E		3350	Q20462_SC_5.17742.17742.2.dta	gb|KLL13106.1|	enolase [Frankia sp. BMG5.1]
BMG5.1 + RE Alnus 2	F202499.dat	Q20462_SC_5_2421	7	2421	450.774	2	899.534	899.533	1.20841	0	34.67	0.000665326	95	102	R	DVLAIIEK	-		3761	Q20462_SC_5.22363.22363.2.dta	gb|KLL12681.1|	molecular chaperone GroES [Frankia sp. BMG5.1]
BMG5.1 + RE Alnus 2	F202499.dat	Q20462_SC_5_2424	26	2424	451.258	2	900.501	900.503	-2.41643	0	17.63	0.0431459	121	128	R	GIVQVETR	G		2858	Q20462_SC_5.14061.14061.2.dta	gb|KLL13021.1|	dehydratase [Frankia sp. BMG5.1]
BMG5.1 + RE Alnus 2	F202499.dat	Q20462_SC_5_2425	26	2425	451.258	2	900.501	900.503	-1.66129	0	25	0.00648267	121	128	R	GIVQVETR	G		3332	Q20462_SC_5.17563.17563.2.dta	gb|KLL13021.1|	dehydratase [Frankia sp. BMG5.1]
BMG5.1 + RE Alnus 2	F202499.dat	Q20462_SC_5_2426	26	2426	451.258	2	900.502	900.503	-1.32815	0	19.3	0.0240854	121	128	R	GIVQVETR	G		3055	Q20462_SC_5.15525.15525.2.dta	gb|KLL13021.1|	dehydratase [Frankia sp. BMG5.1]
BMG5.1 + RE Alnus 2	F202499.dat	Q20462_SC_5_2428	26	2428	451.258	2	900.502	900.503	-1.26152	0	19.97	0.0206421	121	128	R	GIVQVETR	G		3065	Q20462_SC_5.15600.15600.2.dta	gb|KLL13021.1|	dehydratase [Frankia sp. BMG5.1]
BMG5.1 + RE Alnus 2	F202499.dat	Q20462_SC_5_2429	26	2429	451.258	2	900.502	900.503	-1.26152	0	21.31	0.0151619	121	128	R	GIVQVETR	G		3321	Q20462_SC_5.17466.17466.2.dta	gb|KLL13021.1|	dehydratase [Frankia sp. BMG5.1]
BMG5.1 + RE Alnus 2	F202499.dat	Q20462_SC_5_2431	26	2431	451.258	2	900.502	900.503	-1.19489	0	23.9	0.0083513	121	128	R	GIVQVETR	G		3311	Q20462_SC_5.17370.17370.2.dta	gb|KLL13021.1|	dehydratase [Frankia sp. BMG5.1]
BMG5.1 + RE Alnus 2	F202499.dat	Q20462_SC_5_2432	26	2432	451.258	2	900.502	900.503	-1.12826	0	22.89	0.0105379	121	128	R	GIVQVETR	G		3086	Q20462_SC_5.15749.15749.2.dta	gb|KLL13021.1|	dehydratase [Frankia sp. BMG5.1]
BMG5.1 + RE Alnus 2	F202499.dat	Q20462_SC_5_2433	26	2433	451.258	2	900.502	900.503	-1.12826	0	22.01	0.0129049	121	128	R	GIVQVETR	G		3239	Q20462_SC_5.16832.16832.2.dta	gb|KLL13021.1|	dehydratase [Frankia sp. BMG5.1]
BMG5.1 + RE Alnus 2	F202499.dat	Q20462_SC_5_2434	26	2434	451.258	2	900.502	900.503	-1.12826	0	20.43	0.0185675	121	128	R	GIVQVETR	G		3106	Q20462_SC_5.15896.15896.2.dta	gb|KLL13021.1|	dehydratase [Frankia sp. BMG5.1]
BMG5.1 + RE Alnus 2	F202499.dat	Q20462_SC_5_2437	26	2437	451.258	2	900.502	900.503	-1.06163	0	22.2	0.0123525	121	128	R	GIVQVETR	G		3024	Q20462_SC_5.15301.15301.2.dta	gb|KLL13021.1|	dehydratase [Frankia sp. BMG5.1]
BMG5.1 + RE Alnus 2	F202499.dat	Q20462_SC_5_2438	26	2438	451.258	2	900.502	900.503	-1.06163	0	21.02	0.0162089	121	128	R	GIVQVETR	G		2932	Q20462_SC_5.14593.14593.2.dta	gb|KLL13021.1|	dehydratase [Frankia sp. BMG5.1]
BMG5.1 + RE Alnus 2	F202499.dat	Q20462_SC_5_2439	26	2439	451.258	2	900.502	900.503	-0.995	0	24.69	0.00696232	121	128	R	GIVQVETR	G		3280	Q20462_SC_5.17120.17120.2.dta	gb|KLL13021.1|	dehydratase [Frankia sp. BMG5.1]
BMG5.1 + RE Alnus 2	F202499.dat	Q20462_SC_5_2440	26	2440	451.258	2	900.502	900.503	-0.92837	0	28.01	0.00324156	121	128	R	GIVQVETR	G		3178	Q20462_SC_5.16404.16404.2.dta	gb|KLL13021.1|	dehydratase [Frankia sp. BMG5.1]
BMG5.1 + RE Alnus 2	F202499.dat	Q20462_SC_5_2441	26	2441	451.258	2	900.502	900.503	-0.92837	0	21.75	0.0137011	121	128	R	GIVQVETR	G		3147	Q20462_SC_5.16193.16193.2.dta	gb|KLL13021.1|	dehydratase [Frankia sp. BMG5.1]
BMG5.1 + RE Alnus 2	F202499.dat	Q20462_SC_5_2442	26	2442	451.258	2	900.502	900.503	-0.92837	0	22.24	0.0122392	121	128	R	GIVQVETR	G		3168	Q20462_SC_5.16334.16334.2.dta	gb|KLL13021.1|	dehydratase [Frankia sp. BMG5.1]
BMG5.1 + RE Alnus 2	F202499.dat	Q20462_SC_5_2443	26	2443	451.258	2	900.502	900.503	-0.92837	0	22.75	0.0108831	121	128	R	GIVQVETR	G		3300	Q20462_SC_5.17277.17277.2.dta	gb|KLL13021.1|	dehydratase [Frankia sp. BMG5.1]
BMG5.1 + RE Alnus 2	F202499.dat	Q20462_SC_5_2445	26	2445	451.258	2	900.502	900.503	-0.861741	0	19.99	0.0205473	121	128	R	GIVQVETR	G		2994	Q20462_SC_5.15072.15072.2.dta	gb|KLL13021.1|	dehydratase [Frankia sp. BMG5.1]
BMG5.1 + RE Alnus 2	F202499.dat	Q20462_SC_5_2446	26	2446	451.258	2	900.502	900.503	-0.861741	0	18.64	0.0280384	121	128	R	GIVQVETR	G		3075	Q20462_SC_5.15676.15676.2.dta	gb|KLL13021.1|	dehydratase [Frankia sp. BMG5.1]
BMG5.1 + RE Alnus 2	F202499.dat	Q20462_SC_5_2447	26	2447	451.258	2	900.502	900.503	-0.861741	0	26.62	0.00446431	121	128	R	GIVQVETR	G		3290	Q20462_SC_5.17197.17197.2.dta	gb|KLL13021.1|	dehydratase [Frankia sp. BMG5.1]
BMG5.1 + RE Alnus 2	F202499.dat	Q20462_SC_5_2448	26	2448	451.258	2	900.502	900.503	-0.795111	0	28.52	0.0028824	121	128	R	GIVQVETR	G		3229	Q20462_SC_5.16765.16765.2.dta	gb|KLL13021.1|	dehydratase [Frankia sp. BMG5.1]
BMG5.1 + RE Alnus 2	F202499.dat	Q20462_SC_5_2449	26	2449	451.258	2	900.502	900.503	-0.795111	0	20.97	0.0163966	121	128	R	GIVQVETR	G		3004	Q20462_SC_5.15148.15148.2.dta	gb|KLL13021.1|	dehydratase [Frankia sp. BMG5.1]
BMG5.1 + RE Alnus 2	F202499.dat	Q20462_SC_5_2450	26	2450	451.258	2	900.502	900.503	-0.795111	0	26.97	0.00411864	121	128	R	GIVQVETR	G		3096	Q20462_SC_5.15822.15822.2.dta	gb|KLL13021.1|	dehydratase [Frankia sp. BMG5.1]
BMG5.1 + RE Alnus 2	F202499.dat	Q20462_SC_5_2451	26	2451	451.258	2	900.502	900.503	-0.795111	0	21.81	0.0135131	121	128	R	GIVQVETR	G		3014	Q20462_SC_5.15224.15224.2.dta	gb|KLL13021.1|	dehydratase [Frankia sp. BMG5.1]
BMG5.1 + RE Alnus 2	F202499.dat	Q20462_SC_5_2452	26	2452	451.258	2	900.502	900.503	-0.795111	0	24.71	0.00693033	121	128	R	GIVQVETR	G		2952	Q20462_SC_5.14749.14749.2.dta	gb|KLL13021.1|	dehydratase [Frankia sp. BMG5.1]
BMG5.1 + RE Alnus 2	F202499.dat	Q20462_SC_5_2453	26	2453	451.258	2	900.502	900.503	-0.728482	0	22.99	0.010298	121	128	R	GIVQVETR	G		3249	Q20462_SC_5.16899.16899.2.dta	gb|KLL13021.1|	dehydratase [Frankia sp. BMG5.1]
BMG5.1 + RE Alnus 2	F202499.dat	Q20462_SC_5_2454	26	2454	451.258	2	900.502	900.503	-0.728482	0	19.84	0.0212693	121	128	R	GIVQVETR	G		2983	Q20462_SC_5.14994.14994.2.dta	gb|KLL13021.1|	dehydratase [Frankia sp. BMG5.1]
BMG5.1 + RE Alnus 2	F202499.dat	Q20462_SC_5_2455	26	2455	451.258	2	900.502	900.503	-0.728482	0	21.46	0.0146472	121	128	R	GIVQVETR	G		2942	Q20462_SC_5.14668.14668.2.dta	gb|KLL13021.1|	dehydratase [Frankia sp. BMG5.1]
BMG5.1 + RE Alnus 2	F202499.dat	Q20462_SC_5_2456	26	2456	451.258	2	900.502	900.503	-0.728482	0	21.78	0.0136067	121	128	R	GIVQVETR	G		3260	Q20462_SC_5.16972.16972.2.dta	gb|KLL13021.1|	dehydratase [Frankia sp. BMG5.1]
BMG5.1 + RE Alnus 2	F202499.dat	Q20462_SC_5_2457	26	2457	451.258	2	900.502	900.503	-0.728482	0	21.43	0.0147487	121	128	R	GIVQVETR	G		2963	Q20462_SC_5.14833.14833.2.dta	gb|KLL13021.1|	dehydratase [Frankia sp. BMG5.1]
BMG5.1 + RE Alnus 2	F202499.dat	Q20462_SC_5_2458	26	2458	451.258	2	900.502	900.503	-0.728482	0	19.43	0.0233751	121	128	R	GIVQVETR	G		2909	Q20462_SC_5.14425.14425.2.dta	gb|KLL13021.1|	dehydratase [Frankia sp. BMG5.1]
BMG5.1 + RE Alnus 2	F202499.dat	Q20462_SC_5_2459	26	2459	451.258	2	900.502	900.503	-0.661852	0	25.62	0.00562023	121	128	R	GIVQVETR	G		3137	Q20462_SC_5.16122.16122.2.dta	gb|KLL13021.1|	dehydratase [Frankia sp. BMG5.1]
BMG5.1 + RE Alnus 2	F202499.dat	Q20462_SC_5_2460	26	2460	451.258	2	900.502	900.503	-0.661852	0	21.83	0.013451	121	128	R	GIVQVETR	G		3270	Q20462_SC_5.17045.17045.2.dta	gb|KLL13021.1|	dehydratase [Frankia sp. BMG5.1]
BMG5.1 + RE Alnus 2	F202499.dat	Q20462_SC_5_2462	26	2462	451.258	2	900.502	900.503	-0.595223	0	23.66	0.0088258	121	128	R	GIVQVETR	G		2973	Q20462_SC_5.14916.14916.2.dta	gb|KLL13021.1|	dehydratase [Frankia sp. BMG5.1]
BMG5.1 + RE Alnus 2	F202499.dat	Q20462_SC_5_2463	26	2463	451.258	2	900.502	900.503	-0.595223	0	21.73	0.0137643	121	128	R	GIVQVETR	G		3034	Q20462_SC_5.15375.15375.2.dta	gb|KLL13021.1|	dehydratase [Frankia sp. BMG5.1]
BMG5.1 + RE Alnus 2	F202499.dat	Q20462_SC_5_2465	26	2465	451.258	2	900.502	900.503	-0.528594	0	22.58	0.0113176	121	128	R	GIVQVETR	G		2922	Q20462_SC_5.14515.14515.2.dta	gb|KLL13021.1|	dehydratase [Frankia sp. BMG5.1]
BMG5.1 + RE Alnus 2	F202499.dat	Q20462_SC_5_2467	26	2467	451.259	2	900.503	900.503	-0.306495	0	24.54	0.00720699	121	128	R	GIVQVETR	G		2893	Q20462_SC_5.14312.14312.2.dta	gb|KLL13021.1|	dehydratase [Frankia sp. BMG5.1]
BMG5.1 + RE Alnus 2	F202499.dat	Q20462_SC_5_2468	26	2468	451.259	2	900.503	900.503	-0.306495	0	20.26	0.0193087	121	128	R	GIVQVETR	G		3219	Q20462_SC_5.16698.16698.2.dta	gb|KLL13021.1|	dehydratase [Frankia sp. BMG5.1]
BMG5.1 + RE Alnus 2	F202499.dat	Q20462_SC_5_2469	26	2469	451.259	2	900.503	900.503	0.159911	0	26.83	0.00425357	121	128	R	GIVQVETR	G		3208	Q20462_SC_5.16623.16623.2.dta	gb|KLL13021.1|	dehydratase [Frankia sp. BMG5.1]
BMG5.1 + RE Alnus 2	F202499.dat	Q20462_SC_5_2750	2	2750	459.756	2	917.497	917.497	0.384742	0	50.94	1.20807e-05	124	131	K	ASDLPLFR	Y		3756	Q20462_SC_5.22294.22294.2.dta	gb|KLL13106.1|	enolase [Frankia sp. BMG5.1]
BMG5.1 + RE Alnus 2	F202499.dat	Q20462_SC_5_2753	9	2753	460.763	2	919.512	919.513	-0.290371	0	29.26	0.00183794	487	494	R	LAIGLYDR	A		3741	Q20462_SC_5.22107.22107.2.dta	gb|KLL11531.1|	aminopeptidase N [Frankia sp. BMG5.1]
BMG5.1 + RE Alnus 2	F202499.dat	Q20462_SC_5_3053	2	3053	479.769	2	957.523	957.524	-1.8694	0	50.05	2.71852e-05	65	73	R	NAVTAVIDR	I		3669	Q20462_SC_5.21102.21102.2.dta	gb|KLL13106.1|	enolase [Frankia sp. BMG5.1]
BMG5.1 + RE Alnus 2	F202499.dat	Q20462_SC_5_3241	14	3241	488.285	2	974.555	974.555	-0.332459	0	47.97	2.47361e-05	164	174	K	IGLFGGAGVGK	T		3758	Q20462_SC_5.22328.22328.2.dta	gb|KLL12729.1|	ATP F0F1 synthase subunit beta [Frankia sp. BMG5.1]
BMG5.1 + RE Alnus 2	F202499.dat	Q20462_SC_5_3346	7	3346	490.277	2	978.54	978.539	1.31114	0	45.57	2.77332e-05	67	75	K	VGDVVLYSK	Y		3650	Q20462_SC_5.20858.20858.2.dta	gb|KLL12681.1|	molecular chaperone GroES [Frankia sp. BMG5.1]
BMG5.1 + RE Alnus 2	F202499.dat	Q20462_SC_5_3391	22	3391	494.278	2	986.541	986.54	1.83976	0	22.01	0.0185704	45	53	K	TVVVAVEDR	V		3496	Q20462_SC_5.19222.19222.2.dta	gb|KLL12651.1|	30S ribosomal protein S17 [Frankia sp. BMG5.1]
BMG5.1 + RE Alnus 2	F202499.dat	Q20462_SC_5_3392	22	3392	494.279	2	986.542	986.54	2.81286	0	18.65	0.027974	45	53	K	TVVVAVEDR	V		3484	Q20462_SC_5.19110.19110.2.dta	gb|KLL12651.1|	30S ribosomal protein S17 [Frankia sp. BMG5.1]
BMG5.1 + RE Alnus 2	F202499.dat	Q20462_SC_5_3393	22	3393	494.279	2	986.543	986.54	3.19805	0	31.32	0.0015127	45	53	K	TVVVAVEDR	V		3506	Q20462_SC_5.19326.19326.2.dta	gb|KLL12651.1|	30S ribosomal protein S17 [Frankia sp. BMG5.1]
BMG5.1 + RE Alnus 2	F202499.dat	Q20462_SC_5_3394	4	3394	494.296	2	986.577	986.576	0.941641	0	35.21	0.000376626	127	135	K	TLLAQTLAR	M	Deamidated (NQ) [5]	3743	Q20462_SC_5.22127.22127.2.dta	gb|KLL11516.1|	ATP-dependent protease [Frankia sp. BMG5.1]
BMG5.1 + RE Alnus 2	F202499.dat	Q20462_SC_5_3782	27	3782	508.773	2	1015.53	1015.53	1.31655	0	28.31	0.0030252	2	11	M	ADALVDGVTR	S		3505	Q20462_SC_5.19310.19310.2.dta	ref|WP_047221569.1|	50S ribosomal protein L22 [Frankia sp. BMG5.1]
BMG5.1 + RE Alnus 2	F202499.dat	Q20462_SC_5_3844	23	3844	513.256	2	1024.5	1024.5	-0.252807	0	30.2	0.000954993	202	210	R	GLGEFFEAR	G		3739	Q20462_SC_5.22078.22078.2.dta	gb|KLL12788.1|	membrane protein [Frankia sp. BMG5.1]
BMG5.1 + RE Alnus 2	F202499.dat	Q20462_SC_5_3861	10	3861	514.299	2	1026.58	1026.58	0.549396	0	21.86	0.00944861	274	283	R	AGDNVGLLLR	G		3709	Q20462_SC_5.21656.21656.2.dta	gb|KLL12641.1|	elongation factor Tu [Frankia sp. BMG5.1]
BMG5.1 + RE Alnus 2	F202499.dat	Q20462_SC_5_4467	29	4467	545.298	2	1088.58	1088.58	-1.09592	0	27.52	0.0031862	187	197	K	SAVIATDGSLR	I		3507	Q20462_SC_5.19337.19337.2.dta	gb|KLL10392.1|	isocitrate dehydrogenase [Frankia sp. BMG5.1]
BMG5.1 + RE Alnus 2	F202499.dat	Q20462_SC_5_4468	29	4468	545.299	2	1088.58	1088.58	0.925056	0	19.3	0.0158611	187	197	K	SAVIATDGSLR	I		3481	Q20462_SC_5.19077.19077.2.dta	gb|KLL10392.1|	isocitrate dehydrogenase [Frankia sp. BMG5.1]
BMG5.1 + RE Alnus 2	F202499.dat	Q20462_SC_5_4469	29	4469	545.299	2	1088.58	1088.58	0.925056	0	26.6	0.00295348	187	197	K	SAVIATDGSLR	I		3492	Q20462_SC_5.19182.19182.2.dta	gb|KLL10392.1|	isocitrate dehydrogenase [Frankia sp. BMG5.1]
BMG5.1 + RE Alnus 2	F202499.dat	Q20462_SC_5_5446	5	5446	598.293	2	1194.57	1194.57	1.01375	0	31.36	0.000731139	1	10	-	MFTNAEDVLR	Y		3723	Q20462_SC_5.21846.21846.2.dta	gb|KLL10002.1|	glutamine synthetase [Frankia sp. BMG5.1]
BMG5.1 + RE Alnus 2	F202499.dat	Q20462_SC_5_5492	1	5492	600.333	2	1198.65	1198.65	4.06208	0	25.29	0.00473282	286	295	R	GYVLVDHQLR	T		3719	Q20462_SC_5.21788.21788.2.dta	gb|KLL10235.1|	dihydrolipoamide dehydrogenase [Frankia sp. BMG5.1]
BMG5.1 + RE Alnus 2	F202499.dat	Q20462_SC_5_5494	1	5494	600.833	2	1199.65	1199.65	0.176718	0	62.04	1.71922e-06	120	131	R	LVSPTSVAVGDR	I		3630	Q20462_SC_5.20617.20617.2.dta	gb|KLL10235.1|	dihydrolipoamide dehydrogenase [Frankia sp. BMG5.1]
BMG5.1 + RE Alnus 2	F202499.dat	Q20462_SC_5_5495	1	5495	600.833	2	1199.65	1199.65	0.476805	0	66.59	6.03021e-07	120	131	R	LVSPTSVAVGDR	I		3641	Q20462_SC_5.20744.20744.2.dta	gb|KLL10235.1|	dihydrolipoamide dehydrogenase [Frankia sp. BMG5.1]
BMG5.1 + RE Alnus 2	F202499.dat	Q20462_SC_5_5551	12	5551	604.817	2	1207.62	1207.62	0.317153	0	51.9	6.45654e-06	67	77	K	TVGDAVSYIQR	A		3632	Q20462_SC_5.20647.20647.2.dta	gb|KLL12911.1|	acyl carrier protein [Frankia sp. BMG5.1]
BMG5.1 + RE Alnus 2	F202499.dat	Q20462_SC_5_5552	12	5552	604.818	2	1207.62	1207.62	1.0293	0	24.15	0.00384592	67	77	K	TVGDAVSYIQR	A		3581	Q20462_SC_5.20117.20117.2.dta	gb|KLL12911.1|	acyl carrier protein [Frankia sp. BMG5.1]
BMG5.1 + RE Alnus 2	F202499.dat	Q20462_SC_5_629	28	629	371.732	2	741.449	741.45	-1.44851	0	28.23	0.00225471	260	266	R	LLGGQVR	S		3675	Q20462_SC_5.21180.21180.2.dta	gb|KLL11390.1|	NADPH-quinone reductase [Frankia sp. BMG5.1]
BMG5.1 + RE Alnus 2	F202499.dat	Q20462_SC_5_630	28	630	371.732	2	741.449	741.45	-0.39652	0	24.93	0.00482049	260	266	R	LLGGQVR	S		3664	Q20462_SC_5.21032.21032.2.dta	gb|KLL11390.1|	NADPH-quinone reductase [Frankia sp. BMG5.1]
BMG5.1 + RE Alnus 2	F202499.dat	Q20462_SC_5_6476	3	6476	657.354	2	1312.69	1312.69	4.68047	0	78.52	1.68726e-08	139	150	R	VSENDIVEIAPK	A		3642	Q20462_SC_5.20760.20760.2.dta	gb|KLL12667.1|	30S ribosomal protein S4 [Frankia sp. BMG5.1]
BMG5.1 + RE Alnus 2	F202499.dat	Q20462_SC_5_6635	4	6635	672.362	2	1342.71	1342.71	0.151932	0	34.93	0.000514186	202	214	R	DVSGEGVQQALLK	I		3606	Q20462_SC_5.20380.20380.2.dta	gb|KLL11516.1|	ATP-dependent protease [Frankia sp. BMG5.1]
BMG5.1 + RE Alnus 2	F202499.dat	Q20462_SC_5_6636	4	6636	672.364	2	1342.71	1342.71	2.52028	0	86.16	4.2368e-09	202	214	R	DVSGEGVQQALLK	I		3619	Q20462_SC_5.20501.20501.2.dta	gb|KLL11516.1|	ATP-dependent protease [Frankia sp. BMG5.1]
BMG5.1 + RE Alnus 2	F202499.dat	Q20462_SC_5_6787	11	6787	687.872	2	1373.73	1373.73	-0.19145	0	55.02	3.61991e-06	80	92	R	VGGATYQVPVEVR	A		3639	Q20462_SC_5.20725.20725.2.dta	gb|KLL12639.1|	30S ribosomal protein S7 [Frankia sp. BMG5.1]
BMG5.1 + RE Alnus 2	F202499.dat	Q20462_SC_5_6932	15	6932	695.876	2	1389.74	1389.74	1.03473	0	45.26	4.46777e-05	171	185	R	AVGQGYASGLAGIAR	D		3675	Q20462_SC_5.21174.21174.2.dta	gb|KLL12746.1|	chemical-damaging agent resistance protein C [Frankia sp. BMG5.1]
BMG5.1 + RE Alnus 2	F202499.dat	Q20462_SC_5_7097	6	7097	709.351	2	1416.69	1416.68	2.46279	0	15.61	0.0302268	79	91	R	VGETAVEQLNSDR	S		3333	Q20462_SC_5.17579.17579.2.dta	gb|KLL12359.1|	bacterioferritin [Frankia sp. BMG5.1]
BMG5.1 + RE Alnus 2	F202499.dat	Q20462_SC_5_7098	6	7098	709.352	2	1416.69	1416.68	4.01571	0	23.79	0.00731203	79	91	R	VGETAVEQLNSDR	S		3346	Q20462_SC_5.17706.17706.2.dta	gb|KLL12359.1|	bacterioferritin [Frankia sp. BMG5.1]
BMG5.1 + RE Alnus 2	F202499.dat	Q20462_SC_5_7897	1	7897	850.91	2	1699.81	1699.81	-0.115307	0	72.59	7.1605e-08	365	380	R	YGDVVTQTYDLAGNGK	A		3609	Q20462_SC_5.20407.20407.2.dta	gb|KLL10235.1|	dihydrolipoamide dehydrogenase [Frankia sp. BMG5.1]
BMG5.1 + RE Alnus 2	F202499.dat	Q20462_SC_5_7898	1	7898	850.911	2	1699.81	1699.81	0.896573	0	29.02	0.00162908	365	380	R	YGDVVTQTYDLAGNGK	A		3620	Q20462_SC_5.20515.20515.2.dta	gb|KLL10235.1|	dihydrolipoamide dehydrogenase [Frankia sp. BMG5.1]
BMG5.1 + RE Alnus 2	F202499.dat	Q20462_SC_5_7924	10	7924	570.989	3	1709.95	1709.94	1.52578	1	35.21	0.000421821	268	283	K	LLDEGRAGDNVGLLLR	G		3726	Q20462_SC_5.21901.21901.3.dta	gb|KLL12641.1|	elongation factor Tu [Frankia sp. BMG5.1]
BMG5.1 + RE Alnus 2	F202499.dat	Q20462_SC_5_7925	10	7925	855.981	2	1709.95	1709.94	2.67553	1	16.18	0.0397634	268	283	K	LLDEGRAGDNVGLLLR	G		3731	Q20462_SC_5.21967.21967.2.dta	gb|KLL12641.1|	elongation factor Tu [Frankia sp. BMG5.1]
BMG5.1 + RE Alnus 2	F202499.dat	Q20462_SC_5_800	21	800	378.707	2	755.4	755.4	-0.385226	0	33.65	0.000431519	135	141	R	GLMPNPK	T		3591	Q20462_SC_5.20227.20227.2.dta	gb|KLL12633.1|	50S ribosomal protein L1 [Frankia sp. BMG5.1]
BMG5.1 + RE Alnus 2	F202499.dat	Q20462_SC_5_801	21	801	378.707	2	755.4	755.4	-0.22637	0	26.09	0.00246037	135	141	R	GLMPNPK	T		3643	Q20462_SC_5.20768.20768.2.dta	gb|KLL12633.1|	50S ribosomal protein L1 [Frankia sp. BMG5.1]
BMG5.1 + RE Alnus 2	F202499.dat	Q20462_SC_5_8012	5	8012	874.473	2	1746.93	1746.93	0.811709	0	68.27	2.53191e-07	326	341	R	LVPGYEAPVNLVYSAR	N		3749	Q20462_SC_5.22210.22210.2.dta	gb|KLL10002.1|	glutamine synthetase [Frankia sp. BMG5.1]
BMG5.1 + RE Alnus 2	F202499.dat	Q20462_SC_5_802	21	802	378.707	2	755.4	755.4	-0.22637	0	32.65	0.00054325	135	141	R	GLMPNPK	T		3632	Q20462_SC_5.20638.20638.2.dta	gb|KLL12633.1|	50S ribosomal protein L1 [Frankia sp. BMG5.1]
BMG5.1 + RE Alnus 2	F202499.dat	Q20462_SC_5_8478	6	8478	669.023	3	2004.05	2004.04	1.71653	0	64.18	6.68402e-07	14	30	R	VLTNELTAVNQYFLHSR	M		3763	Q20462_SC_5.22391.22391.3.dta	gb|KLL12359.1|	bacterioferritin [Frankia sp. BMG5.1]
BMG5.1 + RE Alnus 2	F202499.dat	Q20462_SC_5_8603	1	8603	705.701	3	2114.08	2114.08	2.69574	0	79.28	2.77375e-08	344	364	R	VTYSHPEVASVGLTSAAAAQR	Y		3672	Q20462_SC_5.21133.21133.3.dta	gb|KLL10235.1|	dihydrolipoamide dehydrogenase [Frankia sp. BMG5.1]
BMG5.1 + RE Alnus 2	F202499.dat	Q20462_SC_5_989	21	989	386.704	2	771.394	771.395	-0.815406	0	13.36	0.0461318	135	141	R	GLMPNPK	T	Oxidation (M) [3]	2252	Q20462_SC_5.10215.10215.2.dta	gb|KLL12633.1|	50S ribosomal protein L1 [Frankia sp. BMG5.1]
BMG5.1 + RE Alnus 3	F202500.dat	Q20463_SC_6_1024	11	1024	386.704	2	771.394	771.395	-0.582062	0	19	0.0125893	135	141	R	GLMPNPK	T	Oxidation (M) [3]	2271	Q20463_SC_6.10434.10434.2.dta	gb|KLL12633.1|	50S ribosomal protein L1 [Frankia sp. BMG5.1]
BMG5.1 + RE Alnus 3	F202500.dat	Q20463_SC_6_1025	11	1025	386.704	2	771.394	771.395	-0.582062	0	23.24	0.00474242	135	141	R	GLMPNPK	T	Oxidation (M) [3]	2250	Q20463_SC_6.10318.10318.2.dta	gb|KLL12633.1|	50S ribosomal protein L1 [Frankia sp. BMG5.1]
BMG5.1 + RE Alnus 3	F202500.dat	Q20463_SC_6_1026	11	1026	386.705	2	771.395	771.395	-0.504281	0	14.87	0.0325837	135	141	R	GLMPNPK	T	Oxidation (M) [3]	2260	Q20463_SC_6.10376.10376.2.dta	gb|KLL12633.1|	50S ribosomal protein L1 [Frankia sp. BMG5.1]
BMG5.1 + RE Alnus 3	F202500.dat	Q20463_SC_6_1027	11	1027	386.705	2	771.395	771.395	-0.504281	0	27.25	0.00188365	135	141	R	GLMPNPK	T	Oxidation (M) [3]	2367	Q20463_SC_6.10985.10985.2.dta	gb|KLL12633.1|	50S ribosomal protein L1 [Frankia sp. BMG5.1]
BMG5.1 + RE Alnus 3	F202500.dat	Q20463_SC_6_1028	11	1028	386.705	2	771.395	771.395	-0.348719	0	23.45	0.00451856	135	141	R	GLMPNPK	T	Oxidation (M) [3]	2301	Q20463_SC_6.10611.10611.2.dta	gb|KLL12633.1|	50S ribosomal protein L1 [Frankia sp. BMG5.1]
BMG5.1 + RE Alnus 3	F202500.dat	Q20463_SC_6_1029	11	1029	386.705	2	771.395	771.395	-0.270938	0	13.4	0.0457088	135	141	R	GLMPNPK	T	Oxidation (M) [3]	2291	Q20463_SC_6.10553.10553.2.dta	gb|KLL12633.1|	50S ribosomal protein L1 [Frankia sp. BMG5.1]
BMG5.1 + RE Alnus 3	F202500.dat	Q20463_SC_6_1031	11	1031	386.705	2	771.395	771.395	-0.270938	0	21.43	0.00719449	135	141	R	GLMPNPK	T	Oxidation (M) [3]	2332	Q20463_SC_6.10787.10787.2.dta	gb|KLL12633.1|	50S ribosomal protein L1 [Frankia sp. BMG5.1]
BMG5.1 + RE Alnus 3	F202500.dat	Q20463_SC_6_1032	11	1032	386.705	2	771.395	771.395	-0.270938	0	26.73	0.00212324	135	141	R	GLMPNPK	T	Oxidation (M) [3]	2342	Q20463_SC_6.10844.10844.2.dta	gb|KLL12633.1|	50S ribosomal protein L1 [Frankia sp. BMG5.1]
BMG5.1 + RE Alnus 3	F202500.dat	Q20463_SC_6_1033	11	1033	386.705	2	771.395	771.395	-0.193157	0	24.07	0.00391742	135	141	R	GLMPNPK	T	Oxidation (M) [3]	2311	Q20463_SC_6.10668.10668.2.dta	gb|KLL12633.1|	50S ribosomal protein L1 [Frankia sp. BMG5.1]
BMG5.1 + RE Alnus 3	F202500.dat	Q20463_SC_6_1034	11	1034	386.705	2	771.395	771.395	-0.193157	0	24.08	0.00390841	135	141	R	GLMPNPK	T	Oxidation (M) [3]	2281	Q20463_SC_6.10493.10493.2.dta	gb|KLL12633.1|	50S ribosomal protein L1 [Frankia sp. BMG5.1]
BMG5.1 + RE Alnus 3	F202500.dat	Q20463_SC_6_1035	11	1035	386.705	2	771.395	771.395	-0.193157	0	32.74	0.000532108	135	141	R	GLMPNPK	T	Oxidation (M) [3]	2353	Q20463_SC_6.10908.10908.2.dta	gb|KLL12633.1|	50S ribosomal protein L1 [Frankia sp. BMG5.1]
BMG5.1 + RE Alnus 3	F202500.dat	Q20463_SC_6_1036	11	1036	386.705	2	771.395	771.395	-0.0375942	0	28.16	0.00152757	135	141	R	GLMPNPK	T	Oxidation (M) [3]	2322	Q20463_SC_6.10728.10728.2.dta	gb|KLL12633.1|	50S ribosomal protein L1 [Frankia sp. BMG5.1]
BMG5.1 + RE Alnus 3	F202500.dat	Q20463_SC_6_1066	14	1066	387.708	2	773.402	773.403	-0.987842	0	26.62	0.00457319	114	121	R	GIATEGAR	A		2613	Q20463_SC_6.12576.12576.2.dta	gb|KLL11547.1|	acetyltransferase [Frankia sp. BMG5.1]
BMG5.1 + RE Alnus 3	F202500.dat	Q20463_SC_6_1067	14	1067	387.708	2	773.402	773.403	-0.987842	0	17.7	0.0356631	114	121	R	GIATEGAR	A		2623	Q20463_SC_6.12647.12647.2.dta	gb|KLL11547.1|	acetyltransferase [Frankia sp. BMG5.1]
BMG5.1 + RE Alnus 3	F202500.dat	Q20463_SC_6_1068	14	1068	387.709	2	773.403	773.403	-0.522367	0	28.23	0.0031566	114	121	R	GIATEGAR	A		2377	Q20463_SC_6.11043.11043.2.dta	gb|KLL11547.1|	acetyltransferase [Frankia sp. BMG5.1]
BMG5.1 + RE Alnus 3	F202500.dat	Q20463_SC_6_1069	14	1069	387.709	2	773.403	773.403	-0.522367	0	28.54	0.00293913	114	121	R	GIATEGAR	A		2407	Q20463_SC_6.11225.11225.2.dta	gb|KLL11547.1|	acetyltransferase [Frankia sp. BMG5.1]
BMG5.1 + RE Alnus 3	F202500.dat	Q20463_SC_6_1070	14	1070	387.709	2	773.403	773.403	-0.444787	0	33.2	0.00100512	114	121	R	GIATEGAR	A		2562	Q20463_SC_6.12219.12219.2.dta	gb|KLL11547.1|	acetyltransferase [Frankia sp. BMG5.1]
BMG5.1 + RE Alnus 3	F202500.dat	Q20463_SC_6_1071	14	1071	387.709	2	773.403	773.403	-0.444787	0	30.82	0.00173868	114	121	R	GIATEGAR	A		2531	Q20463_SC_6.12009.12009.2.dta	gb|KLL11547.1|	acetyltransferase [Frankia sp. BMG5.1]
BMG5.1 + RE Alnus 3	F202500.dat	Q20463_SC_6_1072	14	1072	387.709	2	773.403	773.403	-0.367208	0	33.79	0.000877444	114	121	R	GIATEGAR	A		2448	Q20463_SC_6.11473.11473.2.dta	gb|KLL11547.1|	acetyltransferase [Frankia sp. BMG5.1]
BMG5.1 + RE Alnus 3	F202500.dat	Q20463_SC_6_1073	14	1073	387.709	2	773.403	773.403	-0.367208	0	28.42	0.00302148	114	121	R	GIATEGAR	A		2417	Q20463_SC_6.11286.11286.2.dta	gb|KLL11547.1|	acetyltransferase [Frankia sp. BMG5.1]
BMG5.1 + RE Alnus 3	F202500.dat	Q20463_SC_6_1074	14	1074	387.709	2	773.403	773.403	-0.289629	0	30.58	0.00183747	114	121	R	GIATEGAR	A		2541	Q20463_SC_6.12079.12079.2.dta	gb|KLL11547.1|	acetyltransferase [Frankia sp. BMG5.1]
BMG5.1 + RE Alnus 3	F202500.dat	Q20463_SC_6_1075	14	1075	387.709	2	773.403	773.403	-0.289629	0	28.59	0.00290549	114	121	R	GIATEGAR	A		2397	Q20463_SC_6.11167.11167.2.dta	gb|KLL11547.1|	acetyltransferase [Frankia sp. BMG5.1]
BMG5.1 + RE Alnus 3	F202500.dat	Q20463_SC_6_1076	14	1076	387.709	2	773.403	773.403	-0.289629	0	28.41	0.00302844	114	121	R	GIATEGAR	A		2468	Q20463_SC_6.11600.11600.2.dta	gb|KLL11547.1|	acetyltransferase [Frankia sp. BMG5.1]
BMG5.1 + RE Alnus 3	F202500.dat	Q20463_SC_6_1077	14	1077	387.709	2	773.403	773.403	-0.289629	0	28.06	0.00328261	114	121	R	GIATEGAR	A		2438	Q20463_SC_6.11411.11411.2.dta	gb|KLL11547.1|	acetyltransferase [Frankia sp. BMG5.1]
BMG5.1 + RE Alnus 3	F202500.dat	Q20463_SC_6_1078	14	1078	387.709	2	773.403	773.403	-0.21205	0	28.93	0.0026867	114	121	R	GIATEGAR	A		2633	Q20463_SC_6.12718.12718.2.dta	gb|KLL11547.1|	acetyltransferase [Frankia sp. BMG5.1]
BMG5.1 + RE Alnus 3	F202500.dat	Q20463_SC_6_1079	14	1079	387.709	2	773.403	773.403	-0.21205	0	16.6	0.045943	114	121	R	GIATEGAR	A		2551	Q20463_SC_6.12148.12148.2.dta	gb|KLL11547.1|	acetyltransferase [Frankia sp. BMG5.1]
BMG5.1 + RE Alnus 3	F202500.dat	Q20463_SC_6_1080	14	1080	387.709	2	773.403	773.403	-0.21205	0	28.5	0.00296633	114	121	R	GIATEGAR	A		2511	Q20463_SC_6.11876.11876.2.dta	gb|KLL11547.1|	acetyltransferase [Frankia sp. BMG5.1]
BMG5.1 + RE Alnus 3	F202500.dat	Q20463_SC_6_1081	14	1081	387.709	2	773.403	773.403	-0.21205	0	30.9	0.00170694	114	121	R	GIATEGAR	A		2428	Q20463_SC_6.11348.11348.2.dta	gb|KLL11547.1|	acetyltransferase [Frankia sp. BMG5.1]
BMG5.1 + RE Alnus 3	F202500.dat	Q20463_SC_6_1082	14	1082	387.709	2	773.403	773.403	-0.21205	0	30.54	0.00185447	114	121	R	GIATEGAR	A		2458	Q20463_SC_6.11536.11536.2.dta	gb|KLL11547.1|	acetyltransferase [Frankia sp. BMG5.1]
BMG5.1 + RE Alnus 3	F202500.dat	Q20463_SC_6_1083	14	1083	387.709	2	773.403	773.403	-0.21205	0	28.25	0.00314209	114	121	R	GIATEGAR	A		2387	Q20463_SC_6.11104.11104.2.dta	gb|KLL11547.1|	acetyltransferase [Frankia sp. BMG5.1]
BMG5.1 + RE Alnus 3	F202500.dat	Q20463_SC_6_1084	14	1084	387.709	2	773.403	773.403	-0.21205	0	30.56	0.00184595	114	121	R	GIATEGAR	A		2363	Q20463_SC_6.10965.10965.2.dta	gb|KLL11547.1|	acetyltransferase [Frankia sp. BMG5.1]
BMG5.1 + RE Alnus 3	F202500.dat	Q20463_SC_6_1085	14	1085	387.709	2	773.403	773.403	-0.134471	0	30.47	0.0018846	114	121	R	GIATEGAR	A		2521	Q20463_SC_6.11941.11941.2.dta	gb|KLL11547.1|	acetyltransferase [Frankia sp. BMG5.1]
BMG5.1 + RE Alnus 3	F202500.dat	Q20463_SC_6_1086	14	1086	387.709	2	773.403	773.403	-0.134471	0	28.14	0.0032227	114	121	R	GIATEGAR	A		2582	Q20463_SC_6.12360.12360.2.dta	gb|KLL11547.1|	acetyltransferase [Frankia sp. BMG5.1]
BMG5.1 + RE Alnus 3	F202500.dat	Q20463_SC_6_1087	14	1087	387.709	2	773.403	773.403	-0.134471	0	17.83	0.0346114	114	121	R	GIATEGAR	A		2654	Q20463_SC_6.12866.12866.2.dta	gb|KLL11547.1|	acetyltransferase [Frankia sp. BMG5.1]
BMG5.1 + RE Alnus 3	F202500.dat	Q20463_SC_6_1088	14	1088	387.709	2	773.403	773.403	-0.0568914	0	25.79	0.0055363	114	121	R	GIATEGAR	A		2353	Q20463_SC_6.10903.10903.2.dta	gb|KLL11547.1|	acetyltransferase [Frankia sp. BMG5.1]
BMG5.1 + RE Alnus 3	F202500.dat	Q20463_SC_6_1089	14	1089	387.709	2	773.403	773.403	0.0206878	0	33.15	0.00101676	114	121	R	GIATEGAR	A		2572	Q20463_SC_6.12287.12287.2.dta	gb|KLL11547.1|	acetyltransferase [Frankia sp. BMG5.1]
BMG5.1 + RE Alnus 3	F202500.dat	Q20463_SC_6_1090	14	1090	387.709	2	773.403	773.403	0.0206878	0	25.38	0.00608442	114	121	R	GIATEGAR	A		2490	Q20463_SC_6.11743.11743.2.dta	gb|KLL11547.1|	acetyltransferase [Frankia sp. BMG5.1]
BMG5.1 + RE Alnus 3	F202500.dat	Q20463_SC_6_1091	14	1091	387.709	2	773.403	773.403	0.098267	0	29.12	0.00257169	114	121	R	GIATEGAR	A		2480	Q20463_SC_6.11677.11677.2.dta	gb|KLL11547.1|	acetyltransferase [Frankia sp. BMG5.1]
BMG5.1 + RE Alnus 3	F202500.dat	Q20463_SC_6_1092	14	1092	387.709	2	773.403	773.403	0.098267	0	16.37	0.0484417	114	121	R	GIATEGAR	A		2644	Q20463_SC_6.12790.12790.2.dta	gb|KLL11547.1|	acetyltransferase [Frankia sp. BMG5.1]
BMG5.1 + RE Alnus 3	F202500.dat	Q20463_SC_6_1093	14	1093	387.709	2	773.403	773.403	0.175846	0	25.3	0.00619754	114	121	R	GIATEGAR	A		2592	Q20463_SC_6.12433.12433.2.dta	gb|KLL11547.1|	acetyltransferase [Frankia sp. BMG5.1]
BMG5.1 + RE Alnus 3	F202500.dat	Q20463_SC_6_1094	14	1094	387.709	2	773.403	773.403	0.253425	0	25.41	0.00604254	114	121	R	GIATEGAR	A		2603	Q20463_SC_6.12504.12504.2.dta	gb|KLL11547.1|	acetyltransferase [Frankia sp. BMG5.1]
BMG5.1 + RE Alnus 3	F202500.dat	Q20463_SC_6_1095	14	1095	387.709	2	773.403	773.403	0.331005	0	30.39	0.00191964	114	121	R	GIATEGAR	A		2501	Q20463_SC_6.11810.11810.2.dta	gb|KLL11547.1|	acetyltransferase [Frankia sp. BMG5.1]
BMG5.1 + RE Alnus 3	F202500.dat	Q20463_SC_6_1148	5	1148	393.235	2	784.455	784.456	-1.19446	0	28.81	0.00131522	44	50	K	KPNSALR	K		3709	Q20463_SC_6.22383.22383.2.dta	gb|KLL12638.1|	30S ribosomal protein S12 [Frankia sp. BMG5.1]
BMG5.1 + RE Alnus 3	F202500.dat	Q20463_SC_6_1149	4	1149	393.265	2	784.516	784.517	-0.836183	0	36.35	0.000231739	284	290	R	AISLLLR	R		3767	Q20463_SC_6.23187.23187.2.dta	gb|KLL12727.1|	ATP synthase F0F1 subunit alpha [Frankia sp. BMG5.1]
BMG5.1 + RE Alnus 3	F202500.dat	Q20463_SC_6_1168	15	1168	393.727	2	785.439	785.44	-1.22352	0	19.26	0.0438734	3	10	R	VAGEALAR	E		3235	Q20463_SC_6.17347.17347.2.dta	gb|KLL10559.1|	fructose-bisphosphate aldolase [Frankia sp. BMG5.1]
BMG5.1 + RE Alnus 3	F202500.dat	Q20463_SC_6_1173	15	1173	393.727	2	785.439	785.44	-0.917957	0	27.63	0.0063856	3	10	R	VAGEALAR	E		3422	Q20463_SC_6.19109.19109.2.dta	gb|KLL10559.1|	fructose-bisphosphate aldolase [Frankia sp. BMG5.1]
BMG5.1 + RE Alnus 3	F202500.dat	Q20463_SC_6_1177	15	1177	393.727	2	785.439	785.44	-0.739713	0	23.09	0.0181636	3	10	R	VAGEALAR	E		3411	Q20463_SC_6.18999.18999.2.dta	gb|KLL10559.1|	fructose-bisphosphate aldolase [Frankia sp. BMG5.1]
BMG5.1 + RE Alnus 3	F202500.dat	Q20463_SC_6_1179	15	1179	393.727	2	785.439	785.44	-0.663323	0	22.03	0.0231847	3	10	R	VAGEALAR	E		3307	Q20463_SC_6.17943.17943.2.dta	gb|KLL10559.1|	fructose-bisphosphate aldolase [Frankia sp. BMG5.1]
BMG5.1 + RE Alnus 3	F202500.dat	Q20463_SC_6_1181	15	1181	393.727	2	785.439	785.44	-0.586933	0	25.21	0.0111481	3	10	R	VAGEALAR	E		3297	Q20463_SC_6.17848.17848.2.dta	gb|KLL10559.1|	fructose-bisphosphate aldolase [Frankia sp. BMG5.1]
BMG5.1 + RE Alnus 3	F202500.dat	Q20463_SC_6_1182	15	1182	393.727	2	785.439	785.44	-0.510542	0	32.67	0.00200079	3	10	R	VAGEALAR	E		3369	Q20463_SC_6.18558.18558.2.dta	gb|KLL10559.1|	fructose-bisphosphate aldolase [Frankia sp. BMG5.1]
BMG5.1 + RE Alnus 3	F202500.dat	Q20463_SC_6_1183	15	1183	393.727	2	785.439	785.44	-0.510542	0	29.88	0.00380366	3	10	R	VAGEALAR	E		3379	Q20463_SC_6.18665.18665.2.dta	gb|KLL10559.1|	fructose-bisphosphate aldolase [Frankia sp. BMG5.1]
BMG5.1 + RE Alnus 3	F202500.dat	Q20463_SC_6_1184	15	1184	393.727	2	785.439	785.44	-0.434152	0	28.1	0.00573062	3	10	R	VAGEALAR	E		3328	Q20463_SC_6.18144.18144.2.dta	gb|KLL10559.1|	fructose-bisphosphate aldolase [Frankia sp. BMG5.1]
BMG5.1 + RE Alnus 3	F202500.dat	Q20463_SC_6_1185	15	1185	393.727	2	785.439	785.44	-0.357761	0	30.24	0.00350108	3	10	R	VAGEALAR	E		3359	Q20463_SC_6.18452.18452.2.dta	gb|KLL10559.1|	fructose-bisphosphate aldolase [Frankia sp. BMG5.1]
BMG5.1 + RE Alnus 3	F202500.dat	Q20463_SC_6_1186	15	1186	393.727	2	785.439	785.44	-0.357761	0	30.08	0.00363247	3	10	R	VAGEALAR	E		3401	Q20463_SC_6.18889.18889.2.dta	gb|KLL10559.1|	fructose-bisphosphate aldolase [Frankia sp. BMG5.1]
BMG5.1 + RE Alnus 3	F202500.dat	Q20463_SC_6_1187	15	1187	393.727	2	785.439	785.44	-0.281371	0	29.89	0.00379491	3	10	R	VAGEALAR	E		3348	Q20463_SC_6.18348.18348.2.dta	gb|KLL10559.1|	fructose-bisphosphate aldolase [Frankia sp. BMG5.1]
BMG5.1 + RE Alnus 3	F202500.dat	Q20463_SC_6_1188	15	1188	393.727	2	785.439	785.44	-0.281371	0	29.58	0.0040757	3	10	R	VAGEALAR	E		3338	Q20463_SC_6.18246.18246.2.dta	gb|KLL10559.1|	fructose-bisphosphate aldolase [Frankia sp. BMG5.1]
BMG5.1 + RE Alnus 3	F202500.dat	Q20463_SC_6_1189	15	1189	393.727	2	785.439	785.44	-0.204981	0	25.4	0.0106709	3	10	R	VAGEALAR	E		3286	Q20463_SC_6.17757.17757.2.dta	gb|KLL10559.1|	fructose-bisphosphate aldolase [Frankia sp. BMG5.1]
BMG5.1 + RE Alnus 3	F202500.dat	Q20463_SC_6_1190	15	1190	393.727	2	785.439	785.44	-0.204981	0	27.84	0.00608418	3	10	R	VAGEALAR	E		3317	Q20463_SC_6.18042.18042.2.dta	gb|KLL10559.1|	fructose-bisphosphate aldolase [Frankia sp. BMG5.1]
BMG5.1 + RE Alnus 3	F202500.dat	Q20463_SC_6_1191	15	1191	393.727	2	785.439	785.44	-0.0522001	0	31.52	0.00260736	3	10	R	VAGEALAR	E		3390	Q20463_SC_6.18774.18774.2.dta	gb|KLL10559.1|	fructose-bisphosphate aldolase [Frankia sp. BMG5.1]
BMG5.1 + RE Alnus 3	F202500.dat	Q20463_SC_6_1319	12	1319	400.255	2	798.496	798.496	-0.374454	0	34.98	0.000524184	135	141	R	LLGNLLR	R	Deamidated (NQ) [4]	3748	Q20463_SC_6.22946.22946.2.dta	ref|WP_052914783.1|	hypothetical protein [Frankia sp. BMG5.1]
BMG5.1 + RE Alnus 3	F202500.dat	Q20463_SC_6_1413	23	1413	404.203	2	806.392	806.392	-0.855663	0	24.93	0.00482049	174	180	R	LAGEFDR	V		3625	Q20463_SC_6.21293.21293.2.dta	gb|KLL12312.1|	glycosyl transferase [Frankia sp. BMG5.1]
BMG5.1 + RE Alnus 3	F202500.dat	Q20463_SC_6_1414	23	1414	404.203	2	806.392	806.392	-0.68205	0	23.57	0.00879083	174	180	R	LAGEFDR	V		2386	Q20463_SC_6.11099.11099.2.dta	gb|KLL12312.1|	glycosyl transferase [Frankia sp. BMG5.1]
BMG5.1 + RE Alnus 3	F202500.dat	Q20463_SC_6_1415	23	1415	404.203	2	806.392	806.392	-0.533239	0	25.49	0.00564976	174	180	R	LAGEFDR	V		3508	Q20463_SC_6.20025.20025.2.dta	gb|KLL12312.1|	glycosyl transferase [Frankia sp. BMG5.1]
BMG5.1 + RE Alnus 3	F202500.dat	Q20463_SC_6_1416	23	1416	404.203	2	806.392	806.392	-0.458834	0	25.69	0.00539548	174	180	R	LAGEFDR	V		3530	Q20463_SC_6.20251.20251.2.dta	gb|KLL12312.1|	glycosyl transferase [Frankia sp. BMG5.1]
BMG5.1 + RE Alnus 3	F202500.dat	Q20463_SC_6_1417	23	1417	404.203	2	806.392	806.392	-0.384428	0	23.54	0.00885177	174	180	R	LAGEFDR	V		2397	Q20463_SC_6.11162.11162.2.dta	gb|KLL12312.1|	glycosyl transferase [Frankia sp. BMG5.1]
BMG5.1 + RE Alnus 3	F202500.dat	Q20463_SC_6_1418	23	1418	404.203	2	806.392	806.392	-0.235617	0	19.8	0.0209426	174	180	R	LAGEFDR	V		3540	Q20463_SC_6.20368.20368.2.dta	gb|KLL12312.1|	glycosyl transferase [Frankia sp. BMG5.1]
BMG5.1 + RE Alnus 3	F202500.dat	Q20463_SC_6_1419	23	1419	404.203	2	806.392	806.392	-0.235617	0	25.73	0.00534601	174	180	R	LAGEFDR	V		3519	Q20463_SC_6.20133.20133.2.dta	gb|KLL12312.1|	glycosyl transferase [Frankia sp. BMG5.1]
BMG5.1 + RE Alnus 3	F202500.dat	Q20463_SC_6_1420	23	1420	404.203	2	806.392	806.392	-0.161212	0	25.5	0.00563677	174	180	R	LAGEFDR	V		3615	Q20463_SC_6.21186.21186.2.dta	gb|KLL12312.1|	glycosyl transferase [Frankia sp. BMG5.1]
BMG5.1 + RE Alnus 3	F202500.dat	Q20463_SC_6_1421	23	1421	404.203	2	806.392	806.392	-0.161212	0	25.11	0.00616638	174	180	R	LAGEFDR	V		3498	Q20463_SC_6.19913.19913.2.dta	gb|KLL12312.1|	glycosyl transferase [Frankia sp. BMG5.1]
BMG5.1 + RE Alnus 3	F202500.dat	Q20463_SC_6_1422	23	1422	404.203	2	806.392	806.392	0.13641	0	21.82	0.0131532	174	180	R	LAGEFDR	V		3551	Q20463_SC_6.20484.20484.2.dta	gb|KLL12312.1|	glycosyl transferase [Frankia sp. BMG5.1]
BMG5.1 + RE Alnus 3	F202500.dat	Q20463_SC_6_1423	23	1423	404.204	2	806.393	806.392	0.359626	0	21.87	0.0130026	174	180	R	LAGEFDR	V		3562	Q20463_SC_6.20605.20605.2.dta	gb|KLL12312.1|	glycosyl transferase [Frankia sp. BMG5.1]
BMG5.1 + RE Alnus 3	F202500.dat	Q20463_SC_6_1424	23	1424	404.204	2	806.393	806.392	0.830861	0	25.72	0.00535834	174	180	R	LAGEFDR	V		3572	Q20463_SC_6.20720.20720.2.dta	gb|KLL12312.1|	glycosyl transferase [Frankia sp. BMG5.1]
BMG5.1 + RE Alnus 3	F202500.dat	Q20463_SC_6_1425	23	1425	404.204	2	806.393	806.392	0.979672	0	21.78	0.0136067	174	180	R	LAGEFDR	V		3583	Q20463_SC_6.20841.20841.2.dta	gb|KLL12312.1|	glycosyl transferase [Frankia sp. BMG5.1]
BMG5.1 + RE Alnus 3	F202500.dat	Q20463_SC_6_1426	23	1426	404.204	2	806.393	806.392	1.50051	0	23.81	0.00852617	174	180	R	LAGEFDR	V		3604	Q20463_SC_6.21074.21074.2.dta	gb|KLL12312.1|	glycosyl transferase [Frankia sp. BMG5.1]
BMG5.1 + RE Alnus 3	F202500.dat	Q20463_SC_6_1427	23	1427	404.204	2	806.394	806.392	1.64932	0	21.61	0.0141499	174	180	R	LAGEFDR	V		3594	Q20463_SC_6.20958.20958.2.dta	gb|KLL12312.1|	glycosyl transferase [Frankia sp. BMG5.1]
BMG5.1 + RE Alnus 3	F202500.dat	Q20463_SC_6_1437	5	1437	405.224	2	808.433	808.433	-0.453965	0	14.93	0.0321366	37	43	R	VYTTTPK	K		2508	Q20463_SC_6.11858.11858.2.dta	gb|KLL12638.1|	30S ribosomal protein S12 [Frankia sp. BMG5.1]
BMG5.1 + RE Alnus 3	F202500.dat	Q20463_SC_6_1438	5	1438	405.224	2	808.433	808.433	-0.453965	0	13.44	0.0452898	37	43	R	VYTTTPK	K		2417	Q20463_SC_6.11283.11283.2.dta	gb|KLL12638.1|	30S ribosomal protein S12 [Frankia sp. BMG5.1]
BMG5.1 + RE Alnus 3	F202500.dat	Q20463_SC_6_1439	5	1439	405.224	2	808.433	808.433	-0.305529	0	24.91	0.00322849	37	43	R	VYTTTPK	K		2222	Q20463_SC_6.10151.10151.2.dta	gb|KLL12638.1|	30S ribosomal protein S12 [Frankia sp. BMG5.1]
BMG5.1 + RE Alnus 3	F202500.dat	Q20463_SC_6_1440	5	1440	405.224	2	808.433	808.433	-0.305529	0	15.83	0.0261216	37	43	R	VYTTTPK	K		2375	Q20463_SC_6.11030.11030.2.dta	gb|KLL12638.1|	30S ribosomal protein S12 [Frankia sp. BMG5.1]
BMG5.1 + RE Alnus 3	F202500.dat	Q20463_SC_6_1444	5	1444	405.224	2	808.433	808.433	-0.0581372	0	22.08	0.00619441	37	43	R	VYTTTPK	K		2253	Q20463_SC_6.10333.10333.2.dta	gb|KLL12638.1|	30S ribosomal protein S12 [Frankia sp. BMG5.1]
BMG5.1 + RE Alnus 3	F202500.dat	Q20463_SC_6_1446	5	1446	405.224	2	808.433	808.433	0.0160805	0	21.44	0.00717794	37	43	R	VYTTTPK	K		2212	Q20463_SC_6.10092.10092.2.dta	gb|KLL12638.1|	30S ribosomal protein S12 [Frankia sp. BMG5.1]
BMG5.1 + RE Alnus 3	F202500.dat	Q20463_SC_6_1448	5	1448	405.224	2	808.433	808.433	0.0160805	0	16.9	0.0204174	37	43	R	VYTTTPK	K		2181	Q20463_SC_6.9915.9915.2.dta	gb|KLL12638.1|	30S ribosomal protein S12 [Frankia sp. BMG5.1]
BMG5.1 + RE Alnus 3	F202500.dat	Q20463_SC_6_1451	5	1451	405.224	2	808.433	808.433	0.0160805	0	14.85	0.0327341	37	43	R	VYTTTPK	K		2354	Q20463_SC_6.10916.10916.2.dta	gb|KLL12638.1|	30S ribosomal protein S12 [Frankia sp. BMG5.1]
BMG5.1 + RE Alnus 3	F202500.dat	Q20463_SC_6_1454	5	1454	405.224	2	808.433	808.433	0.0902981	0	18.87	0.0129718	37	43	R	VYTTTPK	K		2191	Q20463_SC_6.9975.9975.2.dta	gb|KLL12638.1|	30S ribosomal protein S12 [Frankia sp. BMG5.1]
BMG5.1 + RE Alnus 3	F202500.dat	Q20463_SC_6_1455	5	1455	405.224	2	808.433	808.433	0.0902981	0	23.69	0.00427563	37	43	R	VYTTTPK	K		2202	Q20463_SC_6.10034.10034.2.dta	gb|KLL12638.1|	30S ribosomal protein S12 [Frankia sp. BMG5.1]
BMG5.1 + RE Alnus 3	F202500.dat	Q20463_SC_6_1456	5	1456	405.224	2	808.433	808.433	0.0902981	0	26.64	0.0021677	37	43	R	VYTTTPK	K		2273	Q20463_SC_6.10450.10450.2.dta	gb|KLL12638.1|	30S ribosomal protein S12 [Frankia sp. BMG5.1]
BMG5.1 + RE Alnus 3	F202500.dat	Q20463_SC_6_1458	5	1458	405.224	2	808.433	808.433	0.0902981	0	18.75	0.0133352	37	43	R	VYTTTPK	K		2243	Q20463_SC_6.10275.10275.2.dta	gb|KLL12638.1|	30S ribosomal protein S12 [Frankia sp. BMG5.1]
BMG5.1 + RE Alnus 3	F202500.dat	Q20463_SC_6_1461	5	1461	405.224	2	808.433	808.433	0.0902981	0	22.54	0.00557186	37	43	R	VYTTTPK	K		2304	Q20463_SC_6.10626.10626.2.dta	gb|KLL12638.1|	30S ribosomal protein S12 [Frankia sp. BMG5.1]
BMG5.1 + RE Alnus 3	F202500.dat	Q20463_SC_6_1462	5	1462	405.224	2	808.433	808.433	0.164516	0	23.17	0.00481948	37	43	R	VYTTTPK	K		2263	Q20463_SC_6.10392.10392.2.dta	gb|KLL12638.1|	30S ribosomal protein S12 [Frankia sp. BMG5.1]
BMG5.1 + RE Alnus 3	F202500.dat	Q20463_SC_6_1463	5	1463	405.224	2	808.433	808.433	0.164516	0	19.94	0.0101391	37	43	R	VYTTTPK	K		2283	Q20463_SC_6.10508.10508.2.dta	gb|KLL12638.1|	30S ribosomal protein S12 [Frankia sp. BMG5.1]
BMG5.1 + RE Alnus 3	F202500.dat	Q20463_SC_6_1464	5	1464	405.224	2	808.433	808.433	0.164516	0	26.48	0.00224905	37	43	R	VYTTTPK	K		2232	Q20463_SC_6.10212.10212.2.dta	gb|KLL12638.1|	30S ribosomal protein S12 [Frankia sp. BMG5.1]
BMG5.1 + RE Alnus 3	F202500.dat	Q20463_SC_6_1465	5	1465	405.224	2	808.433	808.433	0.238733	0	16.72	0.0212814	37	43	R	VYTTTPK	K		2161	Q20463_SC_6.9793.9793.2.dta	gb|KLL12638.1|	30S ribosomal protein S12 [Frankia sp. BMG5.1]
BMG5.1 + RE Alnus 3	F202500.dat	Q20463_SC_6_1468	5	1468	405.224	2	808.433	808.433	0.238733	0	14.21	0.0379315	37	43	R	VYTTTPK	K		2314	Q20463_SC_6.10683.10683.2.dta	gb|KLL12638.1|	30S ribosomal protein S12 [Frankia sp. BMG5.1]
BMG5.1 + RE Alnus 3	F202500.dat	Q20463_SC_6_1469	5	1469	405.224	2	808.433	808.433	0.238733	0	21.65	0.00683912	37	43	R	VYTTTPK	K		2334	Q20463_SC_6.10800.10800.2.dta	gb|KLL12638.1|	30S ribosomal protein S12 [Frankia sp. BMG5.1]
BMG5.1 + RE Alnus 3	F202500.dat	Q20463_SC_6_1470	5	1470	405.224	2	808.433	808.433	0.312951	0	13.9	0.040738	37	43	R	VYTTTPK	K		2150	Q20463_SC_6.9731.9731.2.dta	gb|KLL12638.1|	30S ribosomal protein S12 [Frankia sp. BMG5.1]
BMG5.1 + RE Alnus 3	F202500.dat	Q20463_SC_6_1472	5	1472	405.224	2	808.433	808.433	0.387169	0	15.18	0.0303389	37	43	R	VYTTTPK	K		2130	Q20463_SC_6.9615.9615.2.dta	gb|KLL12638.1|	30S ribosomal protein S12 [Frankia sp. BMG5.1]
BMG5.1 + RE Alnus 3	F202500.dat	Q20463_SC_6_1475	5	1475	405.224	2	808.433	808.433	0.387169	0	18.21	0.0151008	37	43	R	VYTTTPK	K		2109	Q20463_SC_6.9500.9500.2.dta	gb|KLL12638.1|	30S ribosomal protein S12 [Frankia sp. BMG5.1]
BMG5.1 + RE Alnus 3	F202500.dat	Q20463_SC_6_1478	5	1478	405.224	2	808.434	808.433	0.535604	0	16.28	0.0235505	37	43	R	VYTTTPK	K		2140	Q20463_SC_6.9672.9672.2.dta	gb|KLL12638.1|	30S ribosomal protein S12 [Frankia sp. BMG5.1]
BMG5.1 + RE Alnus 3	F202500.dat	Q20463_SC_6_1581	20	1581	408.233	2	814.452	814.455	-3.63556	0	20.75	0.0357593	188	194	R	LGQEVLR	L	Deamidated (NQ) [3]	3098	Q20463_SC_6.16267.16267.2.dta	gb|KLL10925.1|	sulfate ABC transporter ATP-binding protein [Frankia sp. BMG5.1]
BMG5.1 + RE Alnus 3	F202500.dat	Q20463_SC_6_1582	20	1582	408.234	2	814.453	814.455	-2.67786	0	19.54	0.0466927	188	194	R	LGQEVLR	L	Deamidated (NQ) [3]	3109	Q20463_SC_6.16350.16350.2.dta	gb|KLL10925.1|	sulfate ABC transporter ATP-binding protein [Frankia sp. BMG5.1]
BMG5.1 + RE Alnus 3	F202500.dat	Q20463_SC_6_1586	20	1586	408.234	2	814.454	814.455	-1.47461	0	22.37	0.024336	188	194	R	LGQEVLR	L	Deamidated (NQ) [3]	3152	Q20463_SC_6.16685.16685.2.dta	gb|KLL10925.1|	sulfate ABC transporter ATP-binding protein [Frankia sp. BMG5.1]
BMG5.1 + RE Alnus 3	F202500.dat	Q20463_SC_6_1591	4	1591	408.234	2	814.454	814.455	-0.885255	0	35.34	0.00122814	169	175	R	QLIIGDR	Q	Deamidated (NQ) [1]	3704	Q20463_SC_6.22297.22297.2.dta	gb|KLL12727.1|	ATP synthase F0F1 subunit alpha [Frankia sp. BMG5.1]
BMG5.1 + RE Alnus 3	F202500.dat	Q20463_SC_6_1593	20	1593	408.234	2	814.454	814.455	-0.713361	0	19.8	0.0439794	188	194	R	LGQEVLR	L	Deamidated (NQ) [3]	3120	Q20463_SC_6.16440.16440.2.dta	gb|KLL10925.1|	sulfate ABC transporter ATP-binding protein [Frankia sp. BMG5.1]
BMG5.1 + RE Alnus 3	F202500.dat	Q20463_SC_6_1595	20	1595	408.234	2	814.454	814.455	-0.566023	0	20.81	0.0348537	188	194	R	LGQEVLR	L	Deamidated (NQ) [3]	3141	Q20463_SC_6.16601.16601.2.dta	gb|KLL10925.1|	sulfate ABC transporter ATP-binding protein [Frankia sp. BMG5.1]
BMG5.1 + RE Alnus 3	F202500.dat	Q20463_SC_6_1596	20	1596	408.235	2	814.454	814.455	-0.492354	0	26.74	0.00889712	188	194	R	LGQEVLR	L	Deamidated (NQ) [3]	3312	Q20463_SC_6.17988.17988.2.dta	gb|KLL10925.1|	sulfate ABC transporter ATP-binding protein [Frankia sp. BMG5.1]
BMG5.1 + RE Alnus 3	F202500.dat	Q20463_SC_6_1777	9	1777	412.227	2	822.439	822.439	0.58363	0	43.25	4.73151e-05	82	88	R	IPGSFFR	R		3748	Q20463_SC_6.22943.22943.2.dta	gb|KLL12876.1|	polynucleotide phosphorylase [Frankia sp. BMG5.1]
BMG5.1 + RE Alnus 3	F202500.dat	Q20463_SC_6_1923	3	1923	415.74	2	829.465	829.466	-0.670311	1	27.27	0.00618748	267	273	R	KLLDEGR	A		3719	Q20463_SC_6.22527.22527.2.dta	gb|KLL12641.1|	elongation factor Tu [Frankia sp. BMG5.1]
BMG5.1 + RE Alnus 3	F202500.dat	Q20463_SC_6_2138	10	2138	426.216	2	850.417	850.418	-1.76854	0	31.48	0.000711214	164	170	R	YQGEVVR	R	Deamidated (NQ) [2]	2867	Q20463_SC_6.14466.14466.2.dta	gb|KLL12656.1|	50S ribosomal protein L6 [Frankia sp. BMG5.1]
BMG5.1 + RE Alnus 3	F202500.dat	Q20463_SC_6_2139	10	2139	426.216	2	850.417	850.418	-1.55688	0	27.36	0.00183654	164	170	R	YQGEVVR	R	Deamidated (NQ) [2]	3136	Q20463_SC_6.16568.16568.2.dta	gb|KLL12656.1|	50S ribosomal protein L6 [Frankia sp. BMG5.1]
BMG5.1 + RE Alnus 3	F202500.dat	Q20463_SC_6_2140	10	2140	426.216	2	850.417	850.418	-1.48633	0	35.09	0.000309742	164	170	R	YQGEVVR	R	Deamidated (NQ) [2]	2949	Q20463_SC_6.15077.15077.2.dta	gb|KLL12656.1|	50S ribosomal protein L6 [Frankia sp. BMG5.1]
BMG5.1 + RE Alnus 3	F202500.dat	Q20463_SC_6_2141	10	2141	426.216	2	850.417	850.418	-1.48633	0	31.85	0.000653131	164	170	R	YQGEVVR	R	Deamidated (NQ) [2]	2990	Q20463_SC_6.15418.15418.2.dta	gb|KLL12656.1|	50S ribosomal protein L6 [Frankia sp. BMG5.1]
BMG5.1 + RE Alnus 3	F202500.dat	Q20463_SC_6_2142	10	2142	426.216	2	850.417	850.418	-1.48633	0	36.75	0.000211349	164	170	R	YQGEVVR	R	Deamidated (NQ) [2]	2836	Q20463_SC_6.14235.14235.2.dta	gb|KLL12656.1|	50S ribosomal protein L6 [Frankia sp. BMG5.1]
BMG5.1 + RE Alnus 3	F202500.dat	Q20463_SC_6_2143	10	2143	426.216	2	850.417	850.418	-1.41577	0	32.01	0.000629506	164	170	R	YQGEVVR	R	Deamidated (NQ) [2]	2887	Q20463_SC_6.14617.14617.2.dta	gb|KLL12656.1|	50S ribosomal protein L6 [Frankia sp. BMG5.1]
BMG5.1 + RE Alnus 3	F202500.dat	Q20463_SC_6_2144	10	2144	426.216	2	850.417	850.418	-1.34522	0	27.22	0.00189671	164	170	R	YQGEVVR	R	Deamidated (NQ) [2]	3052	Q20463_SC_6.15903.15903.2.dta	gb|KLL12656.1|	50S ribosomal protein L6 [Frankia sp. BMG5.1]
BMG5.1 + RE Alnus 3	F202500.dat	Q20463_SC_6_2147	10	2147	426.216	2	850.417	850.418	-1.34522	0	25.75	0.00266073	164	170	R	YQGEVVR	R	Deamidated (NQ) [2]	2846	Q20463_SC_6.14313.14313.2.dta	gb|KLL12656.1|	50S ribosomal protein L6 [Frankia sp. BMG5.1]
BMG5.1 + RE Alnus 3	F202500.dat	Q20463_SC_6_2149	10	2149	426.216	2	850.417	850.418	-1.27467	0	27.79	0.00166341	164	170	R	YQGEVVR	R	Deamidated (NQ) [2]	3147	Q20463_SC_6.16648.16648.2.dta	gb|KLL12656.1|	50S ribosomal protein L6 [Frankia sp. BMG5.1]
BMG5.1 + RE Alnus 3	F202500.dat	Q20463_SC_6_2150	10	2150	426.216	2	850.417	850.418	-1.27467	0	25.23	0.00299916	164	170	R	YQGEVVR	R	Deamidated (NQ) [2]	3031	Q20463_SC_6.15740.15740.2.dta	gb|KLL12656.1|	50S ribosomal protein L6 [Frankia sp. BMG5.1]
BMG5.1 + RE Alnus 3	F202500.dat	Q20463_SC_6_2151	10	2151	426.216	2	850.417	850.418	-1.27467	0	35.04	0.000313329	164	170	R	YQGEVVR	R	Deamidated (NQ) [2]	2907	Q20463_SC_6.14769.14769.2.dta	gb|KLL12656.1|	50S ribosomal protein L6 [Frankia sp. BMG5.1]
BMG5.1 + RE Alnus 3	F202500.dat	Q20463_SC_6_2152	10	2152	426.216	2	850.417	850.418	-1.27467	0	31.65	0.000683912	164	170	R	YQGEVVR	R	Deamidated (NQ) [2]	2938	Q20463_SC_6.14997.14997.2.dta	gb|KLL12656.1|	50S ribosomal protein L6 [Frankia sp. BMG5.1]
BMG5.1 + RE Alnus 3	F202500.dat	Q20463_SC_6_2153	10	2153	426.216	2	850.417	850.418	-1.27467	0	21.54	0.00701455	164	170	R	YQGEVVR	R	Deamidated (NQ) [2]	2877	Q20463_SC_6.14543.14543.2.dta	gb|KLL12656.1|	50S ribosomal protein L6 [Frankia sp. BMG5.1]
BMG5.1 + RE Alnus 3	F202500.dat	Q20463_SC_6_2154	10	2154	426.216	2	850.417	850.418	-1.27467	0	41.96	6.36796e-05	164	170	R	YQGEVVR	R	Deamidated (NQ) [2]	2959	Q20463_SC_6.15163.15163.2.dta	gb|KLL12656.1|	50S ribosomal protein L6 [Frankia sp. BMG5.1]
BMG5.1 + RE Alnus 3	F202500.dat	Q20463_SC_6_2155	10	2155	426.216	2	850.417	850.418	-1.27467	0	28.69	0.00135207	164	170	R	YQGEVVR	R	Deamidated (NQ) [2]	2856	Q20463_SC_6.14389.14389.2.dta	gb|KLL12656.1|	50S ribosomal protein L6 [Frankia sp. BMG5.1]
BMG5.1 + RE Alnus 3	F202500.dat	Q20463_SC_6_2157	10	2157	426.216	2	850.417	850.418	-1.20411	0	26.06	0.00247742	164	170	R	YQGEVVR	R	Deamidated (NQ) [2]	3042	Q20463_SC_6.15823.15823.2.dta	gb|KLL12656.1|	50S ribosomal protein L6 [Frankia sp. BMG5.1]
BMG5.1 + RE Alnus 3	F202500.dat	Q20463_SC_6_2158	10	2158	426.216	2	850.418	850.418	-1.13356	0	25.81	0.00262422	164	170	R	YQGEVVR	R	Deamidated (NQ) [2]	3126	Q20463_SC_6.16486.16486.2.dta	gb|KLL12656.1|	50S ribosomal protein L6 [Frankia sp. BMG5.1]
BMG5.1 + RE Alnus 3	F202500.dat	Q20463_SC_6_2159	10	2159	426.216	2	850.418	850.418	-1.13356	0	37.08	0.000195884	164	170	R	YQGEVVR	R	Deamidated (NQ) [2]	2980	Q20463_SC_6.15336.15336.2.dta	gb|KLL12656.1|	50S ribosomal protein L6 [Frankia sp. BMG5.1]
BMG5.1 + RE Alnus 3	F202500.dat	Q20463_SC_6_2160	10	2160	426.216	2	850.418	850.418	-1.06301	0	32.59	0.000550808	164	170	R	YQGEVVR	R	Deamidated (NQ) [2]	3011	Q20463_SC_6.15577.15577.2.dta	gb|KLL12656.1|	50S ribosomal protein L6 [Frankia sp. BMG5.1]
BMG5.1 + RE Alnus 3	F202500.dat	Q20463_SC_6_2161	10	2161	426.216	2	850.418	850.418	-1.06301	0	31.82	0.000657658	164	170	R	YQGEVVR	R	Deamidated (NQ) [2]	2897	Q20463_SC_6.14694.14694.2.dta	gb|KLL12656.1|	50S ribosomal protein L6 [Frankia sp. BMG5.1]
BMG5.1 + RE Alnus 3	F202500.dat	Q20463_SC_6_2162	10	2162	426.216	2	850.418	850.418	-0.992453	0	31.76	0.000700147	164	170	R	YQGEVVR	R	Deamidated (NQ) [2]	2918	Q20463_SC_6.14845.14845.2.dta	gb|KLL12656.1|	50S ribosomal protein L6 [Frankia sp. BMG5.1]
BMG5.1 + RE Alnus 3	F202500.dat	Q20463_SC_6_2163	10	2163	426.216	2	850.418	850.418	-0.898381	0	30.29	0.000982176	164	170	R	YQGEVVR	R	Deamidated (NQ) [2]	3321	Q20463_SC_6.18077.18077.2.dta	gb|KLL12656.1|	50S ribosomal protein L6 [Frankia sp. BMG5.1]
BMG5.1 + RE Alnus 3	F202500.dat	Q20463_SC_6_2164	10	2164	426.216	2	850.418	850.418	-0.898381	0	39.7	0.00011251	164	170	R	YQGEVVR	R	Deamidated (NQ) [2]	2928	Q20463_SC_6.14921.14921.2.dta	gb|KLL12656.1|	50S ribosomal protein L6 [Frankia sp. BMG5.1]
BMG5.1 + RE Alnus 3	F202500.dat	Q20463_SC_6_2165	10	2165	426.216	2	850.418	850.418	-0.827828	0	19.04	0.0130975	164	170	R	YQGEVVR	R	Deamidated (NQ) [2]	3218	Q20463_SC_6.17220.17220.2.dta	gb|KLL12656.1|	50S ribosomal protein L6 [Frankia sp. BMG5.1]
BMG5.1 + RE Alnus 3	F202500.dat	Q20463_SC_6_2168	10	2168	426.216	2	850.418	850.418	-0.827828	0	29.06	0.00130373	164	170	R	YQGEVVR	R	Deamidated (NQ) [2]	3116	Q20463_SC_6.16407.16407.2.dta	gb|KLL12656.1|	50S ribosomal protein L6 [Frankia sp. BMG5.1]
BMG5.1 + RE Alnus 3	F202500.dat	Q20463_SC_6_2170	10	2170	426.216	2	850.418	850.418	-0.545614	0	26.87	0.00215869	164	170	R	YQGEVVR	R	Deamidated (NQ) [2]	3311	Q20463_SC_6.17978.17978.2.dta	gb|KLL12656.1|	50S ribosomal protein L6 [Frankia sp. BMG5.1]
BMG5.1 + RE Alnus 3	F202500.dat	Q20463_SC_6_2171	10	2171	426.216	2	850.418	850.418	-0.545614	0	22.56	0.00582357	164	170	R	YQGEVVR	R	Deamidated (NQ) [2]	3300	Q20463_SC_6.17882.17882.2.dta	gb|KLL12656.1|	50S ribosomal protein L6 [Frankia sp. BMG5.1]
BMG5.1 + RE Alnus 3	F202500.dat	Q20463_SC_6_2172	10	2172	426.216	2	850.418	850.418	-0.545614	0	28.14	0.00161135	164	170	R	YQGEVVR	R	Deamidated (NQ) [2]	2969	Q20463_SC_6.15251.15251.2.dta	gb|KLL12656.1|	50S ribosomal protein L6 [Frankia sp. BMG5.1]
BMG5.1 + RE Alnus 3	F202500.dat	Q20463_SC_6_2173	10	2173	426.216	2	850.418	850.418	-0.47506	0	20.82	0.00869339	164	170	R	YQGEVVR	R	Deamidated (NQ) [2]	3280	Q20463_SC_6.17701.17701.2.dta	gb|KLL12656.1|	50S ribosomal protein L6 [Frankia sp. BMG5.1]
BMG5.1 + RE Alnus 3	F202500.dat	Q20463_SC_6_2174	10	2174	426.216	2	850.418	850.418	-0.47506	0	38.77	0.000139376	164	170	R	YQGEVVR	R	Deamidated (NQ) [2]	3021	Q20463_SC_6.15659.15659.2.dta	gb|KLL12656.1|	50S ribosomal protein L6 [Frankia sp. BMG5.1]
BMG5.1 + RE Alnus 3	F202500.dat	Q20463_SC_6_2175	10	2175	426.216	2	850.418	850.418	-0.47506	0	38.64	0.000143612	164	170	R	YQGEVVR	R	Deamidated (NQ) [2]	3001	Q20463_SC_6.15497.15497.2.dta	gb|KLL12656.1|	50S ribosomal protein L6 [Frankia sp. BMG5.1]
BMG5.1 + RE Alnus 3	F202500.dat	Q20463_SC_6_2178	10	2178	426.216	2	850.418	850.418	-0.192846	0	27.89	0.00170683	164	170	R	YQGEVVR	R	Deamidated (NQ) [2]	3106	Q20463_SC_6.16327.16327.2.dta	gb|KLL12656.1|	50S ribosomal protein L6 [Frankia sp. BMG5.1]
BMG5.1 + RE Alnus 3	F202500.dat	Q20463_SC_6_2179	10	2179	426.216	2	850.418	850.418	-0.122293	0	25.53	0.00293893	164	170	R	YQGEVVR	R	Deamidated (NQ) [2]	3290	Q20463_SC_6.17791.17791.2.dta	gb|KLL12656.1|	50S ribosomal protein L6 [Frankia sp. BMG5.1]
BMG5.1 + RE Alnus 3	F202500.dat	Q20463_SC_6_2180	10	2180	426.217	2	850.419	850.418	0.159921	0	24.87	0.00342129	164	170	R	YQGEVVR	R	Deamidated (NQ) [2]	3095	Q20463_SC_6.16244.16244.2.dta	gb|KLL12656.1|	50S ribosomal protein L6 [Frankia sp. BMG5.1]
BMG5.1 + RE Alnus 3	F202500.dat	Q20463_SC_6_2181	10	2181	426.217	2	850.419	850.418	0.230475	0	32.52	0.000587745	164	170	R	YQGEVVR	R	Deamidated (NQ) [2]	3062	Q20463_SC_6.15985.15985.2.dta	gb|KLL12656.1|	50S ribosomal protein L6 [Frankia sp. BMG5.1]
BMG5.1 + RE Alnus 3	F202500.dat	Q20463_SC_6_2182	10	2182	426.217	2	850.419	850.418	0.60676	0	34.26	0.000393722	164	170	R	YQGEVVR	R	Deamidated (NQ) [2]	3085	Q20463_SC_6.16161.16161.2.dta	gb|KLL12656.1|	50S ribosomal protein L6 [Frankia sp. BMG5.1]
BMG5.1 + RE Alnus 3	F202500.dat	Q20463_SC_6_2387	6	2387	439.74	2	877.465	877.466	-0.377223	0	49.55	2.38473e-05	100	106	R	LDNVVYR	A		3445	Q20463_SC_6.19355.19355.2.dta	gb|KLL12667.1|	30S ribosomal protein S4 [Frankia sp. BMG5.1]
BMG5.1 + RE Alnus 3	F202500.dat	Q20463_SC_6_2388	6	2388	439.74	2	877.466	877.466	-0.240465	0	53.83	8.90099e-06	100	106	R	LDNVVYR	A		3467	Q20463_SC_6.19585.19585.2.dta	gb|KLL12667.1|	30S ribosomal protein S4 [Frankia sp. BMG5.1]
BMG5.1 + RE Alnus 3	F202500.dat	Q20463_SC_6_2389	6	2389	439.74	2	877.466	877.466	-0.240465	0	53.69	9.1926e-06	100	106	R	LDNVVYR	A		3478	Q20463_SC_6.19701.19701.2.dta	gb|KLL12667.1|	30S ribosomal protein S4 [Frankia sp. BMG5.1]
BMG5.1 + RE Alnus 3	F202500.dat	Q20463_SC_6_2390	6	2390	439.74	2	877.466	877.466	-0.240465	0	38.17	0.000327671	100	106	R	LDNVVYR	A		3499	Q20463_SC_6.19924.19924.2.dta	gb|KLL12667.1|	30S ribosomal protein S4 [Frankia sp. BMG5.1]
BMG5.1 + RE Alnus 3	F202500.dat	Q20463_SC_6_2391	6	2391	439.74	2	877.466	877.466	-0.103708	0	34.89	0.00069733	100	106	R	LDNVVYR	A		3488	Q20463_SC_6.19816.19816.2.dta	gb|KLL12667.1|	30S ribosomal protein S4 [Frankia sp. BMG5.1]
BMG5.1 + RE Alnus 3	F202500.dat	Q20463_SC_6_2392	6	2392	439.74	2	877.466	877.466	-0.035329	0	48.24	3.22432e-05	100	106	R	LDNVVYR	A		3435	Q20463_SC_6.19243.19243.2.dta	gb|KLL12667.1|	30S ribosomal protein S4 [Frankia sp. BMG5.1]
BMG5.1 + RE Alnus 3	F202500.dat	Q20463_SC_6_2393	6	2393	439.74	2	877.466	877.466	0.101428	0	46.02	5.37574e-05	100	106	R	LDNVVYR	A		3456	Q20463_SC_6.19474.19474.2.dta	gb|KLL12667.1|	30S ribosomal protein S4 [Frankia sp. BMG5.1]
BMG5.1 + RE Alnus 3	F202500.dat	Q20463_SC_6_2394	6	2394	439.741	2	877.467	877.466	0.944766	0	30.07	0.00211562	100	106	R	LDNVVYR	A		3413	Q20463_SC_6.19018.19018.2.dta	gb|KLL12667.1|	30S ribosomal protein S4 [Frankia sp. BMG5.1]
BMG5.1 + RE Alnus 3	F202500.dat	Q20463_SC_6_2395	6	2395	439.741	2	877.467	877.466	1.1499	0	54.3	7.98801e-06	100	106	R	LDNVVYR	A		3424	Q20463_SC_6.19129.19129.2.dta	gb|KLL12667.1|	30S ribosomal protein S4 [Frankia sp. BMG5.1]
BMG5.1 + RE Alnus 3	F202500.dat	Q20463_SC_6_2499	8	2499	445.74	2	889.466	889.466	0.10006	0	44.83	8.87899e-05	71	78	K	LGEFAPTR	T		3658	Q20463_SC_6.21677.21677.2.dta	gb|KLL12647.1|	30S ribosomal protein S19 [Frankia sp. BMG5.1]
BMG5.1 + RE Alnus 3	F202500.dat	Q20463_SC_6_2500	8	2500	445.741	2	889.467	889.466	0.999476	0	46.14	5.83729e-05	71	78	K	LGEFAPTR	T		3669	Q20463_SC_6.21820.21820.2.dta	gb|KLL12647.1|	30S ribosomal protein S19 [Frankia sp. BMG5.1]
BMG5.1 + RE Alnus 3	F202500.dat	Q20463_SC_6_259	16	259	360.176	2	718.338	718.34	-2.16611	0	18.67	0.0135831	276	282	K	APGFGDR	R		3199	Q20463_SC_6.17063.17063.2.dta	gb|KLL12309.1|	molecular chaperone GroEL [Frankia sp. BMG5.1]
BMG5.1 + RE Alnus 3	F202500.dat	Q20463_SC_6_2593	1	2593	450.774	2	899.533	899.533	0.118951	0	36.63	0.000423677	95	102	R	DVLAIIEK	-		3759	Q20463_SC_6.23078.23078.2.dta	gb|KLL12681.1|	molecular chaperone GroES [Frankia sp. BMG5.1]
BMG5.1 + RE Alnus 3	F202500.dat	Q20463_SC_6_2594	13	2594	450.779	2	899.544	899.544	0.396868	0	33.88	0.000511576	14	21	R	ILLGSQLR	K	Deamidated (NQ) [6]	3735	Q20463_SC_6.22761.22761.2.dta	gb|KLL10923.1|	XRE family transcriptional regulator [Frankia sp. BMG5.1]
BMG5.1 + RE Alnus 3	F202500.dat	Q20463_SC_6_2604	19	2604	451.258	2	900.501	900.503	-2.14991	0	24.6	0.00710811	121	128	R	GIVQVETR	G		2911	Q20463_SC_6.14791.14791.2.dta	gb|KLL13021.1|	dehydratase [Frankia sp. BMG5.1]
BMG5.1 + RE Alnus 3	F202500.dat	Q20463_SC_6_2606	19	2606	451.258	2	900.502	900.503	-1.46141	0	20.17	0.0197131	121	128	R	GIVQVETR	G		2965	Q20463_SC_6.15209.15209.2.dta	gb|KLL13021.1|	dehydratase [Frankia sp. BMG5.1]
BMG5.1 + RE Alnus 3	F202500.dat	Q20463_SC_6_2607	19	2607	451.258	2	900.502	900.503	-1.32815	0	18.94	0.026167	121	128	R	GIVQVETR	G		3067	Q20463_SC_6.16020.16020.2.dta	gb|KLL13021.1|	dehydratase [Frankia sp. BMG5.1]
BMG5.1 + RE Alnus 3	F202500.dat	Q20463_SC_6_2609	19	2609	451.258	2	900.502	900.503	-1.26152	0	20.85	0.016856	121	128	R	GIVQVETR	G		3077	Q20463_SC_6.16100.16100.2.dta	gb|KLL13021.1|	dehydratase [Frankia sp. BMG5.1]
BMG5.1 + RE Alnus 3	F202500.dat	Q20463_SC_6_261	16	261	360.177	2	718.339	718.34	-0.968901	0	21.26	0.0074817	276	282	K	APGFGDR	R		3322	Q20463_SC_6.18090.18090.2.dta	gb|KLL12309.1|	molecular chaperone GroEL [Frankia sp. BMG5.1]
BMG5.1 + RE Alnus 3	F202500.dat	Q20463_SC_6_2610	19	2610	451.258	2	900.502	900.503	-1.26152	0	20.65	0.0176504	121	128	R	GIVQVETR	G		3304	Q20463_SC_6.17912.17912.2.dta	gb|KLL13021.1|	dehydratase [Frankia sp. BMG5.1]
BMG5.1 + RE Alnus 3	F202500.dat	Q20463_SC_6_2611	19	2611	451.258	2	900.502	900.503	-1.26152	0	20.58	0.0179372	121	128	R	GIVQVETR	G		3057	Q20463_SC_6.15939.15939.2.dta	gb|KLL13021.1|	dehydratase [Frankia sp. BMG5.1]
BMG5.1 + RE Alnus 3	F202500.dat	Q20463_SC_6_2612	19	2612	451.258	2	900.502	900.503	-1.12826	0	23.61	0.00892799	121	128	R	GIVQVETR	G		3335	Q20463_SC_6.18215.18215.2.dta	gb|KLL13021.1|	dehydratase [Frankia sp. BMG5.1]
BMG5.1 + RE Alnus 3	F202500.dat	Q20463_SC_6_2613	19	2613	451.258	2	900.502	900.503	-1.06163	0	20.25	0.0193532	121	128	R	GIVQVETR	G		2954	Q20463_SC_6.15123.15123.2.dta	gb|KLL13021.1|	dehydratase [Frankia sp. BMG5.1]
BMG5.1 + RE Alnus 3	F202500.dat	Q20463_SC_6_2615	19	2615	451.258	2	900.502	900.503	-1.06163	0	21.59	0.0142152	121	128	R	GIVQVETR	G		3129	Q20463_SC_6.16508.16508.2.dta	gb|KLL13021.1|	dehydratase [Frankia sp. BMG5.1]
BMG5.1 + RE Alnus 3	F202500.dat	Q20463_SC_6_2616	19	2616	451.258	2	900.502	900.503	-0.995	0	23.27	0.00965504	121	128	R	GIVQVETR	G		2975	Q20463_SC_6.15295.15295.2.dta	gb|KLL13021.1|	dehydratase [Frankia sp. BMG5.1]
BMG5.1 + RE Alnus 3	F202500.dat	Q20463_SC_6_2617	19	2617	451.258	2	900.502	900.503	-0.995	0	20.49	0.0183128	121	128	R	GIVQVETR	G		3324	Q20463_SC_6.18109.18109.2.dta	gb|KLL13021.1|	dehydratase [Frankia sp. BMG5.1]
BMG5.1 + RE Alnus 3	F202500.dat	Q20463_SC_6_2618	19	2618	451.258	2	900.502	900.503	-0.995	0	21.24	0.0154083	121	128	R	GIVQVETR	G		3283	Q20463_SC_6.17730.17730.2.dta	gb|KLL13021.1|	dehydratase [Frankia sp. BMG5.1]
BMG5.1 + RE Alnus 3	F202500.dat	Q20463_SC_6_2619	19	2619	451.258	2	900.502	900.503	-0.92837	0	21.14	0.0157672	121	128	R	GIVQVETR	G		3118	Q20463_SC_6.16426.16426.2.dta	gb|KLL13021.1|	dehydratase [Frankia sp. BMG5.1]
BMG5.1 + RE Alnus 3	F202500.dat	Q20463_SC_6_262	16	262	360.177	2	718.339	718.34	-0.885375	0	21.05	0.00785236	276	282	K	APGFGDR	R		3055	Q20463_SC_6.15930.15930.2.dta	gb|KLL12309.1|	molecular chaperone GroEL [Frankia sp. BMG5.1]
BMG5.1 + RE Alnus 3	F202500.dat	Q20463_SC_6_2620	19	2620	451.258	2	900.502	900.503	-0.92837	0	21.63	0.0140849	121	128	R	GIVQVETR	G		2995	Q20463_SC_6.15457.15457.2.dta	gb|KLL13021.1|	dehydratase [Frankia sp. BMG5.1]
BMG5.1 + RE Alnus 3	F202500.dat	Q20463_SC_6_2621	19	2621	451.258	2	900.502	900.503	-0.861741	0	23.09	0.0100636	121	128	R	GIVQVETR	G		3221	Q20463_SC_6.17244.17244.2.dta	gb|KLL13021.1|	dehydratase [Frankia sp. BMG5.1]
BMG5.1 + RE Alnus 3	F202500.dat	Q20463_SC_6_2622	19	2622	451.258	2	900.502	900.503	-0.861741	0	23.02	0.0102271	121	128	R	GIVQVETR	G		3252	Q20463_SC_6.17473.17473.2.dta	gb|KLL13021.1|	dehydratase [Frankia sp. BMG5.1]
BMG5.1 + RE Alnus 3	F202500.dat	Q20463_SC_6_2623	19	2623	451.258	2	900.502	900.503	-0.861741	0	23.75	0.00864478	121	128	R	GIVQVETR	G		3149	Q20463_SC_6.16666.16666.2.dta	gb|KLL13021.1|	dehydratase [Frankia sp. BMG5.1]
BMG5.1 + RE Alnus 3	F202500.dat	Q20463_SC_6_2624	19	2624	451.258	2	900.502	900.503	-0.861741	0	19.82	0.0213675	121	128	R	GIVQVETR	G		3026	Q20463_SC_6.15697.15697.2.dta	gb|KLL13021.1|	dehydratase [Frankia sp. BMG5.1]
BMG5.1 + RE Alnus 3	F202500.dat	Q20463_SC_6_2625	19	2625	451.258	2	900.502	900.503	-0.795111	0	23.26	0.00967729	121	128	R	GIVQVETR	G		3170	Q20463_SC_6.16830.16830.2.dta	gb|KLL13021.1|	dehydratase [Frankia sp. BMG5.1]
BMG5.1 + RE Alnus 3	F202500.dat	Q20463_SC_6_2626	19	2626	451.258	2	900.502	900.503	-0.795111	0	27.22	0.00388825	121	128	R	GIVQVETR	G		3346	Q20463_SC_6.18319.18319.2.dta	gb|KLL13021.1|	dehydratase [Frankia sp. BMG5.1]
BMG5.1 + RE Alnus 3	F202500.dat	Q20463_SC_6_2627	19	2627	451.258	2	900.502	900.503	-0.795111	0	21.18	0.0156226	121	128	R	GIVQVETR	G		3242	Q20463_SC_6.17396.17396.2.dta	gb|KLL13021.1|	dehydratase [Frankia sp. BMG5.1]
BMG5.1 + RE Alnus 3	F202500.dat	Q20463_SC_6_2628	19	2628	451.258	2	900.502	900.503	-0.795111	0	24.78	0.00681952	121	128	R	GIVQVETR	G		3108	Q20463_SC_6.16345.16345.2.dta	gb|KLL13021.1|	dehydratase [Frankia sp. BMG5.1]
BMG5.1 + RE Alnus 3	F202500.dat	Q20463_SC_6_2629	19	2629	451.258	2	900.502	900.503	-0.728482	0	21.32	0.015127	121	128	R	GIVQVETR	G		3180	Q20463_SC_6.16911.16911.2.dta	gb|KLL13021.1|	dehydratase [Frankia sp. BMG5.1]
BMG5.1 + RE Alnus 3	F202500.dat	Q20463_SC_6_263	16	263	360.177	2	718.339	718.34	-0.885375	0	21.31	0.00739605	276	282	K	APGFGDR	R		3312	Q20463_SC_6.17992.17992.2.dta	gb|KLL12309.1|	molecular chaperone GroEL [Frankia sp. BMG5.1]
BMG5.1 + RE Alnus 3	F202500.dat	Q20463_SC_6_2630	19	2630	451.258	2	900.502	900.503	-0.728482	0	20.59	0.0178959	121	128	R	GIVQVETR	G		2934	Q20463_SC_6.14961.14961.2.dta	gb|KLL13021.1|	dehydratase [Frankia sp. BMG5.1]
BMG5.1 + RE Alnus 3	F202500.dat	Q20463_SC_6_2631	19	2631	451.258	2	900.502	900.503	-0.728482	0	21.98	0.0129943	121	128	R	GIVQVETR	G		3016	Q20463_SC_6.15616.15616.2.dta	gb|KLL13021.1|	dehydratase [Frankia sp. BMG5.1]
BMG5.1 + RE Alnus 3	F202500.dat	Q20463_SC_6_2632	19	2632	451.258	2	900.502	900.503	-0.661852	0	25.39	0.00592589	121	128	R	GIVQVETR	G		2924	Q20463_SC_6.14884.14884.2.dta	gb|KLL13021.1|	dehydratase [Frankia sp. BMG5.1]
BMG5.1 + RE Alnus 3	F202500.dat	Q20463_SC_6_2633	19	2633	451.258	2	900.502	900.503	-0.661852	0	23.28	0.00963283	121	128	R	GIVQVETR	G		3036	Q20463_SC_6.15776.15776.2.dta	gb|KLL13021.1|	dehydratase [Frankia sp. BMG5.1]
BMG5.1 + RE Alnus 3	F202500.dat	Q20463_SC_6_2634	19	2634	451.258	2	900.502	900.503	-0.661852	0	20.63	0.0177318	121	128	R	GIVQVETR	G		3046	Q20463_SC_6.15858.15858.2.dta	gb|KLL13021.1|	dehydratase [Frankia sp. BMG5.1]
BMG5.1 + RE Alnus 3	F202500.dat	Q20463_SC_6_2635	19	2635	451.258	2	900.502	900.503	-0.661852	0	20.7	0.0174483	121	128	R	GIVQVETR	G		3262	Q20463_SC_6.17555.17555.2.dta	gb|KLL13021.1|	dehydratase [Frankia sp. BMG5.1]
BMG5.1 + RE Alnus 3	F202500.dat	Q20463_SC_6_2636	19	2636	451.258	2	900.502	900.503	-0.661852	0	19.4	0.0235371	121	128	R	GIVQVETR	G		3314	Q20463_SC_6.18010.18010.2.dta	gb|KLL13021.1|	dehydratase [Frankia sp. BMG5.1]
BMG5.1 + RE Alnus 3	F202500.dat	Q20463_SC_6_2637	19	2637	451.258	2	900.502	900.503	-0.595223	0	21.61	0.0141499	121	128	R	GIVQVETR	G		3293	Q20463_SC_6.17820.17820.2.dta	gb|KLL13021.1|	dehydratase [Frankia sp. BMG5.1]
BMG5.1 + RE Alnus 3	F202500.dat	Q20463_SC_6_2638	19	2638	451.258	2	900.502	900.503	-0.528594	0	24.71	0.00693033	121	128	R	GIVQVETR	G		3159	Q20463_SC_6.16748.16748.2.dta	gb|KLL13021.1|	dehydratase [Frankia sp. BMG5.1]
BMG5.1 + RE Alnus 3	F202500.dat	Q20463_SC_6_2639	19	2639	451.258	2	900.502	900.503	-0.528594	0	20.67	0.0175693	121	128	R	GIVQVETR	G		2985	Q20463_SC_6.15376.15376.2.dta	gb|KLL13021.1|	dehydratase [Frankia sp. BMG5.1]
BMG5.1 + RE Alnus 3	F202500.dat	Q20463_SC_6_2640	19	2640	451.258	2	900.502	900.503	-0.528594	0	22.17	0.0124381	121	128	R	GIVQVETR	G		3006	Q20463_SC_6.15536.15536.2.dta	gb|KLL13021.1|	dehydratase [Frankia sp. BMG5.1]
BMG5.1 + RE Alnus 3	F202500.dat	Q20463_SC_6_2641	19	2641	451.258	2	900.502	900.503	-0.528594	0	18.79	0.0270866	121	128	R	GIVQVETR	G		3356	Q20463_SC_6.18425.18425.2.dta	gb|KLL13021.1|	dehydratase [Frankia sp. BMG5.1]
BMG5.1 + RE Alnus 3	F202500.dat	Q20463_SC_6_2643	19	2643	451.258	2	900.502	900.503	-0.528594	0	21.9	0.0132359	121	128	R	GIVQVETR	G		3098	Q20463_SC_6.16266.16266.2.dta	gb|KLL13021.1|	dehydratase [Frankia sp. BMG5.1]
BMG5.1 + RE Alnus 3	F202500.dat	Q20463_SC_6_2644	19	2644	451.259	2	900.502	900.503	-0.461964	0	26.45	0.00464252	121	128	R	GIVQVETR	G		3139	Q20463_SC_6.16588.16588.2.dta	gb|KLL13021.1|	dehydratase [Frankia sp. BMG5.1]
BMG5.1 + RE Alnus 3	F202500.dat	Q20463_SC_6_2646	19	2646	451.259	2	900.502	900.503	-0.461964	0	21.65	0.0140202	121	128	R	GIVQVETR	G		3190	Q20463_SC_6.16992.16992.2.dta	gb|KLL13021.1|	dehydratase [Frankia sp. BMG5.1]
BMG5.1 + RE Alnus 3	F202500.dat	Q20463_SC_6_2647	19	2647	451.259	2	900.502	900.503	-0.461964	0	22.61	0.0112397	121	128	R	GIVQVETR	G		3272	Q20463_SC_6.17640.17640.2.dta	gb|KLL13021.1|	dehydratase [Frankia sp. BMG5.1]
BMG5.1 + RE Alnus 3	F202500.dat	Q20463_SC_6_2648	19	2648	451.259	2	900.503	900.503	-0.306495	0	19.6	0.0224778	121	128	R	GIVQVETR	G		3088	Q20463_SC_6.16183.16183.2.dta	gb|KLL13021.1|	dehydratase [Frankia sp. BMG5.1]
BMG5.1 + RE Alnus 3	F202500.dat	Q20463_SC_6_2649	19	2649	451.259	2	900.503	900.503	-0.239866	0	21.76	0.0136695	121	128	R	GIVQVETR	G		3232	Q20463_SC_6.17322.17322.2.dta	gb|KLL13021.1|	dehydratase [Frankia sp. BMG5.1]
BMG5.1 + RE Alnus 3	F202500.dat	Q20463_SC_6_265	16	265	360.177	2	718.339	718.34	-0.801849	0	15.18	0.0303389	276	282	K	APGFGDR	R		3025	Q20463_SC_6.15686.15686.2.dta	gb|KLL12309.1|	molecular chaperone GroEL [Frankia sp. BMG5.1]
BMG5.1 + RE Alnus 3	F202500.dat	Q20463_SC_6_2650	19	2650	451.259	2	900.503	900.503	0.0266518	0	19.94	0.0207852	121	128	R	GIVQVETR	G		3201	Q20463_SC_6.17077.17077.2.dta	gb|KLL13021.1|	dehydratase [Frankia sp. BMG5.1]
BMG5.1 + RE Alnus 3	F202500.dat	Q20463_SC_6_2651	19	2651	451.259	2	900.504	900.503	0.826205	0	24.2	0.00855426	121	128	R	GIVQVETR	G		3211	Q20463_SC_6.17163.17163.2.dta	gb|KLL13021.1|	dehydratase [Frankia sp. BMG5.1]
BMG5.1 + RE Alnus 3	F202500.dat	Q20463_SC_6_266	16	266	360.177	2	718.339	718.34	-0.718323	0	20.21	0.00952796	276	282	K	APGFGDR	R		3045	Q20463_SC_6.15849.15849.2.dta	gb|KLL12309.1|	molecular chaperone GroEL [Frankia sp. BMG5.1]
BMG5.1 + RE Alnus 3	F202500.dat	Q20463_SC_6_267	16	267	360.177	2	718.339	718.34	-0.718323	0	18.11	0.0154525	276	282	K	APGFGDR	R		3333	Q20463_SC_6.18192.18192.2.dta	gb|KLL12309.1|	molecular chaperone GroEL [Frankia sp. BMG5.1]
BMG5.1 + RE Alnus 3	F202500.dat	Q20463_SC_6_269	16	269	360.177	2	718.339	718.34	-0.634797	0	17.51	0.0177419	276	282	K	APGFGDR	R		3096	Q20463_SC_6.16253.16253.2.dta	gb|KLL12309.1|	molecular chaperone GroEL [Frankia sp. BMG5.1]
BMG5.1 + RE Alnus 3	F202500.dat	Q20463_SC_6_270	16	270	360.177	2	718.339	718.34	-0.634797	0	15.93	0.025527	276	282	K	APGFGDR	R		3066	Q20463_SC_6.16012.16012.2.dta	gb|KLL12309.1|	molecular chaperone GroEL [Frankia sp. BMG5.1]
BMG5.1 + RE Alnus 3	F202500.dat	Q20463_SC_6_271	16	271	360.177	2	718.339	718.34	-0.634797	0	17.81	0.0165577	276	282	K	APGFGDR	R		2963	Q20463_SC_6.15196.15196.2.dta	gb|KLL12309.1|	molecular chaperone GroEL [Frankia sp. BMG5.1]
BMG5.1 + RE Alnus 3	F202500.dat	Q20463_SC_6_272	16	272	360.177	2	718.339	718.34	-0.634797	0	29.09	0.0012331	276	282	K	APGFGDR	R		3035	Q20463_SC_6.15767.15767.2.dta	gb|KLL12309.1|	molecular chaperone GroEL [Frankia sp. BMG5.1]
BMG5.1 + RE Alnus 3	F202500.dat	Q20463_SC_6_273	16	273	360.177	2	718.339	718.34	-0.634797	0	19.59	0.0109901	276	282	K	APGFGDR	R		3364	Q20463_SC_6.18507.18507.2.dta	gb|KLL12309.1|	molecular chaperone GroEL [Frankia sp. BMG5.1]
BMG5.1 + RE Alnus 3	F202500.dat	Q20463_SC_6_274	16	274	360.177	2	718.339	718.34	-0.551271	0	15.17	0.0304089	276	282	K	APGFGDR	R		3189	Q20463_SC_6.16979.16979.2.dta	gb|KLL12309.1|	molecular chaperone GroEL [Frankia sp. BMG5.1]
BMG5.1 + RE Alnus 3	F202500.dat	Q20463_SC_6_276	16	276	360.177	2	718.339	718.34	-0.551271	0	16.76	0.0210863	276	282	K	APGFGDR	R		2974	Q20463_SC_6.15291.15291.2.dta	gb|KLL12309.1|	molecular chaperone GroEL [Frankia sp. BMG5.1]
BMG5.1 + RE Alnus 3	F202500.dat	Q20463_SC_6_277	16	277	360.177	2	718.339	718.34	-0.551271	0	17.86	0.0163682	276	282	K	APGFGDR	R		3076	Q20463_SC_6.16091.16091.2.dta	gb|KLL12309.1|	molecular chaperone GroEL [Frankia sp. BMG5.1]
BMG5.1 + RE Alnus 3	F202500.dat	Q20463_SC_6_278	16	278	360.177	2	718.339	718.34	-0.551271	0	23.68	0.00428549	276	282	K	APGFGDR	R		2973	Q20463_SC_6.15282.15282.2.dta	gb|KLL12309.1|	molecular chaperone GroEL [Frankia sp. BMG5.1]
BMG5.1 + RE Alnus 3	F202500.dat	Q20463_SC_6_280	16	280	360.177	2	718.34	718.34	-0.467745	0	17.27	0.0187499	276	282	K	APGFGDR	R		3209	Q20463_SC_6.17149.17149.2.dta	gb|KLL12309.1|	molecular chaperone GroEL [Frankia sp. BMG5.1]
BMG5.1 + RE Alnus 3	F202500.dat	Q20463_SC_6_282	16	282	360.177	2	718.34	718.34	-0.467745	0	15.79	0.0263633	276	282	K	APGFGDR	R		3004	Q20463_SC_6.15526.15526.2.dta	gb|KLL12309.1|	molecular chaperone GroEL [Frankia sp. BMG5.1]
BMG5.1 + RE Alnus 3	F202500.dat	Q20463_SC_6_283	16	283	360.177	2	718.34	718.34	-0.467745	0	14.05	0.039355	276	282	K	APGFGDR	R		2953	Q20463_SC_6.15111.15111.2.dta	gb|KLL12309.1|	molecular chaperone GroEL [Frankia sp. BMG5.1]
BMG5.1 + RE Alnus 3	F202500.dat	Q20463_SC_6_284	16	284	360.177	2	718.34	718.34	-0.467745	0	25.07	0.00311172	276	282	K	APGFGDR	R		3353	Q20463_SC_6.18398.18398.2.dta	gb|KLL12309.1|	molecular chaperone GroEL [Frankia sp. BMG5.1]
BMG5.1 + RE Alnus 3	F202500.dat	Q20463_SC_6_286	16	286	360.177	2	718.34	718.34	-0.300693	0	17.39	0.018239	276	282	K	APGFGDR	R		3281	Q20463_SC_6.17712.17712.2.dta	gb|KLL12309.1|	molecular chaperone GroEL [Frankia sp. BMG5.1]
BMG5.1 + RE Alnus 3	F202500.dat	Q20463_SC_6_287	16	287	360.177	2	718.34	718.34	-0.300693	0	18.08	0.0155597	276	282	K	APGFGDR	R		3343	Q20463_SC_6.18291.18291.2.dta	gb|KLL12309.1|	molecular chaperone GroEL [Frankia sp. BMG5.1]
BMG5.1 + RE Alnus 3	F202500.dat	Q20463_SC_6_288	16	288	360.177	2	718.34	718.34	-0.300693	0	16.97	0.0200909	276	282	K	APGFGDR	R		2994	Q20463_SC_6.15446.15446.2.dta	gb|KLL12309.1|	molecular chaperone GroEL [Frankia sp. BMG5.1]
BMG5.1 + RE Alnus 3	F202500.dat	Q20463_SC_6_289	16	289	360.177	2	718.34	718.34	-0.217167	0	17.37	0.0183231	276	282	K	APGFGDR	R		3014	Q20463_SC_6.15605.15605.2.dta	gb|KLL12309.1|	molecular chaperone GroEL [Frankia sp. BMG5.1]
BMG5.1 + RE Alnus 3	F202500.dat	Q20463_SC_6_291	16	291	360.177	2	718.34	718.34	-0.133641	0	18.13	0.0153815	276	282	K	APGFGDR	R		2984	Q20463_SC_6.15364.15364.2.dta	gb|KLL12309.1|	molecular chaperone GroEL [Frankia sp. BMG5.1]
BMG5.1 + RE Alnus 3	F202500.dat	Q20463_SC_6_293	16	293	360.177	2	718.34	718.34	-0.133641	0	14.17	0.0382825	276	282	K	APGFGDR	R		2942	Q20463_SC_6.15027.15027.2.dta	gb|KLL12309.1|	molecular chaperone GroEL [Frankia sp. BMG5.1]
BMG5.1 + RE Alnus 3	F202500.dat	Q20463_SC_6_294	16	294	360.177	2	718.34	718.34	-0.133641	0	17.28	0.0187068	276	282	K	APGFGDR	R		2930	Q20463_SC_6.14931.14931.2.dta	gb|KLL12309.1|	molecular chaperone GroEL [Frankia sp. BMG5.1]
BMG5.1 + RE Alnus 3	F202500.dat	Q20463_SC_6_295	16	295	360.177	2	718.34	718.34	-0.0222736	0	29.11	0.00122744	276	282	K	APGFGDR	R		3137	Q20463_SC_6.16576.16576.2.dta	gb|KLL12309.1|	molecular chaperone GroEL [Frankia sp. BMG5.1]
BMG5.1 + RE Alnus 3	F202500.dat	Q20463_SC_6_296	16	296	360.177	2	718.34	718.34	0.0612523	0	17.49	0.0178238	276	282	K	APGFGDR	R		3117	Q20463_SC_6.16415.16415.2.dta	gb|KLL12309.1|	molecular chaperone GroEL [Frankia sp. BMG5.1]
BMG5.1 + RE Alnus 3	F202500.dat	Q20463_SC_6_297	16	297	360.177	2	718.34	718.34	0.0612523	0	19.84	0.0103753	276	282	K	APGFGDR	R		2964	Q20463_SC_6.15202.15202.2.dta	gb|KLL12309.1|	molecular chaperone GroEL [Frankia sp. BMG5.1]
BMG5.1 + RE Alnus 3	F202500.dat	Q20463_SC_6_298	16	298	360.177	2	718.34	718.34	0.228304	0	16.19	0.0240436	276	282	K	APGFGDR	R		3271	Q20463_SC_6.17626.17626.2.dta	gb|KLL12309.1|	molecular chaperone GroEL [Frankia sp. BMG5.1]
BMG5.1 + RE Alnus 3	F202500.dat	Q20463_SC_6_299	16	299	360.177	2	718.34	718.34	0.228304	0	18.45	0.0142889	276	282	K	APGFGDR	R		3127	Q20463_SC_6.16494.16494.2.dta	gb|KLL12309.1|	molecular chaperone GroEL [Frankia sp. BMG5.1]
BMG5.1 + RE Alnus 3	F202500.dat	Q20463_SC_6_300	16	300	360.177	2	718.34	718.34	0.228304	0	21.63	0.00687068	276	282	K	APGFGDR	R		3301	Q20463_SC_6.17892.17892.2.dta	gb|KLL12309.1|	molecular chaperone GroEL [Frankia sp. BMG5.1]
BMG5.1 + RE Alnus 3	F202500.dat	Q20463_SC_6_301	16	301	360.177	2	718.34	718.34	0.228304	0	22.84	0.00519996	276	282	K	APGFGDR	R		3106	Q20463_SC_6.16334.16334.2.dta	gb|KLL12309.1|	molecular chaperone GroEL [Frankia sp. BMG5.1]
BMG5.1 + RE Alnus 3	F202500.dat	Q20463_SC_6_3671	7	3671	488.285	2	974.555	974.555	0.0985065	0	48.74	2.07172e-05	164	174	K	IGLFGGAGVGK	T		3755	Q20463_SC_6.23025.23025.2.dta	gb|KLL12729.1|	ATP F0F1 synthase subunit beta [Frankia sp. BMG5.1]
BMG5.1 + RE Alnus 3	F202500.dat	Q20463_SC_6_3738	1	3738	490.277	2	978.539	978.539	0.575348	0	57.26	1.87932e-06	67	75	K	VGDVVLYSK	Y		3661	Q20463_SC_6.21725.21725.2.dta	gb|KLL12681.1|	molecular chaperone GroES [Frankia sp. BMG5.1]
BMG5.1 + RE Alnus 3	F202500.dat	Q20463_SC_6_3798	2	3798	494.296	2	986.577	986.576	1.30654	0	30.52	0.00110895	127	135	K	TLLAQTLAR	M	Deamidated (NQ) [5]	3741	Q20463_SC_6.22847.22847.2.dta	gb|KLL11516.1|	ATP-dependent protease [Frankia sp. BMG5.1]
BMG5.1 + RE Alnus 3	F202500.dat	Q20463_SC_6_417	18	417	366.205	2	730.396	730.397	-2.14404	0	18.45	0.0471535	479	485	R	VLATGDR	V		2549	Q20463_SC_6.12131.12131.2.dta	gb|KLL10057.1|	PEP-utilizing protein mobile subunit [Frankia sp. BMG5.1]
BMG5.1 + RE Alnus 3	F202500.dat	Q20463_SC_6_421	18	421	366.206	2	730.397	730.397	-1.04874	0	18.94	0.0421225	479	485	R	VLATGDR	V		2528	Q20463_SC_6.11988.11988.2.dta	gb|KLL10057.1|	PEP-utilizing protein mobile subunit [Frankia sp. BMG5.1]
BMG5.1 + RE Alnus 3	F202500.dat	Q20463_SC_6_424	18	424	366.206	2	730.397	730.397	-0.638009	0	21.12	0.0254985	479	485	R	VLATGDR	V		2283	Q20463_SC_6.10504.10504.2.dta	gb|KLL10057.1|	PEP-utilizing protein mobile subunit [Frankia sp. BMG5.1]
BMG5.1 + RE Alnus 3	F202500.dat	Q20463_SC_6_425	18	425	366.206	2	730.397	730.397	-0.473715	0	21.09	0.0256752	479	485	R	VLATGDR	V		2181	Q20463_SC_6.9911.9911.2.dta	gb|KLL10057.1|	PEP-utilizing protein mobile subunit [Frankia sp. BMG5.1]
BMG5.1 + RE Alnus 3	F202500.dat	Q20463_SC_6_426	18	426	366.206	2	730.397	730.397	-0.473715	0	19.91	0.033691	479	485	R	VLATGDR	V		2385	Q20463_SC_6.11088.11088.2.dta	gb|KLL10057.1|	PEP-utilizing protein mobile subunit [Frankia sp. BMG5.1]
BMG5.1 + RE Alnus 3	F202500.dat	Q20463_SC_6_427	18	427	366.206	2	730.397	730.397	-0.391568	0	25.2	0.00996584	479	485	R	VLATGDR	V		2232	Q20463_SC_6.10209.10209.2.dta	gb|KLL10057.1|	PEP-utilizing protein mobile subunit [Frankia sp. BMG5.1]
BMG5.1 + RE Alnus 3	F202500.dat	Q20463_SC_6_428	18	428	366.206	2	730.397	730.397	-0.391568	0	23.27	0.0155423	479	485	R	VLATGDR	V		2191	Q20463_SC_6.9972.9972.2.dta	gb|KLL10057.1|	PEP-utilizing protein mobile subunit [Frankia sp. BMG5.1]
BMG5.1 + RE Alnus 3	F202500.dat	Q20463_SC_6_4289	17	4289	513.255	2	1024.5	1024.5	-1.40459	0	27.82	0.00165196	202	210	R	GLGEFFEAR	G		3743	Q20463_SC_6.22879.22879.2.dta	gb|KLL12788.1|	membrane protein [Frankia sp. BMG5.1]
BMG5.1 + RE Alnus 3	F202500.dat	Q20463_SC_6_429	18	429	366.206	2	730.397	730.397	-0.391568	0	27.59	0.00574796	479	485	R	VLATGDR	V		2313	Q20463_SC_6.10678.10678.2.dta	gb|KLL10057.1|	PEP-utilizing protein mobile subunit [Frankia sp. BMG5.1]
BMG5.1 + RE Alnus 3	F202500.dat	Q20463_SC_6_430	18	430	366.206	2	730.397	730.397	-0.391568	0	19.97	0.0332287	479	485	R	VLATGDR	V		2211	Q20463_SC_6.10089.10089.2.dta	gb|KLL10057.1|	PEP-utilizing protein mobile subunit [Frankia sp. BMG5.1]
BMG5.1 + RE Alnus 3	F202500.dat	Q20463_SC_6_431	18	431	366.206	2	730.397	730.397	-0.391568	0	19.63	0.0359347	479	485	R	VLATGDR	V		2221	Q20463_SC_6.10147.10147.2.dta	gb|KLL10057.1|	PEP-utilizing protein mobile subunit [Frankia sp. BMG5.1]
BMG5.1 + RE Alnus 3	F202500.dat	Q20463_SC_6_4311	3	4311	514.298	2	1026.58	1026.58	-0.171443	0	21.57	0.00940446	274	283	R	AGDNVGLLLR	G		3710	Q20463_SC_6.22398.22398.2.dta	gb|KLL12641.1|	elongation factor Tu [Frankia sp. BMG5.1]
BMG5.1 + RE Alnus 3	F202500.dat	Q20463_SC_6_432	18	432	366.206	2	730.397	730.397	-0.391568	0	19.25	0.0392206	479	485	R	VLATGDR	V		2395	Q20463_SC_6.11150.11150.2.dta	gb|KLL10057.1|	PEP-utilizing protein mobile subunit [Frankia sp. BMG5.1]
BMG5.1 + RE Alnus 3	F202500.dat	Q20463_SC_6_434	18	434	366.206	2	730.397	730.397	-0.309421	0	19.73	0.0351167	479	485	R	VLATGDR	V		2170	Q20463_SC_6.9849.9849.2.dta	gb|KLL10057.1|	PEP-utilizing protein mobile subunit [Frankia sp. BMG5.1]
BMG5.1 + RE Alnus 3	F202500.dat	Q20463_SC_6_436	18	436	366.206	2	730.397	730.397	-0.227274	0	21.34	0.024239	479	485	R	VLATGDR	V		2272	Q20463_SC_6.10446.10446.2.dta	gb|KLL10057.1|	PEP-utilizing protein mobile subunit [Frankia sp. BMG5.1]
BMG5.1 + RE Alnus 3	F202500.dat	Q20463_SC_6_437	18	437	366.206	2	730.397	730.397	-0.227274	0	22.69	0.0177629	479	485	R	VLATGDR	V		2333	Q20463_SC_6.10796.10796.2.dta	gb|KLL10057.1|	PEP-utilizing protein mobile subunit [Frankia sp. BMG5.1]
BMG5.1 + RE Alnus 3	F202500.dat	Q20463_SC_6_439	18	439	366.206	2	730.397	730.397	-0.227274	0	19.35	0.0383278	479	485	R	VLATGDR	V		2354	Q20463_SC_6.10913.10913.2.dta	gb|KLL10057.1|	PEP-utilizing protein mobile subunit [Frankia sp. BMG5.1]
BMG5.1 + RE Alnus 3	F202500.dat	Q20463_SC_6_440	18	440	366.206	2	730.397	730.397	-0.145126	0	23.02	0.0164632	479	485	R	VLATGDR	V		2242	Q20463_SC_6.10271.10271.2.dta	gb|KLL10057.1|	PEP-utilizing protein mobile subunit [Frankia sp. BMG5.1]
BMG5.1 + RE Alnus 3	F202500.dat	Q20463_SC_6_441	18	441	366.206	2	730.397	730.397	-0.145126	0	18.18	0.0501781	479	485	R	VLATGDR	V		2477	Q20463_SC_6.11655.11655.2.dta	gb|KLL10057.1|	PEP-utilizing protein mobile subunit [Frankia sp. BMG5.1]
BMG5.1 + RE Alnus 3	F202500.dat	Q20463_SC_6_442	18	442	366.206	2	730.397	730.397	-0.0629794	0	20.1	0.0322488	479	485	R	VLATGDR	V		2201	Q20463_SC_6.10030.10030.2.dta	gb|KLL10057.1|	PEP-utilizing protein mobile subunit [Frankia sp. BMG5.1]
BMG5.1 + RE Alnus 3	F202500.dat	Q20463_SC_6_443	18	443	366.206	2	730.397	730.397	-0.0629794	0	22.17	0.0200223	479	485	R	VLATGDR	V		2262	Q20463_SC_6.10387.10387.2.dta	gb|KLL10057.1|	PEP-utilizing protein mobile subunit [Frankia sp. BMG5.1]
BMG5.1 + RE Alnus 3	F202500.dat	Q20463_SC_6_444	18	444	366.206	2	730.397	730.397	-0.0629794	0	21.37	0.0240721	479	485	R	VLATGDR	V		2344	Q20463_SC_6.10855.10855.2.dta	gb|KLL10057.1|	PEP-utilizing protein mobile subunit [Frankia sp. BMG5.1]
BMG5.1 + RE Alnus 3	F202500.dat	Q20463_SC_6_445	18	445	366.206	2	730.397	730.397	-0.0629794	0	22.91	0.0168855	479	485	R	VLATGDR	V		2303	Q20463_SC_6.10622.10622.2.dta	gb|KLL10057.1|	PEP-utilizing protein mobile subunit [Frankia sp. BMG5.1]
BMG5.1 + RE Alnus 3	F202500.dat	Q20463_SC_6_446	18	446	366.206	2	730.397	730.397	0.0191676	0	21.13	0.0254398	479	485	R	VLATGDR	V		2252	Q20463_SC_6.10329.10329.2.dta	gb|KLL10057.1|	PEP-utilizing protein mobile subunit [Frankia sp. BMG5.1]
BMG5.1 + RE Alnus 3	F202500.dat	Q20463_SC_6_449	18	449	366.206	2	730.398	730.397	1.3609	0	18.8	0.0435025	479	485	R	VLATGDR	V		2518	Q20463_SC_6.11921.11921.2.dta	gb|KLL10057.1|	PEP-utilizing protein mobile subunit [Frankia sp. BMG5.1]
BMG5.1 + RE Alnus 3	F202500.dat	Q20463_SC_6_450	18	450	366.207	2	730.399	730.397	2.12761	0	19.97	0.0332287	479	485	R	VLATGDR	V		2436	Q20463_SC_6.11397.11397.2.dta	gb|KLL10057.1|	PEP-utilizing protein mobile subunit [Frankia sp. BMG5.1]
BMG5.1 + RE Alnus 3	F202500.dat	Q20463_SC_6_452	18	452	366.207	2	730.4	730.397	2.94908	0	22.92	0.0168467	479	485	R	VLATGDR	V		2456	Q20463_SC_6.11524.11524.2.dta	gb|KLL10057.1|	PEP-utilizing protein mobile subunit [Frankia sp. BMG5.1]
BMG5.1 + RE Alnus 3	F202500.dat	Q20463_SC_6_453	18	453	366.207	2	730.4	730.397	3.19552	0	18.1	0.0511109	479	485	R	VLATGDR	V		2466	Q20463_SC_6.11589.11589.2.dta	gb|KLL10057.1|	PEP-utilizing protein mobile subunit [Frankia sp. BMG5.1]
BMG5.1 + RE Alnus 3	F202500.dat	Q20463_SC_6_454	18	454	366.207	2	730.4	730.397	3.88008	0	21.26	0.0246896	479	485	R	VLATGDR	V		2446	Q20463_SC_6.11460.11460.2.dta	gb|KLL10057.1|	PEP-utilizing protein mobile subunit [Frankia sp. BMG5.1]
BMG5.1 + RE Alnus 3	F202500.dat	Q20463_SC_6_6118	21	6118	604.815	2	1207.62	1207.62	-3.11108	0	26.65	0.00216272	67	77	K	TVGDAVSYIQR	A		3601	Q20463_SC_6.21042.21042.2.dta	gb|KLL12911.1|	acyl carrier protein [Frankia sp. BMG5.1]
BMG5.1 + RE Alnus 3	F202500.dat	Q20463_SC_6_617	22	617	371.732	2	741.449	741.45	-0.962978	0	26.43	0.00341265	260	266	R	LLGGQVR	S		3677	Q20463_SC_6.21923.21923.2.dta	gb|KLL11390.1|	NADPH-quinone reductase [Frankia sp. BMG5.1]
BMG5.1 + RE Alnus 3	F202500.dat	Q20463_SC_6_618	22	618	371.732	2	741.449	741.45	-0.477443	0	24.8	0.00496697	260	266	R	LLGGQVR	S		3666	Q20463_SC_6.21779.21779.2.dta	gb|KLL11390.1|	NADPH-quinone reductase [Frankia sp. BMG5.1]
BMG5.1 + RE Alnus 3	F202500.dat	Q20463_SC_6_619	22	619	371.732	2	741.45	741.45	0.358757	0	15.72	0.0401875	260	266	R	LLGGQVR	S		3655	Q20463_SC_6.21644.21644.2.dta	gb|KLL11390.1|	NADPH-quinone reductase [Frankia sp. BMG5.1]
BMG5.1 + RE Alnus 3	F202500.dat	Q20463_SC_6_7269	2	7269	672.363	2	1342.71	1342.71	1.14991	0	73.32	8.14776e-08	202	214	R	DVSGEGVQQALLK	I		3619	Q20463_SC_6.21232.21232.2.dta	gb|KLL11516.1|	ATP-dependent protease [Frankia sp. BMG5.1]
BMG5.1 + RE Alnus 3	F202500.dat	Q20463_SC_6_828	11	828	378.707	2	755.399	755.4	-1.33836	0	30.05	0.000988553	135	141	R	GLMPNPK	T		3586	Q20463_SC_6.20879.20879.2.dta	gb|KLL12633.1|	50S ribosomal protein L1 [Frankia sp. BMG5.1]
BMG5.1 + RE Alnus 3	F202500.dat	Q20463_SC_6_829	11	829	378.707	2	755.399	755.4	-0.702939	0	25.87	0.00258821	135	141	R	GLMPNPK	T		3633	Q20463_SC_6.21376.21376.2.dta	gb|KLL12633.1|	50S ribosomal protein L1 [Frankia sp. BMG5.1]
BMG5.1 + RE Alnus 3	F202500.dat	Q20463_SC_6_830	11	830	378.707	2	755.4	755.4	-0.623511	0	32.73	0.000533335	135	141	R	GLMPNPK	T		3643	Q20463_SC_6.21498.21498.2.dta	gb|KLL12633.1|	50S ribosomal protein L1 [Frankia sp. BMG5.1]
BMG5.1 + RE Alnus 3	F202500.dat	Q20463_SC_6_831	11	831	378.707	2	755.4	755.4	-0.146942	0	36.92	0.000203236	135	141	R	GLMPNPK	T		3597	Q20463_SC_6.20994.20994.2.dta	gb|KLL12633.1|	50S ribosomal protein L1 [Frankia sp. BMG5.1]
BMG5.1 + RE Alnus 3	F202500.dat	Q20463_SC_6_832	11	832	378.707	2	755.4	755.4	0.117818	0	29.13	0.0012218	135	141	R	GLMPNPK	T		3575	Q20463_SC_6.20757.20757.2.dta	gb|KLL12633.1|	50S ribosomal protein L1 [Frankia sp. BMG5.1]
BMG5.1 + RE Alnus 3	F202500.dat	Q20463_SC_6_8715	3	8715	570.987	3	1709.94	1709.94	-1.14097	1	36.1	0.000441848	268	283	K	LLDEGRAGDNVGLLLR	G		3726	Q20463_SC_6.22636.22636.3.dta	gb|KLL12641.1|	elongation factor Tu [Frankia sp. BMG5.1]
BMG5.1 + RE Alnus 3	F202500.dat	Q20463_SC_6_9824	1	9824	780.749	3	2339.22	2339.22	0.829763	0	47.67	2.56502e-05	17	39	R	IVVQPSDAEQTTASGIVIPDTAK	E		3646	Q20463_SC_6.21531.21531.3.dta	gb|KLL12681.1|	molecular chaperone GroES [Frankia sp. BMG5.1]
BMG5.1 + RE Coriaria 1	F202501.dat	Q20464_SC_7_10065	1	10065	705.699	3	2114.08	2114.08	0.0137176	0	62.33	1.22806e-06	344	364	R	VTYSHPEVASVGLTSAAAAQR	Y		3671	Q20464_SC_7.22071.22071.3.dta	gb|KLL10235.1|	dihydrolipoamide dehydrogenase [Frankia sp. BMG5.1]
BMG5.1 + RE Coriaria 1	F202501.dat	Q20464_SC_7_10114	3	10114	719.362	3	2155.06	2155.07	-1.18511	0	17.76	0.0226117	194	215	K	TQGLATAVGDEGGFAPNLPANR	A		3661	Q20464_SC_7.21941.21941.3.dta	gb|KLL13106.1|	enolase [Frankia sp. BMG5.1]
BMG5.1 + RE Coriaria 1	F202501.dat	Q20464_SC_7_10288	7	10288	780.749	3	2339.22	2339.22	0.752814	0	37.87	0.000244958	17	39	R	IVVQPSDAEQTTASGIVIPDTAK	E		3645	Q20464_SC_7.21751.21751.3.dta	gb|KLL12681.1|	molecular chaperone GroES [Frankia sp. BMG5.1]
BMG5.1 + RE Coriaria 1	F202501.dat	Q20464_SC_7_10603	2	10603	908.109	3	2721.3	2721.3	2.06556	0	36.45	0.000226464	256	282	R	DVDISTDAATFVNVATGNAADDLIDAK	Y		3780	Q20464_SC_7.23566.23566.3.dta	gb|KLL11587.1|	hypothetical protein FrCorBMG51_11175 [Frankia sp. BMG5.1]
BMG5.1 + RE Coriaria 1	F202501.dat	Q20464_SC_7_1071	24	1071	387.708	2	773.402	773.403	-1.24644	0	25.2	0.0063419	114	121	R	GIATEGAR	A		2017	Q20464_SC_7.9374.9374.2.dta	gb|KLL11547.1|	acetyltransferase [Frankia sp. BMG5.1]
BMG5.1 + RE Coriaria 1	F202501.dat	Q20464_SC_7_1075	24	1075	387.709	2	773.402	773.403	-0.910263	0	23.06	0.0103805	114	121	R	GIATEGAR	A		2028	Q20464_SC_7.9435.9435.2.dta	gb|KLL11547.1|	acetyltransferase [Frankia sp. BMG5.1]
BMG5.1 + RE Coriaria 1	F202501.dat	Q20464_SC_7_1077	24	1077	387.709	2	773.403	773.403	-0.832683	0	21.96	0.0133727	114	121	R	GIATEGAR	A		1976	Q20464_SC_7.9118.9118.2.dta	gb|KLL11547.1|	acetyltransferase [Frankia sp. BMG5.1]
BMG5.1 + RE Coriaria 1	F202501.dat	Q20464_SC_7_1078	24	1078	387.709	2	773.403	773.403	-0.755104	0	24.12	0.00813241	114	121	R	GIATEGAR	A		2007	Q20464_SC_7.9309.9309.2.dta	gb|KLL11547.1|	acetyltransferase [Frankia sp. BMG5.1]
BMG5.1 + RE Coriaria 1	F202501.dat	Q20464_SC_7_1079	24	1079	387.709	2	773.403	773.403	-0.755104	0	22.31	0.0123373	114	121	R	GIATEGAR	A		2211	Q20464_SC_7.10533.10533.2.dta	gb|KLL11547.1|	acetyltransferase [Frankia sp. BMG5.1]
BMG5.1 + RE Coriaria 1	F202501.dat	Q20464_SC_7_1080	24	1080	387.709	2	773.403	773.403	-0.677525	0	20.21	0.0200087	114	121	R	GIATEGAR	A		1987	Q20464_SC_7.9178.9178.2.dta	gb|KLL11547.1|	acetyltransferase [Frankia sp. BMG5.1]
BMG5.1 + RE Coriaria 1	F202501.dat	Q20464_SC_7_1082	24	1082	387.709	2	773.403	773.403	-0.677525	0	28.86	0.00273036	114	121	R	GIATEGAR	A		2160	Q20464_SC_7.10230.10230.2.dta	gb|KLL11547.1|	acetyltransferase [Frankia sp. BMG5.1]
BMG5.1 + RE Coriaria 1	F202501.dat	Q20464_SC_7_1083	24	1083	387.709	2	773.403	773.403	-0.599946	0	23.38	0.00964316	114	121	R	GIATEGAR	A		2038	Q20464_SC_7.9496.9496.2.dta	gb|KLL11547.1|	acetyltransferase [Frankia sp. BMG5.1]
BMG5.1 + RE Coriaria 1	F202501.dat	Q20464_SC_7_1084	24	1084	387.709	2	773.403	773.403	-0.599946	0	22.16	0.0127708	114	121	R	GIATEGAR	A		2059	Q20464_SC_7.9619.9619.2.dta	gb|KLL11547.1|	acetyltransferase [Frankia sp. BMG5.1]
BMG5.1 + RE Coriaria 1	F202501.dat	Q20464_SC_7_1085	24	1085	387.709	2	773.403	773.403	-0.522367	0	22.11	0.0129187	114	121	R	GIATEGAR	A		2334	Q20464_SC_7.11235.11235.2.dta	gb|KLL11547.1|	acetyltransferase [Frankia sp. BMG5.1]
BMG5.1 + RE Coriaria 1	F202501.dat	Q20464_SC_7_1086	24	1086	387.709	2	773.403	773.403	-0.522367	0	24.22	0.00794729	114	121	R	GIATEGAR	A		2222	Q20464_SC_7.10591.10591.2.dta	gb|KLL11547.1|	acetyltransferase [Frankia sp. BMG5.1]
BMG5.1 + RE Coriaria 1	F202501.dat	Q20464_SC_7_1087	24	1087	387.709	2	773.403	773.403	-0.522367	0	28.63	0.00287885	114	121	R	GIATEGAR	A		2181	Q20464_SC_7.10353.10353.2.dta	gb|KLL11547.1|	acetyltransferase [Frankia sp. BMG5.1]
BMG5.1 + RE Coriaria 1	F202501.dat	Q20464_SC_7_1088	24	1088	387.709	2	773.403	773.403	-0.444787	0	23.87	0.00861429	114	121	R	GIATEGAR	A		2415	Q20464_SC_7.11721.11721.2.dta	gb|KLL11547.1|	acetyltransferase [Frankia sp. BMG5.1]
BMG5.1 + RE Coriaria 1	F202501.dat	Q20464_SC_7_1089	24	1089	387.709	2	773.403	773.403	-0.444787	0	31.12	0.00162263	114	121	R	GIATEGAR	A		2589	Q20464_SC_7.12873.12873.2.dta	gb|KLL11547.1|	acetyltransferase [Frankia sp. BMG5.1]
BMG5.1 + RE Coriaria 1	F202501.dat	Q20464_SC_7_1090	24	1090	387.709	2	773.403	773.403	-0.444787	0	27.45	0.00377763	114	121	R	GIATEGAR	A		2375	Q20464_SC_7.11474.11474.2.dta	gb|KLL11547.1|	acetyltransferase [Frankia sp. BMG5.1]
BMG5.1 + RE Coriaria 1	F202501.dat	Q20464_SC_7_1091	24	1091	387.709	2	773.403	773.403	-0.444787	0	28.71	0.00282631	114	121	R	GIATEGAR	A		2344	Q20464_SC_7.11292.11292.2.dta	gb|KLL11547.1|	acetyltransferase [Frankia sp. BMG5.1]
BMG5.1 + RE Coriaria 1	F202501.dat	Q20464_SC_7_1092	24	1092	387.709	2	773.403	773.403	-0.444787	0	24.26	0.00787443	114	121	R	GIATEGAR	A		2283	Q20464_SC_7.10936.10936.2.dta	gb|KLL11547.1|	acetyltransferase [Frankia sp. BMG5.1]
BMG5.1 + RE Coriaria 1	F202501.dat	Q20464_SC_7_1093	24	1093	387.709	2	773.403	773.403	-0.444787	0	24.29	0.00782023	114	121	R	GIATEGAR	A		2150	Q20464_SC_7.10169.10169.2.dta	gb|KLL11547.1|	acetyltransferase [Frankia sp. BMG5.1]
BMG5.1 + RE Coriaria 1	F202501.dat	Q20464_SC_7_1094	24	1094	387.709	2	773.403	773.403	-0.444787	0	21.61	0.014495	114	121	R	GIATEGAR	A		2130	Q20464_SC_7.10046.10046.2.dta	gb|KLL11547.1|	acetyltransferase [Frankia sp. BMG5.1]
BMG5.1 + RE Coriaria 1	F202501.dat	Q20464_SC_7_1095	24	1095	387.709	2	773.403	773.403	-0.444787	0	21.83	0.0137791	114	121	R	GIATEGAR	A		2140	Q20464_SC_7.10107.10107.2.dta	gb|KLL11547.1|	acetyltransferase [Frankia sp. BMG5.1]
BMG5.1 + RE Coriaria 1	F202501.dat	Q20464_SC_7_1096	24	1096	387.709	2	773.403	773.403	-0.367208	0	31.16	0.00160775	114	121	R	GIATEGAR	A		2558	Q20464_SC_7.12655.12655.2.dta	gb|KLL11547.1|	acetyltransferase [Frankia sp. BMG5.1]
BMG5.1 + RE Coriaria 1	F202501.dat	Q20464_SC_7_1097	24	1097	387.709	2	773.403	773.403	-0.367208	0	33.76	0.000883526	114	121	R	GIATEGAR	A		2517	Q20464_SC_7.12380.12380.2.dta	gb|KLL11547.1|	acetyltransferase [Frankia sp. BMG5.1]
BMG5.1 + RE Coriaria 1	F202501.dat	Q20464_SC_7_1098	24	1098	387.709	2	773.403	773.403	-0.367208	0	28.71	0.00282631	114	121	R	GIATEGAR	A		2569	Q20464_SC_7.12727.12727.2.dta	gb|KLL11547.1|	acetyltransferase [Frankia sp. BMG5.1]
BMG5.1 + RE Coriaria 1	F202501.dat	Q20464_SC_7_1100	24	1100	387.709	2	773.403	773.403	-0.367208	0	28.43	0.00301453	114	121	R	GIATEGAR	A		2660	Q20464_SC_7.13361.13361.2.dta	gb|KLL11547.1|	acetyltransferase [Frankia sp. BMG5.1]
BMG5.1 + RE Coriaria 1	F202501.dat	Q20464_SC_7_1101	24	1101	387.709	2	773.403	773.403	-0.367208	0	23	0.0105249	114	121	R	GIATEGAR	A		2263	Q20464_SC_7.10821.10821.2.dta	gb|KLL11547.1|	acetyltransferase [Frankia sp. BMG5.1]
BMG5.1 + RE Coriaria 1	F202501.dat	Q20464_SC_7_1102	24	1102	387.709	2	773.403	773.403	-0.367208	0	28.63	0.00287885	114	121	R	GIATEGAR	A		2579	Q20464_SC_7.12799.12799.2.dta	gb|KLL11547.1|	acetyltransferase [Frankia sp. BMG5.1]
BMG5.1 + RE Coriaria 1	F202501.dat	Q20464_SC_7_1103	24	1103	387.709	2	773.403	773.403	-0.367208	0	24.54	0.00738277	114	121	R	GIATEGAR	A		2395	Q20464_SC_7.11600.11600.2.dta	gb|KLL11547.1|	acetyltransferase [Frankia sp. BMG5.1]
BMG5.1 + RE Coriaria 1	F202501.dat	Q20464_SC_7_1104	24	1104	387.709	2	773.403	773.403	-0.367208	0	28.71	0.00282631	114	121	R	GIATEGAR	A		2232	Q20464_SC_7.10648.10648.2.dta	gb|KLL11547.1|	acetyltransferase [Frankia sp. BMG5.1]
BMG5.1 + RE Coriaria 1	F202501.dat	Q20464_SC_7_1105	24	1105	387.709	2	773.403	773.403	-0.367208	0	28.75	0.0028004	114	121	R	GIATEGAR	A		2476	Q20464_SC_7.12110.12110.2.dta	gb|KLL11547.1|	acetyltransferase [Frankia sp. BMG5.1]
BMG5.1 + RE Coriaria 1	F202501.dat	Q20464_SC_7_1106	24	1106	387.709	2	773.403	773.403	-0.367208	0	28.97	0.00266207	114	121	R	GIATEGAR	A		2425	Q20464_SC_7.11785.11785.2.dta	gb|KLL11547.1|	acetyltransferase [Frankia sp. BMG5.1]
BMG5.1 + RE Coriaria 1	F202501.dat	Q20464_SC_7_1107	24	1107	387.709	2	773.403	773.403	-0.367208	0	24.29	0.00782023	114	121	R	GIATEGAR	A		2354	Q20464_SC_7.11351.11351.2.dta	gb|KLL11547.1|	acetyltransferase [Frankia sp. BMG5.1]
BMG5.1 + RE Coriaria 1	F202501.dat	Q20464_SC_7_1108	24	1108	387.709	2	773.403	773.403	-0.367208	0	28.53	0.00294591	114	121	R	GIATEGAR	A		2201	Q20464_SC_7.10473.10473.2.dta	gb|KLL11547.1|	acetyltransferase [Frankia sp. BMG5.1]
BMG5.1 + RE Coriaria 1	F202501.dat	Q20464_SC_7_1109	24	1109	387.709	2	773.403	773.403	-0.367208	0	20.9	0.0170694	114	121	R	GIATEGAR	A		2385	Q20464_SC_7.11536.11536.2.dta	gb|KLL11547.1|	acetyltransferase [Frankia sp. BMG5.1]
BMG5.1 + RE Coriaria 1	F202501.dat	Q20464_SC_7_1110	24	1110	387.709	2	773.403	773.403	-0.367208	0	28.67	0.00285246	114	121	R	GIATEGAR	A		2364	Q20464_SC_7.11413.11413.2.dta	gb|KLL11547.1|	acetyltransferase [Frankia sp. BMG5.1]
BMG5.1 + RE Coriaria 1	F202501.dat	Q20464_SC_7_1111	24	1111	387.709	2	773.403	773.403	-0.367208	0	26.51	0.0046905	114	121	R	GIATEGAR	A		2273	Q20464_SC_7.10878.10878.2.dta	gb|KLL11547.1|	acetyltransferase [Frankia sp. BMG5.1]
BMG5.1 + RE Coriaria 1	F202501.dat	Q20464_SC_7_1112	24	1112	387.709	2	773.403	773.403	-0.367208	0	22.71	0.0112517	114	121	R	GIATEGAR	A		2120	Q20464_SC_7.9983.9983.2.dta	gb|KLL11547.1|	acetyltransferase [Frankia sp. BMG5.1]
BMG5.1 + RE Coriaria 1	F202501.dat	Q20464_SC_7_1113	24	1113	387.709	2	773.403	773.403	-0.289629	0	31.17	0.00160406	114	121	R	GIATEGAR	A		2620	Q20464_SC_7.13080.13080.2.dta	gb|KLL11547.1|	acetyltransferase [Frankia sp. BMG5.1]
BMG5.1 + RE Coriaria 1	F202501.dat	Q20464_SC_7_1114	24	1114	387.709	2	773.403	773.403	-0.289629	0	31.51	0.00148327	114	121	R	GIATEGAR	A		2609	Q20464_SC_7.13012.13012.2.dta	gb|KLL11547.1|	acetyltransferase [Frankia sp. BMG5.1]
BMG5.1 + RE Coriaria 1	F202501.dat	Q20464_SC_7_1115	24	1115	387.709	2	773.403	773.403	-0.289629	0	25.26	0.00625488	114	121	R	GIATEGAR	A		2079	Q20464_SC_7.9740.9740.2.dta	gb|KLL11547.1|	acetyltransferase [Frankia sp. BMG5.1]
BMG5.1 + RE Coriaria 1	F202501.dat	Q20464_SC_7_1116	24	1116	387.709	2	773.403	773.403	-0.289629	0	28.58	0.00291219	114	121	R	GIATEGAR	A		2599	Q20464_SC_7.12942.12942.2.dta	gb|KLL11547.1|	acetyltransferase [Frankia sp. BMG5.1]
BMG5.1 + RE Coriaria 1	F202501.dat	Q20464_SC_7_1117	24	1117	387.709	2	773.403	773.403	-0.289629	0	28.83	0.00274928	114	121	R	GIATEGAR	A		2548	Q20464_SC_7.12585.12585.2.dta	gb|KLL11547.1|	acetyltransferase [Frankia sp. BMG5.1]
BMG5.1 + RE Coriaria 1	F202501.dat	Q20464_SC_7_1118	24	1118	387.709	2	773.403	773.403	-0.289629	0	22.46	0.0119184	114	121	R	GIATEGAR	A		2191	Q20464_SC_7.10414.10414.2.dta	gb|KLL11547.1|	acetyltransferase [Frankia sp. BMG5.1]
BMG5.1 + RE Coriaria 1	F202501.dat	Q20464_SC_7_1119	24	1119	387.709	2	773.403	773.403	-0.289629	0	21.3	0.0155675	114	121	R	GIATEGAR	A		2069	Q20464_SC_7.9681.9681.2.dta	gb|KLL11547.1|	acetyltransferase [Frankia sp. BMG5.1]
BMG5.1 + RE Coriaria 1	F202501.dat	Q20464_SC_7_1120	24	1120	387.709	2	773.403	773.403	-0.289629	0	28.7	0.00283282	114	121	R	GIATEGAR	A		2446	Q20464_SC_7.11911.11911.2.dta	gb|KLL11547.1|	acetyltransferase [Frankia sp. BMG5.1]
BMG5.1 + RE Coriaria 1	F202501.dat	Q20464_SC_7_1121	24	1121	387.709	2	773.403	773.403	-0.289629	0	22.23	0.0125666	114	121	R	GIATEGAR	A		2252	Q20464_SC_7.10763.10763.2.dta	gb|KLL11547.1|	acetyltransferase [Frankia sp. BMG5.1]
BMG5.1 + RE Coriaria 1	F202501.dat	Q20464_SC_7_1122	24	1122	387.709	2	773.403	773.403	-0.289629	0	20.56	0.0184595	114	121	R	GIATEGAR	A		2099	Q20464_SC_7.9861.9861.2.dta	gb|KLL11547.1|	acetyltransferase [Frankia sp. BMG5.1]
BMG5.1 + RE Coriaria 1	F202501.dat	Q20464_SC_7_1123	24	1123	387.709	2	773.403	773.403	-0.21205	0	24.88	0.00682683	114	121	R	GIATEGAR	A		1443	Q20464_SC_7.6237.6237.2.dta	gb|KLL11547.1|	acetyltransferase [Frankia sp. BMG5.1]
BMG5.1 + RE Coriaria 1	F202501.dat	Q20464_SC_7_1124	24	1124	387.709	2	773.403	773.403	-0.21205	0	31.13	0.0016189	114	121	R	GIATEGAR	A		2630	Q20464_SC_7.13148.13148.2.dta	gb|KLL11547.1|	acetyltransferase [Frankia sp. BMG5.1]
BMG5.1 + RE Coriaria 1	F202501.dat	Q20464_SC_7_1125	24	1125	387.709	2	773.403	773.403	-0.21205	0	28.73	0.00281332	114	121	R	GIATEGAR	A		2486	Q20464_SC_7.12174.12174.2.dta	gb|KLL11547.1|	acetyltransferase [Frankia sp. BMG5.1]
BMG5.1 + RE Coriaria 1	F202501.dat	Q20464_SC_7_1126	24	1126	387.709	2	773.403	773.403	-0.21205	0	22.35	0.0122242	114	121	R	GIATEGAR	A		2242	Q20464_SC_7.10706.10706.2.dta	gb|KLL11547.1|	acetyltransferase [Frankia sp. BMG5.1]
BMG5.1 + RE Coriaria 1	F202501.dat	Q20464_SC_7_1127	24	1127	387.709	2	773.403	773.403	-0.21205	0	28.67	0.00285246	114	121	R	GIATEGAR	A		2405	Q20464_SC_7.11660.11660.2.dta	gb|KLL11547.1|	acetyltransferase [Frankia sp. BMG5.1]
BMG5.1 + RE Coriaria 1	F202501.dat	Q20464_SC_7_1128	24	1128	387.709	2	773.403	773.403	-0.21205	0	28.37	0.00305646	114	121	R	GIATEGAR	A		2640	Q20464_SC_7.13219.13219.2.dta	gb|KLL11547.1|	acetyltransferase [Frankia sp. BMG5.1]
BMG5.1 + RE Coriaria 1	F202501.dat	Q20464_SC_7_1129	24	1129	387.709	2	773.403	773.403	-0.21205	0	22.39	0.0121121	114	121	R	GIATEGAR	A		2171	Q20464_SC_7.10292.10292.2.dta	gb|KLL11547.1|	acetyltransferase [Frankia sp. BMG5.1]
BMG5.1 + RE Coriaria 1	F202501.dat	Q20464_SC_7_1130	24	1130	387.709	2	773.403	773.403	-0.21205	0	28.53	0.00294591	114	121	R	GIATEGAR	A		2323	Q20464_SC_7.11175.11175.2.dta	gb|KLL11547.1|	acetyltransferase [Frankia sp. BMG5.1]
BMG5.1 + RE Coriaria 1	F202501.dat	Q20464_SC_7_1131	24	1131	387.709	2	773.403	773.403	-0.21205	0	26.39	0.00482191	114	121	R	GIATEGAR	A		2303	Q20464_SC_7.11054.11054.2.dta	gb|KLL11547.1|	acetyltransferase [Frankia sp. BMG5.1]
BMG5.1 + RE Coriaria 1	F202501.dat	Q20464_SC_7_1132	24	1132	387.709	2	773.403	773.403	-0.21205	0	28.61	0.00289214	114	121	R	GIATEGAR	A		2293	Q20464_SC_7.10996.10996.2.dta	gb|KLL11547.1|	acetyltransferase [Frankia sp. BMG5.1]
BMG5.1 + RE Coriaria 1	F202501.dat	Q20464_SC_7_1133	24	1133	387.709	2	773.403	773.403	-0.134471	0	21.48	0.0149355	114	121	R	GIATEGAR	A		2089	Q20464_SC_7.9799.9799.2.dta	gb|KLL11547.1|	acetyltransferase [Frankia sp. BMG5.1]
BMG5.1 + RE Coriaria 1	F202501.dat	Q20464_SC_7_1134	24	1134	387.709	2	773.403	773.403	-0.134471	0	28.05	0.00329018	114	121	R	GIATEGAR	A		2466	Q20464_SC_7.12042.12042.2.dta	gb|KLL11547.1|	acetyltransferase [Frankia sp. BMG5.1]
BMG5.1 + RE Coriaria 1	F202501.dat	Q20464_SC_7_1135	24	1135	387.709	2	773.403	773.403	-0.134471	0	28.78	0.00278112	114	121	R	GIATEGAR	A		2538	Q20464_SC_7.12514.12514.2.dta	gb|KLL11547.1|	acetyltransferase [Frankia sp. BMG5.1]
BMG5.1 + RE Coriaria 1	F202501.dat	Q20464_SC_7_1136	24	1136	387.709	2	773.403	773.403	-0.134471	0	22.68	0.0113297	114	121	R	GIATEGAR	A		2048	Q20464_SC_7.9557.9557.2.dta	gb|KLL11547.1|	acetyltransferase [Frankia sp. BMG5.1]
BMG5.1 + RE Coriaria 1	F202501.dat	Q20464_SC_7_1137	24	1137	387.709	2	773.403	773.403	-0.134471	0	28.47	0.00298689	114	121	R	GIATEGAR	A		2497	Q20464_SC_7.12241.12241.2.dta	gb|KLL11547.1|	acetyltransferase [Frankia sp. BMG5.1]
BMG5.1 + RE Coriaria 1	F202501.dat	Q20464_SC_7_1138	24	1138	387.709	2	773.403	773.403	-0.134471	0	28.43	0.00301453	114	121	R	GIATEGAR	A		2313	Q20464_SC_7.11114.11114.2.dta	gb|KLL11547.1|	acetyltransferase [Frankia sp. BMG5.1]
BMG5.1 + RE Coriaria 1	F202501.dat	Q20464_SC_7_1139	24	1139	387.709	2	773.403	773.403	-0.0568914	0	23.69	0.00897882	114	121	R	GIATEGAR	A		2456	Q20464_SC_7.11975.11975.2.dta	gb|KLL11547.1|	acetyltransferase [Frankia sp. BMG5.1]
BMG5.1 + RE Coriaria 1	F202501.dat	Q20464_SC_7_1140	24	1140	387.709	2	773.403	773.403	-0.0568914	0	27.95	0.00336682	114	121	R	GIATEGAR	A		2650	Q20464_SC_7.13287.13287.2.dta	gb|KLL11547.1|	acetyltransferase [Frankia sp. BMG5.1]
BMG5.1 + RE Coriaria 1	F202501.dat	Q20464_SC_7_1141	24	1141	387.709	2	773.403	773.403	-0.0568914	0	21.34	0.0154248	114	121	R	GIATEGAR	A		2110	Q20464_SC_7.9923.9923.2.dta	gb|KLL11547.1|	acetyltransferase [Frankia sp. BMG5.1]
BMG5.1 + RE Coriaria 1	F202501.dat	Q20464_SC_7_1142	24	1142	387.709	2	773.403	773.403	0.0206878	0	17.57	0.0367468	114	121	R	GIATEGAR	A		1433	Q20464_SC_7.6185.6185.2.dta	gb|KLL11547.1|	acetyltransferase [Frankia sp. BMG5.1]
BMG5.1 + RE Coriaria 1	F202501.dat	Q20464_SC_7_1143	24	1143	387.709	2	773.403	773.403	0.0206878	0	26.74	0.00444856	114	121	R	GIATEGAR	A		2528	Q20464_SC_7.12448.12448.2.dta	gb|KLL11547.1|	acetyltransferase [Frankia sp. BMG5.1]
BMG5.1 + RE Coriaria 1	F202501.dat	Q20464_SC_7_1144	24	1144	387.709	2	773.403	773.403	0.0206878	0	28.62	0.00288549	114	121	R	GIATEGAR	A		2436	Q20464_SC_7.11847.11847.2.dta	gb|KLL11547.1|	acetyltransferase [Frankia sp. BMG5.1]
BMG5.1 + RE Coriaria 1	F202501.dat	Q20464_SC_7_1145	24	1145	387.709	2	773.403	773.403	0.098267	0	27.05	0.00414209	114	121	R	GIATEGAR	A		2507	Q20464_SC_7.12312.12312.2.dta	gb|KLL11547.1|	acetyltransferase [Frankia sp. BMG5.1]
BMG5.1 + RE Coriaria 1	F202501.dat	Q20464_SC_7_1146	24	1146	387.709	2	773.403	773.403	0.098267	0	25.31	0.00618329	114	121	R	GIATEGAR	A		2670	Q20464_SC_7.13436.13436.2.dta	gb|KLL11547.1|	acetyltransferase [Frankia sp. BMG5.1]
BMG5.1 + RE Coriaria 1	F202501.dat	Q20464_SC_7_1200	3	1200	393.247	2	784.48	784.481	-1.22246	0	20.53	0.0305365	337	344	K	AGNALLVK	V		3653	Q20464_SC_7.21852.21852.2.dta	gb|KLL13106.1|	enolase [Frankia sp. BMG5.1]
BMG5.1 + RE Coriaria 1	F202501.dat	Q20464_SC_7_1209	21	1209	393.727	2	785.439	785.44	-1.22352	0	34.15	0.00142299	3	10	R	VAGEALAR	E		3160	Q20464_SC_7.17046.17046.2.dta	gb|KLL10559.1|	fructose-bisphosphate aldolase [Frankia sp. BMG5.1]
BMG5.1 + RE Coriaria 1	F202501.dat	Q20464_SC_7_1213	25	1213	393.727	2	785.439	785.44	-0.994348	0	31.34	0.0027177	123	130	R	IAADLGAR	A		3428	Q20464_SC_7.19414.19414.2.dta	ref|WP_052914249.1|	hypothetical protein [Frankia sp. BMG5.1]
BMG5.1 + RE Coriaria 1	F202501.dat	Q20464_SC_7_1214	21	1214	393.727	2	785.439	785.44	-0.917957	0	22.13	0.022657	3	10	R	VAGEALAR	E		3150	Q20464_SC_7.16976.16976.2.dta	gb|KLL10559.1|	fructose-bisphosphate aldolase [Frankia sp. BMG5.1]
BMG5.1 + RE Coriaria 1	F202501.dat	Q20464_SC_7_1218	25	1218	393.727	2	785.439	785.44	-0.816104	0	31.08	0.00288537	123	130	R	IAADLGAR	A		3439	Q20464_SC_7.19524.19524.2.dta	ref|WP_052914249.1|	hypothetical protein [Frankia sp. BMG5.1]
BMG5.1 + RE Coriaria 1	F202501.dat	Q20464_SC_7_1219	21	1219	393.727	2	785.439	785.44	-0.739713	0	24.18	0.0141319	3	10	R	VAGEALAR	E		3272	Q20464_SC_7.17892.17892.2.dta	gb|KLL10559.1|	fructose-bisphosphate aldolase [Frankia sp. BMG5.1]
BMG5.1 + RE Coriaria 1	F202501.dat	Q20464_SC_7_1220	21	1220	393.727	2	785.439	785.44	-0.663323	0	25.38	0.0107202	3	10	R	VAGEALAR	E		3231	Q20464_SC_7.17574.17574.2.dta	gb|KLL10559.1|	fructose-bisphosphate aldolase [Frankia sp. BMG5.1]
BMG5.1 + RE Coriaria 1	F202501.dat	Q20464_SC_7_1222	21	1222	393.727	2	785.439	785.44	-0.663323	0	24.63	0.0127409	3	10	R	VAGEALAR	E		3283	Q20464_SC_7.17980.17980.2.dta	gb|KLL10559.1|	fructose-bisphosphate aldolase [Frankia sp. BMG5.1]
BMG5.1 + RE Coriaria 1	F202501.dat	Q20464_SC_7_1223	21	1223	393.727	2	785.439	785.44	-0.663323	0	22.25	0.0220395	3	10	R	VAGEALAR	E		3396	Q20464_SC_7.19085.19085.2.dta	gb|KLL10559.1|	fructose-bisphosphate aldolase [Frankia sp. BMG5.1]
BMG5.1 + RE Coriaria 1	F202501.dat	Q20464_SC_7_1224	25	1224	393.727	2	785.439	785.44	-0.586933	0	31.81	0.00243894	123	130	R	IAADLGAR	A		3407	Q20464_SC_7.19194.19194.2.dta	ref|WP_052914249.1|	hypothetical protein [Frankia sp. BMG5.1]
BMG5.1 + RE Coriaria 1	F202501.dat	Q20464_SC_7_1225	21	1225	393.727	2	785.439	785.44	-0.510542	0	26.77	0.00778398	3	10	R	VAGEALAR	E		3365	Q20464_SC_7.18769.18769.2.dta	gb|KLL10559.1|	fructose-bisphosphate aldolase [Frankia sp. BMG5.1]
BMG5.1 + RE Coriaria 1	F202501.dat	Q20464_SC_7_1226	21	1226	393.727	2	785.439	785.44	-0.434152	0	24.79	0.0122801	3	10	R	VAGEALAR	E		3262	Q20464_SC_7.17810.17810.2.dta	gb|KLL10559.1|	fructose-bisphosphate aldolase [Frankia sp. BMG5.1]
BMG5.1 + RE Coriaria 1	F202501.dat	Q20464_SC_7_1227	21	1227	393.727	2	785.439	785.44	-0.434152	0	23.53	0.0164135	3	10	R	VAGEALAR	E		3303	Q20464_SC_7.18167.18167.2.dta	gb|KLL10559.1|	fructose-bisphosphate aldolase [Frankia sp. BMG5.1]
BMG5.1 + RE Coriaria 1	F202501.dat	Q20464_SC_7_1228	25	1228	393.727	2	785.439	785.44	-0.434152	0	19.57	0.0408509	123	130	R	IAADLGAR	A		3418	Q20464_SC_7.19305.19305.2.dta	ref|WP_052914249.1|	hypothetical protein [Frankia sp. BMG5.1]
BMG5.1 + RE Coriaria 1	F202501.dat	Q20464_SC_7_1229	21	1229	393.727	2	785.439	785.44	-0.357761	0	27.61	0.00641507	3	10	R	VAGEALAR	E		3334	Q20464_SC_7.18464.18464.2.dta	gb|KLL10559.1|	fructose-bisphosphate aldolase [Frankia sp. BMG5.1]
BMG5.1 + RE Coriaria 1	F202501.dat	Q20464_SC_7_1230	21	1230	393.727	2	785.439	785.44	-0.357761	0	24.01	0.0146961	3	10	R	VAGEALAR	E		3355	Q20464_SC_7.18663.18663.2.dta	gb|KLL10559.1|	fructose-bisphosphate aldolase [Frankia sp. BMG5.1]
BMG5.1 + RE Coriaria 1	F202501.dat	Q20464_SC_7_1232	21	1232	393.727	2	785.439	785.44	-0.281371	0	25.81	0.00970961	3	10	R	VAGEALAR	E		3324	Q20464_SC_7.18363.18363.2.dta	gb|KLL10559.1|	fructose-bisphosphate aldolase [Frankia sp. BMG5.1]
BMG5.1 + RE Coriaria 1	F202501.dat	Q20464_SC_7_1233	21	1233	393.727	2	785.439	785.44	-0.281371	0	18.96	0.0470112	3	10	R	VAGEALAR	E		3314	Q20464_SC_7.18265.18265.2.dta	gb|KLL10559.1|	fructose-bisphosphate aldolase [Frankia sp. BMG5.1]
BMG5.1 + RE Coriaria 1	F202501.dat	Q20464_SC_7_1234	21	1234	393.727	2	785.439	785.44	-0.204981	0	20.43	0.0335121	3	10	R	VAGEALAR	E		3190	Q20464_SC_7.17261.17261.2.dta	gb|KLL10559.1|	fructose-bisphosphate aldolase [Frankia sp. BMG5.1]
BMG5.1 + RE Coriaria 1	F202501.dat	Q20464_SC_7_1235	21	1235	393.727	2	785.439	785.44	-0.204981	0	30.71	0.00314197	3	10	R	VAGEALAR	E		3252	Q20464_SC_7.17729.17729.2.dta	gb|KLL10559.1|	fructose-bisphosphate aldolase [Frankia sp. BMG5.1]
BMG5.1 + RE Coriaria 1	F202501.dat	Q20464_SC_7_1236	21	1236	393.727	2	785.439	785.44	-0.204981	0	36	0.000929398	3	10	R	VAGEALAR	E		3386	Q20464_SC_7.18979.18979.2.dta	gb|KLL10559.1|	fructose-bisphosphate aldolase [Frankia sp. BMG5.1]
BMG5.1 + RE Coriaria 1	F202501.dat	Q20464_SC_7_1237	21	1237	393.727	2	785.439	785.44	-0.204981	0	27.05	0.00729796	3	10	R	VAGEALAR	E		3293	Q20464_SC_7.18071.18071.2.dta	gb|KLL10559.1|	fructose-bisphosphate aldolase [Frankia sp. BMG5.1]
BMG5.1 + RE Coriaria 1	F202501.dat	Q20464_SC_7_1238	21	1238	393.727	2	785.439	785.44	-0.204981	0	27.18	0.00708275	3	10	R	VAGEALAR	E		3344	Q20464_SC_7.18562.18562.2.dta	gb|KLL10559.1|	fructose-bisphosphate aldolase [Frankia sp. BMG5.1]
BMG5.1 + RE Coriaria 1	F202501.dat	Q20464_SC_7_1239	21	1239	393.727	2	785.439	785.44	-0.12859	0	26.61	0.0080761	3	10	R	VAGEALAR	E		3376	Q20464_SC_7.18876.18876.2.dta	gb|KLL10559.1|	fructose-bisphosphate aldolase [Frankia sp. BMG5.1]
BMG5.1 + RE Coriaria 1	F202501.dat	Q20464_SC_7_1353	34	1353	400.255	2	798.496	798.496	-0.599878	0	26.08	0.00406896	135	141	R	LLGNLLR	R	Deamidated (NQ) [4]	3736	Q20464_SC_7.22998.22998.2.dta	ref|WP_052914783.1|	hypothetical protein [Frankia sp. BMG5.1]
BMG5.1 + RE Coriaria 1	F202501.dat	Q20464_SC_7_1354	34	1354	400.256	2	798.497	798.496	0.301817	0	19.38	0.019032	135	141	R	LLGNLLR	R	Deamidated (NQ) [4]	3747	Q20464_SC_7.23143.23143.2.dta	ref|WP_052914783.1|	hypothetical protein [Frankia sp. BMG5.1]
BMG5.1 + RE Coriaria 1	F202501.dat	Q20464_SC_7_1419	8	1419	401.246	2	800.477	800.476	2.17621	0	53.27	7.53564e-06	83	89	R	IALTDLR	E		3725	Q20464_SC_7.22857.22857.2.dta	gb|KLL11531.1|	aminopeptidase N [Frankia sp. BMG5.1]
BMG5.1 + RE Coriaria 1	F202501.dat	Q20464_SC_7_1431	36	1431	401.755	2	801.496	801.496	0.325641	0	25.8	0.00263027	83	90	R	ALTSLGLK	E		3717	Q20464_SC_7.22740.22740.2.dta	gb|KLL12635.1|	50S ribosomal protein L7 [Frankia sp. BMG5.1]
BMG5.1 + RE Coriaria 1	F202501.dat	Q20464_SC_7_1476	31	1476	404.203	2	806.392	806.392	-0.607645	0	25.71	0.00537069	174	180	R	LAGEFDR	V		3500	Q20464_SC_7.20167.20167.2.dta	gb|KLL12312.1|	glycosyl transferase [Frankia sp. BMG5.1]
BMG5.1 + RE Coriaria 1	F202501.dat	Q20464_SC_7_1477	31	1477	404.203	2	806.392	806.392	-0.607645	0	27.29	0.00373276	174	180	R	LAGEFDR	V		3490	Q20464_SC_7.20060.20060.2.dta	gb|KLL12312.1|	glycosyl transferase [Frankia sp. BMG5.1]
BMG5.1 + RE Coriaria 1	F202501.dat	Q20464_SC_7_1478	31	1478	404.203	2	806.392	806.392	-0.533239	0	27.37	0.00366463	174	180	R	LAGEFDR	V		3511	Q20464_SC_7.20275.20275.2.dta	gb|KLL12312.1|	glycosyl transferase [Frankia sp. BMG5.1]
BMG5.1 + RE Coriaria 1	F202501.dat	Q20464_SC_7_1479	31	1479	404.203	2	806.392	806.392	-0.384428	0	26.96	0.00402745	174	180	R	LAGEFDR	V		3480	Q20464_SC_7.19952.19952.2.dta	gb|KLL12312.1|	glycosyl transferase [Frankia sp. BMG5.1]
BMG5.1 + RE Coriaria 1	F202501.dat	Q20464_SC_7_1480	31	1480	404.203	2	806.392	806.392	-0.310023	0	20.77	0.0167506	174	180	R	LAGEFDR	V		3532	Q20464_SC_7.20503.20503.2.dta	gb|KLL12312.1|	glycosyl transferase [Frankia sp. BMG5.1]
BMG5.1 + RE Coriaria 1	F202501.dat	Q20464_SC_7_1481	31	1481	404.203	2	806.392	806.392	-0.310023	0	27.89	0.0032511	174	180	R	LAGEFDR	V		3521	Q20464_SC_7.20386.20386.2.dta	gb|KLL12312.1|	glycosyl transferase [Frankia sp. BMG5.1]
BMG5.1 + RE Coriaria 1	F202501.dat	Q20464_SC_7_1482	31	1482	404.203	2	806.392	806.392	0.210816	0	18.37	0.0291092	174	180	R	LAGEFDR	V		3617	Q20464_SC_7.21431.21431.2.dta	gb|KLL12312.1|	glycosyl transferase [Frankia sp. BMG5.1]
BMG5.1 + RE Coriaria 1	F202501.dat	Q20464_SC_7_1483	31	1483	404.204	2	806.393	806.392	0.359626	0	25.79	0.00527266	174	180	R	LAGEFDR	V		3542	Q20464_SC_7.20617.20617.2.dta	gb|KLL12312.1|	glycosyl transferase [Frankia sp. BMG5.1]
BMG5.1 + RE Coriaria 1	F202501.dat	Q20464_SC_7_1484	31	1484	404.204	2	806.393	806.392	0.830861	0	27.45	0.00359774	174	180	R	LAGEFDR	V		3553	Q20464_SC_7.20734.20734.2.dta	gb|KLL12312.1|	glycosyl transferase [Frankia sp. BMG5.1]
BMG5.1 + RE Coriaria 1	F202501.dat	Q20464_SC_7_1485	31	1485	404.204	2	806.393	806.392	1.12848	0	22.5	0.011528	174	180	R	LAGEFDR	V		3563	Q20464_SC_7.20844.20844.2.dta	gb|KLL12312.1|	glycosyl transferase [Frankia sp. BMG5.1]
BMG5.1 + RE Coriaria 1	F202501.dat	Q20464_SC_7_1486	31	1486	404.204	2	806.393	806.392	1.4261	0	23.74	0.00866471	174	180	R	LAGEFDR	V		3585	Q20464_SC_7.21083.21083.2.dta	gb|KLL12312.1|	glycosyl transferase [Frankia sp. BMG5.1]
BMG5.1 + RE Coriaria 1	F202501.dat	Q20464_SC_7_1487	31	1487	404.204	2	806.394	806.392	1.72373	0	21.04	0.0161344	174	180	R	LAGEFDR	V		3574	Q20464_SC_7.20969.20969.2.dta	gb|KLL12312.1|	glycosyl transferase [Frankia sp. BMG5.1]
BMG5.1 + RE Coriaria 1	F202501.dat	Q20464_SC_7_1488	31	1488	404.204	2	806.394	806.392	2.26937	0	24.8	0.00678819	174	180	R	LAGEFDR	V		3595	Q20464_SC_7.21199.21199.2.dta	gb|KLL12312.1|	glycosyl transferase [Frankia sp. BMG5.1]
BMG5.1 + RE Coriaria 1	F202501.dat	Q20464_SC_7_1489	31	1489	404.205	2	806.395	806.392	3.08783	0	18.33	0.030113	174	180	R	LAGEFDR	V		3606	Q20464_SC_7.21317.21317.2.dta	gb|KLL12312.1|	glycosyl transferase [Frankia sp. BMG5.1]
BMG5.1 + RE Coriaria 1	F202501.dat	Q20464_SC_7_1493	35	1493	405.224	2	808.433	808.433	-0.379747	0	20.8	0.00831764	37	43	R	VYTTTPK	K		2179	Q20464_SC_7.10341.10341.2.dta	gb|KLL12638.1|	30S ribosomal protein S12 [Frankia sp. BMG5.1]
BMG5.1 + RE Coriaria 1	F202501.dat	Q20464_SC_7_1495	35	1495	405.224	2	808.433	808.433	-0.305529	0	13.28	0.0469894	37	43	R	VYTTTPK	K		2220	Q20464_SC_7.10581.10581.2.dta	gb|KLL12638.1|	30S ribosomal protein S12 [Frankia sp. BMG5.1]
BMG5.1 + RE Coriaria 1	F202501.dat	Q20464_SC_7_1496	35	1496	405.224	2	808.433	808.433	-0.305529	0	13.82	0.0414954	37	43	R	VYTTTPK	K		2199	Q20464_SC_7.10462.10462.2.dta	gb|KLL12638.1|	30S ribosomal protein S12 [Frankia sp. BMG5.1]
BMG5.1 + RE Coriaria 1	F202501.dat	Q20464_SC_7_1497	35	1497	405.224	2	808.433	808.433	-0.231312	0	13.45	0.0451856	37	43	R	VYTTTPK	K		2230	Q20464_SC_7.10638.10638.2.dta	gb|KLL12638.1|	30S ribosomal protein S12 [Frankia sp. BMG5.1]
BMG5.1 + RE Coriaria 1	F202501.dat	Q20464_SC_7_1499	35	1499	405.224	2	808.433	808.433	-0.157094	0	18.04	0.0157036	37	43	R	VYTTTPK	K		2169	Q20464_SC_7.10280.10280.2.dta	gb|KLL12638.1|	30S ribosomal protein S12 [Frankia sp. BMG5.1]
BMG5.1 + RE Coriaria 1	F202501.dat	Q20464_SC_7_1500	35	1500	405.224	2	808.433	808.433	-0.157094	0	26.07	0.00247172	37	43	R	VYTTTPK	K		2148	Q20464_SC_7.10158.10158.2.dta	gb|KLL12638.1|	30S ribosomal protein S12 [Frankia sp. BMG5.1]
BMG5.1 + RE Coriaria 1	F202501.dat	Q20464_SC_7_1501	35	1501	405.224	2	808.433	808.433	-0.157094	0	13.35	0.0462381	37	43	R	VYTTTPK	K		2209	Q20464_SC_7.10522.10522.2.dta	gb|KLL12638.1|	30S ribosomal protein S12 [Frankia sp. BMG5.1]
BMG5.1 + RE Coriaria 1	F202501.dat	Q20464_SC_7_1502	35	1502	405.224	2	808.433	808.433	-0.157094	0	13.66	0.0430527	37	43	R	VYTTTPK	K		2159	Q20464_SC_7.10220.10220.2.dta	gb|KLL12638.1|	30S ribosomal protein S12 [Frankia sp. BMG5.1]
BMG5.1 + RE Coriaria 1	F202501.dat	Q20464_SC_7_1503	35	1503	405.224	2	808.433	808.433	-0.157094	0	13.61	0.0435512	37	43	R	VYTTTPK	K		2138	Q20464_SC_7.10097.10097.2.dta	gb|KLL12638.1|	30S ribosomal protein S12 [Frankia sp. BMG5.1]
BMG5.1 + RE Coriaria 1	F202501.dat	Q20464_SC_7_1505	35	1505	405.224	2	808.433	808.433	-0.0581372	0	13.8	0.0416869	37	43	R	VYTTTPK	K		2240	Q20464_SC_7.10696.10696.2.dta	gb|KLL12638.1|	30S ribosomal protein S12 [Frankia sp. BMG5.1]
BMG5.1 + RE Coriaria 1	F202501.dat	Q20464_SC_7_1506	35	1506	405.224	2	808.433	808.433	0.0160805	0	13.81	0.0415911	37	43	R	VYTTTPK	K		2098	Q20464_SC_7.9853.9853.2.dta	gb|KLL12638.1|	30S ribosomal protein S12 [Frankia sp. BMG5.1]
BMG5.1 + RE Coriaria 1	F202501.dat	Q20464_SC_7_1509	35	1509	405.224	2	808.433	808.433	0.0902981	0	13.48	0.0448745	37	43	R	VYTTTPK	K		1966	Q20464_SC_7.9056.9056.2.dta	gb|KLL12638.1|	30S ribosomal protein S12 [Frankia sp. BMG5.1]
BMG5.1 + RE Coriaria 1	F202501.dat	Q20464_SC_7_1510	35	1510	405.224	2	808.433	808.433	0.0902981	0	21.51	0.00706318	37	43	R	VYTTTPK	K		2118	Q20464_SC_7.9974.9974.2.dta	gb|KLL12638.1|	30S ribosomal protein S12 [Frankia sp. BMG5.1]
BMG5.1 + RE Coriaria 1	F202501.dat	Q20464_SC_7_1514	35	1514	405.224	2	808.433	808.433	0.164516	0	13.86	0.041115	37	43	R	VYTTTPK	K		2108	Q20464_SC_7.9914.9914.2.dta	gb|KLL12638.1|	30S ribosomal protein S12 [Frankia sp. BMG5.1]
BMG5.1 + RE Coriaria 1	F202501.dat	Q20464_SC_7_1516	35	1516	405.224	2	808.433	808.433	0.164516	0	16.59	0.021928	37	43	R	VYTTTPK	K		2078	Q20464_SC_7.9731.9731.2.dta	gb|KLL12638.1|	30S ribosomal protein S12 [Frankia sp. BMG5.1]
BMG5.1 + RE Coriaria 1	F202501.dat	Q20464_SC_7_1518	35	1518	405.224	2	808.433	808.433	0.238733	0	13.16	0.0483059	37	43	R	VYTTTPK	K		1956	Q20464_SC_7.8996.8996.2.dta	gb|KLL12638.1|	30S ribosomal protein S12 [Frankia sp. BMG5.1]
BMG5.1 + RE Coriaria 1	F202501.dat	Q20464_SC_7_1519	35	1519	405.224	2	808.433	808.433	0.238733	0	16.41	0.022856	37	43	R	VYTTTPK	K		2057	Q20464_SC_7.9608.9608.2.dta	gb|KLL12638.1|	30S ribosomal protein S12 [Frankia sp. BMG5.1]
BMG5.1 + RE Coriaria 1	F202501.dat	Q20464_SC_7_1521	35	1521	405.224	2	808.433	808.433	0.238733	0	13.4	0.0457088	37	43	R	VYTTTPK	K		2577	Q20464_SC_7.12790.12790.2.dta	gb|KLL12638.1|	30S ribosomal protein S12 [Frankia sp. BMG5.1]
BMG5.1 + RE Coriaria 1	F202501.dat	Q20464_SC_7_1523	35	1523	405.224	2	808.433	808.433	0.238733	0	16.14	0.024322	37	43	R	VYTTTPK	K		2068	Q20464_SC_7.9671.9671.2.dta	gb|KLL12638.1|	30S ribosomal protein S12 [Frankia sp. BMG5.1]
BMG5.1 + RE Coriaria 1	F202501.dat	Q20464_SC_7_1524	35	1524	405.224	2	808.433	808.433	0.238733	0	21.31	0.00739605	37	43	R	VYTTTPK	K		2088	Q20464_SC_7.9792.9792.2.dta	gb|KLL12638.1|	30S ribosomal protein S12 [Frankia sp. BMG5.1]
BMG5.1 + RE Coriaria 1	F202501.dat	Q20464_SC_7_1526	35	1526	405.224	2	808.433	808.433	0.312951	0	16.75	0.0211349	37	43	R	VYTTTPK	K		2047	Q20464_SC_7.9548.9548.2.dta	gb|KLL12638.1|	30S ribosomal protein S12 [Frankia sp. BMG5.1]
BMG5.1 + RE Coriaria 1	F202501.dat	Q20464_SC_7_1527	35	1527	405.224	2	808.433	808.433	0.312951	0	15.15	0.0305492	37	43	R	VYTTTPK	K		1895	Q20464_SC_7.8637.8637.2.dta	gb|KLL12638.1|	30S ribosomal protein S12 [Frankia sp. BMG5.1]
BMG5.1 + RE Coriaria 1	F202501.dat	Q20464_SC_7_1528	35	1528	405.224	2	808.433	808.433	0.312951	0	13.64	0.0432514	37	43	R	VYTTTPK	K		2526	Q20464_SC_7.12439.12439.2.dta	gb|KLL12638.1|	30S ribosomal protein S12 [Frankia sp. BMG5.1]
BMG5.1 + RE Coriaria 1	F202501.dat	Q20464_SC_7_1529	35	1529	405.224	2	808.433	808.433	0.312951	0	14.46	0.0358096	37	43	R	VYTTTPK	K		1874	Q20464_SC_7.8523.8523.2.dta	gb|KLL12638.1|	30S ribosomal protein S12 [Frankia sp. BMG5.1]
BMG5.1 + RE Coriaria 1	F202501.dat	Q20464_SC_7_1530	35	1530	405.224	2	808.433	808.433	0.312951	0	17.55	0.0175792	37	43	R	VYTTTPK	K		2006	Q20464_SC_7.9303.9303.2.dta	gb|KLL12638.1|	30S ribosomal protein S12 [Frankia sp. BMG5.1]
BMG5.1 + RE Coriaria 1	F202501.dat	Q20464_SC_7_1531	35	1531	405.224	2	808.433	808.433	0.312951	0	13.61	0.0435512	37	43	R	VYTTTPK	K		2037	Q20464_SC_7.9490.9490.2.dta	gb|KLL12638.1|	30S ribosomal protein S12 [Frankia sp. BMG5.1]
BMG5.1 + RE Coriaria 1	F202501.dat	Q20464_SC_7_1532	35	1532	405.224	2	808.433	808.433	0.387169	0	13.08	0.049204	37	43	R	VYTTTPK	K		1935	Q20464_SC_7.8877.8877.2.dta	gb|KLL12638.1|	30S ribosomal protein S12 [Frankia sp. BMG5.1]
BMG5.1 + RE Coriaria 1	F202501.dat	Q20464_SC_7_1534	35	1534	405.224	2	808.433	808.433	0.387169	0	15.84	0.0260615	37	43	R	VYTTTPK	K		1945	Q20464_SC_7.8937.8937.2.dta	gb|KLL12638.1|	30S ribosomal protein S12 [Frankia sp. BMG5.1]
BMG5.1 + RE Coriaria 1	F202501.dat	Q20464_SC_7_1535	35	1535	405.224	2	808.433	808.433	0.387169	0	17.63	0.0172584	37	43	R	VYTTTPK	K		2027	Q20464_SC_7.9430.9430.2.dta	gb|KLL12638.1|	30S ribosomal protein S12 [Frankia sp. BMG5.1]
BMG5.1 + RE Coriaria 1	F202501.dat	Q20464_SC_7_1536	35	1536	405.224	2	808.433	808.433	0.387169	0	13.39	0.0458142	37	43	R	VYTTTPK	K		2260	Q20464_SC_7.10810.10810.2.dta	gb|KLL12638.1|	30S ribosomal protein S12 [Frankia sp. BMG5.1]
BMG5.1 + RE Coriaria 1	F202501.dat	Q20464_SC_7_1544	35	1544	405.224	2	808.433	808.433	0.461386	0	13.45	0.0451856	37	43	R	VYTTTPK	K		1976	Q20464_SC_7.9116.9116.2.dta	gb|KLL12638.1|	30S ribosomal protein S12 [Frankia sp. BMG5.1]
BMG5.1 + RE Coriaria 1	F202501.dat	Q20464_SC_7_1545	35	1545	405.224	2	808.433	808.433	0.461386	0	16.64	0.021677	37	43	R	VYTTTPK	K		1996	Q20464_SC_7.9238.9238.2.dta	gb|KLL12638.1|	30S ribosomal protein S12 [Frankia sp. BMG5.1]
BMG5.1 + RE Coriaria 1	F202501.dat	Q20464_SC_7_1546	35	1546	405.224	2	808.433	808.433	0.461386	0	13.05	0.049545	37	43	R	VYTTTPK	K		2352	Q20464_SC_7.11338.11338.2.dta	gb|KLL12638.1|	30S ribosomal protein S12 [Frankia sp. BMG5.1]
BMG5.1 + RE Coriaria 1	F202501.dat	Q20464_SC_7_1551	35	1551	405.224	2	808.434	808.433	0.535604	0	16.44	0.0226986	37	43	R	VYTTTPK	K		2017	Q20464_SC_7.9369.9369.2.dta	gb|KLL12638.1|	30S ribosomal protein S12 [Frankia sp. BMG5.1]
BMG5.1 + RE Coriaria 1	F202501.dat	Q20464_SC_7_1554	35	1554	405.224	2	808.434	808.433	0.535604	0	13.34	0.0463447	37	43	R	VYTTTPK	K		1925	Q20464_SC_7.8815.8815.2.dta	gb|KLL12638.1|	30S ribosomal protein S12 [Frankia sp. BMG5.1]
BMG5.1 + RE Coriaria 1	F202501.dat	Q20464_SC_7_1555	35	1555	405.224	2	808.434	808.433	0.535604	0	15.78	0.0264241	37	43	R	VYTTTPK	K		2321	Q20464_SC_7.11164.11164.2.dta	gb|KLL12638.1|	30S ribosomal protein S12 [Frankia sp. BMG5.1]
BMG5.1 + RE Coriaria 1	F202501.dat	Q20464_SC_7_1561	35	1561	405.224	2	808.434	808.433	0.609822	0	13.61	0.0435512	37	43	R	VYTTTPK	K		2485	Q20464_SC_7.12164.12164.2.dta	gb|KLL12638.1|	30S ribosomal protein S12 [Frankia sp. BMG5.1]
BMG5.1 + RE Coriaria 1	F202501.dat	Q20464_SC_7_1574	35	1574	405.224	2	808.434	808.433	0.906692	0	13.06	0.0494311	37	43	R	VYTTTPK	K		2281	Q20464_SC_7.10925.10925.2.dta	gb|KLL12638.1|	30S ribosomal protein S12 [Frankia sp. BMG5.1]
BMG5.1 + RE Coriaria 1	F202501.dat	Q20464_SC_7_1683	20	1683	408.235	2	814.456	814.455	1.74227	0	37.78	0.000533519	169	175	R	QLIIGDR	Q	Deamidated (NQ) [1]	3707	Q20464_SC_7.22580.22580.2.dta	gb|KLL12727.1|	ATP synthase F0F1 subunit alpha [Frankia sp. BMG5.1]
BMG5.1 + RE Coriaria 1	F202501.dat	Q20464_SC_7_1692	37	1692	408.732	2	815.449	815.45	-1.01171	1	25.22	0.00901823	291	297	R	RQALEAK	A	Deamidated (NQ) [2]	3692	Q20464_SC_7.22363.22363.2.dta	gb|KLL11626.1|	hypothetical protein FrCorBMG51_11070 [Frankia sp. BMG5.1]
BMG5.1 + RE Coriaria 1	F202501.dat	Q20464_SC_7_1865	13	1865	412.227	2	822.439	822.439	0.58363	0	34.6	0.000346737	82	88	R	IPGSFFR	R		3751	Q20464_SC_7.23189.23189.2.dta	gb|KLL12876.1|	polynucleotide phosphorylase [Frankia sp. BMG5.1]
BMG5.1 + RE Coriaria 1	F202501.dat	Q20464_SC_7_1939	27	1939	415.227	2	828.439	828.438	1.15519	0	30.29	0.000935406	67	73	R	SFTFVTK	T		3713	Q20464_SC_7.22688.22688.2.dta	gb|KLL12632.1|	50S ribosomal protein L11 [Frankia sp. BMG5.1]
BMG5.1 + RE Coriaria 1	F202501.dat	Q20464_SC_7_2094	17	2094	418.261	2	834.507	834.508	-1.12641	0	47.32	1.85353e-05	172	178	R	VPLHTLR	A		3703	Q20464_SC_7.22520.22520.2.dta	gb|KLL12648.1|	30S ribosomal protein S3 [Frankia sp. BMG5.1]
BMG5.1 + RE Coriaria 1	F202501.dat	Q20464_SC_7_2292	18	2292	426.216	2	850.417	850.418	-1.83909	0	45.41	2.8774e-05	164	170	R	YQGEVVR	R	Deamidated (NQ) [2]	2897	Q20464_SC_7.15076.15076.2.dta	gb|KLL12656.1|	50S ribosomal protein L6 [Frankia sp. BMG5.1]
BMG5.1 + RE Coriaria 1	F202501.dat	Q20464_SC_7_2293	18	2293	426.216	2	850.417	850.418	-1.83909	0	37.16	0.000192309	164	170	R	YQGEVVR	R	Deamidated (NQ) [2]	2887	Q20464_SC_7.15003.15003.2.dta	gb|KLL12656.1|	50S ribosomal protein L6 [Frankia sp. BMG5.1]
BMG5.1 + RE Coriaria 1	F202501.dat	Q20464_SC_7_2294	18	2294	426.216	2	850.417	850.418	-1.62743	0	29.9	0.00102329	164	170	R	YQGEVVR	R	Deamidated (NQ) [2]	2846	Q20464_SC_7.14710.14710.2.dta	gb|KLL12656.1|	50S ribosomal protein L6 [Frankia sp. BMG5.1]
BMG5.1 + RE Coriaria 1	F202501.dat	Q20464_SC_7_2295	33	2295	426.216	2	850.417	850.418	-1.55688	0	17.81	0.0165577	52	58	R	YALDVDR	L		3265	Q20464_SC_7.17834.17834.2.dta	ref|WP_047223392.1|	hypothetical protein [Frankia sp. BMG5.1]
BMG5.1 + RE Coriaria 1	F202501.dat	Q20464_SC_7_2296	33	2296	426.216	2	850.417	850.418	-1.55688	0	23.73	0.00423643	52	58	R	YALDVDR	L		3296	Q20464_SC_7.18101.18101.2.dta	ref|WP_047223392.1|	hypothetical protein [Frankia sp. BMG5.1]
BMG5.1 + RE Coriaria 1	F202501.dat	Q20464_SC_7_2297	18	2297	426.216	2	850.417	850.418	-1.55688	0	37.12	0.000194089	164	170	R	YQGEVVR	R	Deamidated (NQ) [2]	2918	Q20464_SC_7.15225.15225.2.dta	gb|KLL12656.1|	50S ribosomal protein L6 [Frankia sp. BMG5.1]
BMG5.1 + RE Coriaria 1	F202501.dat	Q20464_SC_7_2298	18	2298	426.216	2	850.417	850.418	-1.55688	0	26.04	0.00248886	164	170	R	YQGEVVR	R	Deamidated (NQ) [2]	2877	Q20464_SC_7.14931.14931.2.dta	gb|KLL12656.1|	50S ribosomal protein L6 [Frankia sp. BMG5.1]
BMG5.1 + RE Coriaria 1	F202501.dat	Q20464_SC_7_2299	18	2299	426.216	2	850.417	850.418	-1.48633	0	23.39	0.00458142	164	170	R	YQGEVVR	R	Deamidated (NQ) [2]	2867	Q20464_SC_7.14857.14857.2.dta	gb|KLL12656.1|	50S ribosomal protein L6 [Frankia sp. BMG5.1]
BMG5.1 + RE Coriaria 1	F202501.dat	Q20464_SC_7_2300	18	2300	426.216	2	850.417	850.418	-1.48633	0	25.96	0.00253513	164	170	R	YQGEVVR	R	Deamidated (NQ) [2]	2928	Q20464_SC_7.15301.15301.2.dta	gb|KLL12656.1|	50S ribosomal protein L6 [Frankia sp. BMG5.1]
BMG5.1 + RE Coriaria 1	F202501.dat	Q20464_SC_7_2301	33	2301	426.216	2	850.417	850.418	-1.41577	0	23.59	0.00437522	52	58	R	YALDVDR	L		3204	Q20464_SC_7.17357.17357.2.dta	ref|WP_047223392.1|	hypothetical protein [Frankia sp. BMG5.1]
BMG5.1 + RE Coriaria 1	F202501.dat	Q20464_SC_7_2302	18	2302	426.216	2	850.417	850.418	-1.41577	0	30.01	0.0009977	164	170	R	YQGEVVR	R	Deamidated (NQ) [2]	2939	Q20464_SC_7.15377.15377.2.dta	gb|KLL12656.1|	50S ribosomal protein L6 [Frankia sp. BMG5.1]
BMG5.1 + RE Coriaria 1	F202501.dat	Q20464_SC_7_2303	18	2303	426.216	2	850.417	850.418	-1.41577	0	34.81	0.00033037	164	170	R	YQGEVVR	R	Deamidated (NQ) [2]	2836	Q20464_SC_7.14638.14638.2.dta	gb|KLL12656.1|	50S ribosomal protein L6 [Frankia sp. BMG5.1]
BMG5.1 + RE Coriaria 1	F202501.dat	Q20464_SC_7_2304	18	2304	426.216	2	850.417	850.418	-1.34522	0	42.02	6.28058e-05	164	170	R	YQGEVVR	R	Deamidated (NQ) [2]	2689	Q20464_SC_7.13573.13573.2.dta	gb|KLL12656.1|	50S ribosomal protein L6 [Frankia sp. BMG5.1]
BMG5.1 + RE Coriaria 1	F202501.dat	Q20464_SC_7_2305	18	2305	426.216	2	850.417	850.418	-1.34522	0	27.19	0.00190985	164	170	R	YQGEVVR	R	Deamidated (NQ) [2]	3021	Q20464_SC_7.16021.16021.2.dta	gb|KLL12656.1|	50S ribosomal protein L6 [Frankia sp. BMG5.1]
BMG5.1 + RE Coriaria 1	F202501.dat	Q20464_SC_7_2306	33	2306	426.216	2	850.417	850.418	-1.27467	0	20.52	0.00887156	52	58	R	YALDVDR	L		3163	Q20464_SC_7.17064.17064.2.dta	ref|WP_047223392.1|	hypothetical protein [Frankia sp. BMG5.1]
BMG5.1 + RE Coriaria 1	F202501.dat	Q20464_SC_7_2307	33	2307	426.216	2	850.417	850.418	-1.27467	0	20.51	0.00889201	52	58	R	YALDVDR	L		3276	Q20464_SC_7.17917.17917.2.dta	ref|WP_047223392.1|	hypothetical protein [Frankia sp. BMG5.1]
BMG5.1 + RE Coriaria 1	F202501.dat	Q20464_SC_7_2308	18	2308	426.216	2	850.417	850.418	-1.27467	0	24.38	0.00364754	164	170	R	YQGEVVR	R	Deamidated (NQ) [2]	2949	Q20464_SC_7.15456.15456.2.dta	gb|KLL12656.1|	50S ribosomal protein L6 [Frankia sp. BMG5.1]
BMG5.1 + RE Coriaria 1	F202501.dat	Q20464_SC_7_2309	18	2309	426.216	2	850.417	850.418	-1.20411	0	28.14	0.00153462	164	170	R	YQGEVVR	R	Deamidated (NQ) [2]	2980	Q20464_SC_7.15707.15707.2.dta	gb|KLL12656.1|	50S ribosomal protein L6 [Frankia sp. BMG5.1]
BMG5.1 + RE Coriaria 1	F202501.dat	Q20464_SC_7_2310	18	2310	426.216	2	850.417	850.418	-1.20411	0	21.21	0.00756833	164	170	R	YQGEVVR	R	Deamidated (NQ) [2]	2790	Q20464_SC_7.14323.14323.2.dta	gb|KLL12656.1|	50S ribosomal protein L6 [Frankia sp. BMG5.1]
BMG5.1 + RE Coriaria 1	F202501.dat	Q20464_SC_7_2311	18	2311	426.216	2	850.418	850.418	-1.13356	0	33.24	0.000474242	164	170	R	YQGEVVR	R	Deamidated (NQ) [2]	2856	Q20464_SC_7.14783.14783.2.dta	gb|KLL12656.1|	50S ribosomal protein L6 [Frankia sp. BMG5.1]
BMG5.1 + RE Coriaria 1	F202501.dat	Q20464_SC_7_2312	18	2312	426.216	2	850.418	850.418	-1.13356	0	27.96	0.00159956	164	170	R	YQGEVVR	R	Deamidated (NQ) [2]	2718	Q20464_SC_7.13798.13798.2.dta	gb|KLL12656.1|	50S ribosomal protein L6 [Frankia sp. BMG5.1]
BMG5.1 + RE Coriaria 1	F202501.dat	Q20464_SC_7_2313	18	2313	426.216	2	850.418	850.418	-1.13356	0	27.1	0.00194984	164	170	R	YQGEVVR	R	Deamidated (NQ) [2]	2969	Q20464_SC_7.15622.15622.2.dta	gb|KLL12656.1|	50S ribosomal protein L6 [Frankia sp. BMG5.1]
BMG5.1 + RE Coriaria 1	F202501.dat	Q20464_SC_7_2314	18	2314	426.216	2	850.418	850.418	-1.13356	0	21.34	0.00734514	164	170	R	YQGEVVR	R	Deamidated (NQ) [2]	3041	Q20464_SC_7.16174.16174.2.dta	gb|KLL12656.1|	50S ribosomal protein L6 [Frankia sp. BMG5.1]
BMG5.1 + RE Coriaria 1	F202501.dat	Q20464_SC_7_2315	18	2315	426.216	2	850.418	850.418	-1.13356	0	23.03	0.00497737	164	170	R	YQGEVVR	R	Deamidated (NQ) [2]	2707	Q20464_SC_7.13717.13717.2.dta	gb|KLL12656.1|	50S ribosomal protein L6 [Frankia sp. BMG5.1]
BMG5.1 + RE Coriaria 1	F202501.dat	Q20464_SC_7_2316	18	2316	426.216	2	850.418	850.418	-1.06301	0	27.35	0.00184077	164	170	R	YQGEVVR	R	Deamidated (NQ) [2]	2908	Q20464_SC_7.15149.15149.2.dta	gb|KLL12656.1|	50S ribosomal protein L6 [Frankia sp. BMG5.1]
BMG5.1 + RE Coriaria 1	F202501.dat	Q20464_SC_7_2317	33	2317	426.216	2	850.418	850.418	-0.992453	0	14.44	0.0377737	52	58	R	YALDVDR	L		3214	Q20464_SC_7.17438.17438.2.dta	ref|WP_047223392.1|	hypothetical protein [Frankia sp. BMG5.1]
BMG5.1 + RE Coriaria 1	F202501.dat	Q20464_SC_7_2318	18	2318	426.216	2	850.418	850.418	-0.992453	0	22.71	0.00562586	164	170	R	YQGEVVR	R	Deamidated (NQ) [2]	3031	Q20464_SC_7.16098.16098.2.dta	gb|KLL12656.1|	50S ribosomal protein L6 [Frankia sp. BMG5.1]
BMG5.1 + RE Coriaria 1	F202501.dat	Q20464_SC_7_2319	18	2319	426.216	2	850.418	850.418	-0.992453	0	36.44	0.000238336	164	170	R	YQGEVVR	R	Deamidated (NQ) [2]	2780	Q20464_SC_7.14250.14250.2.dta	gb|KLL12656.1|	50S ribosomal protein L6 [Frankia sp. BMG5.1]
BMG5.1 + RE Coriaria 1	F202501.dat	Q20464_SC_7_2320	33	2320	426.216	2	850.418	850.418	-0.898381	0	20.24	0.00993549	52	58	R	YALDVDR	L		3286	Q20464_SC_7.18004.18004.2.dta	ref|WP_047223392.1|	hypothetical protein [Frankia sp. BMG5.1]
BMG5.1 + RE Coriaria 1	F202501.dat	Q20464_SC_7_2321	33	2321	426.216	2	850.418	850.418	-0.898381	0	26.33	0.0024445	52	58	R	YALDVDR	L		3255	Q20464_SC_7.17752.17752.2.dta	ref|WP_047223392.1|	hypothetical protein [Frankia sp. BMG5.1]
BMG5.1 + RE Coriaria 1	F202501.dat	Q20464_SC_7_2322	18	2322	426.216	2	850.418	850.418	-0.898381	0	29.35	0.00121952	164	170	R	YQGEVVR	R	Deamidated (NQ) [2]	3245	Q20464_SC_7.17673.17673.2.dta	gb|KLL12656.1|	50S ribosomal protein L6 [Frankia sp. BMG5.1]
BMG5.1 + RE Coriaria 1	F202501.dat	Q20464_SC_7_2323	33	2323	426.216	2	850.418	850.418	-0.898381	0	15.43	0.0300739	52	58	R	YALDVDR	L		3121	Q20464_SC_7.16770.16770.2.dta	ref|WP_047223392.1|	hypothetical protein [Frankia sp. BMG5.1]
BMG5.1 + RE Coriaria 1	F202501.dat	Q20464_SC_7_2324	18	2324	426.216	2	850.418	850.418	-0.898381	0	27.37	0.00192393	164	170	R	YQGEVVR	R	Deamidated (NQ) [2]	3011	Q20464_SC_7.15942.15942.2.dta	gb|KLL12656.1|	50S ribosomal protein L6 [Frankia sp. BMG5.1]
BMG5.1 + RE Coriaria 1	F202501.dat	Q20464_SC_7_2325	18	2325	426.216	2	850.418	850.418	-0.898381	0	18.74	0.0140343	164	170	R	YQGEVVR	R	Deamidated (NQ) [2]	3062	Q20464_SC_7.16328.16328.2.dta	gb|KLL12656.1|	50S ribosomal protein L6 [Frankia sp. BMG5.1]
BMG5.1 + RE Coriaria 1	F202501.dat	Q20464_SC_7_2326	18	2326	426.216	2	850.418	850.418	-0.827828	0	25.24	0.00314188	164	170	R	YQGEVVR	R	Deamidated (NQ) [2]	2990	Q20464_SC_7.15787.15787.2.dta	gb|KLL12656.1|	50S ribosomal protein L6 [Frankia sp. BMG5.1]
BMG5.1 + RE Coriaria 1	F202501.dat	Q20464_SC_7_2327	18	2327	426.216	2	850.418	850.418	-0.827828	0	21.33	0.00773017	164	170	R	YQGEVVR	R	Deamidated (NQ) [2]	2801	Q20464_SC_7.14396.14396.2.dta	gb|KLL12656.1|	50S ribosomal protein L6 [Frankia sp. BMG5.1]
BMG5.1 + RE Coriaria 1	F202501.dat	Q20464_SC_7_2328	33	2328	426.216	2	850.418	850.418	-0.686721	0	24.44	0.00377737	52	58	R	YALDVDR	L		3132	Q20464_SC_7.16848.16848.2.dta	ref|WP_047223392.1|	hypothetical protein [Frankia sp. BMG5.1]
BMG5.1 + RE Coriaria 1	F202501.dat	Q20464_SC_7_2329	33	2329	426.216	2	850.418	850.418	-0.545614	0	14.99	0.0332805	52	58	R	YALDVDR	L		3328	Q20464_SC_7.18401.18401.2.dta	ref|WP_047223392.1|	hypothetical protein [Frankia sp. BMG5.1]
BMG5.1 + RE Coriaria 1	F202501.dat	Q20464_SC_7_2330	33	2330	426.216	2	850.418	850.418	-0.545614	0	22.31	0.00616864	52	58	R	YALDVDR	L		3100	Q20464_SC_7.16618.16618.2.dta	ref|WP_047223392.1|	hypothetical protein [Frankia sp. BMG5.1]
BMG5.1 + RE Coriaria 1	F202501.dat	Q20464_SC_7_2331	18	2331	426.216	2	850.418	850.418	-0.545614	0	25.25	0.00313465	164	170	R	YQGEVVR	R	Deamidated (NQ) [2]	3000	Q20464_SC_7.15865.15865.2.dta	gb|KLL12656.1|	50S ribosomal protein L6 [Frankia sp. BMG5.1]
BMG5.1 + RE Coriaria 1	F202501.dat	Q20464_SC_7_2332	18	2332	426.216	2	850.418	850.418	-0.545614	0	26.22	0.0025072	164	170	R	YQGEVVR	R	Deamidated (NQ) [2]	2959	Q20464_SC_7.15537.15537.2.dta	gb|KLL12656.1|	50S ribosomal protein L6 [Frankia sp. BMG5.1]
BMG5.1 + RE Coriaria 1	F202501.dat	Q20464_SC_7_2333	18	2333	426.216	2	850.418	850.418	-0.545614	0	21.15	0.0080573	164	170	R	YQGEVVR	R	Deamidated (NQ) [2]	3052	Q20464_SC_7.16251.16251.2.dta	gb|KLL12656.1|	50S ribosomal protein L6 [Frankia sp. BMG5.1]
BMG5.1 + RE Coriaria 1	F202501.dat	Q20464_SC_7_2334	33	2334	426.216	2	850.418	850.418	-0.404507	0	21.43	0.00755421	52	58	R	YALDVDR	L		3235	Q20464_SC_7.17594.17594.2.dta	ref|WP_047223392.1|	hypothetical protein [Frankia sp. BMG5.1]
BMG5.1 + RE Coriaria 1	F202501.dat	Q20464_SC_7_2335	18	2335	426.216	2	850.418	850.418	-0.404507	0	28.03	0.00165268	164	170	R	YQGEVVR	R	Deamidated (NQ) [2]	3142	Q20464_SC_7.16922.16922.2.dta	gb|KLL12656.1|	50S ribosomal protein L6 [Frankia sp. BMG5.1]
BMG5.1 + RE Coriaria 1	F202501.dat	Q20464_SC_7_2336	18	2336	426.216	2	850.418	850.418	-0.404507	0	28.11	0.00162252	164	170	R	YQGEVVR	R	Deamidated (NQ) [2]	3111	Q20464_SC_7.16692.16692.2.dta	gb|KLL12656.1|	50S ribosomal protein L6 [Frankia sp. BMG5.1]
BMG5.1 + RE Coriaria 1	F202501.dat	Q20464_SC_7_2337	33	2337	426.216	2	850.418	850.418	-0.333953	0	15.82	0.0274909	52	58	R	YALDVDR	L		3224	Q20464_SC_7.17520.17520.2.dta	ref|WP_047223392.1|	hypothetical protein [Frankia sp. BMG5.1]
BMG5.1 + RE Coriaria 1	F202501.dat	Q20464_SC_7_2338	33	2338	426.216	2	850.418	850.418	-0.333953	0	20.64	0.00906127	52	58	R	YALDVDR	L		3152	Q20464_SC_7.16994.16994.2.dta	ref|WP_047223392.1|	hypothetical protein [Frankia sp. BMG5.1]
BMG5.1 + RE Coriaria 1	F202501.dat	Q20464_SC_7_2340	18	2340	426.216	2	850.418	850.418	-0.0517392	0	24.89	0.00340557	164	170	R	YQGEVVR	R	Deamidated (NQ) [2]	2769	Q20464_SC_7.14174.14174.2.dta	gb|KLL12656.1|	50S ribosomal protein L6 [Frankia sp. BMG5.1]
BMG5.1 + RE Coriaria 1	F202501.dat	Q20464_SC_7_2341	33	2341	426.217	2	850.418	850.418	0.0188143	0	24.01	0.00417051	52	58	R	YALDVDR	L		3307	Q20464_SC_7.18200.18200.2.dta	ref|WP_047223392.1|	hypothetical protein [Frankia sp. BMG5.1]
BMG5.1 + RE Coriaria 1	F202501.dat	Q20464_SC_7_2342	33	2342	426.217	2	850.419	850.418	0.536207	0	17.9	0.017029	52	58	R	YALDVDR	L		3090	Q20464_SC_7.16541.16541.2.dta	ref|WP_047223392.1|	hypothetical protein [Frankia sp. BMG5.1]
BMG5.1 + RE Coriaria 1	F202501.dat	Q20464_SC_7_2343	18	2343	426.217	2	850.419	850.418	0.747867	0	24.47	0.00375136	164	170	R	YQGEVVR	R	Deamidated (NQ) [2]	2759	Q20464_SC_7.14099.14099.2.dta	gb|KLL12656.1|	50S ribosomal protein L6 [Frankia sp. BMG5.1]
BMG5.1 + RE Coriaria 1	F202501.dat	Q20464_SC_7_2344	18	2344	426.217	2	850.419	850.418	1.10063	0	38.73	0.000140666	164	170	R	YQGEVVR	R	Deamidated (NQ) [2]	2749	Q20464_SC_7.14023.14023.2.dta	gb|KLL12656.1|	50S ribosomal protein L6 [Frankia sp. BMG5.1]
BMG5.1 + RE Coriaria 1	F202501.dat	Q20464_SC_7_2345	18	2345	426.217	2	850.42	850.418	1.38285	0	33.11	0.000513085	164	170	R	YQGEVVR	R	Deamidated (NQ) [2]	2728	Q20464_SC_7.13875.13875.2.dta	gb|KLL12656.1|	50S ribosomal protein L6 [Frankia sp. BMG5.1]
BMG5.1 + RE Coriaria 1	F202501.dat	Q20464_SC_7_2346	18	2346	426.217	2	850.42	850.418	1.59451	0	34.37	0.000383875	164	170	R	YQGEVVR	R	Deamidated (NQ) [2]	2738	Q20464_SC_7.13949.13949.2.dta	gb|KLL12656.1|	50S ribosomal protein L6 [Frankia sp. BMG5.1]
BMG5.1 + RE Coriaria 1	F202501.dat	Q20464_SC_7_2467	19	2467	434.784	2	867.554	867.554	-0.208633	0	39.13	0.00012218	112	119	R	LVSIALPR	I		3743	Q20464_SC_7.23097.23097.2.dta	gb|KLL12653.1|	50S ribosomal protein L5 [Frankia sp. BMG5.1]
BMG5.1 + RE Coriaria 1	F202501.dat	Q20464_SC_7_2495	2	2495	436.229	2	870.444	870.445	-0.728363	0	17.94	0.0160694	403	410	R	LQSNDVVP	-		2819	Q20464_SC_7.14521.14521.2.dta	gb|KLL11587.1|	hypothetical protein FrCorBMG51_11175 [Frankia sp. BMG5.1]
BMG5.1 + RE Coriaria 1	F202501.dat	Q20464_SC_7_2503	9	2503	436.744	2	871.474	871.476	-3.04082	0	29.72	0.00346644	118	125	K	GIEVAVER	V		3557	Q20464_SC_7.20780.20780.2.dta	gb|KLL12309.1|	molecular chaperone GroEL [Frankia sp. BMG5.1]
BMG5.1 + RE Coriaria 1	F202501.dat	Q20464_SC_7_2551	12	2551	439.74	2	877.466	877.466	-0.172086	0	35.04	0.000673656	100	106	R	LDNVVYR	A		3480	Q20464_SC_7.19956.19956.2.dta	gb|KLL12667.1|	30S ribosomal protein S4 [Frankia sp. BMG5.1]
BMG5.1 + RE Coriaria 1	F202501.dat	Q20464_SC_7_2552	12	2552	439.74	2	877.466	877.466	-0.035329	0	54.36	7.87841e-06	100	106	R	LDNVVYR	A		3406	Q20464_SC_7.19184.19184.2.dta	gb|KLL12667.1|	30S ribosomal protein S4 [Frankia sp. BMG5.1]
BMG5.1 + RE Coriaria 1	F202501.dat	Q20464_SC_7_2553	12	2553	439.74	2	877.466	877.466	-0.035329	0	41.28	0.000160117	100	106	R	LDNVVYR	A		3448	Q20464_SC_7.19620.19620.2.dta	gb|KLL12667.1|	30S ribosomal protein S4 [Frankia sp. BMG5.1]
BMG5.1 + RE Coriaria 1	F202501.dat	Q20464_SC_7_2554	12	2554	439.74	2	877.466	877.466	-0.035329	0	36.98	0.000430961	100	106	R	LDNVVYR	A		3469	Q20464_SC_7.19845.19845.2.dta	gb|KLL12667.1|	30S ribosomal protein S4 [Frankia sp. BMG5.1]
BMG5.1 + RE Coriaria 1	F202501.dat	Q20464_SC_7_2555	12	2555	439.74	2	877.466	877.466	0.0330497	0	47.86	3.51916e-05	100	106	R	LDNVVYR	A		3437	Q20464_SC_7.19507.19507.2.dta	gb|KLL12667.1|	30S ribosomal protein S4 [Frankia sp. BMG5.1]
BMG5.1 + RE Coriaria 1	F202501.dat	Q20464_SC_7_2556	12	2556	439.74	2	877.466	877.466	0.101428	0	54.98	6.83028e-06	100	106	R	LDNVVYR	A		3416	Q20464_SC_7.19292.19292.2.dta	gb|KLL12667.1|	30S ribosomal protein S4 [Frankia sp. BMG5.1]
BMG5.1 + RE Coriaria 1	F202501.dat	Q20464_SC_7_2557	12	2557	439.74	2	877.466	877.466	0.101428	0	40.96	0.000172361	100	106	R	LDNVVYR	A		3459	Q20464_SC_7.19736.19736.2.dta	gb|KLL12667.1|	30S ribosomal protein S4 [Frankia sp. BMG5.1]
BMG5.1 + RE Coriaria 1	F202501.dat	Q20464_SC_7_2558	12	2558	439.74	2	877.466	877.466	0.101428	0	53.82	8.92151e-06	100	106	R	LDNVVYR	A		3427	Q20464_SC_7.19399.19399.2.dta	gb|KLL12667.1|	30S ribosomal protein S4 [Frankia sp. BMG5.1]
BMG5.1 + RE Coriaria 1	F202501.dat	Q20464_SC_7_2559	12	2559	439.74	2	877.466	877.466	0.73963	0	31.97	0.00136596	100	106	R	LDNVVYR	A		3396	Q20464_SC_7.19077.19077.2.dta	gb|KLL12667.1|	30S ribosomal protein S4 [Frankia sp. BMG5.1]
BMG5.1 + RE Coriaria 1	F202501.dat	Q20464_SC_7_2618	14	2618	445.74	2	889.466	889.466	-0.0348524	0	49.48	3.04343e-05	71	78	K	LGEFAPTR	T		3652	Q20464_SC_7.21833.21833.2.dta	gb|KLL12647.1|	30S ribosomal protein S19 [Frankia sp. BMG5.1]
BMG5.1 + RE Coriaria 1	F202501.dat	Q20464_SC_7_2619	14	2619	445.74	2	889.466	889.466	0.324914	0	53.99	1.07737e-05	71	78	K	LGEFAPTR	T		3663	Q20464_SC_7.21968.21968.2.dta	gb|KLL12647.1|	30S ribosomal protein S19 [Frankia sp. BMG5.1]
BMG5.1 + RE Coriaria 1	F202501.dat	Q20464_SC_7_2670	4	2670	449.273	2	896.532	896.533	-0.941404	0	51.38	8.00558e-06	349	357	R	IPLSGVSPK	A		3644	Q20464_SC_7.21743.21743.2.dta	gb|KLL10002.1|	glutamine synthetase [Frankia sp. BMG5.1]
BMG5.1 + RE Coriaria 1	F202501.dat	Q20464_SC_7_2671	4	2671	449.274	2	896.533	896.533	-0.205235	0	46.63	2.38997e-05	349	357	R	IPLSGVSPK	A		3633	Q20464_SC_7.21609.21609.2.dta	gb|KLL10002.1|	glutamine synthetase [Frankia sp. BMG5.1]
BMG5.1 + RE Coriaria 1	F202501.dat	Q20464_SC_7_2697	3	2697	450.25	2	898.486	898.487	-0.94047	0	39.97	0.000100693	2	10	M	PSIEAVGAR	E		3348	Q20464_SC_7.18591.18591.2.dta	gb|KLL13106.1|	enolase [Frankia sp. BMG5.1]
BMG5.1 + RE Coriaria 1	F202501.dat	Q20464_SC_7_2698	3	2698	450.25	2	898.486	898.487	-0.94047	0	28.35	0.00146218	2	10	M	PSIEAVGAR	E		3358	Q20464_SC_7.18698.18698.2.dta	gb|KLL13106.1|	enolase [Frankia sp. BMG5.1]
BMG5.1 + RE Coriaria 1	F202501.dat	Q20464_SC_7_2699	3	2699	450.251	2	898.487	898.487	-0.205902	0	50.44	9.94014e-06	2	10	M	PSIEAVGAR	E		3323	Q20464_SC_7.18357.18357.2.dta	gb|KLL13106.1|	enolase [Frankia sp. BMG5.1]
BMG5.1 + RE Coriaria 1	F202501.dat	Q20464_SC_7_2700	3	2700	450.251	2	898.488	898.487	0.350589	0	53.93	4.85491e-06	2	10	M	PSIEAVGAR	E		3369	Q20464_SC_7.18812.18812.2.dta	gb|KLL13106.1|	enolase [Frankia sp. BMG5.1]
BMG5.1 + RE Coriaria 1	F202501.dat	Q20464_SC_7_2701	3	2701	450.251	2	898.488	898.487	0.550926	0	68.37	1.74655e-07	2	10	M	PSIEAVGAR	E		3334	Q20464_SC_7.18462.18462.2.dta	gb|KLL13106.1|	enolase [Frankia sp. BMG5.1]
BMG5.1 + RE Coriaria 1	F202501.dat	Q20464_SC_7_2723	7	2723	450.774	2	899.534	899.533	1.67531	0	36.82	0.000405541	95	102	R	DVLAIIEK	-		3768	Q20464_SC_7.23402.23402.2.dta	gb|KLL12681.1|	molecular chaperone GroES [Frankia sp. BMG5.1]
BMG5.1 + RE Coriaria 1	F202501.dat	Q20464_SC_7_2726	32	2726	451.258	2	900.501	900.503	-2.14991	0	25.16	0.00624818	121	128	R	GIVQVETR	G		3298	Q20464_SC_7.18121.18121.2.dta	gb|KLL13021.1|	dehydratase [Frankia sp. BMG5.1]
BMG5.1 + RE Coriaria 1	F202501.dat	Q20464_SC_7_2727	32	2727	451.258	2	900.502	900.503	-1.52804	0	19.1	0.0252205	121	128	R	GIVQVETR	G		3073	Q20464_SC_7.16416.16416.2.dta	gb|KLL13021.1|	dehydratase [Frankia sp. BMG5.1]
BMG5.1 + RE Coriaria 1	F202501.dat	Q20464_SC_7_2728	32	2728	451.258	2	900.502	900.503	-1.46141	0	21.85	0.0133892	121	128	R	GIVQVETR	G		2971	Q20464_SC_7.15636.15636.2.dta	gb|KLL13021.1|	dehydratase [Frankia sp. BMG5.1]
BMG5.1 + RE Coriaria 1	F202501.dat	Q20464_SC_7_2729	32	2729	451.258	2	900.502	900.503	-1.39478	0	16.69	0.0439293	121	128	R	GIVQVETR	G		3334	Q20464_SC_7.18461.18461.2.dta	gb|KLL13021.1|	dehydratase [Frankia sp. BMG5.1]
BMG5.1 + RE Coriaria 1	F202501.dat	Q20464_SC_7_2730	32	2730	451.258	2	900.502	900.503	-1.32815	0	23.6	0.00894857	121	128	R	GIVQVETR	G		3278	Q20464_SC_7.17938.17938.2.dta	gb|KLL13021.1|	dehydratase [Frankia sp. BMG5.1]
BMG5.1 + RE Coriaria 1	F202501.dat	Q20464_SC_7_2731	32	2731	451.258	2	900.502	900.503	-1.26152	0	22.71	0.0109838	121	128	R	GIVQVETR	G		3268	Q20464_SC_7.17852.17852.2.dta	gb|KLL13021.1|	dehydratase [Frankia sp. BMG5.1]
BMG5.1 + RE Coriaria 1	F202501.dat	Q20464_SC_7_2732	32	2732	451.258	2	900.502	900.503	-1.19489	0	25.86	0.00531807	121	128	R	GIVQVETR	G		3309	Q20464_SC_7.18220.18220.2.dta	gb|KLL13021.1|	dehydratase [Frankia sp. BMG5.1]
BMG5.1 + RE Coriaria 1	F202501.dat	Q20464_SC_7_2733	32	2733	451.258	2	900.502	900.503	-1.12826	0	21.39	0.0148852	121	128	R	GIVQVETR	G		3124	Q20464_SC_7.16794.16794.2.dta	gb|KLL13021.1|	dehydratase [Frankia sp. BMG5.1]
BMG5.1 + RE Coriaria 1	F202501.dat	Q20464_SC_7_2734	32	2734	451.258	2	900.502	900.503	-1.12826	0	26.41	0.00468548	121	128	R	GIVQVETR	G		3288	Q20464_SC_7.18025.18025.2.dta	gb|KLL13021.1|	dehydratase [Frankia sp. BMG5.1]
BMG5.1 + RE Coriaria 1	F202501.dat	Q20464_SC_7_2735	32	2735	451.258	2	900.502	900.503	-1.12826	0	20.01	0.0204529	121	128	R	GIVQVETR	G		3063	Q20464_SC_7.16337.16337.2.dta	gb|KLL13021.1|	dehydratase [Frankia sp. BMG5.1]
BMG5.1 + RE Coriaria 1	F202501.dat	Q20464_SC_7_2736	32	2736	451.258	2	900.502	900.503	-1.06163	0	25.68	0.00554311	121	128	R	GIVQVETR	G		3155	Q20464_SC_7.17016.17016.2.dta	gb|KLL13021.1|	dehydratase [Frankia sp. BMG5.1]
BMG5.1 + RE Coriaria 1	F202501.dat	Q20464_SC_7_2740	32	2740	451.258	2	900.502	900.503	-0.92837	0	21.64	0.0140525	121	128	R	GIVQVETR	G		3237	Q20464_SC_7.17613.17613.2.dta	gb|KLL13021.1|	dehydratase [Frankia sp. BMG5.1]
BMG5.1 + RE Coriaria 1	F202501.dat	Q20464_SC_7_2741	32	2741	451.258	2	900.502	900.503	-0.861741	0	22.45	0.0116615	121	128	R	GIVQVETR	G		3165	Q20464_SC_7.17085.17085.2.dta	gb|KLL13021.1|	dehydratase [Frankia sp. BMG5.1]
BMG5.1 + RE Coriaria 1	F202501.dat	Q20464_SC_7_2742	32	2742	451.258	2	900.502	900.503	-0.861741	0	22.88	0.0105622	121	128	R	GIVQVETR	G		3186	Q20464_SC_7.17228.17228.2.dta	gb|KLL13021.1|	dehydratase [Frankia sp. BMG5.1]
BMG5.1 + RE Coriaria 1	F202501.dat	Q20464_SC_7_2743	32	2743	451.258	2	900.502	900.503	-0.861741	0	20.5	0.0182706	121	128	R	GIVQVETR	G		3257	Q20464_SC_7.17770.17770.2.dta	gb|KLL13021.1|	dehydratase [Frankia sp. BMG5.1]
BMG5.1 + RE Coriaria 1	F202501.dat	Q20464_SC_7_2744	32	2744	451.258	2	900.502	900.503	-0.795111	0	24.24	0.00772243	121	128	R	GIVQVETR	G		3217	Q20464_SC_7.17459.17459.2.dta	gb|KLL13021.1|	dehydratase [Frankia sp. BMG5.1]
BMG5.1 + RE Coriaria 1	F202501.dat	Q20464_SC_7_2745	32	2745	451.258	2	900.502	900.503	-0.795111	0	25.58	0.00567223	121	128	R	GIVQVETR	G		3135	Q20464_SC_7.16868.16868.2.dta	gb|KLL13021.1|	dehydratase [Frankia sp. BMG5.1]
BMG5.1 + RE Coriaria 1	F202501.dat	Q20464_SC_7_2746	32	2746	451.258	2	900.502	900.503	-0.795111	0	23.48	0.00919928	121	128	R	GIVQVETR	G		3104	Q20464_SC_7.16645.16645.2.dta	gb|KLL13021.1|	dehydratase [Frankia sp. BMG5.1]
BMG5.1 + RE Coriaria 1	F202501.dat	Q20464_SC_7_2747	32	2747	451.258	2	900.502	900.503	-0.795111	0	19.9	0.0209775	121	128	R	GIVQVETR	G		3053	Q20464_SC_7.16260.16260.2.dta	gb|KLL13021.1|	dehydratase [Frankia sp. BMG5.1]
BMG5.1 + RE Coriaria 1	F202501.dat	Q20464_SC_7_2748	32	2748	451.258	2	900.502	900.503	-0.795111	0	22.48	0.0115812	121	128	R	GIVQVETR	G		2951	Q20464_SC_7.15469.15469.2.dta	gb|KLL13021.1|	dehydratase [Frankia sp. BMG5.1]
BMG5.1 + RE Coriaria 1	F202501.dat	Q20464_SC_7_2750	32	2750	451.258	2	900.502	900.503	-0.728482	0	24.23	0.00774023	121	128	R	GIVQVETR	G		3247	Q20464_SC_7.17692.17692.2.dta	gb|KLL13021.1|	dehydratase [Frankia sp. BMG5.1]
BMG5.1 + RE Coriaria 1	F202501.dat	Q20464_SC_7_2751	32	2751	451.258	2	900.502	900.503	-0.728482	0	21.9	0.0132359	121	128	R	GIVQVETR	G		3042	Q20464_SC_7.16183.16183.2.dta	gb|KLL13021.1|	dehydratase [Frankia sp. BMG5.1]
BMG5.1 + RE Coriaria 1	F202501.dat	Q20464_SC_7_2752	32	2752	451.258	2	900.502	900.503	-0.661852	0	21.04	0.0161344	121	128	R	GIVQVETR	G		3083	Q20464_SC_7.16492.16492.2.dta	gb|KLL13021.1|	dehydratase [Frankia sp. BMG5.1]
BMG5.1 + RE Coriaria 1	F202501.dat	Q20464_SC_7_2753	32	2753	451.258	2	900.502	900.503	-0.661852	0	19.72	0.0218652	121	128	R	GIVQVETR	G		3012	Q20464_SC_7.15954.15954.2.dta	gb|KLL13021.1|	dehydratase [Frankia sp. BMG5.1]
BMG5.1 + RE Coriaria 1	F202501.dat	Q20464_SC_7_2754	32	2754	451.258	2	900.502	900.503	-0.595223	0	20.69	0.0174886	121	128	R	GIVQVETR	G		3094	Q20464_SC_7.16569.16569.2.dta	gb|KLL13021.1|	dehydratase [Frankia sp. BMG5.1]
BMG5.1 + RE Coriaria 1	F202501.dat	Q20464_SC_7_2755	32	2755	451.258	2	900.502	900.503	-0.595223	0	22.38	0.011851	121	128	R	GIVQVETR	G		2910	Q20464_SC_7.15163.15163.2.dta	gb|KLL13021.1|	dehydratase [Frankia sp. BMG5.1]
BMG5.1 + RE Coriaria 1	F202501.dat	Q20464_SC_7_2756	32	2756	451.258	2	900.502	900.503	-0.595223	0	19.8	0.0214661	121	128	R	GIVQVETR	G		3002	Q20464_SC_7.15877.15877.2.dta	gb|KLL13021.1|	dehydratase [Frankia sp. BMG5.1]
BMG5.1 + RE Coriaria 1	F202501.dat	Q20464_SC_7_2757	32	2757	451.258	2	900.502	900.503	-0.595223	0	18.75	0.0273372	121	128	R	GIVQVETR	G		2900	Q20464_SC_7.15090.15090.2.dta	gb|KLL13021.1|	dehydratase [Frankia sp. BMG5.1]
BMG5.1 + RE Coriaria 1	F202501.dat	Q20464_SC_7_2758	32	2758	451.258	2	900.502	900.503	-0.595223	0	20.97	0.0163966	121	128	R	GIVQVETR	G		2930	Q20464_SC_7.15316.15316.2.dta	gb|KLL13021.1|	dehydratase [Frankia sp. BMG5.1]
BMG5.1 + RE Coriaria 1	F202501.dat	Q20464_SC_7_2760	32	2760	451.258	2	900.502	900.503	-0.528594	0	22.24	0.0122392	121	128	R	GIVQVETR	G		3022	Q20464_SC_7.16034.16034.2.dta	gb|KLL13021.1|	dehydratase [Frankia sp. BMG5.1]
BMG5.1 + RE Coriaria 1	F202501.dat	Q20464_SC_7_2761	32	2761	451.259	2	900.502	900.503	-0.461964	0	20.51	0.0182286	121	128	R	GIVQVETR	G		3114	Q20464_SC_7.16719.16719.2.dta	gb|KLL13021.1|	dehydratase [Frankia sp. BMG5.1]
BMG5.1 + RE Coriaria 1	F202501.dat	Q20464_SC_7_2762	32	2762	451.259	2	900.502	900.503	-0.461964	0	21.91	0.0132055	121	128	R	GIVQVETR	G		3032	Q20464_SC_7.16109.16109.2.dta	gb|KLL13021.1|	dehydratase [Frankia sp. BMG5.1]
BMG5.1 + RE Coriaria 1	F202501.dat	Q20464_SC_7_2764	32	2764	451.259	2	900.502	900.503	-0.461964	0	23.04	0.0101801	121	128	R	GIVQVETR	G		3227	Q20464_SC_7.17539.17539.2.dta	gb|KLL13021.1|	dehydratase [Frankia sp. BMG5.1]
BMG5.1 + RE Coriaria 1	F202501.dat	Q20464_SC_7_2765	32	2765	451.259	2	900.502	900.503	-0.461964	0	21.15	0.0157309	121	128	R	GIVQVETR	G		2961	Q20464_SC_7.15551.15551.2.dta	gb|KLL13021.1|	dehydratase [Frankia sp. BMG5.1]
BMG5.1 + RE Coriaria 1	F202501.dat	Q20464_SC_7_2766	32	2766	451.259	2	900.502	900.503	-0.461964	0	20.21	0.0195323	121	128	R	GIVQVETR	G		2992	Q20464_SC_7.15800.15800.2.dta	gb|KLL13021.1|	dehydratase [Frankia sp. BMG5.1]
BMG5.1 + RE Coriaria 1	F202501.dat	Q20464_SC_7_2767	32	2767	451.259	2	900.503	900.503	-0.395335	0	21.13	0.0158035	121	128	R	GIVQVETR	G		2981	Q20464_SC_7.15719.15719.2.dta	gb|KLL13021.1|	dehydratase [Frankia sp. BMG5.1]
BMG5.1 + RE Coriaria 1	F202501.dat	Q20464_SC_7_2769	32	2769	451.259	2	900.503	900.503	-0.306495	0	24.6	0.00710811	121	128	R	GIVQVETR	G		2940	Q20464_SC_7.15392.15392.2.dta	gb|KLL13021.1|	dehydratase [Frankia sp. BMG5.1]
BMG5.1 + RE Coriaria 1	F202501.dat	Q20464_SC_7_2770	32	2770	451.259	2	900.503	900.503	-0.306495	0	17.82	0.0338652	121	128	R	GIVQVETR	G		2920	Q20464_SC_7.15239.15239.2.dta	gb|KLL13021.1|	dehydratase [Frankia sp. BMG5.1]
BMG5.1 + RE Coriaria 1	F202501.dat	Q20464_SC_7_2772	32	2772	451.259	2	900.503	900.503	-0.173237	0	23.05	0.0101567	121	128	R	GIVQVETR	G		3206	Q20464_SC_7.17376.17376.2.dta	gb|KLL13021.1|	dehydratase [Frankia sp. BMG5.1]
BMG5.1 + RE Coriaria 1	F202501.dat	Q20464_SC_7_282	9	282	360.177	2	718.339	718.34	-0.801849	0	18.22	0.0150661	276	282	K	APGFGDR	R		3031	Q20464_SC_7.16101.16101.2.dta	gb|KLL12309.1|	molecular chaperone GroEL [Frankia sp. BMG5.1]
BMG5.1 + RE Coriaria 1	F202501.dat	Q20464_SC_7_283	9	283	360.177	2	718.339	718.34	-0.718323	0	20.55	0.00881049	276	282	K	APGFGDR	R		3042	Q20464_SC_7.16177.16177.2.dta	gb|KLL12309.1|	molecular chaperone GroEL [Frankia sp. BMG5.1]
BMG5.1 + RE Coriaria 1	F202501.dat	Q20464_SC_7_284	9	284	360.177	2	718.339	718.34	-0.718323	0	17.57	0.0174985	276	282	K	APGFGDR	R		3266	Q20464_SC_7.17841.17841.2.dta	gb|KLL12309.1|	molecular chaperone GroEL [Frankia sp. BMG5.1]
BMG5.1 + RE Coriaria 1	F202501.dat	Q20464_SC_7_288	9	288	360.177	2	718.339	718.34	-0.634797	0	16.79	0.0209411	276	282	K	APGFGDR	R		3297	Q20464_SC_7.18109.18109.2.dta	gb|KLL12309.1|	molecular chaperone GroEL [Frankia sp. BMG5.1]
BMG5.1 + RE Coriaria 1	F202501.dat	Q20464_SC_7_289	9	289	360.177	2	718.339	718.34	-0.634797	0	14.87	0.0325837	276	282	K	APGFGDR	R		2944	Q20464_SC_7.15415.15415.2.dta	gb|KLL12309.1|	molecular chaperone GroEL [Frankia sp. BMG5.1]
BMG5.1 + RE Coriaria 1	F202501.dat	Q20464_SC_7_290	9	290	360.177	2	718.339	718.34	-0.634797	0	14.37	0.0365595	276	282	K	APGFGDR	R		3021	Q20464_SC_7.16023.16023.2.dta	gb|KLL12309.1|	molecular chaperone GroEL [Frankia sp. BMG5.1]
BMG5.1 + RE Coriaria 1	F202501.dat	Q20464_SC_7_295	9	295	360.177	2	718.34	718.34	-0.467745	0	17.9	0.0162181	276	282	K	APGFGDR	R		3256	Q20464_SC_7.17758.17758.2.dta	gb|KLL12309.1|	molecular chaperone GroEL [Frankia sp. BMG5.1]
BMG5.1 + RE Coriaria 1	F202501.dat	Q20464_SC_7_296	9	296	360.177	2	718.34	718.34	-0.467745	0	16.04	0.0248886	276	282	K	APGFGDR	R		2974	Q20464_SC_7.15666.15666.2.dta	gb|KLL12309.1|	molecular chaperone GroEL [Frankia sp. BMG5.1]
BMG5.1 + RE Coriaria 1	F202501.dat	Q20464_SC_7_297	9	297	360.177	2	718.34	718.34	-0.467745	0	14.81	0.033037	276	282	K	APGFGDR	R		3001	Q20464_SC_7.15867.15867.2.dta	gb|KLL12309.1|	molecular chaperone GroEL [Frankia sp. BMG5.1]
BMG5.1 + RE Coriaria 1	F202501.dat	Q20464_SC_7_299	9	299	360.177	2	718.34	718.34	-0.384219	0	18.91	0.0128529	276	282	K	APGFGDR	R		3287	Q20464_SC_7.18013.18013.2.dta	gb|KLL12309.1|	molecular chaperone GroEL [Frankia sp. BMG5.1]
BMG5.1 + RE Coriaria 1	F202501.dat	Q20464_SC_7_300	9	300	360.177	2	718.34	718.34	-0.384219	0	17.43	0.0180717	276	282	K	APGFGDR	R		2954	Q20464_SC_7.15492.15492.2.dta	gb|KLL12309.1|	molecular chaperone GroEL [Frankia sp. BMG5.1]
BMG5.1 + RE Coriaria 1	F202501.dat	Q20464_SC_7_301	9	301	360.177	2	718.34	718.34	-0.384219	0	15.12	0.030761	276	282	K	APGFGDR	R		3011	Q20464_SC_7.15944.15944.2.dta	gb|KLL12309.1|	molecular chaperone GroEL [Frankia sp. BMG5.1]
BMG5.1 + RE Coriaria 1	F202501.dat	Q20464_SC_7_304	9	304	360.177	2	718.34	718.34	-0.300693	0	15.25	0.0298538	276	282	K	APGFGDR	R		2987	Q20464_SC_7.15765.15765.2.dta	gb|KLL12309.1|	molecular chaperone GroEL [Frankia sp. BMG5.1]
BMG5.1 + RE Coriaria 1	F202501.dat	Q20464_SC_7_305	9	305	360.177	2	718.34	718.34	-0.217167	0	18.2	0.0151356	276	282	K	APGFGDR	R		3339	Q20464_SC_7.18511.18511.2.dta	gb|KLL12309.1|	molecular chaperone GroEL [Frankia sp. BMG5.1]
BMG5.1 + RE Coriaria 1	F202501.dat	Q20464_SC_7_310	9	310	360.177	2	718.34	718.34	-0.0222736	0	14.79	0.0331894	276	282	K	APGFGDR	R		3052	Q20464_SC_7.16253.16253.2.dta	gb|KLL12309.1|	molecular chaperone GroEL [Frankia sp. BMG5.1]
BMG5.1 + RE Coriaria 1	F202501.dat	Q20464_SC_7_312	9	312	360.177	2	718.34	718.34	0.0612523	0	21.17	0.00763836	276	282	K	APGFGDR	R		3318	Q20464_SC_7.18307.18307.2.dta	gb|KLL12309.1|	molecular chaperone GroEL [Frankia sp. BMG5.1]
BMG5.1 + RE Coriaria 1	F202501.dat	Q20464_SC_7_313	9	313	360.177	2	718.34	718.34	0.228304	0	24.35	0.00367282	276	282	K	APGFGDR	R		3277	Q20464_SC_7.17927.17927.2.dta	gb|KLL12309.1|	molecular chaperone GroEL [Frankia sp. BMG5.1]
BMG5.1 + RE Coriaria 1	F202501.dat	Q20464_SC_7_314	9	314	360.177	2	718.34	718.34	0.228304	0	16.71	0.0213304	276	282	K	APGFGDR	R		2964	Q20464_SC_7.15578.15578.2.dta	gb|KLL12309.1|	molecular chaperone GroEL [Frankia sp. BMG5.1]
BMG5.1 + RE Coriaria 1	F202501.dat	Q20464_SC_7_315	9	315	360.177	2	718.34	718.34	0.562408	0	17.7	0.0169824	276	282	K	APGFGDR	R		3329	Q20464_SC_7.18408.18408.2.dta	gb|KLL12309.1|	molecular chaperone GroEL [Frankia sp. BMG5.1]
BMG5.1 + RE Coriaria 1	F202501.dat	Q20464_SC_7_3155	3	3155	459.756	2	917.497	917.497	-0.0730248	0	44.15	5.76888e-05	124	131	K	ASDLPLFR	Y		3761	Q20464_SC_7.23314.23314.2.dta	gb|KLL13106.1|	enolase [Frankia sp. BMG5.1]
BMG5.1 + RE Coriaria 1	F202501.dat	Q20464_SC_7_3164	8	3164	460.764	2	919.513	919.513	-0.0293634	0	46.61	3.38323e-05	487	494	R	LAIGLYDR	A		3738	Q20464_SC_7.23030.23030.2.dta	gb|KLL11531.1|	aminopeptidase N [Frankia sp. BMG5.1]
BMG5.1 + RE Coriaria 1	F202501.dat	Q20464_SC_7_317	9	317	360.177	2	718.34	718.34	0.562408	0	13.72	0.042462	276	282	K	APGFGDR	R		2966	Q20464_SC_7.15592.15592.2.dta	gb|KLL12309.1|	molecular chaperone GroEL [Frankia sp. BMG5.1]
BMG5.1 + RE Coriaria 1	F202501.dat	Q20464_SC_7_3774	7	3774	490.277	2	978.539	978.539	0.432277	0	48.58	1.38676e-05	67	75	K	VGDVVLYSK	Y		3654	Q20464_SC_7.21855.21855.2.dta	gb|KLL12681.1|	molecular chaperone GroES [Frankia sp. BMG5.1]
BMG5.1 + RE Coriaria 1	F202501.dat	Q20464_SC_7_3881	6	3881	494.296	2	986.577	986.576	0.738919	0	41.47	8.91066e-05	127	135	K	TLLAQTLAR	M	Deamidated (NQ) [5]	3740	Q20464_SC_7.23050.23050.2.dta	gb|KLL11516.1|	ATP-dependent protease [Frankia sp. BMG5.1]
BMG5.1 + RE Coriaria 1	F202501.dat	Q20464_SC_7_411	13	411	365.217	2	728.418	728.418	0.545017	0	19.73	0.0425657	336	342	R	IVADGVR	I		3384	Q20464_SC_7.18952.18952.2.dta	gb|KLL12876.1|	polynucleotide phosphorylase [Frankia sp. BMG5.1]
BMG5.1 + RE Coriaria 1	F202501.dat	Q20464_SC_7_4402	28	4402	513.256	2	1024.5	1024.5	-0.252807	0	30.08	0.000981748	202	210	R	GLGEFFEAR	G		3744	Q20464_SC_7.23104.23104.2.dta	gb|KLL12788.1|	membrane protein [Frankia sp. BMG5.1]
BMG5.1 + RE Coriaria 1	F202501.dat	Q20464_SC_7_4418	11	4418	514.3	2	1026.58	1026.58	2.67295	0	21.2	0.0109994	274	283	R	AGDNVGLLLR	G		3711	Q20464_SC_7.22642.22642.2.dta	gb|KLL12641.1|	elongation factor Tu [Frankia sp. BMG5.1]
BMG5.1 + RE Coriaria 1	F202501.dat	Q20464_SC_7_4571	9	4571	523.769	2	1045.52	1045.52	1.23766	0	26.51	0.00457882	18	27	R	GMNQLADAVK	V		3630	Q20464_SC_7.21574.21574.2.dta	gb|KLL12309.1|	molecular chaperone GroEL [Frankia sp. BMG5.1]
BMG5.1 + RE Coriaria 1	F202501.dat	Q20464_SC_7_4802	11	4802	537.307	2	1072.6	1072.6	0.0419542	1	28.22	0.00316387	227	236	R	GTVVTGRVER	G		3690	Q20464_SC_7.22327.22327.2.dta	gb|KLL12641.1|	elongation factor Tu [Frankia sp. BMG5.1]
BMG5.1 + RE Coriaria 1	F202501.dat	Q20464_SC_7_5216	2	5216	548.33	2	1094.64	1094.64	-0.0246655	0	67.9	1.62181e-07	206	216	R	VAAIGPEAIVR	D		3712	Q20464_SC_7.22663.22663.2.dta	gb|KLL11587.1|	hypothetical protein FrCorBMG51_11175 [Frankia sp. BMG5.1]
BMG5.1 + RE Coriaria 1	F202501.dat	Q20464_SC_7_5475	29	5475	370.53	3	1108.57	1108.57	-1.23492	1	29.48	0.0011272	133	141	R	IAFVNKMDR	V	Oxidation (M) [7]	3701	Q20464_SC_7.22500.22500.3.dta	gb|KLL12640.1|	elongation factor G [Frankia sp. BMG5.1]
BMG5.1 + RE Coriaria 1	F202501.dat	Q20464_SC_7_5805	3	5805	573.768	2	1145.52	1145.52	0.722816	0	14.35	0.0422375	414	423	R	IEDELDDAAR	Y		3032	Q20464_SC_7.16105.16105.2.dta	gb|KLL13106.1|	enolase [Frankia sp. BMG5.1]
BMG5.1 + RE Coriaria 1	F202501.dat	Q20464_SC_7_6233	1	6233	600.33	2	1198.65	1198.65	0.391275	0	44.52	4.2382e-05	286	295	R	GYVLVDHQLR	T		3706	Q20464_SC_7.22574.22574.2.dta	gb|KLL10235.1|	dihydrolipoamide dehydrogenase [Frankia sp. BMG5.1]
BMG5.1 + RE Coriaria 1	F202501.dat	Q20464_SC_7_6235	1	6235	600.833	2	1199.65	1199.65	0.376776	0	78.76	3.65875e-08	120	131	R	LVSPTSVAVGDR	I		3629	Q20464_SC_7.21557.21557.2.dta	gb|KLL10235.1|	dihydrolipoamide dehydrogenase [Frankia sp. BMG5.1]
BMG5.1 + RE Coriaria 1	F202501.dat	Q20464_SC_7_6236	1	6236	600.835	2	1199.66	1199.65	3.32763	0	68.84	2.67765e-07	120	131	R	LVSPTSVAVGDR	I		3617	Q20464_SC_7.21434.21434.2.dta	gb|KLL10235.1|	dihydrolipoamide dehydrogenase [Frankia sp. BMG5.1]
BMG5.1 + RE Coriaria 1	F202501.dat	Q20464_SC_7_6289	15	6289	604.817	2	1207.62	1207.62	-0.494361	0	26.46	0.00225944	67	77	K	TVGDAVSYIQR	A		3573	Q20464_SC_7.20955.20955.2.dta	gb|KLL12911.1|	acyl carrier protein [Frankia sp. BMG5.1]
BMG5.1 + RE Coriaria 1	F202501.dat	Q20464_SC_7_6290	15	6290	604.817	2	1207.62	1207.62	-0.279061	0	53.79	4.1783e-06	67	77	K	TVGDAVSYIQR	A		3584	Q20464_SC_7.21072.21072.2.dta	gb|KLL12911.1|	acyl carrier protein [Frankia sp. BMG5.1]
BMG5.1 + RE Coriaria 1	F202501.dat	Q20464_SC_7_652	30	652	371.732	2	741.45	741.45	-0.207701	0	28.81	0.00197284	260	266	R	LLGGQVR	S		3663	Q20464_SC_7.21969.21969.2.dta	gb|KLL11390.1|	NADPH-quinone reductase [Frankia sp. BMG5.1]
BMG5.1 + RE Coriaria 1	F202501.dat	Q20464_SC_7_653	30	653	371.732	2	741.45	741.45	-0.126779	0	23.87	0.00615306	260	266	R	LLGGQVR	S		3652	Q20464_SC_7.21832.21832.2.dta	gb|KLL11390.1|	NADPH-quinone reductase [Frankia sp. BMG5.1]
BMG5.1 + RE Coriaria 1	F202501.dat	Q20464_SC_7_6634	26	6634	620.297	2	1238.58	1238.58	1.36205	0	31.36	0.000731139	140	150	R	LTYDGSIADER	G		3370	Q20464_SC_7.18815.18815.2.dta	gb|KLL11046.1|	proteasome subunit alpha [Frankia sp. BMG5.1]
BMG5.1 + RE Coriaria 1	F202501.dat	Q20464_SC_7_6798	2	6798	630.843	2	1259.67	1259.67	0.0587454	0	82.18	1.02908e-08	148	159	R	LTTSESLGVPTR	D		3471	Q20464_SC_7.19867.19867.2.dta	gb|KLL11587.1|	hypothetical protein FrCorBMG51_11175 [Frankia sp. BMG5.1]
BMG5.1 + RE Coriaria 1	F202501.dat	Q20464_SC_7_6799	2	6799	630.844	2	1259.67	1259.67	0.360411	0	82.68	8.63217e-09	148	159	R	LTTSESLGVPTR	D		3515	Q20464_SC_7.20319.20319.2.dta	gb|KLL11587.1|	hypothetical protein FrCorBMG51_11175 [Frankia sp. BMG5.1]
BMG5.1 + RE Coriaria 1	F202501.dat	Q20464_SC_7_6800	2	6800	630.844	2	1259.67	1259.67	0.550937	0	39.38	0.000184553	148	159	R	LTTSESLGVPTR	D		3461	Q20464_SC_7.19759.19759.2.dta	gb|KLL11587.1|	hypothetical protein FrCorBMG51_11175 [Frankia sp. BMG5.1]
BMG5.1 + RE Coriaria 1	F202501.dat	Q20464_SC_7_6801	2	6801	630.844	2	1259.67	1259.67	0.550937	0	90.57	1.4032e-09	148	159	R	LTTSESLGVPTR	D		3482	Q20464_SC_7.19980.19980.2.dta	gb|KLL11587.1|	hypothetical protein FrCorBMG51_11175 [Frankia sp. BMG5.1]
BMG5.1 + RE Coriaria 1	F202501.dat	Q20464_SC_7_6802	2	6802	630.844	2	1259.67	1259.67	0.6462	0	103.43	7.26307e-11	148	159	R	LTTSESLGVPTR	D		3504	Q20464_SC_7.20201.20201.2.dta	gb|KLL11587.1|	hypothetical protein FrCorBMG51_11175 [Frankia sp. BMG5.1]
BMG5.1 + RE Coriaria 1	F202501.dat	Q20464_SC_7_6803	2	6803	630.844	2	1259.67	1259.67	0.741463	0	96.59	3.50849e-10	148	159	R	LTTSESLGVPTR	D		3493	Q20464_SC_7.20091.20091.2.dta	gb|KLL11587.1|	hypothetical protein FrCorBMG51_11175 [Frankia sp. BMG5.1]
BMG5.1 + RE Coriaria 1	F202501.dat	Q20464_SC_7_6804	2	6804	630.845	2	1259.67	1259.67	2.20216	0	96.92	3.04854e-10	148	159	R	LTTSESLGVPTR	D		3526	Q20464_SC_7.20444.20444.2.dta	gb|KLL11587.1|	hypothetical protein FrCorBMG51_11175 [Frankia sp. BMG5.1]
BMG5.1 + RE Coriaria 1	F202501.dat	Q20464_SC_7_7412	6	7412	672.363	2	1342.71	1342.71	1.32866	0	45.7	4.71019e-05	202	214	R	DVSGEGVQQALLK	I		3608	Q20464_SC_7.21336.21336.2.dta	gb|KLL11516.1|	ATP-dependent protease [Frankia sp. BMG5.1]
BMG5.1 + RE Coriaria 1	F202501.dat	Q20464_SC_7_7413	6	7413	672.364	2	1342.71	1342.71	2.87776	0	91.85	1.14298e-09	202	214	R	DVSGEGVQQALLK	I		3618	Q20464_SC_7.21444.21444.2.dta	gb|KLL11516.1|	ATP-dependent protease [Frankia sp. BMG5.1]
BMG5.1 + RE Coriaria 1	F202501.dat	Q20464_SC_7_7538	2	7538	456.265	3	1365.77	1365.77	-0.779778	1	16.79	0.0251293	206	218	R	VAAIGPEAIVRDR	L		3707	Q20464_SC_7.22588.22588.3.dta	gb|KLL11587.1|	hypothetical protein FrCorBMG51_11175 [Frankia sp. BMG5.1]
BMG5.1 + RE Coriaria 1	F202501.dat	Q20464_SC_7_7565	22	7565	687.874	2	1373.73	1373.73	2.48739	0	35.12	0.000338371	80	92	R	VGGATYQVPVEVR	A		3640	Q20464_SC_7.21696.21696.2.dta	gb|KLL12639.1|	30S ribosomal protein S7 [Frankia sp. BMG5.1]
BMG5.1 + RE Coriaria 1	F202501.dat	Q20464_SC_7_8334	3	8334	756.408	2	1510.8	1510.8	1.65806	0	89.92	1.01859e-09	74	87	R	IGPEIVGLEATEQR	L		3721	Q20464_SC_7.22797.22797.2.dta	gb|KLL13106.1|	enolase [Frankia sp. BMG5.1]
BMG5.1 + RE Coriaria 1	F202501.dat	Q20464_SC_7_841	23	841	378.707	2	755.399	755.4	-0.861795	0	34.06	0.000392645	135	141	R	GLMPNPK	T		3614	Q20464_SC_7.21397.21397.2.dta	gb|KLL12633.1|	50S ribosomal protein L1 [Frankia sp. BMG5.1]
BMG5.1 + RE Coriaria 1	F202501.dat	Q20464_SC_7_842	23	842	378.707	2	755.4	755.4	-0.623511	0	30.02	0.000995405	135	141	R	GLMPNPK	T		3589	Q20464_SC_7.21131.21131.2.dta	gb|KLL12633.1|	50S ribosomal protein L1 [Frankia sp. BMG5.1]
BMG5.1 + RE Coriaria 1	F202501.dat	Q20464_SC_7_843	23	843	378.707	2	755.4	755.4	-0.464655	0	22.8	0.00524807	135	141	R	GLMPNPK	T		3578	Q20464_SC_7.21010.21010.2.dta	gb|KLL12633.1|	50S ribosomal protein L1 [Frankia sp. BMG5.1]
BMG5.1 + RE Coriaria 1	F202501.dat	Q20464_SC_7_844	23	844	378.707	2	755.4	755.4	-0.385226	0	32.49	0.000563638	135	141	R	GLMPNPK	T		3624	Q20464_SC_7.21510.21510.2.dta	gb|KLL12633.1|	50S ribosomal protein L1 [Frankia sp. BMG5.1]
BMG5.1 + RE Coriaria 1	F202501.dat	Q20464_SC_7_845	23	845	378.707	2	755.4	755.4	-0.305798	0	27.66	0.00171396	135	141	R	GLMPNPK	T		3636	Q20464_SC_7.21644.21644.2.dta	gb|KLL12633.1|	50S ribosomal protein L1 [Frankia sp. BMG5.1]
BMG5.1 + RE Coriaria 1	F202501.dat	Q20464_SC_7_846	23	846	378.707	2	755.4	755.4	0.0383903	0	35.06	0.000311889	135	141	R	GLMPNPK	T		3600	Q20464_SC_7.21246.21246.2.dta	gb|KLL12633.1|	50S ribosomal protein L1 [Frankia sp. BMG5.1]
BMG5.1 + RE Coriaria 1	F202501.dat	Q20464_SC_7_847	23	847	378.707	2	755.4	755.4	0.594387	0	19.62	0.0109144	135	141	R	GLMPNPK	T		3567	Q20464_SC_7.20891.20891.2.dta	gb|KLL12633.1|	50S ribosomal protein L1 [Frankia sp. BMG5.1]
BMG5.1 + RE Coriaria 1	F202501.dat	Q20464_SC_7_8553	4	8553	791.4	2	1580.79	1580.78	1.36957	0	72.68	7.55315e-08	11	23	R	YIADQNIEFVDVR	F		3727	Q20464_SC_7.22880.22880.2.dta	gb|KLL10002.1|	glutamine synthetase [Frankia sp. BMG5.1]
BMG5.1 + RE Coriaria 1	F202501.dat	Q20464_SC_7_862	2	862	379.25	2	756.485	756.486	-0.814292	0	34.94	0.000320627	300	306	R	LVLASVR	K		3715	Q20464_SC_7.22707.22707.2.dta	gb|KLL11587.1|	hypothetical protein FrCorBMG51_11175 [Frankia sp. BMG5.1]
BMG5.1 + RE Coriaria 1	F202501.dat	Q20464_SC_7_8719	10	8719	818.924	2	1635.83	1635.84	-1.81008	0	74.62	4.3143e-08	35	49	R	VSVFVQGGSNTLWSR	Y		3750	Q20464_SC_7.23177.23177.2.dta	gb|KLL10844.1|	hypothetical protein FrCorBMG51_15700 [Frankia sp. BMG5.1]
BMG5.1 + RE Coriaria 1	F202501.dat	Q20464_SC_7_8951	1	8951	850.911	2	1699.81	1699.81	1.6143	0	42.97	5.04661e-05	365	380	R	YGDVVTQTYDLAGNGK	A		3613	Q20464_SC_7.21383.21383.2.dta	gb|KLL10235.1|	dihydrolipoamide dehydrogenase [Frankia sp. BMG5.1]
BMG5.1 + RE Coriaria 1	F202501.dat	Q20464_SC_7_8952	1	8952	850.912	2	1699.81	1699.81	2.68501	0	52.85	5.188e-06	365	380	R	YGDVVTQTYDLAGNGK	A		3623	Q20464_SC_7.21498.21498.2.dta	gb|KLL10235.1|	dihydrolipoamide dehydrogenase [Frankia sp. BMG5.1]
BMG5.1 + RE Coriaria 1	F202501.dat	Q20464_SC_7_8954	1	8954	851.404	2	1700.79	1700.79	2.18487	0	23.78	0.00502552	365	380	R	YGDVVTQTYDLAGNGK	A	Deamidated (NQ) [14]	3564	Q20464_SC_7.20853.20853.2.dta	gb|KLL10235.1|	dihydrolipoamide dehydrogenase [Frankia sp. BMG5.1]
BMG5.1 + RE Coriaria 1	F202501.dat	Q20464_SC_7_8984	11	8984	570.988	3	1709.94	1709.94	0.455571	1	19.4	0.0195186	268	283	K	LLDEGRAGDNVGLLLR	G		3721	Q20464_SC_7.22789.22789.3.dta	gb|KLL12641.1|	elongation factor Tu [Frankia sp. BMG5.1]
BMG5.1 + RE Coriaria 1	F202501.dat	Q20464_SC_7_8985	11	8985	855.98	2	1709.94	1709.94	1.31876	1	23.24	0.00663939	268	283	K	LLDEGRAGDNVGLLLR	G		3722	Q20464_SC_7.22816.22816.2.dta	gb|KLL12641.1|	elongation factor Tu [Frankia sp. BMG5.1]
BMG5.1 + RE Coriaria 1	F202501.dat	Q20464_SC_7_9009	2	9009	859.43	2	1716.84	1716.84	3.24084	0	53.91	4.26765e-06	388	402	R	AEVDAMPVLEEPFVR	L	Oxidation (M) [6]	3738	Q20464_SC_7.23032.23032.2.dta	gb|KLL11587.1|	hypothetical protein FrCorBMG51_11175 [Frankia sp. BMG5.1]
BMG5.1 + RE Coriaria 1	F202501.dat	Q20464_SC_7_9051	5	9051	862.428	2	1722.84	1722.84	-0.179935	0	135.31	4.56385e-14	33	49	R	STTGADFDLDASAIALR	S		3756	Q20464_SC_7.23258.23258.2.dta	gb|KLL12746.1|	chemical-damaging agent resistance protein C [Frankia sp. BMG5.1]
[truncated: 1,275 more rows]
