# Supplementary material for: Proteogenomics data for deciphering Frankia coriariae interactions with root exudates from three host plants
Source: Data Brief. 2017 Jul 11;14:73–6. doi: 10.1016/j.dib.2017.07.009 (PMC5526514; doi:10.1016/j.dib.2017.07.009)
Supplement: Supplementary file 5 — Table S4. List of peptide-to-spectrum assignments and their characteristics for exoproteomes queried against Dg1 database. Supplementary material [file mmc5.xlsx]

## Sheet: Table S4
Table S4. List of MS/MS spectra assigned to peptides from cultures supernatants of Frankia against Dg1 database
Lines 9 to 739:	BMG5.1 + BD-N (replicate 2, replicate 3, replicate 4)
Lines 740 to 1346:	BMG5.1 + RE Alnus (replicate 1, replicate 2, replicate 3)
Lines 1347 to 2036:	BMG5.1 + RE Coriaria (replicate 1, replicate 2, replicate 3)
Lines 2037 to 2681:	BMG5.1 + RE Melo (replicate 1, replicate 2, replicate 3)
Sample	Dat	Origine_Query	Rang	MS/MS Query	m/z Observed	z	Mr(exper.)	Mr(theor.)	Error(ppm)	Miss-cleavage	Mascot Peptide Score	expect value	start	stop	-1	sequence	+1	Modifications	R.T.	Query title	Accession	Description
BMG5.1+BD-N 1	F203226.dat	Q20458_SC_1_1060	21	1060	393.726	2	785.438	785.44	-1.45269	0	16.93	0.038526	48	55	R	VAGEALAR	E		3425	Q20458_SC_1.18408.18408.2.dta	WP_013871985.1	methylthioribulose-1-phosphate dehydratase [Frankia symbiont of Datisca glomerata]
BMG5.1+BD-N 1	F203226.dat	Q20458_SC_1_1072	21	1072	393.727	2	785.439	785.44	-0.816104	0	22.6	0.0104413	48	55	R	VAGEALAR	E		3187	Q20458_SC_1.16400.16400.2.dta	WP_013871985.1	methylthioribulose-1-phosphate dehydratase [Frankia symbiont of Datisca glomerata]
BMG5.1+BD-N 1	F203226.dat	Q20458_SC_1_1073	21	1073	393.727	2	785.439	785.44	-0.816104	0	20.55	0.0167399	48	55	R	VAGEALAR	E		3228	Q20458_SC_1.16687.16687.2.dta	WP_013871985.1	methylthioribulose-1-phosphate dehydratase [Frankia symbiont of Datisca glomerata]
BMG5.1+BD-N 1	F203226.dat	Q20458_SC_1_1074	21	1074	393.727	2	785.439	785.44	-0.739713	0	21.4	0.0137643	48	55	R	VAGEALAR	E		3208	Q20458_SC_1.16537.16537.2.dta	WP_013871985.1	methylthioribulose-1-phosphate dehydratase [Frankia symbiont of Datisca glomerata]
BMG5.1+BD-N 1	F203226.dat	Q20458_SC_1_1076	21	1076	393.727	2	785.439	785.44	-0.739713	0	25.4	0.00547966	48	55	R	VAGEALAR	E		3249	Q20458_SC_1.16822.16822.2.dta	WP_013871985.1	methylthioribulose-1-phosphate dehydratase [Frankia symbiont of Datisca glomerata]
BMG5.1+BD-N 1	F203226.dat	Q20458_SC_1_1077	21	1077	393.727	2	785.439	785.44	-0.739713	0	20.32	0.0176504	48	55	R	VAGEALAR	E		3393	Q20458_SC_1.18080.18080.2.dta	WP_013871985.1	methylthioribulose-1-phosphate dehydratase [Frankia symbiont of Datisca glomerata]
BMG5.1+BD-N 1	F203226.dat	Q20458_SC_1_1079	21	1079	393.727	2	785.439	785.44	-0.663323	0	29.22	0.00227381	48	55	R	VAGEALAR	E		3239	Q20458_SC_1.16755.16755.2.dta	WP_013871985.1	methylthioribulose-1-phosphate dehydratase [Frankia symbiont of Datisca glomerata]
BMG5.1+BD-N 1	F203226.dat	Q20458_SC_1_1080	21	1080	393.727	2	785.439	785.44	-0.586933	0	30.91	0.00154083	48	55	R	VAGEALAR	E		3382	Q20458_SC_1.17979.17979.2.dta	WP_013871985.1	methylthioribulose-1-phosphate dehydratase [Frankia symbiont of Datisca glomerata]
BMG5.1+BD-N 1	F203226.dat	Q20458_SC_1_1081	21	1081	393.727	2	785.439	785.44	-0.586933	0	17.6	0.0330182	48	55	R	VAGEALAR	E		3269	Q20458_SC_1.16971.16971.2.dta	WP_013871985.1	methylthioribulose-1-phosphate dehydratase [Frankia symbiont of Datisca glomerata]
BMG5.1+BD-N 1	F203226.dat	Q20458_SC_1_1082	21	1082	393.727	2	785.439	785.44	-0.586933	0	23.4	0.00868468	48	55	R	VAGEALAR	E		3279	Q20458_SC_1.17053.17053.2.dta	WP_013871985.1	methylthioribulose-1-phosphate dehydratase [Frankia symbiont of Datisca glomerata]
BMG5.1+BD-N 1	F203226.dat	Q20458_SC_1_1083	21	1083	393.727	2	785.439	785.44	-0.586933	0	19.55	0.0210743	48	55	R	VAGEALAR	E		3372	Q20458_SC_1.17881.17881.2.dta	WP_013871985.1	methylthioribulose-1-phosphate dehydratase [Frankia symbiont of Datisca glomerata]
BMG5.1+BD-N 1	F203226.dat	Q20458_SC_1_1084	21	1084	393.727	2	785.439	785.44	-0.510542	0	28.47	0.00270242	48	55	R	VAGEALAR	E		3300	Q20458_SC_1.17227.17227.2.dta	WP_013871985.1	methylthioribulose-1-phosphate dehydratase [Frankia symbiont of Datisca glomerata]
BMG5.1+BD-N 1	F203226.dat	Q20458_SC_1_1085	21	1085	393.727	2	785.439	785.44	-0.434152	0	17.53	0.0335547	48	55	R	VAGEALAR	E		3218	Q20458_SC_1.16614.16614.2.dta	WP_013871985.1	methylthioribulose-1-phosphate dehydratase [Frankia symbiont of Datisca glomerata]
BMG5.1+BD-N 1	F203226.dat	Q20458_SC_1_1086	21	1086	393.727	2	785.439	785.44	-0.434152	0	19.74	0.0201722	48	55	R	VAGEALAR	E		3259	Q20458_SC_1.16896.16896.2.dta	WP_013871985.1	methylthioribulose-1-phosphate dehydratase [Frankia symbiont of Datisca glomerata]
BMG5.1+BD-N 1	F203226.dat	Q20458_SC_1_1087	21	1087	393.727	2	785.439	785.44	-0.434152	0	32.1	0.00117153	48	55	R	VAGEALAR	E		3362	Q20458_SC_1.17781.17781.2.dta	WP_013871985.1	methylthioribulose-1-phosphate dehydratase [Frankia symbiont of Datisca glomerata]
BMG5.1+BD-N 1	F203226.dat	Q20458_SC_1_1088	21	1088	393.727	2	785.439	785.44	-0.434152	0	27.66	0.00325652	48	55	R	VAGEALAR	E		3290	Q20458_SC_1.17139.17139.2.dta	WP_013871985.1	methylthioribulose-1-phosphate dehydratase [Frankia symbiont of Datisca glomerata]
BMG5.1+BD-N 1	F203226.dat	Q20458_SC_1_1089	21	1089	393.727	2	785.439	785.44	-0.357761	0	29.52	0.00212204	48	55	R	VAGEALAR	E		3310	Q20458_SC_1.17319.17319.2.dta	WP_013871985.1	methylthioribulose-1-phosphate dehydratase [Frankia symbiont of Datisca glomerata]
BMG5.1+BD-N 1	F203226.dat	Q20458_SC_1_1090	21	1090	393.727	2	785.439	785.44	-0.357761	0	27.71	0.00321924	48	55	R	VAGEALAR	E		3320	Q20458_SC_1.17411.17411.2.dta	WP_013871985.1	methylthioribulose-1-phosphate dehydratase [Frankia symbiont of Datisca glomerata]
BMG5.1+BD-N 1	F203226.dat	Q20458_SC_1_1091	21	1091	393.727	2	785.439	785.44	-0.281371	0	30.93	0.00153375	48	55	R	VAGEALAR	E		3341	Q20458_SC_1.17594.17594.2.dta	WP_013871985.1	methylthioribulose-1-phosphate dehydratase [Frankia symbiont of Datisca glomerata]
BMG5.1+BD-N 1	F203226.dat	Q20458_SC_1_1092	21	1092	393.727	2	785.439	785.44	-0.281371	0	30.78	0.00158765	48	55	R	VAGEALAR	E		3351	Q20458_SC_1.17685.17685.2.dta	WP_013871985.1	methylthioribulose-1-phosphate dehydratase [Frankia symbiont of Datisca glomerata]
BMG5.1+BD-N 1	F203226.dat	Q20458_SC_1_1093	21	1093	393.727	2	785.439	785.44	-0.12859	0	19.56	0.0210259	48	55	R	VAGEALAR	E		3330	Q20458_SC_1.17502.17502.2.dta	WP_013871985.1	methylthioribulose-1-phosphate dehydratase [Frankia symbiont of Datisca glomerata]
BMG5.1+BD-N 1	F203226.dat	Q20458_SC_1_1094	21	1094	393.727	2	785.44	785.44	0.0241903	0	31.32	0.00140202	48	55	R	VAGEALAR	E		3403	Q20458_SC_1.18187.18187.2.dta	WP_013871985.1	methylthioribulose-1-phosphate dehydratase [Frankia symbiont of Datisca glomerata]
BMG5.1+BD-N 1	F203226.dat	Q20458_SC_1_1095	21	1095	393.727	2	785.44	785.44	0.100581	0	16.53	0.0422429	48	55	R	VAGEALAR	E		3414	Q20458_SC_1.18298.18298.2.dta	WP_013871985.1	methylthioribulose-1-phosphate dehydratase [Frankia symbiont of Datisca glomerata]
BMG5.1+BD-N 1	F203226.dat	Q20458_SC_1_1200	13	1200	400.255	2	798.496	798.496	-0.544774	0	49.36	1.15878e-05	259	265	K	LVADLIR	Y		3735	Q20458_SC_1.21844.21844.2.dta	WP_043603010.1	glycosyl transferase family 2 [Frankia symbiont of Datisca glomerata]
BMG5.1+BD-N 1	F203226.dat	Q20458_SC_1_1201	13	1201	400.255	2	798.496	798.496	-0.31935	0	43.33	4.64515e-05	259	265	K	LVADLIR	Y		3756	Q20458_SC_1.22101.22101.2.dta	WP_043603010.1	glycosyl transferase family 2 [Frankia symbiont of Datisca glomerata]
BMG5.1+BD-N 1	F203226.dat	Q20458_SC_1_1202	13	1202	400.255	2	798.496	798.496	0.0563559	0	45.29	2.95801e-05	259	265	K	LVADLIR	Y		3745	Q20458_SC_1.21974.21974.2.dta	WP_043603010.1	glycosyl transferase family 2 [Frankia symbiont of Datisca glomerata]
BMG5.1+BD-N 1	F203226.dat	Q20458_SC_1_1290	30	1290	401.755	2	801.496	801.496	-0.422959	0	26	0.00251189	83	90	R	ALTSLGLK	E		3715	Q20458_SC_1.21586.21586.2.dta	WP_013875123.1	50S ribosomal protein L7/L12 [Frankia symbiont of Datisca glomerata]
BMG5.1+BD-N 1	F203226.dat	Q20458_SC_1_1505	22	1505	408.235	2	814.455	814.455	-0.271347	0	30.77	0.00175881	169	175	R	QLIIGDR	Q	Deamidated (NQ) [1]	3706	Q20458_SC_1.21458.21458.2.dta	WP_013875001.1	ATP synthase subunit alpha [Frankia symbiont of Datisca glomerata]
BMG5.1+BD-N 1	F203226.dat	Q20458_SC_1_1679	12	1679	412.227	2	822.439	822.439	-0.316133	0	49.41	1.14551e-05	82	88	R	IPGSFFR	R		3747	Q20458_SC_1.22002.22002.2.dta	WP_013874794.1	polynucleotide phosphorylase [Frankia symbiont of Datisca glomerata]
BMG5.1+BD-N 1	F203226.dat	Q20458_SC_1_1753	32	1753	415.226	2	828.437	828.438	-1.28314	0	21.66	0.00682339	67	73	R	SFTFVTK	T		3722	Q20458_SC_1.21681.21681.2.dta	WP_013875126.1	MULTISPECIES: 50S ribosomal protein L11 [Frankia]
BMG5.1+BD-N 1	F203226.dat	Q20458_SC_1_1754	32	1754	415.227	2	828.44	828.438	1.87944	0	25.77	0.0026485	67	73	R	SFTFVTK	T		3712	Q20458_SC_1.21544.21544.2.dta	WP_013875126.1	MULTISPECIES: 50S ribosomal protein L11 [Frankia]
BMG5.1+BD-N 1	F203226.dat	Q20458_SC_1_1870	10	1870	418.261	2	834.507	834.508	-1.05451	0	51.36	7.31139e-06	172	178	R	VPLHTLR	A		3700	Q20458_SC_1.21369.21369.2.dta	WP_013875106.1	30S ribosomal protein S3 [Frankia symbiont of Datisca glomerata]
BMG5.1+BD-N 1	F203226.dat	Q20458_SC_1_2025	16	2025	426.216	2	850.417	850.418	-2.05076	0	23.25	0.00473151	164	170	R	YQGEVVR	R	Deamidated (NQ) [2]	2855	Q20458_SC_1.14121.14121.2.dta	WP_013875097.1	50S ribosomal protein L6 [Frankia symbiont of Datisca glomerata]
BMG5.1+BD-N 1	F203226.dat	Q20458_SC_1_2026	16	2026	426.216	2	850.417	850.418	-1.76854	0	18.66	0.0136144	164	170	R	YQGEVVR	R	Deamidated (NQ) [2]	3229	Q20458_SC_1.16692.16692.2.dta	WP_013875097.1	50S ribosomal protein L6 [Frankia symbiont of Datisca glomerata]
BMG5.1+BD-N 1	F203226.dat	Q20458_SC_1_2027	16	2027	426.216	2	850.417	850.418	-1.69799	0	20.1	0.00977237	164	170	R	YQGEVVR	R	Deamidated (NQ) [2]	3049	Q20458_SC_1.15470.15470.2.dta	WP_013875097.1	50S ribosomal protein L6 [Frankia symbiont of Datisca glomerata]
BMG5.1+BD-N 1	F203226.dat	Q20458_SC_1_2028	16	2028	426.216	2	850.417	850.418	-1.69799	0	33.3	0.000467735	164	170	R	YQGEVVR	R	Deamidated (NQ) [2]	2801	Q20458_SC_1.13779.13779.2.dta	WP_013875097.1	50S ribosomal protein L6 [Frankia symbiont of Datisca glomerata]
BMG5.1+BD-N 1	F203226.dat	Q20458_SC_1_2029	16	2029	426.216	2	850.417	850.418	-1.48633	0	27.87	0.00163305	164	170	R	YQGEVVR	R	Deamidated (NQ) [2]	2895	Q20458_SC_1.14390.14390.2.dta	WP_013875097.1	50S ribosomal protein L6 [Frankia symbiont of Datisca glomerata]
BMG5.1+BD-N 1	F203226.dat	Q20458_SC_1_2030	16	2030	426.216	2	850.417	850.418	-1.41577	0	22.45	0.00568853	164	170	R	YQGEVVR	R	Deamidated (NQ) [2]	2844	Q20458_SC_1.14054.14054.2.dta	WP_013875097.1	50S ribosomal protein L6 [Frankia symbiont of Datisca glomerata]
BMG5.1+BD-N 1	F203226.dat	Q20458_SC_1_2032	16	2032	426.216	2	850.417	850.418	-1.34522	0	32.94	0.000508159	164	170	R	YQGEVVR	R	Deamidated (NQ) [2]	2834	Q20458_SC_1.13989.13989.2.dta	WP_013875097.1	50S ribosomal protein L6 [Frankia symbiont of Datisca glomerata]
BMG5.1+BD-N 1	F203226.dat	Q20458_SC_1_2033	16	2033	426.216	2	850.417	850.418	-1.27467	0	21.75	0.00668344	164	170	R	YQGEVVR	R	Deamidated (NQ) [2]	2875	Q20458_SC_1.14257.14257.2.dta	WP_013875097.1	50S ribosomal protein L6 [Frankia symbiont of Datisca glomerata]
BMG5.1+BD-N 1	F203226.dat	Q20458_SC_1_2035	16	2035	426.216	2	850.417	850.418	-1.20411	0	24.39	0.00363915	164	170	R	YQGEVVR	R	Deamidated (NQ) [2]	2916	Q20458_SC_1.14528.14528.2.dta	WP_013875097.1	50S ribosomal protein L6 [Frankia symbiont of Datisca glomerata]
BMG5.1+BD-N 1	F203226.dat	Q20458_SC_1_2036	16	2036	426.216	2	850.417	850.418	-1.20411	0	33.05	0.00049545	164	170	R	YQGEVVR	R	Deamidated (NQ) [2]	2926	Q20458_SC_1.14599.14599.2.dta	WP_013875097.1	50S ribosomal protein L6 [Frankia symbiont of Datisca glomerata]
BMG5.1+BD-N 1	F203226.dat	Q20458_SC_1_2037	16	2037	426.216	2	850.417	850.418	-1.20411	0	30.84	0.000824138	164	170	R	YQGEVVR	R	Deamidated (NQ) [2]	2905	Q20458_SC_1.14461.14461.2.dta	WP_013875097.1	50S ribosomal protein L6 [Frankia symbiont of Datisca glomerata]
BMG5.1+BD-N 1	F203226.dat	Q20458_SC_1_2040	16	2040	426.216	2	850.418	850.418	-1.13356	0	39.47	0.00011298	164	170	R	YQGEVVR	R	Deamidated (NQ) [2]	2936	Q20458_SC_1.14669.14669.2.dta	WP_013875097.1	50S ribosomal protein L6 [Frankia symbiont of Datisca glomerata]
BMG5.1+BD-N 1	F203226.dat	Q20458_SC_1_2041	16	2041	426.216	2	850.418	850.418	-1.06301	0	39.78	0.000105196	164	170	R	YQGEVVR	R	Deamidated (NQ) [2]	2885	Q20458_SC_1.14322.14322.2.dta	WP_013875097.1	50S ribosomal protein L6 [Frankia symbiont of Datisca glomerata]
BMG5.1+BD-N 1	F203226.dat	Q20458_SC_1_2043	16	2043	426.216	2	850.418	850.418	-0.992453	0	29.73	0.00106414	164	170	R	YQGEVVR	R	Deamidated (NQ) [2]	2998	Q20458_SC_1.15115.15115.2.dta	WP_013875097.1	50S ribosomal protein L6 [Frankia symbiont of Datisca glomerata]
BMG5.1+BD-N 1	F203226.dat	Q20458_SC_1_2044	16	2044	426.216	2	850.418	850.418	-0.992453	0	24.35	0.00367282	164	170	R	YQGEVVR	R	Deamidated (NQ) [2]	2977	Q20458_SC_1.14971.14971.2.dta	WP_013875097.1	50S ribosomal protein L6 [Frankia symbiont of Datisca glomerata]
BMG5.1+BD-N 1	F203226.dat	Q20458_SC_1_2045	16	2045	426.216	2	850.418	850.418	-0.992453	0	37.37	0.000183231	164	170	R	YQGEVVR	R	Deamidated (NQ) [2]	2957	Q20458_SC_1.14817.14817.2.dta	WP_013875097.1	50S ribosomal protein L6 [Frankia symbiont of Datisca glomerata]
BMG5.1+BD-N 1	F203226.dat	Q20458_SC_1_2046	16	2046	426.216	2	850.418	850.418	-0.992453	0	31.61	0.00069024	164	170	R	YQGEVVR	R	Deamidated (NQ) [2]	2673	Q20458_SC_1.12914.12914.2.dta	WP_013875097.1	50S ribosomal protein L6 [Frankia symbiont of Datisca glomerata]
BMG5.1+BD-N 1	F203226.dat	Q20458_SC_1_2047	16	2047	426.216	2	850.418	850.418	-0.898381	0	21.81	0.00659174	164	170	R	YQGEVVR	R	Deamidated (NQ) [2]	3039	Q20458_SC_1.15400.15400.2.dta	WP_013875097.1	50S ribosomal protein L6 [Frankia symbiont of Datisca glomerata]
BMG5.1+BD-N 1	F203226.dat	Q20458_SC_1_2049	16	2049	426.216	2	850.418	850.418	-0.827828	0	25.25	0.00298538	164	170	R	YQGEVVR	R	Deamidated (NQ) [2]	2865	Q20458_SC_1.14188.14188.2.dta	WP_013875097.1	50S ribosomal protein L6 [Frankia symbiont of Datisca glomerata]
BMG5.1+BD-N 1	F203226.dat	Q20458_SC_1_2050	16	2050	426.216	2	850.418	850.418	-0.827828	0	24.14	0.00385478	164	170	R	YQGEVVR	R	Deamidated (NQ) [2]	2686	Q20458_SC_1.13003.13003.2.dta	WP_013875097.1	50S ribosomal protein L6 [Frankia symbiont of Datisca glomerata]
BMG5.1+BD-N 1	F203226.dat	Q20458_SC_1_2051	16	2051	426.216	2	850.418	850.418	-0.757274	0	18.06	0.0156315	164	170	R	YQGEVVR	R	Deamidated (NQ) [2]	3028	Q20458_SC_1.15328.15328.2.dta	WP_013875097.1	50S ribosomal protein L6 [Frankia symbiont of Datisca glomerata]
BMG5.1+BD-N 1	F203226.dat	Q20458_SC_1_2052	16	2052	426.216	2	850.418	850.418	-0.757274	0	29.82	0.00104232	164	170	R	YQGEVVR	R	Deamidated (NQ) [2]	3008	Q20458_SC_1.15185.15185.2.dta	WP_013875097.1	50S ribosomal protein L6 [Frankia symbiont of Datisca glomerata]
BMG5.1+BD-N 1	F203226.dat	Q20458_SC_1_2053	16	2053	426.216	2	850.418	850.418	-0.757274	0	20.66	0.00859014	164	170	R	YQGEVVR	R	Deamidated (NQ) [2]	2781	Q20458_SC_1.13645.13645.2.dta	WP_013875097.1	50S ribosomal protein L6 [Frankia symbiont of Datisca glomerata]
BMG5.1+BD-N 1	F203226.dat	Q20458_SC_1_2054	16	2054	426.216	2	850.418	850.418	-0.757274	0	23.58	0.00438531	164	170	R	YQGEVVR	R	Deamidated (NQ) [2]	2946	Q20458_SC_1.14743.14743.2.dta	WP_013875097.1	50S ribosomal protein L6 [Frankia symbiont of Datisca glomerata]
BMG5.1+BD-N 1	F203226.dat	Q20458_SC_1_2055	16	2055	426.216	2	850.418	850.418	-0.686721	0	24.82	0.0032961	164	170	R	YQGEVVR	R	Deamidated (NQ) [2]	2770	Q20458_SC_1.13575.13575.2.dta	WP_013875097.1	50S ribosomal protein L6 [Frankia symbiont of Datisca glomerata]
BMG5.1+BD-N 1	F203226.dat	Q20458_SC_1_2056	16	2056	426.216	2	850.418	850.418	-0.686721	0	36.53	0.000222331	164	170	R	YQGEVVR	R	Deamidated (NQ) [2]	2791	Q20458_SC_1.13712.13712.2.dta	WP_013875097.1	50S ribosomal protein L6 [Frankia symbiont of Datisca glomerata]
BMG5.1+BD-N 1	F203226.dat	Q20458_SC_1_2057	16	2057	426.216	2	850.418	850.418	-0.545614	0	29.89	0.00102565	164	170	R	YQGEVVR	R	Deamidated (NQ) [2]	2967	Q20458_SC_1.14894.14894.2.dta	WP_013875097.1	50S ribosomal protein L6 [Frankia symbiont of Datisca glomerata]
BMG5.1+BD-N 1	F203226.dat	Q20458_SC_1_2060	16	2060	426.216	2	850.418	850.418	-0.333953	0	24.13	0.00386367	164	170	R	YQGEVVR	R	Deamidated (NQ) [2]	2987	Q20458_SC_1.15044.15044.2.dta	WP_013875097.1	50S ribosomal protein L6 [Frankia symbiont of Datisca glomerata]
BMG5.1+BD-N 1	F203226.dat	Q20458_SC_1_2061	16	2061	426.216	2	850.418	850.418	-0.2634	0	27.29	0.00186638	164	170	R	YQGEVVR	R	Deamidated (NQ) [2]	3103	Q20458_SC_1.15841.15841.2.dta	WP_013875097.1	50S ribosomal protein L6 [Frankia symbiont of Datisca glomerata]
BMG5.1+BD-N 1	F203226.dat	Q20458_SC_1_2063	16	2063	426.216	2	850.418	850.418	-0.192846	0	36.87	0.000205589	164	170	R	YQGEVVR	R	Deamidated (NQ) [2]	2708	Q20458_SC_1.13164.13164.2.dta	WP_013875097.1	50S ribosomal protein L6 [Frankia symbiont of Datisca glomerata]
BMG5.1+BD-N 1	F203226.dat	Q20458_SC_1_2064	16	2064	426.216	2	850.418	850.418	-0.122293	0	27.19	0.00190985	164	170	R	YQGEVVR	R	Deamidated (NQ) [2]	3018	Q20458_SC_1.15258.15258.2.dta	WP_013875097.1	50S ribosomal protein L6 [Frankia symbiont of Datisca glomerata]
BMG5.1+BD-N 1	F203226.dat	Q20458_SC_1_2067	16	2067	426.217	2	850.419	850.418	0.159921	0	25.34	0.00292415	164	170	R	YQGEVVR	R	Deamidated (NQ) [2]	2719	Q20458_SC_1.13234.13234.2.dta	WP_013875097.1	50S ribosomal protein L6 [Frankia symbiont of Datisca glomerata]
BMG5.1+BD-N 1	F203226.dat	Q20458_SC_1_2068	16	2068	426.217	2	850.419	850.418	0.818421	0	30.34	0.000924698	164	170	R	YQGEVVR	R	Deamidated (NQ) [2]	2760	Q20458_SC_1.13507.13507.2.dta	WP_013875097.1	50S ribosomal protein L6 [Frankia symbiont of Datisca glomerata]
BMG5.1+BD-N 1	F203226.dat	Q20458_SC_1_2069	16	2069	426.217	2	850.419	850.418	1.10063	0	19.26	0.0118577	164	170	R	YQGEVVR	R	Deamidated (NQ) [2]	3091	Q20458_SC_1.15764.15764.2.dta	WP_013875097.1	50S ribosomal protein L6 [Frankia symbiont of Datisca glomerata]
BMG5.1+BD-N 1	F203226.dat	Q20458_SC_1_2070	16	2070	426.217	2	850.419	850.418	1.10063	0	25.05	0.00312608	164	170	R	YQGEVVR	R	Deamidated (NQ) [2]	2750	Q20458_SC_1.13441.13441.2.dta	WP_013875097.1	50S ribosomal protein L6 [Frankia symbiont of Datisca glomerata]
BMG5.1+BD-N 1	F203226.dat	Q20458_SC_1_2071	16	2071	426.217	2	850.42	850.418	1.24174	0	27.8	0.00165959	164	170	R	YQGEVVR	R	Deamidated (NQ) [2]	2729	Q20458_SC_1.13304.13304.2.dta	WP_013875097.1	50S ribosomal protein L6 [Frankia symbiont of Datisca glomerata]
BMG5.1+BD-N 1	F203226.dat	Q20458_SC_1_2072	16	2072	426.217	2	850.42	850.418	1.52396	0	25.96	0.00253513	164	170	R	YQGEVVR	R	Deamidated (NQ) [2]	2739	Q20458_SC_1.13374.13374.2.dta	WP_013875097.1	50S ribosomal protein L6 [Frankia symbiont of Datisca glomerata]
BMG5.1+BD-N 1	F203226.dat	Q20458_SC_1_2080	6	2080	427.771	2	853.528	853.527	0.774433	0	19.47	0.011298	443	450	R	LALEAPIK	Q		3713	Q20458_SC_1.21551.21551.2.dta	WP_013875538.1	molecular chaperone GroEL [Frankia symbiont of Datisca glomerata]
BMG5.1+BD-N 1	F203226.dat	Q20458_SC_1_2190	6	2190	436.744	2	871.474	871.476	-2.90312	0	29.89	0.00174361	118	125	K	GIEVAVER	V		3555	Q20458_SC_1.19720.19720.2.dta	WP_013875538.1	molecular chaperone GroEL [Frankia symbiont of Datisca glomerata]
BMG5.1+BD-N 1	F203226.dat	Q20458_SC_1_2191	6	2191	436.745	2	871.475	871.476	-2.05399	0	20.5	0.0147056	118	125	K	GIEVAVER	V		3544	Q20458_SC_1.19611.19611.2.dta	WP_013875538.1	molecular chaperone GroEL [Frankia symbiont of Datisca glomerata]
BMG5.1+BD-N 1	F203226.dat	Q20458_SC_1_2193	6	2193	436.745	2	871.476	871.476	-0.929457	0	38.76	0.000219525	118	125	K	GIEVAVER	V		3528	Q20458_SC_1.19445.19445.2.dta	WP_013875538.1	molecular chaperone GroEL [Frankia symbiont of Datisca glomerata]
BMG5.1+BD-N 1	F203226.dat	Q20458_SC_1_2235	9	2235	439.74	2	877.466	877.466	-0.172086	0	53.63	5.63564e-06	100	106	R	LDNVVYR	A		3430	Q20458_SC_1.18460.18460.2.dta	WP_013875087.1	30S ribosomal protein S4 [Frankia symbiont of Datisca glomerata]
BMG5.1+BD-N 1	F203226.dat	Q20458_SC_1_2236	9	2236	439.74	2	877.466	877.466	-0.103708	0	53.67	5.58397e-06	100	106	R	LDNVVYR	A		3419	Q20458_SC_1.18354.18354.2.dta	WP_013875087.1	30S ribosomal protein S4 [Frankia symbiont of Datisca glomerata]
BMG5.1+BD-N 1	F203226.dat	Q20458_SC_1_2237	9	2237	439.74	2	877.466	877.466	-0.103708	0	37.08	0.00025465	100	106	R	LDNVVYR	A		3461	Q20458_SC_1.18771.18771.2.dta	WP_013875087.1	30S ribosomal protein S4 [Frankia symbiont of Datisca glomerata]
BMG5.1+BD-N 1	F203226.dat	Q20458_SC_1_2238	9	2238	439.74	2	877.466	877.466	0.101428	0	40.58	0.000113748	100	106	R	LDNVVYR	A		3451	Q20458_SC_1.18668.18668.2.dta	WP_013875087.1	30S ribosomal protein S4 [Frankia symbiont of Datisca glomerata]
BMG5.1+BD-N 1	F203226.dat	Q20458_SC_1_2239	9	2239	439.74	2	877.466	877.466	0.101428	0	43.22	6.1936e-05	100	106	R	LDNVVYR	A		3440	Q20458_SC_1.18564.18564.2.dta	WP_013875087.1	30S ribosomal protein S4 [Frankia symbiont of Datisca glomerata]
BMG5.1+BD-N 1	F203226.dat	Q20458_SC_1_2240	9	2240	439.74	2	877.466	877.466	0.169807	0	36.83	0.000269739	100	106	R	LDNVVYR	A		3471	Q20458_SC_1.18873.18873.2.dta	WP_013875087.1	30S ribosomal protein S4 [Frankia symbiont of Datisca glomerata]
BMG5.1+BD-N 1	F203226.dat	Q20458_SC_1_2241	9	2241	439.74	2	877.466	877.466	0.534494	0	36.68	0.000279218	100	106	R	LDNVVYR	A		3399	Q20458_SC_1.18143.18143.2.dta	WP_013875087.1	30S ribosomal protein S4 [Frankia symbiont of Datisca glomerata]
BMG5.1+BD-N 1	F203226.dat	Q20458_SC_1_2242	9	2242	439.741	2	877.467	877.466	0.876387	0	23	0.00651543	100	106	R	LDNVVYR	A		3388	Q20458_SC_1.18039.18039.2.dta	WP_013875087.1	30S ribosomal protein S4 [Frankia symbiont of Datisca glomerata]
BMG5.1+BD-N 1	F203226.dat	Q20458_SC_1_2243	9	2243	439.741	2	877.467	877.466	1.65135	0	54.28	4.85225e-06	100	106	R	LDNVVYR	A		3409	Q20458_SC_1.18248.18248.2.dta	WP_013875087.1	30S ribosomal protein S4 [Frankia symbiont of Datisca glomerata]
BMG5.1+BD-N 1	F203226.dat	Q20458_SC_1_2310	11	2310	445.74	2	889.466	889.466	0.167516	0	51.24	7.51623e-06	71	78	K	LGEFAPTR	T		3662	Q20458_SC_1.20849.20849.2.dta	WP_013875108.1	MULTISPECIES: 30S ribosomal protein S19 [Frankia]
BMG5.1+BD-N 1	F203226.dat	Q20458_SC_1_2311	11	2311	445.74	2	889.466	889.466	0.459827	0	34.39	0.000363915	71	78	K	LGEFAPTR	T		3652	Q20458_SC_1.20727.20727.2.dta	WP_013875108.1	MULTISPECIES: 30S ribosomal protein S19 [Frankia]
BMG5.1+BD-N 1	F203226.dat	Q20458_SC_1_236	6	236	360.177	2	718.339	718.34	-0.885375	0	17.08	0.0195884	276	282	K	APGFGDR	R		3292	Q20458_SC_1.17159.17159.2.dta	WP_013875538.1	molecular chaperone GroEL [Frankia symbiont of Datisca glomerata]
BMG5.1+BD-N 1	F203226.dat	Q20458_SC_1_2368	27	2368	450.761	2	899.507	899.508	-0.256807	0	29.26	0.00171936	644	651	K	EIAGELIR	L		3738	Q20458_SC_1.21884.21884.2.dta	WP_013872247.1	transcription-repair coupling factor [Frankia symbiont of Datisca glomerata]
BMG5.1+BD-N 1	F203226.dat	Q20458_SC_1_2383	2	2383	450.774	2	899.533	899.533	0.0522493	0	36.83	0.000207491	95	102	R	DVLAIIEK	-		3767	Q20458_SC_1.22233.22233.2.dta	WP_043604033.1	MULTISPECIES: co-chaperone GroES [Frankia]
BMG5.1+BD-N 1	F203226.dat	Q20458_SC_1_2387	29	2387	451.258	2	900.502	900.503	-1.46141	0	20.53	0.0119491	121	128	R	GIVQVETR	G		3075	Q20458_SC_1.15647.15647.2.dta	WP_013872364.1	MULTISPECIES: MaoC family dehydratase [Frankia]
BMG5.1+BD-N 1	F203226.dat	Q20458_SC_1_2388	29	2388	451.258	2	900.502	900.503	-1.32815	0	20.11	0.0131624	121	128	R	GIVQVETR	G		3278	Q20458_SC_1.17043.17043.2.dta	WP_013872364.1	MULTISPECIES: MaoC family dehydratase [Frankia]
BMG5.1+BD-N 1	F203226.dat	Q20458_SC_1_2390	29	2390	451.258	2	900.502	900.503	-1.26152	0	22.89	0.00693959	121	128	R	GIVQVETR	G		3258	Q20458_SC_1.16888.16888.2.dta	WP_013872364.1	MULTISPECIES: MaoC family dehydratase [Frankia]
BMG5.1+BD-N 1	F203226.dat	Q20458_SC_1_2391	29	2391	451.258	2	900.502	900.503	-1.26152	0	16.01	0.0338325	121	128	R	GIVQVETR	G		3320	Q20458_SC_1.17408.17408.2.dta	WP_013872364.1	MULTISPECIES: MaoC family dehydratase [Frankia]
BMG5.1+BD-N 1	F203226.dat	Q20458_SC_1_2392	29	2392	451.258	2	900.502	900.503	-1.26152	0	21.26	0.0101003	121	128	R	GIVQVETR	G		2972	Q20458_SC_1.14937.14937.2.dta	WP_013872364.1	MULTISPECIES: MaoC family dehydratase [Frankia]
BMG5.1+BD-N 1	F203226.dat	Q20458_SC_1_2396	29	2396	451.258	2	900.502	900.503	-0.995	0	28.45	0.00192901	121	128	R	GIVQVETR	G		3125	Q20458_SC_1.15994.15994.2.dta	WP_013872364.1	MULTISPECIES: MaoC family dehydratase [Frankia]
BMG5.1+BD-N 1	F203226.dat	Q20458_SC_1_2397	29	2397	451.258	2	900.502	900.503	-0.995	0	23.89	0.00551231	121	128	R	GIVQVETR	G		3156	Q20458_SC_1.16197.16197.2.dta	WP_013872364.1	MULTISPECIES: MaoC family dehydratase [Frankia]
BMG5.1+BD-N 1	F203226.dat	Q20458_SC_1_2398	29	2398	451.258	2	900.502	900.503	-0.995	0	25.54	0.00376993	121	128	R	GIVQVETR	G		3299	Q20458_SC_1.17218.17218.2.dta	WP_013872364.1	MULTISPECIES: MaoC family dehydratase [Frankia]
BMG5.1+BD-N 1	F203226.dat	Q20458_SC_1_2399	29	2399	451.258	2	900.502	900.503	-0.92837	0	23.22	0.00643182	121	128	R	GIVQVETR	G		3237	Q20458_SC_1.16747.16747.2.dta	WP_013872364.1	MULTISPECIES: MaoC family dehydratase [Frankia]
BMG5.1+BD-N 1	F203226.dat	Q20458_SC_1_2400	29	2400	451.258	2	900.502	900.503	-0.92837	0	22.02	0.00847879	121	128	R	GIVQVETR	G		3115	Q20458_SC_1.15925.15925.2.dta	WP_013872364.1	MULTISPECIES: MaoC family dehydratase [Frankia]
BMG5.1+BD-N 1	F203226.dat	Q20458_SC_1_2401	29	2401	451.258	2	900.502	900.503	-0.92837	0	24.62	0.00465944	121	128	R	GIVQVETR	G		3034	Q20458_SC_1.15368.15368.2.dta	WP_013872364.1	MULTISPECIES: MaoC family dehydratase [Frankia]
BMG5.1+BD-N 1	F203226.dat	Q20458_SC_1_2402	29	2402	451.258	2	900.502	900.503	-0.92837	0	20.26	0.0127155	121	128	R	GIVQVETR	G		3085	Q20458_SC_1.15715.15715.2.dta	WP_013872364.1	MULTISPECIES: MaoC family dehydratase [Frankia]
BMG5.1+BD-N 1	F203226.dat	Q20458_SC_1_2403	29	2403	451.258	2	900.502	900.503	-0.861741	0	24.63	0.00464872	121	128	R	GIVQVETR	G		3197	Q20458_SC_1.16460.16460.2.dta	WP_013872364.1	MULTISPECIES: MaoC family dehydratase [Frankia]
BMG5.1+BD-N 1	F203226.dat	Q20458_SC_1_2404	29	2404	451.258	2	900.502	900.503	-0.795111	0	16.76	0.0284665	121	128	R	GIVQVETR	G		3136	Q20458_SC_1.16064.16064.2.dta	WP_013872364.1	MULTISPECIES: MaoC family dehydratase [Frankia]
BMG5.1+BD-N 1	F203226.dat	Q20458_SC_1_2405	29	2405	451.258	2	900.502	900.503	-0.795111	0	21.98	0.00855724	121	128	R	GIVQVETR	G		3247	Q20458_SC_1.16815.16815.2.dta	WP_013872364.1	MULTISPECIES: MaoC family dehydratase [Frankia]
BMG5.1+BD-N 1	F203226.dat	Q20458_SC_1_2406	29	2406	451.258	2	900.502	900.503	-0.795111	0	14.45	0.0484545	121	128	R	GIVQVETR	G		3288	Q20458_SC_1.17128.17128.2.dta	WP_013872364.1	MULTISPECIES: MaoC family dehydratase [Frankia]
BMG5.1+BD-N 1	F203226.dat	Q20458_SC_1_2407	29	2407	451.258	2	900.502	900.503	-0.728482	0	25.16	0.00411466	121	128	R	GIVQVETR	G		3176	Q20458_SC_1.16328.16328.2.dta	WP_013872364.1	MULTISPECIES: MaoC family dehydratase [Frankia]
BMG5.1+BD-N 1	F203226.dat	Q20458_SC_1_2408	29	2408	451.258	2	900.502	900.503	-0.728482	0	14.26	0.0506214	121	128	R	GIVQVETR	G		3187	Q20458_SC_1.16394.16394.2.dta	WP_013872364.1	MULTISPECIES: MaoC family dehydratase [Frankia]
BMG5.1+BD-N 1	F203226.dat	Q20458_SC_1_2410	29	2410	451.258	2	900.502	900.503	-0.728482	0	22.9	0.00692363	121	128	R	GIVQVETR	G		3054	Q20458_SC_1.15509.15509.2.dta	WP_013872364.1	MULTISPECIES: MaoC family dehydratase [Frankia]
BMG5.1+BD-N 1	F203226.dat	Q20458_SC_1_2412	29	2412	451.258	2	900.502	900.503	-0.728482	0	19.28	0.0159343	121	128	R	GIVQVETR	G		2983	Q20458_SC_1.15012.15012.2.dta	WP_013872364.1	MULTISPECIES: MaoC family dehydratase [Frankia]
BMG5.1+BD-N 1	F203226.dat	Q20458_SC_1_2413	29	2413	451.258	2	900.502	900.503	-0.728482	0	21.84	0.00883759	121	128	R	GIVQVETR	G		2932	Q20458_SC_1.14639.14639.2.dta	WP_013872364.1	MULTISPECIES: MaoC family dehydratase [Frankia]
BMG5.1+BD-N 1	F203226.dat	Q20458_SC_1_2414	29	2414	451.258	2	900.502	900.503	-0.661852	0	20.7	0.0114904	121	128	R	GIVQVETR	G		3044	Q20458_SC_1.15437.15437.2.dta	WP_013872364.1	MULTISPECIES: MaoC family dehydratase [Frankia]
BMG5.1+BD-N 1	F203226.dat	Q20458_SC_1_2415	29	2415	451.258	2	900.502	900.503	-0.661852	0	19.28	0.0159343	121	128	R	GIVQVETR	G		3003	Q20458_SC_1.15153.15153.2.dta	WP_013872364.1	MULTISPECIES: MaoC family dehydratase [Frankia]
BMG5.1+BD-N 1	F203226.dat	Q20458_SC_1_2416	29	2416	451.258	2	900.502	900.503	-0.661852	0	17.35	0.0248504	121	128	R	GIVQVETR	G		2921	Q20458_SC_1.14570.14570.2.dta	WP_013872364.1	MULTISPECIES: MaoC family dehydratase [Frankia]
BMG5.1+BD-N 1	F203226.dat	Q20458_SC_1_2417	29	2417	451.258	2	900.502	900.503	-0.595223	0	14.62	0.0465944	121	128	R	GIVQVETR	G		3105	Q20458_SC_1.15857.15857.2.dta	WP_013872364.1	MULTISPECIES: MaoC family dehydratase [Frankia]
BMG5.1+BD-N 1	F203226.dat	Q20458_SC_1_2418	29	2418	451.258	2	900.502	900.503	-0.595223	0	19.79	0.0141688	121	128	R	GIVQVETR	G		2993	Q20458_SC_1.15083.15083.2.dta	WP_013872364.1	MULTISPECIES: MaoC family dehydratase [Frankia]
BMG5.1+BD-N 1	F203226.dat	Q20458_SC_1_2419	29	2419	451.258	2	900.502	900.503	-0.528594	0	23.42	0.00614234	121	128	R	GIVQVETR	G		3146	Q20458_SC_1.16131.16131.2.dta	WP_013872364.1	MULTISPECIES: MaoC family dehydratase [Frankia]
BMG5.1+BD-N 1	F203226.dat	Q20458_SC_1_2420	29	2420	451.258	2	900.502	900.503	-0.528594	0	21.91	0.00869629	121	128	R	GIVQVETR	G		2942	Q20458_SC_1.14709.14709.2.dta	WP_013872364.1	MULTISPECIES: MaoC family dehydratase [Frankia]
BMG5.1+BD-N 1	F203226.dat	Q20458_SC_1_2421	29	2421	451.258	2	900.502	900.503	-0.528594	0	17.67	0.0230852	121	128	R	GIVQVETR	G		3310	Q20458_SC_1.17316.17316.2.dta	WP_013872364.1	MULTISPECIES: MaoC family dehydratase [Frankia]
BMG5.1+BD-N 1	F203226.dat	Q20458_SC_1_2422	29	2422	451.258	2	900.502	900.503	-0.528594	0	21.16	0.0103356	121	128	R	GIVQVETR	G		3023	Q20458_SC_1.15293.15293.2.dta	WP_013872364.1	MULTISPECIES: MaoC family dehydratase [Frankia]
BMG5.1+BD-N 1	F203226.dat	Q20458_SC_1_2423	29	2423	451.258	2	900.502	900.503	-0.528594	0	20.45	0.0121712	121	128	R	GIVQVETR	G		2911	Q20458_SC_1.14500.14500.2.dta	WP_013872364.1	MULTISPECIES: MaoC family dehydratase [Frankia]
BMG5.1+BD-N 1	F203226.dat	Q20458_SC_1_2425	29	2425	451.259	2	900.502	900.503	-0.461964	0	20.29	0.012628	121	128	R	GIVQVETR	G		2962	Q20458_SC_1.14857.14857.2.dta	WP_013872364.1	MULTISPECIES: MaoC family dehydratase [Frankia]
BMG5.1+BD-N 1	F203226.dat	Q20458_SC_1_2426	29	2426	451.259	2	900.502	900.503	-0.461964	0	16.59	0.0296029	121	128	R	GIVQVETR	G		2870	Q20458_SC_1.14227.14227.2.dta	WP_013872364.1	MULTISPECIES: MaoC family dehydratase [Frankia]
BMG5.1+BD-N 1	F203226.dat	Q20458_SC_1_2427	29	2427	451.259	2	900.503	900.503	-0.395335	0	21.94	0.00863642	121	128	R	GIVQVETR	G		3217	Q20458_SC_1.16603.16603.2.dta	WP_013872364.1	MULTISPECIES: MaoC family dehydratase [Frankia]
BMG5.1+BD-N 1	F203226.dat	Q20458_SC_1_2428	29	2428	451.259	2	900.503	900.503	-0.395335	0	20.76	0.0113327	121	128	R	GIVQVETR	G		3013	Q20458_SC_1.15224.15224.2.dta	WP_013872364.1	MULTISPECIES: MaoC family dehydratase [Frankia]
BMG5.1+BD-N 1	F203226.dat	Q20458_SC_1_2429	29	2429	451.259	2	900.503	900.503	-0.395335	0	17.34	0.0249077	121	128	R	GIVQVETR	G		2860	Q20458_SC_1.14158.14158.2.dta	WP_013872364.1	MULTISPECIES: MaoC family dehydratase [Frankia]
BMG5.1+BD-N 1	F203226.dat	Q20458_SC_1_2431	29	2431	451.259	2	900.503	900.503	-0.306495	0	20.89	0.0109985	121	128	R	GIVQVETR	G		3331	Q20458_SC_1.17503.17503.2.dta	WP_013872364.1	MULTISPECIES: MaoC family dehydratase [Frankia]
BMG5.1+BD-N 1	F203226.dat	Q20458_SC_1_2433	29	2433	451.259	2	900.503	900.503	-0.239866	0	23.03	0.00671945	121	128	R	GIVQVETR	G		3227	Q20458_SC_1.16677.16677.2.dta	WP_013872364.1	MULTISPECIES: MaoC family dehydratase [Frankia]
BMG5.1+BD-N 1	F203226.dat	Q20458_SC_1_2772	23	2772	459.756	2	917.497	917.497	0.384742	0	30.28	0.000937562	124	131	K	ASDLPLFR	Y		3762	Q20458_SC_1.22180.22180.2.dta	WP_013872252.1	phosphopyruvate hydratase [Frankia symbiont of Datisca glomerata]
BMG5.1+BD-N 1	F203226.dat	Q20458_SC_1_3282	2	3282	490.277	2	978.54	978.539	1.31114	0	58.13	1.53815e-06	67	75	K	VGDVVLYSK	Y		3647	Q20458_SC_1.20677.20677.2.dta	WP_043604033.1	MULTISPECIES: co-chaperone GroES [Frankia]
BMG5.1+BD-N 1	F203226.dat	Q20458_SC_1_3322	5	3322	494.295	2	986.576	986.576	-0.436864	0	36.85	0.000206538	127	135	K	TLLAQTLAR	M	Deamidated (NQ) [5]	3740	Q20458_SC_1.21919.21919.2.dta	WP_013872945.1	ATP-dependent Clp protease ATP-binding subunit ClpX [Frankia symbiont of Datisca glomerata]
BMG5.1+BD-N 1	F203226.dat	Q20458_SC_1_3569	17	3569	506.284	2	1010.55	1010.55	2.39968	1	35.75	0.000266073	58	67	K	GPQADAVRVV	-		3636	Q20458_SC_1.20541.20541.2.dta	WP_013872098.1	cold-shock protein [Frankia symbiont of Datisca glomerata]
BMG5.1+BD-N 1	F203226.dat	Q20458_SC_1_3600	8	3600	507.796	2	1013.58	1013.58	1.77984	0	28.51	0.00169115	90	98	R	LDLIEVNAK	I		3720	Q20458_SC_1.21647.21647.2.dta	WP_013875039.1	malate dehydrogenase [Frankia symbiont of Datisca glomerata]
BMG5.1+BD-N 1	F203226.dat	Q20458_SC_1_3719	24	3719	513.255	2	1024.5	1024.5	-1.3265	0	24.88	0.00325087	202	210	R	GLGEFFEAR	G		3754	Q20458_SC_1.22089.22089.2.dta	WP_043607069.1	hypothetical protein [Frankia symbiont of Datisca glomerata]
BMG5.1+BD-N 1	F203226.dat	Q20458_SC_1_3720	24	3720	513.256	2	1024.5	1024.5	-0.83846	0	30.01	0.0009977	202	210	R	GLGEFFEAR	G		3742	Q20458_SC_1.21936.21936.2.dta	WP_043607069.1	hypothetical protein [Frankia symbiont of Datisca glomerata]
BMG5.1+BD-N 1	F203226.dat	Q20458_SC_1_3862	6	3862	523.769	2	1045.52	1045.52	0.070778	0	13.86	0.041115	18	27	R	GMNQLADAVK	V		3633	Q20458_SC_1.20512.20512.2.dta	WP_013875538.1	molecular chaperone GroEL [Frankia symbiont of Datisca glomerata]
BMG5.1+BD-N 1	F203226.dat	Q20458_SC_1_4065	31	4065	538.802	2	1075.59	1075.59	2.5493	0	24.93	0.00321366	49	58	R	ILSESGTTLR	G		3565	Q20458_SC_1.19823.19823.2.dta	WP_013873150.1	transcriptional regulator [Frankia symbiont of Datisca glomerata]
BMG5.1+BD-N 1	F203226.dat	Q20458_SC_1_4066	31	4066	538.803	2	1075.59	1075.59	3.46043	0	25.85	0.00260016	49	58	R	ILSESGTTLR	G		3551	Q20458_SC_1.19682.19682.2.dta	WP_013873150.1	transcriptional regulator [Frankia symbiont of Datisca glomerata]
BMG5.1+BD-N 1	F203226.dat	Q20458_SC_1_4078	26	4078	540.793	2	1079.57	1079.57	-0.661373	0	29.7	0.00107152	58	67	K	GPQAENVRPL	-		3485	Q20458_SC_1.19011.19011.2.dta	WP_013874339.1	MULTISPECIES: cold-shock protein [Frankia]
BMG5.1+BD-N 1	F203226.dat	Q20458_SC_1_4079	26	4079	540.793	2	1079.57	1079.57	-0.439063	0	28.54	0.00139959	58	67	K	GPQAENVRPL	-		3518	Q20458_SC_1.19336.19336.2.dta	WP_013874339.1	MULTISPECIES: cold-shock protein [Frankia]
BMG5.1+BD-N 1	F203226.dat	Q20458_SC_1_4080	26	4080	540.794	2	1079.57	1079.57	0.135239	0	15.56	0.0277971	58	67	K	GPQAENVRPL	-		3529	Q20458_SC_1.19452.19452.2.dta	WP_013874339.1	MULTISPECIES: cold-shock protein [Frankia]
BMG5.1+BD-N 1	F203226.dat	Q20458_SC_1_4081	26	4081	540.794	2	1079.57	1079.57	0.802169	0	22.6	0.00549541	58	67	K	GPQAENVRPL	-		3506	Q20458_SC_1.19220.19220.2.dta	WP_013874339.1	MULTISPECIES: cold-shock protein [Frankia]
BMG5.1+BD-N 1	F203226.dat	Q20458_SC_1_4082	26	4082	540.795	2	1079.58	1079.57	2.72886	0	13.89	0.0408319	58	67	K	GPQAENVRPL	-		3495	Q20458_SC_1.19112.19112.2.dta	WP_013874339.1	MULTISPECIES: cold-shock protein [Frankia]
BMG5.1+BD-N 1	F203226.dat	Q20458_SC_1_4551	19	4551	370.53	3	1108.57	1108.57	-0.585439	1	33.35	0.000462381	133	141	R	IAFVNKMDR	V	Oxidation (M) [7]	3699	Q20458_SC_1.21355.21355.3.dta	WP_013875115.1	elongation factor G [Frankia symbiont of Datisca glomerata]
BMG5.1+BD-N 1	F203226.dat	Q20458_SC_1_4552	19	4552	555.295	2	1108.57	1108.57	4.53467	1	14.57	0.034914	133	141	R	IAFVNKMDR	V	Oxidation (M) [7]	3699	Q20458_SC_1.21341.21341.2.dta	WP_013875115.1	elongation factor G [Frankia symbiont of Datisca glomerata]
BMG5.1+BD-N 1	F203226.dat	Q20458_SC_1_5069	18	5069	594.325	2	1186.64	1186.63	0.429787	0	34.52	0.000441479	68	78	R	YTPAAGLPELR	E		3714	Q20458_SC_1.21572.21572.2.dta	WP_013875129.1	aspartate aminotransferase [Frankia symbiont of Datisca glomerata]
BMG5.1+BD-N 1	F203226.dat	Q20458_SC_1_5119	3	5119	600.833	2	1199.65	1199.65	0.0600175	0	63.46	4.73358e-07	120	131	R	LVSPTSVAVGDR	I		3629	Q20458_SC_1.20466.20466.2.dta	WP_013874419.1	dihydrolipoyl dehydrogenase [Frankia symbiont of Datisca glomerata]
BMG5.1+BD-N 1	F203226.dat	Q20458_SC_1_5120	3	5120	600.834	2	1199.65	1199.65	1.29371	0	40.75	8.41395e-05	120	131	R	LVSPTSVAVGDR	I		3617	Q20458_SC_1.20347.20347.2.dta	WP_013874419.1	dihydrolipoyl dehydrogenase [Frankia symbiont of Datisca glomerata]
BMG5.1+BD-N 1	F203226.dat	Q20458_SC_1_5161	15	5161	604.816	2	1207.62	1207.62	-1.40524	0	44.89	3.2434e-05	67	77	K	TVGDAVSYIQR	A		3589	Q20458_SC_1.20071.20071.2.dta	WP_013874733.1	acyl carrier protein [Frankia symbiont of Datisca glomerata]
BMG5.1+BD-N 1	F203226.dat	Q20458_SC_1_5162	15	5162	604.816	2	1207.62	1207.62	-1.09058	0	23	0.00501187	67	77	K	TVGDAVSYIQR	A		3568	Q20458_SC_1.19852.19852.2.dta	WP_013874733.1	acyl carrier protein [Frankia symbiont of Datisca glomerata]
BMG5.1+BD-N 1	F203226.dat	Q20458_SC_1_5163	15	5163	604.817	2	1207.62	1207.62	-0.59373	0	43.58	4.38531e-05	67	77	K	TVGDAVSYIQR	A		3578	Q20458_SC_1.19962.19962.2.dta	WP_013874733.1	acyl carrier protein [Frankia symbiont of Datisca glomerata]
BMG5.1+BD-N 1	F203226.dat	Q20458_SC_1_5191	1	5191	608.83	2	1215.65	1215.65	0.0271461	0	27.39	0.0018239	136	146	R	VVDQTGTELVR	Y		3381	Q20458_SC_1.17966.17966.2.dta	WP_013872102.1	MULTISPECIES: chemical-damaging agent resistance protein C [Frankia]
BMG5.1+BD-N 1	F203226.dat	Q20458_SC_1_5192	1	5192	608.83	2	1215.65	1215.65	0.125859	0	32.65	0.00054325	136	146	R	VVDQTGTELVR	Y		3364	Q20458_SC_1.17803.17803.2.dta	WP_013872102.1	MULTISPECIES: chemical-damaging agent resistance protein C [Frankia]
BMG5.1+BD-N 1	F203226.dat	Q20458_SC_1_5193	1	5193	608.831	2	1215.65	1215.65	0.932015	0	16.39	0.0229615	136	146	R	VVDQTGTELVR	Y		3391	Q20458_SC_1.18067.18067.2.dta	WP_013872102.1	MULTISPECIES: chemical-damaging agent resistance protein C [Frankia]
BMG5.1+BD-N 1	F203226.dat	Q20458_SC_1_5694	8	5694	637.828	2	1273.64	1273.64	1.11177	0	31.39	0.000726106	280	290	K	VVEIDLSDQEK	A		3566	Q20458_SC_1.19832.19832.2.dta	WP_013875039.1	malate dehydrogenase [Frankia symbiont of Datisca glomerata]
BMG5.1+BD-N 1	F203226.dat	Q20458_SC_1_5695	8	5695	637.83	2	1273.65	1273.64	4.09535	0	31.68	0.000679204	280	290	K	VVEIDLSDQEK	A		3555	Q20458_SC_1.19724.19724.2.dta	WP_013875039.1	malate dehydrogenase [Frankia symbiont of Datisca glomerata]
BMG5.1+BD-N 1	F203226.dat	Q20458_SC_1_6067	5	6067	672.364	2	1342.71	1342.71	2.52028	0	62.55	5.55904e-07	202	214	R	DVSGEGVQQALLK	I		3607	Q20458_SC_1.20254.20254.2.dta	WP_013872945.1	ATP-dependent Clp protease ATP-binding subunit ClpX [Frankia symbiont of Datisca glomerata]
BMG5.1+BD-N 1	F203226.dat	Q20458_SC_1_6068	5	6068	672.365	2	1342.72	1342.71	4.3375	0	27.8	0.00232342	202	214	R	DVSGEGVQQALLK	I		3618	Q20458_SC_1.20352.20352.2.dta	WP_013872945.1	ATP-dependent Clp protease ATP-binding subunit ClpX [Frankia symbiont of Datisca glomerata]
BMG5.1+BD-N 1	F203226.dat	Q20458_SC_1_6120	7	6120	681.868	2	1361.72	1361.72	2.08413	1	71.29	7.43019e-08	52	64	R	DKGDFAAIVGLEK	T		3732	Q20458_SC_1.21814.21814.2.dta	WP_013873466.1	MULTISPECIES: superoxide dismutase [Frankia]
BMG5.1+BD-N 1	F203226.dat	Q20458_SC_1_6532	1	6532	715.904	2	1429.79	1429.79	0.965175	0	57.73	1.68655e-06	110	122	K	IVVPVSIYGAQER	Q		3737	Q20458_SC_1.21870.21870.2.dta	WP_013872102.1	MULTISPECIES: chemical-damaging agent resistance protein C [Frankia]
BMG5.1+BD-N 1	F203226.dat	Q20458_SC_1_6984	2	6984	513.285	3	1536.83	1536.83	4.85937	0	13.13	0.0486407	40	54	K	EKPQEGTVLAVGPGR	F		3679	Q20458_SC_1.21071.21071.3.dta	WP_043604033.1	MULTISPECIES: co-chaperone GroES [Frankia]
BMG5.1+BD-N 1	F203226.dat	Q20458_SC_1_711	20	711	378.707	2	755.399	755.4	-0.782367	0	23.61	0.00435512	135	141	R	GLMPNPK	T		3571	Q20458_SC_1.19891.19891.2.dta	WP_013875125.1	MULTISPECIES: 50S ribosomal protein L1 [Frankia]
BMG5.1+BD-N 1	F203226.dat	Q20458_SC_1_712	20	712	378.707	2	755.4	755.4	-0.464655	0	32.28	0.000591562	135	141	R	GLMPNPK	T		3603	Q20458_SC_1.20217.20217.2.dta	WP_013875125.1	MULTISPECIES: 50S ribosomal protein L1 [Frankia]
BMG5.1+BD-N 1	F203226.dat	Q20458_SC_1_713	20	713	378.707	2	755.4	755.4	-0.464655	0	27.92	0.00161436	135	141	R	GLMPNPK	T		3638	Q20458_SC_1.20567.20567.2.dta	WP_013875125.1	MULTISPECIES: 50S ribosomal protein L1 [Frankia]
BMG5.1+BD-N 1	F203226.dat	Q20458_SC_1_714	20	714	378.707	2	755.4	755.4	-0.464655	0	32.71	0.000535797	135	141	R	GLMPNPK	T		3628	Q20458_SC_1.20454.20454.2.dta	WP_013875125.1	MULTISPECIES: 50S ribosomal protein L1 [Frankia]
BMG5.1+BD-N 1	F203226.dat	Q20458_SC_1_715	20	715	378.707	2	755.4	755.4	-0.305798	0	27.54	0.00176198	135	141	R	GLMPNPK	T		3582	Q20458_SC_1.20006.20006.2.dta	WP_013875125.1	MULTISPECIES: 50S ribosomal protein L1 [Frankia]
BMG5.1+BD-N 1	F203226.dat	Q20458_SC_1_716	20	716	378.707	2	755.4	755.4	-0.22637	0	30.11	0.00097499	135	141	R	GLMPNPK	T		3593	Q20458_SC_1.20113.20113.2.dta	WP_013875125.1	MULTISPECIES: 50S ribosomal protein L1 [Frankia]
BMG5.1+BD-N 1	F203226.dat	Q20458_SC_1_717	20	717	378.707	2	755.4	755.4	0.0383903	0	22.81	0.005236	135	141	R	GLMPNPK	T		3617	Q20458_SC_1.20344.20344.2.dta	WP_013875125.1	MULTISPECIES: 50S ribosomal protein L1 [Frankia]
BMG5.1+BD-N 1	F203226.dat	Q20458_SC_1_7348	4	7348	556.294	3	1665.86	1665.85	4.55683	0	13.86	0.041115	54	67	K	VLSDSHFVFFNNLK	S		3763	Q20458_SC_1.22195.22195.3.dta	WP_013874969.1	chemical-damaging agent resistance protein C [Frankia symbiont of Datisca glomerata]
BMG5.1+BD-N 1	F203226.dat	Q20458_SC_1_7471	3	7471	850.91	2	1699.81	1699.81	0.461229	0	32.33	0.00058479	365	380	R	YGDVVTQTYDLAGNGK	A		3613	Q20458_SC_1.20311.20311.2.dta	WP_013874419.1	dihydrolipoyl dehydrogenase [Frankia symbiont of Datisca glomerata]
BMG5.1+BD-N 1	F203226.dat	Q20458_SC_1_7472	3	7472	850.911	2	1699.81	1699.81	1.46134	0	46.91	2.03704e-05	365	380	R	YGDVVTQTYDLAGNGK	A		3586	Q20458_SC_1.20046.20046.2.dta	WP_013874419.1	dihydrolipoyl dehydrogenase [Frankia symbiont of Datisca glomerata]
BMG5.1+BD-N 1	F203226.dat	Q20458_SC_1_7496	25	7496	570.988	3	1709.94	1709.94	-0.614641	1	29.84	0.00103753	268	283	K	LLDEGRAGDNVGLLLR	G		3717	Q20458_SC_1.21615.21615.3.dta	WP_013875114.1	MULTISPECIES: elongation factor Tu [Frankia]
BMG5.1+BD-N 1	F203226.dat	Q20458_SC_1_7497	25	7497	855.98	2	1709.95	1709.94	1.68134	1	23.36	0.00461318	268	283	K	LLDEGRAGDNVGLLLR	G		3719	Q20458_SC_1.21636.21636.2.dta	WP_013875114.1	MULTISPECIES: elongation factor Tu [Frankia]
BMG5.1+BD-N 1	F203226.dat	Q20458_SC_1_7500	1	7500	856.427	2	1710.84	1710.83	4.44813	0	125.16	3.04789e-13	38	54	R	TTTGTDFDLDASAIGVK	A		3707	Q20458_SC_1.21471.21471.2.dta	WP_013872102.1	MULTISPECIES: chemical-damaging agent resistance protein C [Frankia]
BMG5.1+BD-N 1	F203226.dat	Q20458_SC_1_7553	14	7553	573.995	3	1718.96	1718.96	0.996532	0	48.08	1.55597e-05	223	238	K	IVGKPFTTEPYGIGIK	K		3713	Q20458_SC_1.21550.21550.3.dta	WP_013875374.1	ABC transporter substrate-binding protein [Frankia symbiont of Datisca glomerata]
BMG5.1+BD-N 1	F203226.dat	Q20458_SC_1_7558	4	7558	862.429	2	1722.84	1722.84	0.748763	0	118.74	1.3366e-12	33	49	R	STTGADFDLDASAIALR	S		3756	Q20458_SC_1.22108.22108.2.dta	WP_013874969.1	chemical-damaging agent resistance protein C [Frankia symbiont of Datisca glomerata]
BMG5.1+BD-N 1	F203226.dat	Q20458_SC_1_8567	3	8567	705.698	3	2114.07	2114.08	-2.32773	0	61.92	6.74822e-07	344	364	R	VTYSHPEVASVGLTSAAAAQR	Y		3671	Q20458_SC_1.20960.20960.3.dta	WP_013874419.1	dihydrolipoyl dehydrogenase [Frankia symbiont of Datisca glomerata]
BMG5.1+BD-N 1	F203226.dat	Q20458_SC_1_8752	2	8752	780.747	3	2339.22	2339.22	-0.657911	0	67.37	2.38201e-07	17	39	R	IVVQPSDAEQTTASGIVIPDTAK	E		3643	Q20458_SC_1.20627.20627.3.dta	WP_043604033.1	MULTISPECIES: co-chaperone GroES [Frankia]
BMG5.1+BD-N 1	F203226.dat	Q20458_SC_1_904	20	904	386.704	2	771.394	771.395	-0.737625	0	18.12	0.015417	135	141	R	GLMPNPK	T	Oxidation (M) [3]	2149	Q20458_SC_1.9836.9836.2.dta	WP_013875125.1	MULTISPECIES: 50S ribosomal protein L1 [Frankia]
BMG5.1+BD-N 1	F203226.dat	Q20458_SC_1_906	20	906	386.705	2	771.395	771.395	-0.504281	0	23.02	0.00498884	135	141	R	GLMPNPK	T	Oxidation (M) [3]	2096	Q20458_SC_1.9531.9531.2.dta	WP_013875125.1	MULTISPECIES: 50S ribosomal protein L1 [Frankia]
BMG5.1+BD-N 1	F203226.dat	Q20458_SC_1_907	20	907	386.705	2	771.395	771.395	-0.504281	0	14.79	0.0331894	135	141	R	GLMPNPK	T	Oxidation (M) [3]	2075	Q20458_SC_1.9418.9418.2.dta	WP_013875125.1	MULTISPECIES: 50S ribosomal protein L1 [Frankia]
BMG5.1+BD-N 1	F203226.dat	Q20458_SC_1_908	20	908	386.705	2	771.395	771.395	-0.4265	0	24.06	0.00392645	135	141	R	GLMPNPK	T	Oxidation (M) [3]	2253	Q20458_SC_1.10402.10402.2.dta	WP_013875125.1	MULTISPECIES: 50S ribosomal protein L1 [Frankia]
BMG5.1+BD-N 1	F203226.dat	Q20458_SC_1_909	20	909	386.705	2	771.395	771.395	-0.4265	0	24.31	0.00370681	135	141	R	GLMPNPK	T	Oxidation (M) [3]	2314	Q20458_SC_1.10731.10731.2.dta	WP_013875125.1	MULTISPECIES: 50S ribosomal protein L1 [Frankia]
BMG5.1+BD-N 1	F203226.dat	Q20458_SC_1_910	20	910	386.705	2	771.395	771.395	-0.348719	0	26.21	0.00239332	135	141	R	GLMPNPK	T	Oxidation (M) [3]	2065	Q20458_SC_1.9364.9364.2.dta	WP_013875125.1	MULTISPECIES: 50S ribosomal protein L1 [Frankia]
BMG5.1+BD-N 1	F203226.dat	Q20458_SC_1_911	20	911	386.705	2	771.395	771.395	-0.348719	0	21.37	0.00729458	135	141	R	GLMPNPK	T	Oxidation (M) [3]	2273	Q20458_SC_1.10511.10511.2.dta	WP_013875125.1	MULTISPECIES: 50S ribosomal protein L1 [Frankia]
BMG5.1+BD-N 1	F203226.dat	Q20458_SC_1_913	20	913	386.705	2	771.395	771.395	-0.348719	0	21.23	0.00753356	135	141	R	GLMPNPK	T	Oxidation (M) [3]	2284	Q20458_SC_1.10567.10567.2.dta	WP_013875125.1	MULTISPECIES: 50S ribosomal protein L1 [Frankia]
BMG5.1+BD-N 1	F203226.dat	Q20458_SC_1_916	20	916	386.705	2	771.395	771.395	-0.270938	0	24.39	0.00363915	135	141	R	GLMPNPK	T	Oxidation (M) [3]	2355	Q20458_SC_1.10943.10943.2.dta	WP_013875125.1	MULTISPECIES: 50S ribosomal protein L1 [Frankia]
BMG5.1+BD-N 1	F203226.dat	Q20458_SC_1_917	20	917	386.705	2	771.395	771.395	-0.270938	0	17.1	0.0194984	135	141	R	GLMPNPK	T	Oxidation (M) [3]	2159	Q20458_SC_1.9894.9894.2.dta	WP_013875125.1	MULTISPECIES: 50S ribosomal protein L1 [Frankia]
BMG5.1+BD-N 1	F203226.dat	Q20458_SC_1_918	20	918	386.705	2	771.395	771.395	-0.193157	0	17.15	0.0192752	135	141	R	GLMPNPK	T	Oxidation (M) [3]	2379	Q20458_SC_1.11077.11077.2.dta	WP_013875125.1	MULTISPECIES: 50S ribosomal protein L1 [Frankia]
BMG5.1+BD-N 1	F203226.dat	Q20458_SC_1_919	20	919	386.705	2	771.395	771.395	-0.193157	0	22.26	0.00594292	135	141	R	GLMPNPK	T	Oxidation (M) [3]	2034	Q20458_SC_1.9192.9192.2.dta	WP_013875125.1	MULTISPECIES: 50S ribosomal protein L1 [Frankia]
BMG5.1+BD-N 1	F203226.dat	Q20458_SC_1_920	20	920	386.705	2	771.395	771.395	-0.193157	0	13.24	0.0474242	135	141	R	GLMPNPK	T	Oxidation (M) [3]	2055	Q20458_SC_1.9308.9308.2.dta	WP_013875125.1	MULTISPECIES: 50S ribosomal protein L1 [Frankia]
BMG5.1+BD-N 1	F203226.dat	Q20458_SC_1_921	20	921	386.705	2	771.395	771.395	-0.0375942	0	21.48	0.00711214	135	141	R	GLMPNPK	T	Oxidation (M) [3]	2243	Q20458_SC_1.10348.10348.2.dta	WP_013875125.1	MULTISPECIES: 50S ribosomal protein L1 [Frankia]
BMG5.1+BD-N 1	F203226.dat	Q20458_SC_1_924	20	924	386.705	2	771.395	771.395	0.0401869	0	13.05	0.049545	135	141	R	GLMPNPK	T	Oxidation (M) [3]	2002	Q20458_SC_1.9019.9019.2.dta	WP_013875125.1	MULTISPECIES: 50S ribosomal protein L1 [Frankia]
BMG5.1+BD-N 1	F203226.dat	Q20458_SC_1_925	20	925	386.705	2	771.395	771.395	0.0401869	0	25.6	0.00275423	135	141	R	GLMPNPK	T	Oxidation (M) [3]	2085	Q20458_SC_1.9474.9474.2.dta	WP_013875125.1	MULTISPECIES: 50S ribosomal protein L1 [Frankia]
BMG5.1+BD-N 1	F203226.dat	Q20458_SC_1_926	20	926	386.705	2	771.395	771.395	0.0401869	0	23.34	0.00463447	135	141	R	GLMPNPK	T	Oxidation (M) [3]	2263	Q20458_SC_1.10455.10455.2.dta	WP_013875125.1	MULTISPECIES: 50S ribosomal protein L1 [Frankia]
BMG5.1+BD-N 1	F203226.dat	Q20458_SC_1_929	20	929	386.705	2	771.395	771.395	0.27353	0	15.14	0.0306196	135	141	R	GLMPNPK	T	Oxidation (M) [3]	2389	Q20458_SC_1.11136.11136.2.dta	WP_013875125.1	MULTISPECIES: 50S ribosomal protein L1 [Frankia]
BMG5.1+BD-N 1	F203226.dat	Q20458_SC_1_930	20	930	386.705	2	771.395	771.395	0.27353	0	18.66	0.0136144	135	141	R	GLMPNPK	T	Oxidation (M) [3]	2344	Q20458_SC_1.10887.10887.2.dta	WP_013875125.1	MULTISPECIES: 50S ribosomal protein L1 [Frankia]
BMG5.1+BD-N 1	F203226.dat	Q20458_SC_1_931	20	931	386.705	2	771.395	771.395	0.532801	0	15.67	0.0271019	135	141	R	GLMPNPK	T	Oxidation (M) [3]	2365	Q20458_SC_1.10998.10998.2.dta	WP_013875125.1	MULTISPECIES: 50S ribosomal protein L1 [Frankia]
BMG5.1+BD-N 2	F203227.dat	Q20459_SC_2_1237	34	1237	386.704	2	771.394	771.395	-1.54136	0	25.55	0.00278612	135	141	R	GLMPNPK	T	Oxidation (M) [3]	2174	Q20459_SC_2.9752.9752.2.dta	WP_013875125.1	MULTISPECIES: 50S ribosomal protein L1 [Frankia]
BMG5.1+BD-N 2	F203227.dat	Q20459_SC_2_1239	34	1239	386.704	2	771.394	771.395	-1.30802	0	25.63	0.00273527	135	141	R	GLMPNPK	T	Oxidation (M) [3]	2132	Q20459_SC_2.9525.9525.2.dta	WP_013875125.1	MULTISPECIES: 50S ribosomal protein L1 [Frankia]
BMG5.1+BD-N 2	F203227.dat	Q20459_SC_2_1241	34	1241	386.704	2	771.394	771.395	-1.23024	0	23.27	0.00470977	135	141	R	GLMPNPK	T	Oxidation (M) [3]	2256	Q20459_SC_2.10188.10188.2.dta	WP_013875125.1	MULTISPECIES: 50S ribosomal protein L1 [Frankia]
BMG5.1+BD-N 2	F203227.dat	Q20459_SC_2_1242	34	1242	386.704	2	771.394	771.395	-1.04875	0	13.13	0.0486407	135	141	R	GLMPNPK	T	Oxidation (M) [3]	2286	Q20459_SC_2.10355.10355.2.dta	WP_013875125.1	MULTISPECIES: 50S ribosomal protein L1 [Frankia]
BMG5.1+BD-N 2	F203227.dat	Q20459_SC_2_1246	34	1246	386.704	2	771.394	771.395	-0.815406	0	20.86	0.00820352	135	141	R	GLMPNPK	T	Oxidation (M) [3]	2341	Q20459_SC_2.10645.10645.2.dta	WP_013875125.1	MULTISPECIES: 50S ribosomal protein L1 [Frankia]
BMG5.1+BD-N 2	F203227.dat	Q20459_SC_2_1248	34	1248	386.704	2	771.394	771.395	-0.737625	0	18.25	0.0149624	135	141	R	GLMPNPK	T	Oxidation (M) [3]	2307	Q20459_SC_2.10463.10463.2.dta	WP_013875125.1	MULTISPECIES: 50S ribosomal protein L1 [Frankia]
BMG5.1+BD-N 2	F203227.dat	Q20459_SC_2_1249	34	1249	386.704	2	771.394	771.395	-0.737625	0	22.94	0.00508159	135	141	R	GLMPNPK	T	Oxidation (M) [3]	2235	Q20459_SC_2.10076.10076.2.dta	WP_013875125.1	MULTISPECIES: 50S ribosomal protein L1 [Frankia]
BMG5.1+BD-N 2	F203227.dat	Q20459_SC_2_1251	34	1251	386.704	2	771.394	771.395	-0.659844	0	23.25	0.00473151	135	141	R	GLMPNPK	T	Oxidation (M) [3]	2215	Q20459_SC_2.9968.9968.2.dta	WP_013875125.1	MULTISPECIES: 50S ribosomal protein L1 [Frankia]
BMG5.1+BD-N 2	F203227.dat	Q20459_SC_2_1253	34	1253	386.705	2	771.395	771.395	-0.504281	0	17.47	0.0179061	135	141	R	GLMPNPK	T	Oxidation (M) [3]	2397	Q20459_SC_2.10953.10953.2.dta	WP_013875125.1	MULTISPECIES: 50S ribosomal protein L1 [Frankia]
BMG5.1+BD-N 2	F203227.dat	Q20459_SC_2_1254	34	1254	386.705	2	771.395	771.395	-0.504281	0	20.19	0.00957194	135	141	R	GLMPNPK	T	Oxidation (M) [3]	2225	Q20459_SC_2.10022.10022.2.dta	WP_013875125.1	MULTISPECIES: 50S ribosomal protein L1 [Frankia]
BMG5.1+BD-N 2	F203227.dat	Q20459_SC_2_1256	34	1256	386.705	2	771.395	771.395	-0.4265	0	16.58	0.0219786	135	141	R	GLMPNPK	T	Oxidation (M) [3]	2356	Q20459_SC_2.10723.10723.2.dta	WP_013875125.1	MULTISPECIES: 50S ribosomal protein L1 [Frankia]
BMG5.1+BD-N 2	F203227.dat	Q20459_SC_2_1258	34	1258	386.705	2	771.395	771.395	-0.4265	0	24.62	0.00345144	135	141	R	GLMPNPK	T	Oxidation (M) [3]	2382	Q20459_SC_2.10865.10865.2.dta	WP_013875125.1	MULTISPECIES: 50S ribosomal protein L1 [Frankia]
BMG5.1+BD-N 2	F203227.dat	Q20459_SC_2_1261	34	1261	386.705	2	771.395	771.395	-0.115375	0	26.2	0.00239883	135	141	R	GLMPNPK	T	Oxidation (M) [3]	2205	Q20459_SC_2.9915.9915.2.dta	WP_013875125.1	MULTISPECIES: 50S ribosomal protein L1 [Frankia]
BMG5.1+BD-N 2	F203227.dat	Q20459_SC_2_1262	34	1262	386.705	2	771.395	771.395	-0.0375942	0	19.84	0.0103753	135	141	R	GLMPNPK	T	Oxidation (M) [3]	2317	Q20459_SC_2.10518.10518.2.dta	WP_013875125.1	MULTISPECIES: 50S ribosomal protein L1 [Frankia]
BMG5.1+BD-N 2	F203227.dat	Q20459_SC_2_1360	7	1360	389.713	2	777.412	777.413	-1.59761	0	35.78	0.000264241	765	771	R	GTFANIR	L		3657	Q20459_SC_2.21455.21455.2.dta	WP_013873515.1	aconitate hydratase [Frankia symbiont of Datisca glomerata]
BMG5.1+BD-N 2	F203227.dat	Q20459_SC_2_1361	7	1361	389.714	2	777.414	777.413	0.743491	0	38.93	0.000127938	765	771	R	GTFANIR	L		3645	Q20459_SC_2.21298.21298.2.dta	WP_013873515.1	aconitate hydratase [Frankia symbiont of Datisca glomerata]
BMG5.1+BD-N 2	F203227.dat	Q20459_SC_2_1392	27	1392	393.235	2	784.455	784.456	-0.965001	0	18.79	0.013213	44	50	K	KPNSALR	K		3699	Q20459_SC_2.22044.22044.2.dta	WP_013875117.1	30S ribosomal protein S12 [Frankia symbiont of Datisca glomerata]
BMG5.1+BD-N 2	F203227.dat	Q20459_SC_2_1393	1	1393	393.247	2	784.48	784.481	-0.993014	0	58.82	2.03391e-06	327	334	K	AGNALLVK	V		3658	Q20459_SC_2.21464.21464.2.dta	WP_013872252.1	phosphopyruvate hydratase [Frankia symbiont of Datisca glomerata]
BMG5.1+BD-N 2	F203227.dat	Q20459_SC_2_1394	32	1394	393.247	2	784.48	784.481	-0.782683	0	34.99	0.000491283	368	374	R	AVLDVLR	E		3758	Q20459_SC_2.22881.22881.2.dta	WP_013872185.1	D-alanyl-D-alanine carboxypeptidase [Frankia symbiont of Datisca glomerata]
BMG5.1+BD-N 2	F203227.dat	Q20459_SC_2_1395	1	1395	393.248	2	784.482	784.481	1.88787	0	34.92	0.000386528	327	334	K	AGNALLVK	V		3647	Q20459_SC_2.21328.21328.2.dta	WP_013872252.1	phosphopyruvate hydratase [Frankia symbiont of Datisca glomerata]
BMG5.1+BD-N 2	F203227.dat	Q20459_SC_2_1397	35	1397	393.726	2	785.438	785.44	-1.60547	0	19.31	0.0222717	48	55	R	VAGEALAR	E		3057	Q20459_SC_2.15767.15767.2.dta	WP_013871985.1	methylthioribulose-1-phosphate dehydratase [Frankia symbiont of Datisca glomerata]
BMG5.1+BD-N 2	F203227.dat	Q20459_SC_2_1398	35	1398	393.726	2	785.438	785.44	-1.52908	0	20.33	0.0176098	48	55	R	VAGEALAR	E		3067	Q20459_SC_2.15849.15849.2.dta	WP_013871985.1	methylthioribulose-1-phosphate dehydratase [Frankia symbiont of Datisca glomerata]
BMG5.1+BD-N 2	F203227.dat	Q20459_SC_2_1405	35	1405	393.727	2	785.439	785.44	-1.07074	0	17.18	0.0363709	48	55	R	VAGEALAR	E		3119	Q20459_SC_2.16241.16241.2.dta	WP_013871985.1	methylthioribulose-1-phosphate dehydratase [Frankia symbiont of Datisca glomerata]
BMG5.1+BD-N 2	F203227.dat	Q20459_SC_2_1407	35	1407	393.727	2	785.439	785.44	-0.994348	0	21.41	0.0137326	48	55	R	VAGEALAR	E		3047	Q20459_SC_2.15683.15683.2.dta	WP_013871985.1	methylthioribulose-1-phosphate dehydratase [Frankia symbiont of Datisca glomerata]
BMG5.1+BD-N 2	F203227.dat	Q20459_SC_2_1408	35	1408	393.727	2	785.439	785.44	-0.917957	0	15.09	0.058851	48	55	R	VAGEALAR	E		3149	Q20459_SC_2.16459.16459.2.dta	WP_013871985.1	methylthioribulose-1-phosphate dehydratase [Frankia symbiont of Datisca glomerata]
BMG5.1+BD-N 2	F203227.dat	Q20459_SC_2_1409	35	1409	393.727	2	785.439	785.44	-0.917957	0	26.05	0.00471795	48	55	R	VAGEALAR	E		3098	Q20459_SC_2.16088.16088.2.dta	WP_013871985.1	methylthioribulose-1-phosphate dehydratase [Frankia symbiont of Datisca glomerata]
BMG5.1+BD-N 2	F203227.dat	Q20459_SC_2_1413	35	1413	393.727	2	785.439	785.44	-0.816104	0	21.4	0.0137643	48	55	R	VAGEALAR	E		3420	Q20459_SC_2.18864.18864.2.dta	WP_013871985.1	methylthioribulose-1-phosphate dehydratase [Frankia symbiont of Datisca glomerata]
BMG5.1+BD-N 2	F203227.dat	Q20459_SC_2_1415	35	1415	393.727	2	785.439	785.44	-0.739713	0	21.28	0.0141499	48	55	R	VAGEALAR	E		3159	Q20459_SC_2.16531.16531.2.dta	WP_013871985.1	methylthioribulose-1-phosphate dehydratase [Frankia symbiont of Datisca glomerata]
BMG5.1+BD-N 2	F203227.dat	Q20459_SC_2_1418	35	1418	393.727	2	785.439	785.44	-0.739713	0	17.66	0.0325652	48	55	R	VAGEALAR	E		3334	Q20459_SC_2.17968.17968.2.dta	WP_013871985.1	methylthioribulose-1-phosphate dehydratase [Frankia symbiont of Datisca glomerata]
BMG5.1+BD-N 2	F203227.dat	Q20459_SC_2_1419	35	1419	393.727	2	785.439	785.44	-0.663323	0	19.06	0.0235914	48	55	R	VAGEALAR	E		3139	Q20459_SC_2.16388.16388.2.dta	WP_013871985.1	methylthioribulose-1-phosphate dehydratase [Frankia symbiont of Datisca glomerata]
BMG5.1+BD-N 2	F203227.dat	Q20459_SC_2_1420	35	1420	393.727	2	785.439	785.44	-0.663323	0	17.55	0.0334005	48	55	R	VAGEALAR	E		3408	Q20459_SC_2.18742.18742.2.dta	WP_013871985.1	methylthioribulose-1-phosphate dehydratase [Frankia symbiont of Datisca glomerata]
BMG5.1+BD-N 2	F203227.dat	Q20459_SC_2_1421	35	1421	393.727	2	785.439	785.44	-0.663323	0	16.61	0.0414719	48	55	R	VAGEALAR	E		3386	Q20459_SC_2.18502.18502.2.dta	WP_013871985.1	methylthioribulose-1-phosphate dehydratase [Frankia symbiont of Datisca glomerata]
BMG5.1+BD-N 2	F203227.dat	Q20459_SC_2_1423	35	1423	393.727	2	785.439	785.44	-0.586933	0	16.32	0.0443357	48	55	R	VAGEALAR	E		3088	Q20459_SC_2.16009.16009.2.dta	WP_013871985.1	methylthioribulose-1-phosphate dehydratase [Frankia symbiont of Datisca glomerata]
BMG5.1+BD-N 2	F203227.dat	Q20459_SC_2_1424	35	1424	393.727	2	785.439	785.44	-0.586933	0	29.25	0.00225815	48	55	R	VAGEALAR	E		3375	Q20459_SC_2.18392.18392.2.dta	WP_013871985.1	methylthioribulose-1-phosphate dehydratase [Frankia symbiont of Datisca glomerata]
BMG5.1+BD-N 2	F203227.dat	Q20459_SC_2_1425	35	1425	393.727	2	785.439	785.44	-0.586933	0	28.37	0.00276537	48	55	R	VAGEALAR	E		3323	Q20459_SC_2.17865.17865.2.dta	WP_013871985.1	methylthioribulose-1-phosphate dehydratase [Frankia symbiont of Datisca glomerata]
BMG5.1+BD-N 2	F203227.dat	Q20459_SC_2_1426	35	1426	393.727	2	785.439	785.44	-0.586933	0	15.12	0.0584458	48	55	R	VAGEALAR	E		3292	Q20459_SC_2.17571.17571.2.dta	WP_013871985.1	methylthioribulose-1-phosphate dehydratase [Frankia symbiont of Datisca glomerata]
BMG5.1+BD-N 2	F203227.dat	Q20459_SC_2_1427	35	1427	393.727	2	785.439	785.44	-0.586933	0	26.52	0.00423403	48	55	R	VAGEALAR	E		3302	Q20459_SC_2.17665.17665.2.dta	WP_013871985.1	methylthioribulose-1-phosphate dehydratase [Frankia symbiont of Datisca glomerata]
BMG5.1+BD-N 2	F203227.dat	Q20459_SC_2_1428	35	1428	393.727	2	785.439	785.44	-0.510542	0	18.31	0.0280384	48	55	R	VAGEALAR	E		3180	Q20459_SC_2.16674.16674.2.dta	WP_013871985.1	methylthioribulose-1-phosphate dehydratase [Frankia symbiont of Datisca glomerata]
BMG5.1+BD-N 2	F203227.dat	Q20459_SC_2_1429	35	1429	393.727	2	785.439	785.44	-0.510542	0	26.52	0.00423403	48	55	R	VAGEALAR	E		3221	Q20459_SC_2.16997.16997.2.dta	WP_013871985.1	methylthioribulose-1-phosphate dehydratase [Frankia symbiont of Datisca glomerata]
BMG5.1+BD-N 2	F203227.dat	Q20459_SC_2_1431	35	1431	393.727	2	785.439	785.44	-0.510542	0	23.12	0.00926304	48	55	R	VAGEALAR	E		3282	Q20459_SC_2.17481.17481.2.dta	WP_013871985.1	methylthioribulose-1-phosphate dehydratase [Frankia symbiont of Datisca glomerata]
BMG5.1+BD-N 2	F203227.dat	Q20459_SC_2_1432	35	1432	393.727	2	785.439	785.44	-0.510542	0	28.26	0.00283631	48	55	R	VAGEALAR	E		3344	Q20459_SC_2.18075.18075.2.dta	WP_013871985.1	methylthioribulose-1-phosphate dehydratase [Frankia symbiont of Datisca glomerata]
BMG5.1+BD-N 2	F203227.dat	Q20459_SC_2_1434	35	1434	393.727	2	785.439	785.44	-0.434152	0	25.72	0.00509042	48	55	R	VAGEALAR	E		3251	Q20459_SC_2.17230.17230.2.dta	WP_013871985.1	methylthioribulose-1-phosphate dehydratase [Frankia symbiont of Datisca glomerata]
BMG5.1+BD-N 2	F203227.dat	Q20459_SC_2_1435	35	1435	393.727	2	785.439	785.44	-0.434152	0	25.35	0.00554311	48	55	R	VAGEALAR	E		3271	Q20459_SC_2.17394.17394.2.dta	WP_013871985.1	methylthioribulose-1-phosphate dehydratase [Frankia symbiont of Datisca glomerata]
BMG5.1+BD-N 2	F203227.dat	Q20459_SC_2_1436	35	1436	393.727	2	785.439	785.44	-0.434152	0	29.86	0.00196225	48	55	R	VAGEALAR	E		3313	Q20459_SC_2.17765.17765.2.dta	WP_013871985.1	methylthioribulose-1-phosphate dehydratase [Frankia symbiont of Datisca glomerata]
BMG5.1+BD-N 2	F203227.dat	Q20459_SC_2_1437	35	1437	393.727	2	785.439	785.44	-0.434152	0	24.71	0.00642323	48	55	R	VAGEALAR	E		3354	Q20459_SC_2.18181.18181.2.dta	WP_013871985.1	methylthioribulose-1-phosphate dehydratase [Frankia symbiont of Datisca glomerata]
BMG5.1+BD-N 2	F203227.dat	Q20459_SC_2_1438	35	1438	393.727	2	785.439	785.44	-0.357761	0	26.58	0.00417593	48	55	R	VAGEALAR	E		3261	Q20459_SC_2.17312.17312.2.dta	WP_013871985.1	methylthioribulose-1-phosphate dehydratase [Frankia symbiont of Datisca glomerata]
BMG5.1+BD-N 2	F203227.dat	Q20459_SC_2_1439	35	1439	393.727	2	785.439	785.44	-0.204981	0	20.3	0.0177318	48	55	R	VAGEALAR	E		3210	Q20459_SC_2.16919.16919.2.dta	WP_013871985.1	methylthioribulose-1-phosphate dehydratase [Frankia symbiont of Datisca glomerata]
BMG5.1+BD-N 2	F203227.dat	Q20459_SC_2_1440	35	1440	393.727	2	785.439	785.44	-0.12859	0	24.46	0.00680383	48	55	R	VAGEALAR	E		3397	Q20459_SC_2.18619.18619.2.dta	WP_013871985.1	methylthioribulose-1-phosphate dehydratase [Frankia symbiont of Datisca glomerata]
BMG5.1+BD-N 2	F203227.dat	Q20459_SC_2_1441	35	1441	393.727	2	785.439	785.44	-0.12859	0	28.7	0.00256303	48	55	R	VAGEALAR	E		3365	Q20459_SC_2.18284.18284.2.dta	WP_013871985.1	methylthioribulose-1-phosphate dehydratase [Frankia symbiont of Datisca glomerata]
BMG5.1+BD-N 2	F203227.dat	Q20459_SC_2_1534	22	1534	400.254	2	798.494	798.496	-2.77396	0	35.17	0.000304089	259	265	K	LVADLIR	Y		3745	Q20459_SC_2.22707.22707.2.dta	WP_043603010.1	glycosyl transferase family 2 [Frankia symbiont of Datisca glomerata]
BMG5.1+BD-N 2	F203227.dat	Q20459_SC_2_1535	22	1535	400.255	2	798.496	798.496	-0.31935	0	50.95	8.03526e-06	259	265	K	LVADLIR	Y		3734	Q20459_SC_2.22562.22562.2.dta	WP_043603010.1	glycosyl transferase family 2 [Frankia symbiont of Datisca glomerata]
BMG5.1+BD-N 2	F203227.dat	Q20459_SC_2_1585	2	1585	401.245	2	800.475	800.476	-0.871982	0	29.53	0.00111429	287	293	R	LTVEALR	E		3692	Q20459_SC_2.21937.21937.2.dta	WP_013874672.1	Crp/Fnr family transcriptional regulator [Frankia symbiont of Datisca glomerata]
BMG5.1+BD-N 2	F203227.dat	Q20459_SC_2_1624	39	1624	401.724	2	801.433	801.434	-1.77182	0	29.3	0.00199733	29	35	R	NTLDLAR	R		3694	Q20459_SC_2.21957.21957.2.dta	WP_013872793.1	luciferase family oxidoreductase group 1 [Frankia symbiont of Datisca glomerata]
BMG5.1+BD-N 2	F203227.dat	Q20459_SC_2_1696	27	1696	405.224	2	808.433	808.433	-0.379747	0	15.02	0.0314775	37	43	R	VYTTTPK	K		2178	Q20459_SC_2.9774.9774.2.dta	WP_013875117.1	30S ribosomal protein S12 [Frankia symbiont of Datisca glomerata]
BMG5.1+BD-N 2	F203227.dat	Q20459_SC_2_1697	27	1697	405.224	2	808.433	808.433	-0.305529	0	15.62	0.0274157	37	43	R	VYTTTPK	K		2158	Q20459_SC_2.9666.9666.2.dta	WP_013875117.1	30S ribosomal protein S12 [Frankia symbiont of Datisca glomerata]
BMG5.1+BD-N 2	F203227.dat	Q20459_SC_2_1699	27	1699	405.224	2	808.433	808.433	-0.157094	0	15.73	0.0267301	37	43	R	VYTTTPK	K		2107	Q20459_SC_2.9395.9395.2.dta	WP_013875117.1	30S ribosomal protein S12 [Frankia symbiont of Datisca glomerata]
BMG5.1+BD-N 2	F203227.dat	Q20459_SC_2_1700	27	1700	405.224	2	808.433	808.433	-0.157094	0	13.64	0.0432514	37	43	R	VYTTTPK	K		2189	Q20459_SC_2.9829.9829.2.dta	WP_013875117.1	30S ribosomal protein S12 [Frankia symbiont of Datisca glomerata]
BMG5.1+BD-N 2	F203227.dat	Q20459_SC_2_1701	27	1701	405.224	2	808.433	808.433	-0.157094	0	16.75	0.0211349	37	43	R	VYTTTPK	K		2199	Q20459_SC_2.9883.9883.2.dta	WP_013875117.1	30S ribosomal protein S12 [Frankia symbiont of Datisca glomerata]
BMG5.1+BD-N 2	F203227.dat	Q20459_SC_2_1702	27	1702	405.224	2	808.433	808.433	-0.157094	0	15.5	0.0281838	37	43	R	VYTTTPK	K		2128	Q20459_SC_2.9503.9503.2.dta	WP_013875117.1	30S ribosomal protein S12 [Frankia symbiont of Datisca glomerata]
BMG5.1+BD-N 2	F203227.dat	Q20459_SC_2_1703	27	1703	405.224	2	808.433	808.433	-0.157094	0	15.48	0.0283139	37	43	R	VYTTTPK	K		2280	Q20459_SC_2.10323.10323.2.dta	WP_013875117.1	30S ribosomal protein S12 [Frankia symbiont of Datisca glomerata]
BMG5.1+BD-N 2	F203227.dat	Q20459_SC_2_1707	27	1707	405.224	2	808.433	808.433	-0.0581372	0	15.98	0.0252348	37	43	R	VYTTTPK	K		2229	Q20459_SC_2.10043.10043.2.dta	WP_013875117.1	30S ribosomal protein S12 [Frankia symbiont of Datisca glomerata]
BMG5.1+BD-N 2	F203227.dat	Q20459_SC_2_1709	27	1709	405.224	2	808.433	808.433	-0.0581372	0	15.22	0.0300608	37	43	R	VYTTTPK	K		2270	Q20459_SC_2.10267.10267.2.dta	WP_013875117.1	30S ribosomal protein S12 [Frankia symbiont of Datisca glomerata]
BMG5.1+BD-N 2	F203227.dat	Q20459_SC_2_1710	27	1710	405.224	2	808.433	808.433	-0.0581372	0	25.14	0.00306196	37	43	R	VYTTTPK	K		2168	Q20459_SC_2.9721.9721.2.dta	WP_013875117.1	30S ribosomal protein S12 [Frankia symbiont of Datisca glomerata]
BMG5.1+BD-N 2	F203227.dat	Q20459_SC_2_1713	27	1713	405.224	2	808.433	808.433	0.0160805	0	15.63	0.0273527	37	43	R	VYTTTPK	K		2240	Q20459_SC_2.10098.10098.2.dta	WP_013875117.1	30S ribosomal protein S12 [Frankia symbiont of Datisca glomerata]
BMG5.1+BD-N 2	F203227.dat	Q20459_SC_2_1715	27	1715	405.224	2	808.433	808.433	0.0160805	0	14.95	0.031989	37	43	R	VYTTTPK	K		2352	Q20459_SC_2.10702.10702.2.dta	WP_013875117.1	30S ribosomal protein S12 [Frankia symbiont of Datisca glomerata]
BMG5.1+BD-N 2	F203227.dat	Q20459_SC_2_1723	27	1723	405.224	2	808.433	808.433	0.164516	0	15.05	0.0312608	37	43	R	VYTTTPK	K		2057	Q20459_SC_2.9130.9130.2.dta	WP_013875117.1	30S ribosomal protein S12 [Frankia symbiont of Datisca glomerata]
BMG5.1+BD-N 2	F203227.dat	Q20459_SC_2_1725	27	1725	405.224	2	808.433	808.433	0.164516	0	15.39	0.0289068	37	43	R	VYTTTPK	K		2250	Q20459_SC_2.10154.10154.2.dta	WP_013875117.1	30S ribosomal protein S12 [Frankia symbiont of Datisca glomerata]
BMG5.1+BD-N 2	F203227.dat	Q20459_SC_2_1726	27	1726	405.224	2	808.433	808.433	0.164516	0	14.98	0.0317687	37	43	R	VYTTTPK	K		2219	Q20459_SC_2.9988.9988.2.dta	WP_013875117.1	30S ribosomal protein S12 [Frankia symbiont of Datisca glomerata]
BMG5.1+BD-N 2	F203227.dat	Q20459_SC_2_1732	27	1732	405.224	2	808.433	808.433	0.238733	0	15.14	0.0306196	37	43	R	VYTTTPK	K		2046	Q20459_SC_2.9075.9075.2.dta	WP_013875117.1	30S ribosomal protein S12 [Frankia symbiont of Datisca glomerata]
BMG5.1+BD-N 2	F203227.dat	Q20459_SC_2_1735	27	1735	405.224	2	808.433	808.433	0.238733	0	13.12	0.0487528	37	43	R	VYTTTPK	K		2087	Q20459_SC_2.9289.9289.2.dta	WP_013875117.1	30S ribosomal protein S12 [Frankia symbiont of Datisca glomerata]
BMG5.1+BD-N 2	F203227.dat	Q20459_SC_2_1737	27	1737	405.224	2	808.433	808.433	0.238733	0	14.33	0.0368978	37	43	R	VYTTTPK	K		2413	Q20459_SC_2.11041.11041.2.dta	WP_013875117.1	30S ribosomal protein S12 [Frankia symbiont of Datisca glomerata]
BMG5.1+BD-N 2	F203227.dat	Q20459_SC_2_1740	27	1740	405.224	2	808.433	808.433	0.312951	0	15.26	0.0297852	37	43	R	VYTTTPK	K		2077	Q20459_SC_2.9236.9236.2.dta	WP_013875117.1	30S ribosomal protein S12 [Frankia symbiont of Datisca glomerata]
BMG5.1+BD-N 2	F203227.dat	Q20459_SC_2_1746	27	1746	405.224	2	808.433	808.433	0.387169	0	14.85	0.0327341	37	43	R	VYTTTPK	K		2527	Q20459_SC_2.11786.11786.2.dta	WP_013875117.1	30S ribosomal protein S12 [Frankia symbiont of Datisca glomerata]
BMG5.1+BD-N 2	F203227.dat	Q20459_SC_2_1754	27	1754	405.224	2	808.434	808.433	0.535604	0	16.29	0.0234963	37	43	R	VYTTTPK	K		2311	Q20459_SC_2.10486.10486.2.dta	WP_013875117.1	30S ribosomal protein S12 [Frankia symbiont of Datisca glomerata]
BMG5.1+BD-N 2	F203227.dat	Q20459_SC_2_1857	42	1857	407.742	2	813.47	813.471	-1.09654	0	25.47	0.00454067	77	84	R	VAGIAVER	V		3679	Q20459_SC_2.21755.21755.2.dta	WP_013874747.1	putative DNA-binding protein [Frankia symbiont of Datisca glomerata]
BMG5.1+BD-N 2	F203227.dat	Q20459_SC_2_1884	37	1884	408.235	2	814.456	814.455	1.07925	0	29.48	0.00236711	296	302	R	AVDELLR	Y		2963	Q20459_SC_2.15006.15006.2.dta	WP_013871958.1	cytochrome P450 [Frankia symbiont of Datisca glomerata]
BMG5.1+BD-N 2	F203227.dat	Q20459_SC_2_1889	20	1889	408.236	2	814.457	814.455	2.65085	0	15.05	0.0468912	169	175	R	QLIIGDR	Q	Deamidated (NQ) [1]	2777	Q20459_SC_2.13587.13587.2.dta	WP_013875001.1	ATP synthase subunit alpha [Frankia symbiont of Datisca glomerata]
BMG5.1+BD-N 2	F203227.dat	Q20459_SC_2_2056	26	2056	412.227	2	822.439	822.439	-0.243179	0	45	3.16228e-05	82	88	R	IPGSFFR	R		3745	Q20459_SC_2.22710.22710.2.dta	WP_013874794.1	polynucleotide phosphorylase [Frankia symbiont of Datisca glomerata]
BMG5.1+BD-N 2	F203227.dat	Q20459_SC_2_2087	12	2087	414.271	2	826.527	826.528	-0.225038	0	35.42	0.000287078	370	378	K	LAGGVAVIK	V		3672	Q20459_SC_2.21655.21655.2.dta	WP_013875538.1	molecular chaperone GroEL [Frankia symbiont of Datisca glomerata]
BMG5.1+BD-N 2	F203227.dat	Q20459_SC_2_2398	25	2398	426.216	2	850.417	850.418	-1.83909	0	38.81	0.000131522	164	170	R	YQGEVVR	R	Deamidated (NQ) [2]	2772	Q20459_SC_2.13553.13553.2.dta	WP_013875097.1	50S ribosomal protein L6 [Frankia symbiont of Datisca glomerata]
BMG5.1+BD-N 2	F203227.dat	Q20459_SC_2_2399	25	2399	426.216	2	850.417	850.418	-1.83909	0	37.2	0.000190546	164	170	R	YQGEVVR	R	Deamidated (NQ) [2]	2721	Q20459_SC_2.13185.13185.2.dta	WP_013875097.1	50S ribosomal protein L6 [Frankia symbiont of Datisca glomerata]
BMG5.1+BD-N 2	F203227.dat	Q20459_SC_2_2400	25	2400	426.216	2	850.417	850.418	-1.83909	0	23.72	0.0042462	164	170	R	YQGEVVR	R	Deamidated (NQ) [2]	2847	Q20459_SC_2.14102.14102.2.dta	WP_013875097.1	50S ribosomal protein L6 [Frankia symbiont of Datisca glomerata]
BMG5.1+BD-N 2	F203227.dat	Q20459_SC_2_2401	25	2401	426.216	2	850.417	850.418	-1.76854	0	38.53	0.000140281	164	170	R	YQGEVVR	R	Deamidated (NQ) [2]	2859	Q20459_SC_2.14185.14185.2.dta	WP_013875097.1	50S ribosomal protein L6 [Frankia symbiont of Datisca glomerata]
BMG5.1+BD-N 2	F203227.dat	Q20459_SC_2_2402	25	2402	426.216	2	850.417	850.418	-1.62743	0	30.08	0.000981748	164	170	R	YQGEVVR	R	Deamidated (NQ) [2]	2732	Q20459_SC_2.13261.13261.2.dta	WP_013875097.1	50S ribosomal protein L6 [Frankia symbiont of Datisca glomerata]
BMG5.1+BD-N 2	F203227.dat	Q20459_SC_2_2404	25	2404	426.216	2	850.417	850.418	-1.55688	0	29.62	0.00109144	164	170	R	YQGEVVR	R	Deamidated (NQ) [2]	2879	Q20459_SC_2.14339.14339.2.dta	WP_013875097.1	50S ribosomal protein L6 [Frankia symbiont of Datisca glomerata]
BMG5.1+BD-N 2	F203227.dat	Q20459_SC_2_2405	25	2405	426.216	2	850.417	850.418	-1.48633	0	36.44	0.000226986	164	170	R	YQGEVVR	R	Deamidated (NQ) [2]	2869	Q20459_SC_2.14262.14262.2.dta	WP_013875097.1	50S ribosomal protein L6 [Frankia symbiont of Datisca glomerata]
BMG5.1+BD-N 2	F203227.dat	Q20459_SC_2_2406	25	2406	426.216	2	850.417	850.418	-1.48633	0	39.29	0.000117761	164	170	R	YQGEVVR	R	Deamidated (NQ) [2]	2762	Q20459_SC_2.13480.13480.2.dta	WP_013875097.1	50S ribosomal protein L6 [Frankia symbiont of Datisca glomerata]
BMG5.1+BD-N 2	F203227.dat	Q20459_SC_2_2407	25	2407	426.216	2	850.417	850.418	-1.41577	0	25.95	0.00254097	164	170	R	YQGEVVR	R	Deamidated (NQ) [2]	2953	Q20459_SC_2.14924.14924.2.dta	WP_013875097.1	50S ribosomal protein L6 [Frankia symbiont of Datisca glomerata]
BMG5.1+BD-N 2	F203227.dat	Q20459_SC_2_2408	25	2408	426.216	2	850.417	850.418	-1.41577	0	17.59	0.0174181	164	170	R	YQGEVVR	R	Deamidated (NQ) [2]	2793	Q20459_SC_2.13701.13701.2.dta	WP_013875097.1	50S ribosomal protein L6 [Frankia symbiont of Datisca glomerata]
BMG5.1+BD-N 2	F203227.dat	Q20459_SC_2_2409	25	2409	426.216	2	850.417	850.418	-1.34522	0	42.27	5.92925e-05	164	170	R	YQGEVVR	R	Deamidated (NQ) [2]	2910	Q20459_SC_2.14576.14576.2.dta	WP_013875097.1	50S ribosomal protein L6 [Frankia symbiont of Datisca glomerata]
BMG5.1+BD-N 2	F203227.dat	Q20459_SC_2_2410	25	2410	426.216	2	850.417	850.418	-1.34522	0	27.99	0.00158855	164	170	R	YQGEVVR	R	Deamidated (NQ) [2]	2837	Q20459_SC_2.14024.14024.2.dta	WP_013875097.1	50S ribosomal protein L6 [Frankia symbiont of Datisca glomerata]
BMG5.1+BD-N 2	F203227.dat	Q20459_SC_2_2411	25	2411	426.216	2	850.417	850.418	-1.27467	0	15.73	0.0267301	164	170	R	YQGEVVR	R	Deamidated (NQ) [2]	3147	Q20459_SC_2.16443.16443.2.dta	WP_013875097.1	50S ribosomal protein L6 [Frankia symbiont of Datisca glomerata]
BMG5.1+BD-N 2	F203227.dat	Q20459_SC_2_2412	25	2412	426.216	2	850.417	850.418	-1.27467	0	28.04	0.00157036	164	170	R	YQGEVVR	R	Deamidated (NQ) [2]	2998	Q20459_SC_2.15291.15291.2.dta	WP_013875097.1	50S ribosomal protein L6 [Frankia symbiont of Datisca glomerata]
BMG5.1+BD-N 2	F203227.dat	Q20459_SC_2_2413	25	2413	426.216	2	850.417	850.418	-1.27467	0	39.24	0.000119124	164	170	R	YQGEVVR	R	Deamidated (NQ) [2]	3029	Q20459_SC_2.15539.15539.2.dta	WP_013875097.1	50S ribosomal protein L6 [Frankia symbiont of Datisca glomerata]
BMG5.1+BD-N 2	F203227.dat	Q20459_SC_2_2414	25	2414	426.216	2	850.417	850.418	-1.27467	0	36.64	0.00021677	164	170	R	YQGEVVR	R	Deamidated (NQ) [2]	2685	Q20459_SC_2.12904.12904.2.dta	WP_013875097.1	50S ribosomal protein L6 [Frankia symbiont of Datisca glomerata]
BMG5.1+BD-N 2	F203227.dat	Q20459_SC_2_2416	25	2416	426.216	2	850.417	850.418	-1.20411	0	39.85	0.000103514	164	170	R	YQGEVVR	R	Deamidated (NQ) [2]	2900	Q20459_SC_2.14498.14498.2.dta	WP_013875097.1	50S ribosomal protein L6 [Frankia symbiont of Datisca glomerata]
BMG5.1+BD-N 2	F203227.dat	Q20459_SC_2_2417	25	2417	426.216	2	850.418	850.418	-1.06301	0	21.24	0.00751623	164	170	R	YQGEVVR	R	Deamidated (NQ) [2]	3018	Q20459_SC_2.15456.15456.2.dta	WP_013875097.1	50S ribosomal protein L6 [Frankia symbiont of Datisca glomerata]
BMG5.1+BD-N 2	F203227.dat	Q20459_SC_2_2418	25	2418	426.216	2	850.418	850.418	-1.06301	0	25.19	0.00302691	164	170	R	YQGEVVR	R	Deamidated (NQ) [2]	2710	Q20459_SC_2.13100.13100.2.dta	WP_013875097.1	50S ribosomal protein L6 [Frankia symbiont of Datisca glomerata]
BMG5.1+BD-N 2	F203227.dat	Q20459_SC_2_2419	25	2419	426.216	2	850.418	850.418	-1.06301	0	23.45	0.00451856	164	170	R	YQGEVVR	R	Deamidated (NQ) [2]	2890	Q20459_SC_2.14419.14419.2.dta	WP_013875097.1	50S ribosomal protein L6 [Frankia symbiont of Datisca glomerata]
BMG5.1+BD-N 2	F203227.dat	Q20459_SC_2_2420	25	2420	426.216	2	850.418	850.418	-0.992453	0	15.22	0.0300608	164	170	R	YQGEVVR	R	Deamidated (NQ) [2]	3259	Q20459_SC_2.17294.17294.2.dta	WP_013875097.1	50S ribosomal protein L6 [Frankia symbiont of Datisca glomerata]
BMG5.1+BD-N 2	F203227.dat	Q20459_SC_2_2421	25	2421	426.216	2	850.418	850.418	-0.992453	0	16.39	0.0229615	164	170	R	YQGEVVR	R	Deamidated (NQ) [2]	3249	Q20459_SC_2.17213.17213.2.dta	WP_013875097.1	50S ribosomal protein L6 [Frankia symbiont of Datisca glomerata]
BMG5.1+BD-N 2	F203227.dat	Q20459_SC_2_2422	25	2422	426.216	2	850.418	850.418	-0.992453	0	36.83	0.000207491	164	170	R	YQGEVVR	R	Deamidated (NQ) [2]	2931	Q20459_SC_2.14737.14737.2.dta	WP_013875097.1	50S ribosomal protein L6 [Frankia symbiont of Datisca glomerata]
BMG5.1+BD-N 2	F203227.dat	Q20459_SC_2_2423	25	2423	426.216	2	850.418	850.418	-0.898381	0	30.17	0.000961612	164	170	R	YQGEVVR	R	Deamidated (NQ) [2]	3008	Q20459_SC_2.15374.15374.2.dta	WP_013875097.1	50S ribosomal protein L6 [Frankia symbiont of Datisca glomerata]
BMG5.1+BD-N 2	F203227.dat	Q20459_SC_2_2424	25	2424	426.216	2	850.418	850.418	-0.827828	0	19.02	0.0125314	164	170	R	YQGEVVR	R	Deamidated (NQ) [2]	3039	Q20459_SC_2.15621.15621.2.dta	WP_013875097.1	50S ribosomal protein L6 [Frankia symbiont of Datisca glomerata]
BMG5.1+BD-N 2	F203227.dat	Q20459_SC_2_2425	25	2425	426.216	2	850.418	850.418	-0.827828	0	23.19	0.00479733	164	170	R	YQGEVVR	R	Deamidated (NQ) [2]	2783	Q20459_SC_2.13625.13625.2.dta	WP_013875097.1	50S ribosomal protein L6 [Frankia symbiont of Datisca glomerata]
BMG5.1+BD-N 2	F203227.dat	Q20459_SC_2_2427	25	2427	426.216	2	850.418	850.418	-0.686721	0	17.99	0.0158855	164	170	R	YQGEVVR	R	Deamidated (NQ) [2]	3136	Q20459_SC_2.16372.16372.2.dta	WP_013875097.1	50S ribosomal protein L6 [Frankia symbiont of Datisca glomerata]
BMG5.1+BD-N 2	F203227.dat	Q20459_SC_2_2428	25	2428	426.216	2	850.418	850.418	-0.686721	0	25.36	0.00291072	164	170	R	YQGEVVR	R	Deamidated (NQ) [2]	3049	Q20459_SC_2.15703.15703.2.dta	WP_013875097.1	50S ribosomal protein L6 [Frankia symbiont of Datisca glomerata]
BMG5.1+BD-N 2	F203227.dat	Q20459_SC_2_2430	25	2430	426.216	2	850.418	850.418	-0.616167	0	36.9	0.000204174	164	170	R	YQGEVVR	R	Deamidated (NQ) [2]	2742	Q20459_SC_2.13337.13337.2.dta	WP_013875097.1	50S ribosomal protein L6 [Frankia symbiont of Datisca glomerata]
BMG5.1+BD-N 2	F203227.dat	Q20459_SC_2_2431	25	2431	426.216	2	850.418	850.418	-0.545614	0	45.57	2.77332e-05	164	170	R	YQGEVVR	R	Deamidated (NQ) [2]	2920	Q20459_SC_2.14656.14656.2.dta	WP_013875097.1	50S ribosomal protein L6 [Frankia symbiont of Datisca glomerata]
BMG5.1+BD-N 2	F203227.dat	Q20459_SC_2_2433	25	2433	426.216	2	850.418	850.418	-0.333953	0	15.09	0.0309742	164	170	R	YQGEVVR	R	Deamidated (NQ) [2]	3116	Q20459_SC_2.16221.16221.2.dta	WP_013875097.1	50S ribosomal protein L6 [Frankia symbiont of Datisca glomerata]
BMG5.1+BD-N 2	F203227.dat	Q20459_SC_2_2434	25	2434	426.216	2	850.418	850.418	-0.333953	0	33.42	0.000454988	164	170	R	YQGEVVR	R	Deamidated (NQ) [2]	3059	Q20459_SC_2.15786.15786.2.dta	WP_013875097.1	50S ribosomal protein L6 [Frankia symbiont of Datisca glomerata]
BMG5.1+BD-N 2	F203227.dat	Q20459_SC_2_2435	25	2435	426.216	2	850.418	850.418	-0.2634	0	16.89	0.0204644	164	170	R	YQGEVVR	R	Deamidated (NQ) [2]	3106	Q20459_SC_2.16144.16144.2.dta	WP_013875097.1	50S ribosomal protein L6 [Frankia symbiont of Datisca glomerata]
BMG5.1+BD-N 2	F203227.dat	Q20459_SC_2_2436	25	2436	426.216	2	850.418	850.418	-0.2634	0	42.19	6.03949e-05	164	170	R	YQGEVVR	R	Deamidated (NQ) [2]	2941	Q20459_SC_2.14820.14820.2.dta	WP_013875097.1	50S ribosomal protein L6 [Frankia symbiont of Datisca glomerata]
BMG5.1+BD-N 2	F203227.dat	Q20459_SC_2_2437	25	2437	426.216	2	850.418	850.418	-0.2634	0	28	0.00158489	164	170	R	YQGEVVR	R	Deamidated (NQ) [2]	2752	Q20459_SC_2.13408.13408.2.dta	WP_013875097.1	50S ribosomal protein L6 [Frankia symbiont of Datisca glomerata]
BMG5.1+BD-N 2	F203227.dat	Q20459_SC_2_2624	38	2624	435.774	2	869.533	869.533	-0.372614	0	29.44	0.00113763	107	113	K	LLQEVLR	L		3743	Q20459_SC_2.22686.22686.2.dta	WP_013871683.1	maturase [Frankia symbiont of Datisca glomerata]
BMG5.1+BD-N 2	F203227.dat	Q20459_SC_2_2644	28	2644	436.265	2	870.516	870.517	-1.4164	0	42.58	7.45305e-05	114	120	K	LLDLIER	I		3755	Q20459_SC_2.22847.22847.2.dta	WP_013872465.1	MULTISPECIES: superoxide dismutase, Ni [Frankia]
BMG5.1+BD-N 2	F203227.dat	Q20459_SC_2_2645	12	2645	436.745	2	871.475	871.476	-2.05399	0	27.16	0.0031731	118	125	K	GIEVAVER	V		3526	Q20459_SC_2.19987.19987.2.dta	WP_013875538.1	molecular chaperone GroEL [Frankia symbiont of Datisca glomerata]
BMG5.1+BD-N 2	F203227.dat	Q20459_SC_2_2646	12	2646	436.745	2	871.475	871.476	-1.70974	0	21.47	0.0117621	118	125	K	GIEVAVER	V		3513	Q20459_SC_2.19843.19843.2.dta	WP_013875538.1	molecular chaperone GroEL [Frankia symbiont of Datisca glomerata]
BMG5.1+BD-N 2	F203227.dat	Q20459_SC_2_2689	11	2689	439.74	2	877.466	877.466	-0.240465	0	41.26	9.7262e-05	100	106	R	LDNVVYR	A		3439	Q20459_SC_2.19068.19068.2.dta	WP_013875087.1	30S ribosomal protein S4 [Frankia symbiont of Datisca glomerata]
BMG5.1+BD-N 2	F203227.dat	Q20459_SC_2_2690	11	2690	439.74	2	877.466	877.466	-0.240465	0	49.81	1.35814e-05	100	106	R	LDNVVYR	A		3417	Q20459_SC_2.18836.18836.2.dta	WP_013875087.1	30S ribosomal protein S4 [Frankia symbiont of Datisca glomerata]
BMG5.1+BD-N 2	F203227.dat	Q20459_SC_2_2691	11	2691	439.74	2	877.466	877.466	-0.172086	0	38.77	0.000172561	100	106	R	LDNVVYR	A		3449	Q20459_SC_2.19180.19180.2.dta	WP_013875087.1	30S ribosomal protein S4 [Frankia symbiont of Datisca glomerata]
BMG5.1+BD-N 2	F203227.dat	Q20459_SC_2_2692	11	2692	439.74	2	877.466	877.466	-0.103708	0	40.35	0.000119934	100	106	R	LDNVVYR	A		3428	Q20459_SC_2.18951.18951.2.dta	WP_013875087.1	30S ribosomal protein S4 [Frankia symbiont of Datisca glomerata]
BMG5.1+BD-N 2	F203227.dat	Q20459_SC_2_2693	11	2693	439.74	2	877.466	877.466	-0.035329	0	36.94	0.000262992	100	106	R	LDNVVYR	A		3460	Q20459_SC_2.19295.19295.2.dta	WP_013875087.1	30S ribosomal protein S4 [Frankia symbiont of Datisca glomerata]
BMG5.1+BD-N 2	F203227.dat	Q20459_SC_2_2694	11	2694	439.74	2	877.466	877.466	-0.035329	0	32.37	0.000753257	100	106	R	LDNVVYR	A		3471	Q20459_SC_2.19408.19408.2.dta	WP_013875087.1	30S ribosomal protein S4 [Frankia symbiont of Datisca glomerata]
BMG5.1+BD-N 2	F203227.dat	Q20459_SC_2_2695	11	2695	439.74	2	877.466	877.466	0.0330497	0	50.26	1.22446e-05	100	106	R	LDNVVYR	A		3407	Q20459_SC_2.18725.18725.2.dta	WP_013875087.1	30S ribosomal protein S4 [Frankia symbiont of Datisca glomerata]
BMG5.1+BD-N 2	F203227.dat	Q20459_SC_2_2696	11	2696	439.74	2	877.466	877.466	0.466115	0	63	6.51543e-07	100	106	R	LDNVVYR	A		3385	Q20459_SC_2.18490.18490.2.dta	WP_013875087.1	30S ribosomal protein S4 [Frankia symbiont of Datisca glomerata]
BMG5.1+BD-N 2	F203227.dat	Q20459_SC_2_2697	11	2697	439.74	2	877.466	877.466	0.466115	0	54.37	4.75273e-06	100	106	R	LDNVVYR	A		3396	Q20459_SC_2.18605.18605.2.dta	WP_013875087.1	30S ribosomal protein S4 [Frankia symbiont of Datisca glomerata]
BMG5.1+BD-N 2	F203227.dat	Q20459_SC_2_2698	11	2698	439.74	2	877.466	877.466	0.73963	0	16.17	0.031401	100	106	R	LDNVVYR	A		3374	Q20459_SC_2.18375.18375.2.dta	WP_013875087.1	30S ribosomal protein S4 [Frankia symbiont of Datisca glomerata]
BMG5.1+BD-N 2	F203227.dat	Q20459_SC_2_2767	24	2767	445.74	2	889.466	889.466	-0.0348524	0	42.2	6.0256e-05	71	78	K	LGEFAPTR	T		3648	Q20459_SC_2.21335.21335.2.dta	WP_013875108.1	MULTISPECIES: 30S ribosomal protein S19 [Frankia]
BMG5.1+BD-N 2	F203227.dat	Q20459_SC_2_2768	24	2768	445.74	2	889.466	889.466	0.10006	0	45.69	2.69774e-05	71	78	K	LGEFAPTR	T		3659	Q20459_SC_2.21480.21480.2.dta	WP_013875108.1	MULTISPECIES: 30S ribosomal protein S19 [Frankia]
BMG5.1+BD-N 2	F203227.dat	Q20459_SC_2_2786	4	2786	449.274	2	896.533	896.533	0.0624628	0	16.26	0.0236592	349	357	R	IPLSGVSPK	A		3603	Q20459_SC_2.20831.20831.2.dta	WP_013874430.1	MULTISPECIES: type I glutamate--ammonia ligase [Frankia]
BMG5.1+BD-N 2	F203227.dat	Q20459_SC_2_2787	4	2787	449.274	2	896.533	896.533	0.0624628	0	20.59	0.00872971	349	357	R	IPLSGVSPK	A		3591	Q20459_SC_2.20699.20699.2.dta	WP_013874430.1	MULTISPECIES: type I glutamate--ammonia ligase [Frankia]
BMG5.1+BD-N 2	F203227.dat	Q20459_SC_2_2788	4	2788	449.274	2	896.534	896.533	0.486318	0	47.15	1.92752e-05	349	357	R	IPLSGVSPK	A		3630	Q20459_SC_2.21127.21127.2.dta	WP_013874430.1	MULTISPECIES: type I glutamate--ammonia ligase [Frankia]
BMG5.1+BD-N 2	F203227.dat	Q20459_SC_2_2789	4	2789	449.274	2	896.534	896.533	0.620167	0	52.11	6.15177e-06	349	357	R	IPLSGVSPK	A		3641	Q20459_SC_2.21256.21256.2.dta	WP_013874430.1	MULTISPECIES: type I glutamate--ammonia ligase [Frankia]
BMG5.1+BD-N 2	F203227.dat	Q20459_SC_2_2791	1	2791	450.25	2	898.486	898.487	-1.83086	0	54.39	3.63915e-06	2	10	M	PSIEAVGAR	E		3371	Q20459_SC_2.18348.18348.2.dta	WP_013872252.1	phosphopyruvate hydratase [Frankia symbiont of Datisca glomerata]
BMG5.1+BD-N 2	F203227.dat	Q20459_SC_2_2792	1	2792	450.25	2	898.486	898.487	-1.63052	0	44.44	3.59749e-05	2	10	M	PSIEAVGAR	E		3383	Q20459_SC_2.18467.18467.2.dta	WP_013872252.1	phosphopyruvate hydratase [Frankia symbiont of Datisca glomerata]
BMG5.1+BD-N 2	F203227.dat	Q20459_SC_2_2793	1	2793	450.25	2	898.486	898.487	-1.14081	0	62.87	5.16416e-07	2	10	M	PSIEAVGAR	E		3308	Q20459_SC_2.17717.17717.2.dta	WP_013872252.1	phosphopyruvate hydratase [Frankia symbiont of Datisca glomerata]
BMG5.1+BD-N 2	F203227.dat	Q20459_SC_2_2794	1	2794	450.25	2	898.486	898.487	-1.00725	0	46.79	2.09411e-05	2	10	M	PSIEAVGAR	E		3361	Q20459_SC_2.18242.18242.2.dta	WP_013872252.1	phosphopyruvate hydratase [Frankia symbiont of Datisca glomerata]
BMG5.1+BD-N 2	F203227.dat	Q20459_SC_2_2795	1	2795	450.251	2	898.486	898.487	-0.806912	0	67.71	1.69434e-07	2	10	M	PSIEAVGAR	E		3297	Q20459_SC_2.17620.17620.2.dta	WP_013872252.1	phosphopyruvate hydratase [Frankia symbiont of Datisca glomerata]
BMG5.1+BD-N 2	F203227.dat	Q20459_SC_2_2796	1	2796	450.251	2	898.487	898.487	-0.606575	0	67.79	1.66341e-07	2	10	M	PSIEAVGAR	E		3318	Q20459_SC_2.17818.17818.2.dta	WP_013872252.1	phosphopyruvate hydratase [Frankia symbiont of Datisca glomerata]
BMG5.1+BD-N 2	F203227.dat	Q20459_SC_2_2797	1	2797	450.251	2	898.487	898.487	-0.539796	0	57.3	1.86209e-06	2	10	M	PSIEAVGAR	E		3339	Q20459_SC_2.18024.18024.2.dta	WP_013872252.1	phosphopyruvate hydratase [Frankia symbiont of Datisca glomerata]
BMG5.1+BD-N 2	F203227.dat	Q20459_SC_2_2798	1	2798	450.251	2	898.487	898.487	-0.0723438	0	46.28	2.35505e-05	2	10	M	PSIEAVGAR	E		3350	Q20459_SC_2.18134.18134.2.dta	WP_013872252.1	phosphopyruvate hydratase [Frankia symbiont of Datisca glomerata]
BMG5.1+BD-N 2	F203227.dat	Q20459_SC_2_2799	1	2799	450.251	2	898.487	898.487	0.150253	0	65.57	2.77332e-07	2	10	M	PSIEAVGAR	E		3329	Q20459_SC_2.17920.17920.2.dta	WP_013872252.1	phosphopyruvate hydratase [Frankia symbiont of Datisca glomerata]
BMG5.1+BD-N 2	F203227.dat	Q20459_SC_2_2820	18	2820	450.773	2	899.531	899.533	-1.83762	0	22.62	0.00547016	95	102	R	DVLAIIEK	-		3758	Q20459_SC_2.22888.22888.2.dta	WP_043604033.1	MULTISPECIES: co-chaperone GroES [Frankia]
BMG5.1+BD-N 2	F203227.dat	Q20459_SC_2_2825	40	2825	451.258	2	900.501	900.503	-1.88339	0	25.86	0.00350214	121	128	R	GIVQVETR	G		3288	Q20459_SC_2.17541.17541.2.dta	WP_013872364.1	MULTISPECIES: MaoC family dehydratase [Frankia]
BMG5.1+BD-N 2	F203227.dat	Q20459_SC_2_2827	40	2827	451.258	2	900.502	900.503	-1.52804	0	22.26	0.00802294	121	128	R	GIVQVETR	G		3050	Q20459_SC_2.15707.15707.2.dta	WP_013872364.1	MULTISPECIES: MaoC family dehydratase [Frankia]
BMG5.1+BD-N 2	F203227.dat	Q20459_SC_2_2828	40	2828	451.258	2	900.502	900.503	-1.19489	0	24.29	0.00502729	121	128	R	GIVQVETR	G		3155	Q20459_SC_2.16504.16504.2.dta	WP_013872364.1	MULTISPECIES: MaoC family dehydratase [Frankia]
BMG5.1+BD-N 2	F203227.dat	Q20459_SC_2_2830	40	2830	451.258	2	900.502	900.503	-1.19489	0	24.48	0.00481209	121	128	R	GIVQVETR	G		3268	Q20459_SC_2.17366.17366.2.dta	WP_013872364.1	MULTISPECIES: MaoC family dehydratase [Frankia]
BMG5.1+BD-N 2	F203227.dat	Q20459_SC_2_2831	40	2831	451.258	2	900.502	900.503	-1.12826	0	22.73	0.00720002	121	128	R	GIVQVETR	G		3258	Q20459_SC_2.17282.17282.2.dta	WP_013872364.1	MULTISPECIES: MaoC family dehydratase [Frankia]
BMG5.1+BD-N 2	F203227.dat	Q20459_SC_2_2832	40	2832	451.258	2	900.502	900.503	-1.12826	0	20.77	0.0113066	121	128	R	GIVQVETR	G		3278	Q20459_SC_2.17451.17451.2.dta	WP_013872364.1	MULTISPECIES: MaoC family dehydratase [Frankia]
BMG5.1+BD-N 2	F203227.dat	Q20459_SC_2_2833	40	2833	451.258	2	900.502	900.503	-1.06163	0	28.32	0.00198762	121	128	R	GIVQVETR	G		3165	Q20459_SC_2.16576.16576.2.dta	WP_013872364.1	MULTISPECIES: MaoC family dehydratase [Frankia]
BMG5.1+BD-N 2	F203227.dat	Q20459_SC_2_2834	40	2834	451.258	2	900.502	900.503	-1.06163	0	20.33	0.0125122	121	128	R	GIVQVETR	G		3227	Q20459_SC_2.17046.17046.2.dta	WP_013872364.1	MULTISPECIES: MaoC family dehydratase [Frankia]
BMG5.1+BD-N 2	F203227.dat	Q20459_SC_2_2835	40	2835	451.258	2	900.502	900.503	-0.995	0	25.52	0.00378734	121	128	R	GIVQVETR	G		3115	Q20459_SC_2.16213.16213.2.dta	WP_013872364.1	MULTISPECIES: MaoC family dehydratase [Frankia]
BMG5.1+BD-N 2	F203227.dat	Q20459_SC_2_2836	40	2836	451.258	2	900.502	900.503	-0.995	0	25.52	0.00378734	121	128	R	GIVQVETR	G		2845	Q20459_SC_2.14080.14080.2.dta	WP_013872364.1	MULTISPECIES: MaoC family dehydratase [Frankia]
BMG5.1+BD-N 2	F203227.dat	Q20459_SC_2_2837	40	2837	451.258	2	900.502	900.503	-0.995	0	18.62	0.0185496	121	128	R	GIVQVETR	G		3084	Q20459_SC_2.15979.15979.2.dta	WP_013872364.1	MULTISPECIES: MaoC family dehydratase [Frankia]
BMG5.1+BD-N 2	F203227.dat	Q20459_SC_2_2838	40	2838	451.258	2	900.502	900.503	-0.92837	0	27.81	0.00223529	121	128	R	GIVQVETR	G		3135	Q20459_SC_2.16362.16362.2.dta	WP_013872364.1	MULTISPECIES: MaoC family dehydratase [Frankia]
BMG5.1+BD-N 2	F203227.dat	Q20459_SC_2_2839	40	2839	451.258	2	900.502	900.503	-0.92837	0	20.53	0.0119491	121	128	R	GIVQVETR	G		3074	Q20459_SC_2.15898.15898.2.dta	WP_013872364.1	MULTISPECIES: MaoC family dehydratase [Frankia]
BMG5.1+BD-N 2	F203227.dat	Q20459_SC_2_2841	40	2841	451.258	2	900.502	900.503	-0.861741	0	20.65	0.0116234	121	128	R	GIVQVETR	G		3176	Q20459_SC_2.16647.16647.2.dta	WP_013872364.1	MULTISPECIES: MaoC family dehydratase [Frankia]
BMG5.1+BD-N 2	F203227.dat	Q20459_SC_2_2842	40	2842	451.258	2	900.502	900.503	-0.861741	0	14.6	0.0468095	121	128	R	GIVQVETR	G		2800	Q20459_SC_2.13752.13752.2.dta	WP_013872364.1	MULTISPECIES: MaoC family dehydratase [Frankia]
BMG5.1+BD-N 2	F203227.dat	Q20459_SC_2_2843	40	2843	451.258	2	900.502	900.503	-0.861741	0	28.25	0.00201992	121	128	R	GIVQVETR	G		3104	Q20459_SC_2.16135.16135.2.dta	WP_013872364.1	MULTISPECIES: MaoC family dehydratase [Frankia]
BMG5.1+BD-N 2	F203227.dat	Q20459_SC_2_2844	40	2844	451.258	2	900.502	900.503	-0.861741	0	24.36	0.00494691	121	128	R	GIVQVETR	G		3029	Q20459_SC_2.15542.15542.2.dta	WP_013872364.1	MULTISPECIES: MaoC family dehydratase [Frankia]
BMG5.1+BD-N 2	F203227.dat	Q20459_SC_2_2845	40	2845	451.258	2	900.502	900.503	-0.795111	0	19.62	0.0147344	121	128	R	GIVQVETR	G		3039	Q20459_SC_2.15624.15624.2.dta	WP_013872364.1	MULTISPECIES: MaoC family dehydratase [Frankia]
BMG5.1+BD-N 2	F203227.dat	Q20459_SC_2_2846	40	2846	451.258	2	900.502	900.503	-0.728482	0	23.84	0.00557614	121	128	R	GIVQVETR	G		2834	Q20459_SC_2.14001.14001.2.dta	WP_013872364.1	MULTISPECIES: MaoC family dehydratase [Frankia]
BMG5.1+BD-N 2	F203227.dat	Q20459_SC_2_2847	40	2847	451.258	2	900.502	900.503	-0.728482	0	19.24	0.0160818	121	128	R	GIVQVETR	G		2886	Q20459_SC_2.14387.14387.2.dta	WP_013872364.1	MULTISPECIES: MaoC family dehydratase [Frankia]
BMG5.1+BD-N 2	F203227.dat	Q20459_SC_2_2848	40	2848	451.258	2	900.502	900.503	-0.728482	0	15.61	0.0370966	121	128	R	GIVQVETR	G		3247	Q20459_SC_2.17201.17201.2.dta	WP_013872364.1	MULTISPECIES: MaoC family dehydratase [Frankia]
BMG5.1+BD-N 2	F203227.dat	Q20459_SC_2_2849	40	2849	451.258	2	900.502	900.503	-0.661852	0	18.95	0.0171923	121	128	R	GIVQVETR	G		3145	Q20459_SC_2.16433.16433.2.dta	WP_013872364.1	MULTISPECIES: MaoC family dehydratase [Frankia]
BMG5.1+BD-N 2	F203227.dat	Q20459_SC_2_2850	40	2850	451.258	2	900.502	900.503	-0.661852	0	24.08	0.00527635	121	128	R	GIVQVETR	G		3009	Q20459_SC_2.15379.15379.2.dta	WP_013872364.1	MULTISPECIES: MaoC family dehydratase [Frankia]
BMG5.1+BD-N 2	F203227.dat	Q20459_SC_2_2851	40	2851	451.258	2	900.502	900.503	-0.661852	0	22.4	0.00776844	121	128	R	GIVQVETR	G		2855	Q20459_SC_2.14155.14155.2.dta	WP_013872364.1	MULTISPECIES: MaoC family dehydratase [Frankia]
BMG5.1+BD-N 2	F203227.dat	Q20459_SC_2_2852	40	2852	451.258	2	900.502	900.503	-0.595223	0	20.78	0.0112806	121	128	R	GIVQVETR	G		3217	Q20459_SC_2.16969.16969.2.dta	WP_013872364.1	MULTISPECIES: MaoC family dehydratase [Frankia]
BMG5.1+BD-N 2	F203227.dat	Q20459_SC_2_2853	40	2853	451.258	2	900.502	900.503	-0.595223	0	25.47	0.00383119	121	128	R	GIVQVETR	G		3094	Q20459_SC_2.16056.16056.2.dta	WP_013872364.1	MULTISPECIES: MaoC family dehydratase [Frankia]
BMG5.1+BD-N 2	F203227.dat	Q20459_SC_2_2854	40	2854	451.258	2	900.502	900.503	-0.595223	0	18.47	0.0192014	121	128	R	GIVQVETR	G		2906	Q20459_SC_2.14544.14544.2.dta	WP_013872364.1	MULTISPECIES: MaoC family dehydratase [Frankia]
BMG5.1+BD-N 2	F203227.dat	Q20459_SC_2_2855	40	2855	451.258	2	900.502	900.503	-0.528594	0	21.89	0.00873643	121	128	R	GIVQVETR	G		3186	Q20459_SC_2.16719.16719.2.dta	WP_013872364.1	MULTISPECIES: MaoC family dehydratase [Frankia]
BMG5.1+BD-N 2	F203227.dat	Q20459_SC_2_2856	40	2856	451.258	2	900.502	900.503	-0.528594	0	16.65	0.0291967	121	128	R	GIVQVETR	G		2968	Q20459_SC_2.15044.15044.2.dta	WP_013872364.1	MULTISPECIES: MaoC family dehydratase [Frankia]
BMG5.1+BD-N 2	F203227.dat	Q20459_SC_2_2858	40	2858	451.258	2	900.502	900.503	-0.528594	0	21.81	0.00889885	121	128	R	GIVQVETR	G		2916	Q20459_SC_2.14622.14622.2.dta	WP_013872364.1	MULTISPECIES: MaoC family dehydratase [Frankia]
BMG5.1+BD-N 2	F203227.dat	Q20459_SC_2_2859	40	2859	451.259	2	900.502	900.503	-0.461964	0	25.44	0.00385775	121	128	R	GIVQVETR	G		3125	Q20459_SC_2.16288.16288.2.dta	WP_013872364.1	MULTISPECIES: MaoC family dehydratase [Frankia]
BMG5.1+BD-N 2	F203227.dat	Q20459_SC_2_2860	40	2860	451.259	2	900.502	900.503	-0.461964	0	21.62	0.00929681	121	128	R	GIVQVETR	G		3196	Q20459_SC_2.16802.16802.2.dta	WP_013872364.1	MULTISPECIES: MaoC family dehydratase [Frankia]
BMG5.1+BD-N 2	F203227.dat	Q20459_SC_2_2862	40	2862	451.259	2	900.502	900.503	-0.461964	0	22.86	0.00698769	121	128	R	GIVQVETR	G		2978	Q20459_SC_2.15130.15130.2.dta	WP_013872364.1	MULTISPECIES: MaoC family dehydratase [Frankia]
BMG5.1+BD-N 2	F203227.dat	Q20459_SC_2_2863	40	2863	451.259	2	900.502	900.503	-0.461964	0	20.95	0.0108476	121	128	R	GIVQVETR	G		2875	Q20459_SC_2.14309.14309.2.dta	WP_013872364.1	MULTISPECIES: MaoC family dehydratase [Frankia]
BMG5.1+BD-N 2	F203227.dat	Q20459_SC_2_2864	40	2864	451.259	2	900.503	900.503	-0.239866	0	22.16	0.00820982	121	128	R	GIVQVETR	G		2988	Q20459_SC_2.15214.15214.2.dta	WP_013872364.1	MULTISPECIES: MaoC family dehydratase [Frankia]
BMG5.1+BD-N 2	F203227.dat	Q20459_SC_2_2865	40	2865	451.259	2	900.503	900.503	-0.173237	0	18.35	0.0197394	121	128	R	GIVQVETR	G		2824	Q20459_SC_2.13927.13927.2.dta	WP_013872364.1	MULTISPECIES: MaoC family dehydratase [Frankia]
BMG5.1+BD-N 2	F203227.dat	Q20459_SC_2_2867	40	2867	451.259	2	900.503	900.503	-0.173237	0	20.4	0.0123121	121	128	R	GIVQVETR	G		2937	Q20459_SC_2.14785.14785.2.dta	WP_013872364.1	MULTISPECIES: MaoC family dehydratase [Frankia]
BMG5.1+BD-N 2	F203227.dat	Q20459_SC_2_2868	40	2868	451.259	2	900.503	900.503	-0.106607	0	16.08	0.0332915	121	128	R	GIVQVETR	G		3207	Q20459_SC_2.16891.16891.2.dta	WP_013872364.1	MULTISPECIES: MaoC family dehydratase [Frankia]
BMG5.1+BD-N 2	F203227.dat	Q20459_SC_2_2870	40	2870	451.259	2	900.503	900.503	0.0266518	0	20.2	0.0128924	121	128	R	GIVQVETR	G		2927	Q20459_SC_2.14704.14704.2.dta	WP_013872364.1	MULTISPECIES: MaoC family dehydratase [Frankia]
BMG5.1+BD-N 2	F203227.dat	Q20459_SC_2_2871	40	2871	451.259	2	900.503	900.503	0.0932812	0	18.51	0.0190254	121	128	R	GIVQVETR	G		2865	Q20459_SC_2.14233.14233.2.dta	WP_013872364.1	MULTISPECIES: MaoC family dehydratase [Frankia]
BMG5.1+BD-N 2	F203227.dat	Q20459_SC_2_2872	40	2872	451.259	2	900.503	900.503	0.22654	0	24.04	0.00571963	121	128	R	GIVQVETR	G		2781	Q20459_SC_2.13615.13615.2.dta	WP_013872364.1	MULTISPECIES: MaoC family dehydratase [Frankia]
BMG5.1+BD-N 2	F203227.dat	Q20459_SC_2_2874	40	2874	451.259	2	900.503	900.503	0.426428	0	17.61	0.0251402	121	128	R	GIVQVETR	G		2810	Q20459_SC_2.13829.13829.2.dta	WP_013872364.1	MULTISPECIES: MaoC family dehydratase [Frankia]
BMG5.1+BD-N 2	F203227.dat	Q20459_SC_2_2875	40	2875	451.259	2	900.504	900.503	1.11493	0	15.8	0.0381389	121	128	R	GIVQVETR	G		2756	Q20459_SC_2.13440.13440.2.dta	WP_013872364.1	MULTISPECIES: MaoC family dehydratase [Frankia]
BMG5.1+BD-N 2	F203227.dat	Q20459_SC_2_3039	1	3039	455.233	2	908.452	908.45	1.37487	0	54.57	3.4914e-06	414	422	R	YAGAGAFPR	F		3637	Q20459_SC_2.21209.21209.2.dta	WP_013872252.1	phosphopyruvate hydratase [Frankia symbiont of Datisca glomerata]
BMG5.1+BD-N 2	F203227.dat	Q20459_SC_2_3166	41	3166	458.267	2	914.519	914.518	0.102786	0	26.04	0.00323551	93	101	R	ALAELAATR	A		3625	Q20459_SC_2.21070.21070.2.dta	WP_013874114.1	hypothetical protein [Frankia symbiont of Datisca glomerata]
BMG5.1+BD-N 2	F203227.dat	Q20459_SC_2_3168	41	3168	458.267	2	914.519	914.518	0.562044	0	24.78	0.00432457	93	101	R	ALAELAATR	A		3635	Q20459_SC_2.21183.21183.2.dta	WP_013874114.1	hypothetical protein [Frankia symbiont of Datisca glomerata]
BMG5.1+BD-N 2	F203227.dat	Q20459_SC_2_3241	1	3241	459.756	2	917.497	917.497	0.123161	0	53.16	4.83059e-06	124	131	K	ASDLPLFR	Y		3751	Q20459_SC_2.22798.22798.2.dta	WP_013872252.1	phosphopyruvate hydratase [Frankia symbiont of Datisca glomerata]
BMG5.1+BD-N 2	F203227.dat	Q20459_SC_2_3243	9	3243	460.763	2	919.512	919.513	-0.834137	0	46.37	2.30675e-05	487	494	R	LAIGLYDR	A		3733	Q20459_SC_2.22547.22547.2.dta	WP_013872922.1	aminopeptidase N [Frankia symbiont of Datisca glomerata]
BMG5.1+BD-N 2	F203227.dat	Q20459_SC_2_331	12	331	360.177	2	718.339	718.34	-0.968901	0	18.9	0.0128825	276	282	K	APGFGDR	R		3300	Q20459_SC_2.17647.17647.2.dta	WP_013875538.1	molecular chaperone GroEL [Frankia symbiont of Datisca glomerata]
BMG5.1+BD-N 2	F203227.dat	Q20459_SC_2_334	12	334	360.177	2	718.339	718.34	-0.885375	0	16.97	0.0200909	276	282	K	APGFGDR	R		2908	Q20459_SC_2.14559.14559.2.dta	WP_013875538.1	molecular chaperone GroEL [Frankia symbiont of Datisca glomerata]
BMG5.1+BD-N 2	F203227.dat	Q20459_SC_2_335	12	335	360.177	2	718.339	718.34	-0.885375	0	14.63	0.034435	276	282	K	APGFGDR	R		3000	Q20459_SC_2.15311.15311.2.dta	WP_013875538.1	molecular chaperone GroEL [Frankia symbiont of Datisca glomerata]
BMG5.1+BD-N 2	F203227.dat	Q20459_SC_2_340	12	340	360.177	2	718.339	718.34	-0.718323	0	17.48	0.0178649	276	282	K	APGFGDR	R		3054	Q20459_SC_2.15738.15738.2.dta	WP_013875538.1	molecular chaperone GroEL [Frankia symbiont of Datisca glomerata]
BMG5.1+BD-N 2	F203227.dat	Q20459_SC_2_3401	7	3401	468.233	2	934.451	934.451	0.542565	0	32.66	0.000542001	138	145	R	NAELEFGR	N		3650	Q20459_SC_2.21369.21369.2.dta	WP_013873515.1	aconitate hydratase [Frankia symbiont of Datisca glomerata]
BMG5.1+BD-N 2	F203227.dat	Q20459_SC_2_341	12	341	360.177	2	718.339	718.34	-0.718323	0	15.68	0.0270396	276	282	K	APGFGDR	R		3279	Q20459_SC_2.17454.17454.2.dta	WP_013875538.1	molecular chaperone GroEL [Frankia symbiont of Datisca glomerata]
BMG5.1+BD-N 2	F203227.dat	Q20459_SC_2_342	12	342	360.177	2	718.339	718.34	-0.718323	0	17.71	0.0169434	276	282	K	APGFGDR	R		3032	Q20459_SC_2.15571.15571.2.dta	WP_013875538.1	molecular chaperone GroEL [Frankia symbiont of Datisca glomerata]
BMG5.1+BD-N 2	F203227.dat	Q20459_SC_2_345	12	345	360.177	2	718.339	718.34	-0.551271	0	18.34	0.0146555	276	282	K	APGFGDR	R		2919	Q20459_SC_2.14647.14647.2.dta	WP_013875538.1	molecular chaperone GroEL [Frankia symbiont of Datisca glomerata]
BMG5.1+BD-N 2	F203227.dat	Q20459_SC_2_346	12	346	360.177	2	718.339	718.34	-0.551271	0	14.67	0.0341193	276	282	K	APGFGDR	R		3021	Q20459_SC_2.15480.15480.2.dta	WP_013875538.1	molecular chaperone GroEL [Frankia symbiont of Datisca glomerata]
BMG5.1+BD-N 2	F203227.dat	Q20459_SC_2_348	12	348	360.177	2	718.339	718.34	-0.551271	0	13.44	0.0452898	276	282	K	APGFGDR	R		2980	Q20459_SC_2.15147.15147.2.dta	WP_013875538.1	molecular chaperone GroEL [Frankia symbiont of Datisca glomerata]
BMG5.1+BD-N 2	F203227.dat	Q20459_SC_2_349	12	349	360.177	2	718.34	718.34	-0.467745	0	20.73	0.00845279	276	282	K	APGFGDR	R		3207	Q20459_SC_2.16894.16894.2.dta	WP_013875538.1	molecular chaperone GroEL [Frankia symbiont of Datisca glomerata]
BMG5.1+BD-N 2	F203227.dat	Q20459_SC_2_350	12	350	360.177	2	718.34	718.34	-0.467745	0	17.21	0.0190108	276	282	K	APGFGDR	R		2939	Q20459_SC_2.14801.14801.2.dta	WP_013875538.1	molecular chaperone GroEL [Frankia symbiont of Datisca glomerata]
BMG5.1+BD-N 2	F203227.dat	Q20459_SC_2_351	12	351	360.177	2	718.34	718.34	-0.467745	0	14.38	0.0364754	276	282	K	APGFGDR	R		2895	Q20459_SC_2.14455.14455.2.dta	WP_013875538.1	molecular chaperone GroEL [Frankia symbiont of Datisca glomerata]
BMG5.1+BD-N 2	F203227.dat	Q20459_SC_2_352	12	352	360.177	2	718.34	718.34	-0.467745	0	17.26	0.0187932	276	282	K	APGFGDR	R		3011	Q20459_SC_2.15395.15395.2.dta	WP_013875538.1	molecular chaperone GroEL [Frankia symbiont of Datisca glomerata]
BMG5.1+BD-N 2	F203227.dat	Q20459_SC_2_353	12	353	360.177	2	718.34	718.34	-0.384219	0	13.08	0.049204	276	282	K	APGFGDR	R		3187	Q20459_SC_2.16723.16723.2.dta	WP_013875538.1	molecular chaperone GroEL [Frankia symbiont of Datisca glomerata]
BMG5.1+BD-N 2	F203227.dat	Q20459_SC_2_355	12	355	360.177	2	718.34	718.34	-0.384219	0	28.3	0.00147911	276	282	K	APGFGDR	R		3064	Q20459_SC_2.15822.15822.2.dta	WP_013875538.1	molecular chaperone GroEL [Frankia symbiont of Datisca glomerata]
BMG5.1+BD-N 2	F203227.dat	Q20459_SC_2_357	12	357	360.177	2	718.34	718.34	-0.384219	0	14.5	0.0354813	276	282	K	APGFGDR	R		2711	Q20459_SC_2.13106.13106.2.dta	WP_013875538.1	molecular chaperone GroEL [Frankia symbiont of Datisca glomerata]
BMG5.1+BD-N 2	F203227.dat	Q20459_SC_2_3576	2	3576	475.805	2	949.596	949.596	0.199032	0	31.88	0.000648634	379	387	R	GVPLLPLNK	I		3743	Q20459_SC_2.22690.22690.2.dta	WP_013874672.1	Crp/Fnr family transcriptional regulator [Frankia symbiont of Datisca glomerata]
BMG5.1+BD-N 2	F203227.dat	Q20459_SC_2_360	12	360	360.177	2	718.34	718.34	-0.217167	0	17.47	0.0179061	276	282	K	APGFGDR	R		3248	Q20459_SC_2.17205.17205.2.dta	WP_013875538.1	molecular chaperone GroEL [Frankia symbiont of Datisca glomerata]
BMG5.1+BD-N 2	F203227.dat	Q20459_SC_2_361	12	361	360.177	2	718.34	718.34	-0.217167	0	30.1	0.000977237	276	282	K	APGFGDR	R		3238	Q20459_SC_2.17127.17127.2.dta	WP_013875538.1	molecular chaperone GroEL [Frankia symbiont of Datisca glomerata]
BMG5.1+BD-N 2	F203227.dat	Q20459_SC_2_3619	1	3619	479.769	2	957.523	957.524	-1.40989	0	52.71	8.03695e-06	65	73	R	NAVTAVIDR	I		3661	Q20459_SC_2.21505.21505.2.dta	WP_013872252.1	phosphopyruvate hydratase [Frankia symbiont of Datisca glomerata]
BMG5.1+BD-N 2	F203227.dat	Q20459_SC_2_364	12	364	360.177	2	718.34	718.34	-0.133641	0	15.21	0.0301301	276	282	K	APGFGDR	R		2990	Q20459_SC_2.15229.15229.2.dta	WP_013875538.1	molecular chaperone GroEL [Frankia symbiont of Datisca glomerata]
BMG5.1+BD-N 2	F203227.dat	Q20459_SC_2_365	12	365	360.177	2	718.34	718.34	-0.133641	0	18.56	0.0139316	276	282	K	APGFGDR	R		2929	Q20459_SC_2.14720.14720.2.dta	WP_013875538.1	molecular chaperone GroEL [Frankia symbiont of Datisca glomerata]
BMG5.1+BD-N 2	F203227.dat	Q20459_SC_2_366	12	366	360.177	2	718.34	718.34	-0.133641	0	17.01	0.0199067	276	282	K	APGFGDR	R		3258	Q20459_SC_2.17286.17286.2.dta	WP_013875538.1	molecular chaperone GroEL [Frankia symbiont of Datisca glomerata]
BMG5.1+BD-N 2	F203227.dat	Q20459_SC_2_367	12	367	360.177	2	718.34	718.34	-0.0222736	0	14.69	0.0339625	276	282	K	APGFGDR	R		3268	Q20459_SC_2.17369.17369.2.dta	WP_013875538.1	molecular chaperone GroEL [Frankia symbiont of Datisca glomerata]
BMG5.1+BD-N 2	F203227.dat	Q20459_SC_2_368	12	368	360.177	2	718.34	718.34	-0.0222736	0	17.37	0.0183231	276	282	K	APGFGDR	R		3289	Q20459_SC_2.17545.17545.2.dta	WP_013875538.1	molecular chaperone GroEL [Frankia symbiont of Datisca glomerata]
BMG5.1+BD-N 2	F203227.dat	Q20459_SC_2_369	12	369	360.177	2	718.34	718.34	-0.0222736	0	17.04	0.0197697	276	282	K	APGFGDR	R		3105	Q20459_SC_2.16139.16139.2.dta	WP_013875538.1	molecular chaperone GroEL [Frankia symbiont of Datisca glomerata]
BMG5.1+BD-N 2	F203227.dat	Q20459_SC_2_370	12	370	360.177	2	718.34	718.34	-0.0222736	0	17.42	0.0181134	276	282	K	APGFGDR	R		3074	Q20459_SC_2.15906.15906.2.dta	WP_013875538.1	molecular chaperone GroEL [Frankia symbiont of Datisca glomerata]
BMG5.1+BD-N 2	F203227.dat	Q20459_SC_2_371	12	371	360.177	2	718.34	718.34	-0.0222736	0	13.37	0.0460257	276	282	K	APGFGDR	R		2959	Q20459_SC_2.14974.14974.2.dta	WP_013875538.1	molecular chaperone GroEL [Frankia symbiont of Datisca glomerata]
BMG5.1+BD-N 2	F203227.dat	Q20459_SC_2_372	12	372	360.177	2	718.34	718.34	-0.0222736	0	15.24	0.0299226	276	282	K	APGFGDR	R		3085	Q20459_SC_2.15983.15983.2.dta	WP_013875538.1	molecular chaperone GroEL [Frankia symbiont of Datisca glomerata]
BMG5.1+BD-N 2	F203227.dat	Q20459_SC_2_3722	7	3722	485.308	2	968.601	968.602	-1.31014	0	26.53	0.00222331	37	44	R	VLLENLLR	T		3773	Q20459_SC_2.23095.23095.2.dta	WP_013873515.1	aconitate hydratase [Frankia symbiont of Datisca glomerata]
BMG5.1+BD-N 2	F203227.dat	Q20459_SC_2_375	12	375	360.177	2	718.34	718.34	0.228304	0	16.04	0.0248886	276	282	K	APGFGDR	R		3115	Q20459_SC_2.16216.16216.2.dta	WP_013875538.1	molecular chaperone GroEL [Frankia symbiont of Datisca glomerata]
BMG5.1+BD-N 2	F203227.dat	Q20459_SC_2_376	12	376	360.177	2	718.34	718.34	0.228304	0	17.25	0.0188365	276	282	K	APGFGDR	R		3095	Q20459_SC_2.16060.16060.2.dta	WP_013875538.1	molecular chaperone GroEL [Frankia symbiont of Datisca glomerata]
BMG5.1+BD-N 2	F203227.dat	Q20459_SC_2_377	12	377	360.177	2	718.34	718.34	0.395356	0	18.19	0.0151705	276	282	K	APGFGDR	R		3125	Q20459_SC_2.16292.16292.2.dta	WP_013875538.1	molecular chaperone GroEL [Frankia symbiont of Datisca glomerata]
BMG5.1+BD-N 2	F203227.dat	Q20459_SC_2_3827	23	3827	488.284	2	974.553	974.555	-1.58431	0	37.52	0.000177011	164	174	K	IGLFGGAGVGK	T		3756	Q20459_SC_2.22855.22855.2.dta	WP_013874999.1	MULTISPECIES: F0F1 ATP synthase subunit beta [Frankia]
BMG5.1+BD-N 2	F203227.dat	Q20459_SC_2_3830	5	3830	488.75	2	975.486	975.489	-2.77194	0	13.1	0.0489779	118	125	R	QQNFGQVR	N		2901	Q20459_SC_2.14506.14506.2.dta	WP_013874969.1	chemical-damaging agent resistance protein C [Frankia symbiont of Datisca glomerata]
BMG5.1+BD-N 2	F203227.dat	Q20459_SC_2_3834	5	3834	488.751	2	975.487	975.489	-2.07486	0	13.68	0.0428549	118	125	R	QQNFGQVR	N		2828	Q20459_SC_2.13956.13956.2.dta	WP_013874969.1	chemical-damaging agent resistance protein C [Frankia symbiont of Datisca glomerata]
BMG5.1+BD-N 2	F203227.dat	Q20459_SC_2_3839	5	3839	488.751	2	975.487	975.489	-1.52129	0	16.74	0.0211836	118	125	R	QQNFGQVR	N		2745	Q20459_SC_2.13360.13360.2.dta	WP_013874969.1	chemical-damaging agent resistance protein C [Frankia symbiont of Datisca glomerata]
BMG5.1+BD-N 2	F203227.dat	Q20459_SC_2_3840	5	3840	488.751	2	975.487	975.489	-1.43928	0	13.94	0.0403645	118	125	R	QQNFGQVR	N		2776	Q20459_SC_2.13580.13580.2.dta	WP_013874969.1	chemical-damaging agent resistance protein C [Frankia symbiont of Datisca glomerata]
BMG5.1+BD-N 2	F203227.dat	Q20459_SC_2_3850	5	3850	488.751	2	975.488	975.489	-0.393649	0	15.53	0.0279898	118	125	R	QQNFGQVR	N		2766	Q20459_SC_2.13507.13507.2.dta	WP_013874969.1	chemical-damaging agent resistance protein C [Frankia symbiont of Datisca glomerata]
BMG5.1+BD-N 2	F203227.dat	Q20459_SC_2_3854	5	3854	488.752	2	975.489	975.489	0.0574071	0	26.28	0.00235505	118	125	R	QQNFGQVR	N		2807	Q20459_SC_2.13806.13806.2.dta	WP_013874969.1	chemical-damaging agent resistance protein C [Frankia symbiont of Datisca glomerata]
BMG5.1+BD-N 2	F203227.dat	Q20459_SC_2_3892	18	3892	490.276	2	978.537	978.539	-1.48896	0	38.68	0.000135519	67	75	K	VGDVVLYSK	Y		3645	Q20459_SC_2.21308.21308.2.dta	WP_043604033.1	MULTISPECIES: co-chaperone GroES [Frankia]
BMG5.1+BD-N 2	F203227.dat	Q20459_SC_2_3957	13	3957	494.295	2	986.575	986.576	-1.34911	0	22.75	0.00530884	127	135	K	TLLAQTLAR	M	Deamidated (NQ) [5]	3737	Q20459_SC_2.22602.22602.2.dta	WP_013872945.1	ATP-dependent Clp protease ATP-binding subunit ClpX [Frankia symbiont of Datisca glomerata]
BMG5.1+BD-N 2	F203227.dat	Q20459_SC_2_4355	15	4355	511.269	2	1020.52	1020.52	-0.405674	0	52.54	5.57186e-06	222	230	R	DALATFVER	A		3726	Q20459_SC_2.22448.22448.2.dta	WP_013875111.1	50S ribosomal protein L4 [Frankia symbiont of Datisca glomerata]
BMG5.1+BD-N 2	F203227.dat	Q20459_SC_2_4384	36	4384	513.256	2	1024.5	1024.5	-0.0185457	0	29.62	0.00109144	202	210	R	GLGEFFEAR	G		3740	Q20459_SC_2.22644.22644.2.dta	WP_043607069.1	hypothetical protein [Frankia symbiont of Datisca glomerata]
BMG5.1+BD-N 2	F203227.dat	Q20459_SC_2_4632	33	4632	530.782	2	1059.55	1059.55	-0.539852	0	18.49	0.0141579	59	68	R	ATMGNVIAQR	D		3416	Q20459_SC_2.18823.18823.2.dta	WP_043603462.1	proteasome subunit beta [Frankia symbiont of Datisca glomerata]
BMG5.1+BD-N 2	F203227.dat	Q20459_SC_2_4633	33	4633	530.783	2	1059.55	1059.55	1.17786	0	34.08	0.000410383	59	68	R	ATMGNVIAQR	D		3405	Q20459_SC_2.18706.18706.2.dta	WP_043603462.1	proteasome subunit beta [Frankia symbiont of Datisca glomerata]
BMG5.1+BD-N 2	F203227.dat	Q20459_SC_2_4634	33	4634	530.784	2	1059.55	1059.55	2.80119	0	31.74	0.000669885	59	68	R	ATMGNVIAQR	D		3430	Q20459_SC_2.18976.18976.2.dta	WP_043603462.1	proteasome subunit beta [Frankia symbiont of Datisca glomerata]
BMG5.1+BD-N 2	F203227.dat	Q20459_SC_2_4676	6	4676	532.791	2	1063.57	1063.57	-1.79396	0	16.97	0.0200909	54	62	K	FDQPLFGLK	G		3770	Q20459_SC_2.23038.23038.2.dta	WP_013875374.1	ABC transporter substrate-binding protein [Frankia symbiont of Datisca glomerata]
BMG5.1+BD-N 2	F203227.dat	Q20459_SC_2_4754	4	4754	534.774	2	1067.53	1067.53	1.12783	0	33.44	0.000452898	234	242	R	TADNLMLYK	Y		3694	Q20459_SC_2.21970.21970.2.dta	WP_013874430.1	MULTISPECIES: type I glutamate--ammonia ligase [Frankia]
BMG5.1+BD-N 2	F203227.dat	Q20459_SC_2_4775	21	4775	537.307	2	1072.6	1072.6	0.508112	1	34.43	0.000360579	227	236	R	GTVVTGRVER	G		3691	Q20459_SC_2.21917.21917.2.dta	WP_013875114.1	MULTISPECIES: elongation factor Tu [Frankia]
BMG5.1+BD-N 2	F203227.dat	Q20459_SC_2_4787	17	4787	537.793	2	1073.57	1073.57	-0.826214	0	32.71	0.000535797	42	51	R	SASEALDILR	F		3729	Q20459_SC_2.22493.22493.2.dta	WP_013875107.1	50S ribosomal protein L22 [Frankia symbiont of Datisca glomerata]
BMG5.1+BD-N 2	F203227.dat	Q20459_SC_2_4907	7	4907	542.311	2	1082.61	1082.61	-1.73747	0	36.7	0.000213796	776	786	R	LVPGVEGGVTR	Y		3527	Q20459_SC_2.19994.19994.2.dta	WP_013873515.1	aconitate hydratase [Frankia symbiont of Datisca glomerata]
BMG5.1+BD-N 2	F203227.dat	Q20459_SC_2_4908	7	4908	542.311	2	1082.61	1082.61	-1.2941	0	31.89	0.000647143	776	786	R	LVPGVEGGVTR	Y		3514	Q20459_SC_2.19859.19859.2.dta	WP_013873515.1	aconitate hydratase [Frankia symbiont of Datisca glomerata]
BMG5.1+BD-N 2	F203227.dat	Q20459_SC_2_4909	7	4909	542.312	2	1082.61	1082.61	0.516346	0	32.82	0.000522396	776	786	R	LVPGVEGGVTR	Y		3538	Q20459_SC_2.20121.20121.2.dta	WP_013873515.1	aconitate hydratase [Frankia symbiont of Datisca glomerata]
BMG5.1+BD-N 2	F203227.dat	Q20459_SC_2_5430	3	5430	376.211	3	1125.61	1125.61	-3.0339	0	21.03	0.0078886	137	147	R	HVVLATGSQSK	S		3685	Q20459_SC_2.21836.21836.3.dta	WP_013874419.1	dihydrolipoyl dehydrogenase [Frankia symbiont of Datisca glomerata]
BMG5.1+BD-N 2	F203227.dat	Q20459_SC_2_5431	3	5431	563.816	2	1125.62	1125.61	2.16859	0	50.69	8.531e-06	137	147	R	HVVLATGSQSK	S		3684	Q20459_SC_2.21823.21823.2.dta	WP_013874419.1	dihydrolipoyl dehydrogenase [Frankia symbiont of Datisca glomerata]
BMG5.1+BD-N 2	F203227.dat	Q20459_SC_2_5442	9	5442	565.279	2	1128.54	1128.55	-1.6189	0	32.33	0.00058479	375	384	R	TNFDGITYAK	G		3581	Q20459_SC_2.20587.20587.2.dta	WP_013872922.1	aminopeptidase N [Frankia symbiont of Datisca glomerata]
BMG5.1+BD-N 2	F203227.dat	Q20459_SC_2_5443	9	5443	565.28	2	1128.54	1128.55	-0.325197	0	29.85	0.00103514	375	384	R	TNFDGITYAK	G		3589	Q20459_SC_2.20677.20677.2.dta	WP_013872922.1	aminopeptidase N [Frankia symbiont of Datisca glomerata]
BMG5.1+BD-N 2	F203227.dat	Q20459_SC_2_555	15	555	364.226	2	726.438	726.439	-1.05859	0	25.97	0.0025293	231	237	R	ALAPISR	G		3539	Q20459_SC_2.20131.20131.2.dta	WP_013875111.1	50S ribosomal protein L4 [Frankia symbiont of Datisca glomerata]
BMG5.1+BD-N 2	F203227.dat	Q20459_SC_2_557	15	557	364.226	2	726.438	726.439	-0.893399	0	15.5	0.0281838	231	237	R	ALAPISR	G		3505	Q20459_SC_2.19759.19759.2.dta	WP_013875111.1	50S ribosomal protein L4 [Frankia symbiont of Datisca glomerata]
BMG5.1+BD-N 2	F203227.dat	Q20459_SC_2_5632	1	5632	573.766	2	1145.52	1145.52	-2.47224	0	17.6	0.017378	404	413	R	IEDELDDAAR	Y		3066	Q20459_SC_2.15840.15840.2.dta	WP_013872252.1	phosphopyruvate hydratase [Frankia symbiont of Datisca glomerata]
BMG5.1+BD-N 2	F203227.dat	Q20459_SC_2_5633	1	5633	573.766	2	1145.52	1145.52	-1.40722	0	23.5	0.00446684	404	413	R	IEDELDDAAR	Y		3018	Q20459_SC_2.15457.15457.2.dta	WP_013872252.1	phosphopyruvate hydratase [Frankia symbiont of Datisca glomerata]
BMG5.1+BD-N 2	F203227.dat	Q20459_SC_2_5634	1	5634	573.767	2	1145.52	1145.52	-1.30247	0	24.93	0.00321366	404	413	R	IEDELDDAAR	Y		3114	Q20459_SC_2.16208.16208.2.dta	WP_013872252.1	phosphopyruvate hydratase [Frankia symbiont of Datisca glomerata]
BMG5.1+BD-N 2	F203227.dat	Q20459_SC_2_5635	1	5635	573.767	2	1145.52	1145.52	-0.761226	0	25.85	0.00260016	404	413	R	IEDELDDAAR	Y		3101	Q20459_SC_2.16114.16114.2.dta	WP_013872252.1	phosphopyruvate hydratase [Frankia symbiont of Datisca glomerata]
BMG5.1+BD-N 2	F203227.dat	Q20459_SC_2_5636	1	5636	573.767	2	1145.52	1145.52	-0.446959	0	16.91	0.0203704	404	413	R	IEDELDDAAR	Y		3045	Q20459_SC_2.15670.15670.2.dta	WP_013872252.1	phosphopyruvate hydratase [Frankia symbiont of Datisca glomerata]
BMG5.1+BD-N 2	F203227.dat	Q20459_SC_2_5638	1	5638	573.767	2	1145.52	1145.52	-0.342203	0	20.16	0.00963829	404	413	R	IEDELDDAAR	Y		3280	Q20459_SC_2.17465.17465.2.dta	WP_013872252.1	phosphopyruvate hydratase [Frankia symbiont of Datisca glomerata]
BMG5.1+BD-N 2	F203227.dat	Q20459_SC_2_5639	1	5639	573.767	2	1145.52	1145.52	-0.342203	0	17.86	0.0163682	404	413	R	IEDELDDAAR	Y		3077	Q20459_SC_2.15930.15930.2.dta	WP_013872252.1	phosphopyruvate hydratase [Frankia symbiont of Datisca glomerata]
BMG5.1+BD-N 2	F203227.dat	Q20459_SC_2_5640	1	5640	573.767	2	1145.52	1145.52	-0.237447	0	13.99	0.0399025	404	413	R	IEDELDDAAR	Y		2985	Q20459_SC_2.15191.15191.2.dta	WP_013872252.1	phosphopyruvate hydratase [Frankia symbiont of Datisca glomerata]
BMG5.1+BD-N 2	F203227.dat	Q20459_SC_2_5641	1	5641	573.767	2	1145.52	1145.52	-0.237447	0	26.35	0.00231739	404	413	R	IEDELDDAAR	Y		3006	Q20459_SC_2.15358.15358.2.dta	WP_013872252.1	phosphopyruvate hydratase [Frankia symbiont of Datisca glomerata]
BMG5.1+BD-N 2	F203227.dat	Q20459_SC_2_5642	1	5642	573.767	2	1145.52	1145.52	-0.132691	0	17.05	0.0197242	404	413	R	IEDELDDAAR	Y		3257	Q20459_SC_2.17276.17276.2.dta	WP_013872252.1	phosphopyruvate hydratase [Frankia symbiont of Datisca glomerata]
BMG5.1+BD-N 2	F203227.dat	Q20459_SC_2_5643	1	5643	573.767	2	1145.52	1145.52	-0.132691	0	20.68	0.00855067	404	413	R	IEDELDDAAR	Y		2975	Q20459_SC_2.15108.15108.2.dta	WP_013872252.1	phosphopyruvate hydratase [Frankia symbiont of Datisca glomerata]
BMG5.1+BD-N 2	F203227.dat	Q20459_SC_2_5645	1	5645	573.767	2	1145.52	1145.52	-0.0279349	0	31.95	0.000638263	404	413	R	IEDELDDAAR	Y		2996	Q20459_SC_2.15275.15275.2.dta	WP_013872252.1	phosphopyruvate hydratase [Frankia symbiont of Datisca glomerata]
BMG5.1+BD-N 2	F203227.dat	Q20459_SC_2_5646	1	5646	573.768	2	1145.52	1145.52	0.513304	0	21.78	0.00663743	404	413	R	IEDELDDAAR	Y		3089	Q20459_SC_2.16021.16021.2.dta	WP_013872252.1	phosphopyruvate hydratase [Frankia symbiont of Datisca glomerata]
BMG5.1+BD-N 2	F203227.dat	Q20459_SC_2_5647	1	5647	573.768	2	1145.52	1145.52	0.513304	0	17.59	0.0174181	404	413	R	IEDELDDAAR	Y		3125	Q20459_SC_2.16286.16286.2.dta	WP_013872252.1	phosphopyruvate hydratase [Frankia symbiont of Datisca glomerata]
BMG5.1+BD-N 2	F203227.dat	Q20459_SC_2_5649	1	5649	573.768	2	1145.52	1145.52	2.1021	0	18.01	0.0158125	404	413	R	IEDELDDAAR	Y		2952	Q20459_SC_2.14917.14917.2.dta	WP_013872252.1	phosphopyruvate hydratase [Frankia symbiont of Datisca glomerata]
BMG5.1+BD-N 2	F203227.dat	Q20459_SC_2_567	15	567	364.226	2	726.438	726.439	-0.645615	0	18.84	0.0130617	231	237	R	ALAPISR	G		3528	Q20459_SC_2.20008.20008.2.dta	WP_013875111.1	50S ribosomal protein L4 [Frankia symbiont of Datisca glomerata]
BMG5.1+BD-N 2	F203227.dat	Q20459_SC_2_5691	30	5691	577.296	2	1152.58	1152.58	-0.439884	0	34.68	0.000340408	236	246	K	IAFTGETTTGR	L		3445	Q20459_SC_2.19134.19134.2.dta	WP_013874665.1	aldehyde dehydrogenase [Frankia symbiont of Datisca glomerata]
BMG5.1+BD-N 2	F203227.dat	Q20459_SC_2_5692	30	5692	577.296	2	1152.58	1152.58	0.184803	0	38.54	0.000139959	236	246	K	IAFTGETTTGR	L		3456	Q20459_SC_2.19247.19247.2.dta	WP_013874665.1	aldehyde dehydrogenase [Frankia symbiont of Datisca glomerata]
BMG5.1+BD-N 2	F203227.dat	Q20459_SC_2_6036	3	6036	600.833	2	1199.65	1199.65	-0.340099	0	72.8	5.51048e-08	120	131	R	LVSPTSVAVGDR	I		3621	Q20459_SC_2.21029.21029.2.dta	WP_013874419.1	dihydrolipoyl dehydrogenase [Frankia symbiont of Datisca glomerata]
BMG5.1+BD-N 2	F203227.dat	Q20459_SC_2_6037	3	6037	600.833	2	1199.65	1199.65	0.0600175	0	75.04	3.28995e-08	120	131	R	LVSPTSVAVGDR	I		3608	Q20459_SC_2.20889.20889.2.dta	WP_013874419.1	dihydrolipoyl dehydrogenase [Frankia symbiont of Datisca glomerata]
BMG5.1+BD-N 2	F203227.dat	Q20459_SC_2_6038	3	6038	600.833	2	1199.65	1199.65	0.0600175	0	79.22	1.25658e-08	120	131	R	LVSPTSVAVGDR	I		3596	Q20459_SC_2.20761.20761.2.dta	WP_013874419.1	dihydrolipoyl dehydrogenase [Frankia symbiont of Datisca glomerata]
BMG5.1+BD-N 2	F203227.dat	Q20459_SC_2_6039	3	6039	600.833	2	1199.65	1199.65	0.176718	0	65.7	2.69153e-07	120	131	R	LVSPTSVAVGDR	I		3564	Q20459_SC_2.20404.20404.2.dta	WP_013874419.1	dihydrolipoyl dehydrogenase [Frankia symbiont of Datisca glomerata]
BMG5.1+BD-N 2	F203227.dat	Q20459_SC_2_6040	3	6040	600.833	2	1199.65	1199.65	0.376776	0	82.32	5.86138e-09	120	131	R	LVSPTSVAVGDR	I		3586	Q20459_SC_2.20645.20645.2.dta	WP_013874419.1	dihydrolipoyl dehydrogenase [Frankia symbiont of Datisca glomerata]
BMG5.1+BD-N 2	F203227.dat	Q20459_SC_2_6041	3	6041	600.833	2	1199.65	1199.65	0.476805	0	78.79	1.3213e-08	120	131	R	LVSPTSVAVGDR	I		3576	Q20459_SC_2.20531.20531.2.dta	WP_013874419.1	dihydrolipoyl dehydrogenase [Frankia symbiont of Datisca glomerata]
BMG5.1+BD-N 2	F203227.dat	Q20459_SC_2_6104	31	6104	604.818	2	1207.62	1207.62	0.73119	0	37.69	0.000170216	67	77	K	TVGDAVSYIQR	A		3572	Q20459_SC_2.20496.20496.2.dta	WP_013874733.1	acyl carrier protein [Frankia symbiont of Datisca glomerata]
BMG5.1+BD-N 2	F203227.dat	Q20459_SC_2_6158	1	6158	606.862	2	1211.71	1211.71	-2.72424	0	46.56	2.208e-05	216	227	R	AALDLLVEAIGK	A		3773	Q20459_SC_2.23092.23092.2.dta	WP_013872252.1	phosphopyruvate hydratase [Frankia symbiont of Datisca glomerata]
BMG5.1+BD-N 2	F203227.dat	Q20459_SC_2_6174	19	6174	608.829	2	1215.64	1215.65	-1.78259	0	13.77	0.0419759	136	146	R	VVDQTGTELVR	Y		3367	Q20459_SC_2.18307.18307.2.dta	WP_013872102.1	MULTISPECIES: chemical-damaging agent resistance protein C [Frankia]
BMG5.1+BD-N 2	F203227.dat	Q20459_SC_2_6175	19	6175	608.829	2	1215.64	1215.65	-1.47	0	19.96	0.0100925	136	146	R	VVDQTGTELVR	Y		3343	Q20459_SC_2.18060.18060.2.dta	WP_013872102.1	MULTISPECIES: chemical-damaging agent resistance protein C [Frankia]
BMG5.1+BD-N 2	F203227.dat	Q20459_SC_2_6176	19	6176	608.83	2	1215.64	1215.65	-1.07515	0	26.24	0.00249568	136	146	R	VVDQTGTELVR	Y		3388	Q20459_SC_2.18529.18529.2.dta	WP_013872102.1	MULTISPECIES: chemical-damaging agent resistance protein C [Frankia]
BMG5.1+BD-N 2	F203227.dat	Q20459_SC_2_6177	19	6177	608.83	2	1215.65	1215.65	-0.0715669	0	20.28	0.00937562	136	146	R	VVDQTGTELVR	Y		3378	Q20459_SC_2.18414.18414.2.dta	WP_013872102.1	MULTISPECIES: chemical-damaging agent resistance protein C [Frankia]
BMG5.1+BD-N 2	F203227.dat	Q20459_SC_2_6178	19	6178	608.831	2	1215.65	1215.65	0.635876	0	18.57	0.0138995	136	146	R	VVDQTGTELVR	Y		3354	Q20459_SC_2.18173.18173.2.dta	WP_013872102.1	MULTISPECIES: chemical-damaging agent resistance protein C [Frankia]
BMG5.1+BD-N 2	F203227.dat	Q20459_SC_2_6179	19	6179	608.831	2	1215.65	1215.65	1.54074	0	32.58	0.000552077	136	146	R	VVDQTGTELVR	Y		3412	Q20459_SC_2.18775.18775.2.dta	WP_013872102.1	MULTISPECIES: chemical-damaging agent resistance protein C [Frankia]
BMG5.1+BD-N 2	F203227.dat	Q20459_SC_2_6180	19	6180	608.832	2	1215.65	1215.65	2.93918	0	26.83	0.00207491	136	146	R	VVDQTGTELVR	Y		3400	Q20459_SC_2.18647.18647.2.dta	WP_013872102.1	MULTISPECIES: chemical-damaging agent resistance protein C [Frankia]
BMG5.1+BD-N 2	F203227.dat	Q20459_SC_2_6255	2	6255	614.885	2	1227.76	1227.76	0.0342088	0	37.28	0.000187068	182	193	R	ALTAATVLVLTR	E		3773	Q20459_SC_2.23091.23091.2.dta	WP_013874672.1	Crp/Fnr family transcriptional regulator [Frankia symbiont of Datisca glomerata]
BMG5.1+BD-N 2	F203227.dat	Q20459_SC_2_6478	14	6478	620.295	2	1238.58	1238.58	-1.59296	0	34.58	0.000348337	140	150	R	LTYDGSIADER	G		3333	Q20459_SC_2.17965.17965.2.dta	WP_013873557.1	MULTISPECIES: proteasome subunit alpha [Frankia]
BMG5.1+BD-N 2	F203227.dat	Q20459_SC_2_6817	2	6817	638.32	2	1274.63	1274.63	-2.86201	0	46.79	2.09411e-05	34	44	K	SVPQMQEITSR	W		3482	Q20459_SC_2.19520.19520.2.dta	WP_013874672.1	Crp/Fnr family transcriptional regulator [Frankia symbiont of Datisca glomerata]
BMG5.1+BD-N 2	F203227.dat	Q20459_SC_2_6819	2	6819	638.321	2	1274.63	1274.63	-1.34	0	68.31	1.47571e-07	34	44	K	SVPQMQEITSR	W		3461	Q20459_SC_2.19299.19299.2.dta	WP_013874672.1	Crp/Fnr family transcriptional regulator [Frankia symbiont of Datisca glomerata]
BMG5.1+BD-N 2	F203227.dat	Q20459_SC_2_6820	2	6820	638.321	2	1274.63	1274.63	-0.853582	0	68.52	1.40605e-07	34	44	K	SVPQMQEITSR	W		3450	Q20459_SC_2.19187.19187.2.dta	WP_013874672.1	Crp/Fnr family transcriptional regulator [Frankia symbiont of Datisca glomerata]
BMG5.1+BD-N 2	F203227.dat	Q20459_SC_2_6821	2	6821	638.321	2	1274.63	1274.63	-0.759437	0	56.99	1.99986e-06	34	44	K	SVPQMQEITSR	W		3440	Q20459_SC_2.19077.19077.2.dta	WP_013874672.1	Crp/Fnr family transcriptional regulator [Frankia symbiont of Datisca glomerata]
BMG5.1+BD-N 2	F203227.dat	Q20459_SC_2_6822	2	6822	638.321	2	1274.63	1274.63	-0.477002	0	68.64	1.36773e-07	34	44	K	SVPQMQEITSR	W		3429	Q20459_SC_2.18964.18964.2.dta	WP_013874672.1	Crp/Fnr family transcriptional regulator [Frankia symbiont of Datisca glomerata]
BMG5.1+BD-N 2	F203227.dat	Q20459_SC_2_6823	2	6823	638.322	2	1274.63	1274.63	-0.288711	0	47.86	1.63682e-05	34	44	K	SVPQMQEITSR	W		3472	Q20459_SC_2.19413.19413.2.dta	WP_013874672.1	Crp/Fnr family transcriptional regulator [Frankia symbiont of Datisca glomerata]
BMG5.1+BD-N 2	F203227.dat	Q20459_SC_2_6831	2	6831	639.309	2	1276.6	1276.6	-1.38962	0	70.29	9.35406e-08	99	111	R	GFDGDALAGLADR	F		3724	Q20459_SC_2.22420.22420.2.dta	WP_013874672.1	Crp/Fnr family transcriptional regulator [Frankia symbiont of Datisca glomerata]
BMG5.1+BD-N 2	F203227.dat	Q20459_SC_2_7138	7	7138	657.304	2	1312.59	1312.59	0.157703	0	15.54	0.0279254	909	919	R	IDTPGEAEYYR	N		3405	Q20459_SC_2.18710.18710.2.dta	WP_013873515.1	aconitate hydratase [Frankia symbiont of Datisca glomerata]
BMG5.1+BD-N 2	F203227.dat	Q20459_SC_2_7139	7	7139	657.304	2	1312.59	1312.59	0.523391	0	22.06	0.006223	909	919	R	IDTPGEAEYYR	N		3393	Q20459_SC_2.18574.18574.2.dta	WP_013873515.1	aconitate hydratase [Frankia symbiont of Datisca glomerata]
BMG5.1+BD-N 2	F203227.dat	Q20459_SC_2_7140	11	7140	657.35	2	1312.69	1312.69	-0.804457	0	65.46	2.84446e-07	139	150	R	VSENDIVEIAPK	A		3636	Q20459_SC_2.21193.21193.2.dta	WP_013875087.1	30S ribosomal protein S4 [Frankia symbiont of Datisca glomerata]
BMG5.1+BD-N 2	F203227.dat	Q20459_SC_2_7215	17	7215	663.32	2	1324.63	1324.63	-3.17447	0	29.89	0.00102565	52	63	R	FAPQAASEDVYK	V		3406	Q20459_SC_2.18720.18720.2.dta	WP_013875107.1	50S ribosomal protein L22 [Frankia symbiont of Datisca glomerata]
BMG5.1+BD-N 2	F203227.dat	Q20459_SC_2_7217	17	7217	663.323	2	1324.63	1324.63	0.509576	0	20.8	0.00831764	52	63	R	FAPQAASEDVYK	V		3393	Q20459_SC_2.18581.18581.2.dta	WP_013875107.1	50S ribosomal protein L22 [Frankia symbiont of Datisca glomerata]
BMG5.1+BD-N 2	F203227.dat	Q20459_SC_2_7289	13	7289	672.362	2	1342.71	1342.71	-0.309821	0	52.32	5.86138e-06	202	214	R	DVSGEGVQQALLK	I		3613	Q20459_SC_2.20944.20944.2.dta	WP_013872945.1	ATP-dependent Clp protease ATP-binding subunit ClpX [Frankia symbiont of Datisca glomerata]
BMG5.1+BD-N 2	F203227.dat	Q20459_SC_2_7290	13	7290	672.362	2	1342.71	1342.71	0.509418	0	42.91	5.11682e-05	202	214	R	DVSGEGVQQALLK	I		3592	Q20459_SC_2.20714.20714.2.dta	WP_013872945.1	ATP-dependent Clp protease ATP-binding subunit ClpX [Frankia symbiont of Datisca glomerata]
BMG5.1+BD-N 2	F203227.dat	Q20459_SC_2_7291	13	7291	672.363	2	1342.71	1342.71	1.14991	0	81.91	6.44169e-09	202	214	R	DVSGEGVQQALLK	I		3602	Q20459_SC_2.20825.20825.2.dta	WP_013872945.1	ATP-dependent Clp protease ATP-binding subunit ClpX [Frankia symbiont of Datisca glomerata]
BMG5.1+BD-N 2	F203227.dat	Q20459_SC_2_7450	8	7450	454.913	3	1361.72	1361.72	-0.997269	1	38.32	0.000147231	52	64	R	DKGDFAAIVGLEK	T		3727	Q20459_SC_2.22463.22463.3.dta	WP_013873466.1	MULTISPECIES: superoxide dismutase [Frankia]
BMG5.1+BD-N 2	F203227.dat	Q20459_SC_2_7451	8	7451	681.866	2	1361.72	1361.72	-0.794584	1	71.77	6.65273e-08	52	64	R	DKGDFAAIVGLEK	T		3729	Q20459_SC_2.22485.22485.2.dta	WP_013873466.1	MULTISPECIES: superoxide dismutase [Frankia]
BMG5.1+BD-N 2	F203227.dat	Q20459_SC_2_7452	2	7452	682.401	2	1362.79	1362.79	0.534933	0	40.62	8.66962e-05	86	98	R	VVPGELAELPALR	G		3765	Q20459_SC_2.22983.22983.2.dta	WP_013874672.1	Crp/Fnr family transcriptional regulator [Frankia symbiont of Datisca glomerata]
BMG5.1+BD-N 2	F203227.dat	Q20459_SC_2_7490	29	7490	687.873	2	1373.73	1373.73	0.434583	0	39.81	0.000104472	80	92	R	VGGATYQVPVEVR	A		3633	Q20459_SC_2.21160.21160.2.dta	WP_013875116.1	30S ribosomal protein S7 [Frankia symbiont of Datisca glomerata]
BMG5.1+BD-N 2	F203227.dat	Q20459_SC_2_7630	5	7630	695.876	2	1389.74	1389.74	0.689339	0	57.78	1.66725e-06	171	185	R	AVGQGYASGLAGIAR	D		3668	Q20459_SC_2.21596.21596.2.dta	WP_013874969.1	chemical-damaging agent resistance protein C [Frankia symbiont of Datisca glomerata]
BMG5.1+BD-N 2	F203227.dat	Q20459_SC_2_7652	6	7652	700.367	2	1398.72	1398.72	0.565518	0	21.42	0.00721107	272	286	K	VAGAAPALPTLATCS	-	Carbamidomethyl (C) [14]	3603	Q20459_SC_2.20834.20834.2.dta	WP_013875374.1	ABC transporter substrate-binding protein [Frankia symbiont of Datisca glomerata]
BMG5.1+BD-N 2	F203227.dat	Q20459_SC_2_7723	2	7723	704.378	2	1406.74	1406.74	0.983835	0	51.3	7.4131e-06	254	265	R	EYELSVAQTVLR	I		3734	Q20459_SC_2.22565.22565.2.dta	WP_013874672.1	Crp/Fnr family transcriptional regulator [Frankia symbiont of Datisca glomerata]
BMG5.1+BD-N 2	F203227.dat	Q20459_SC_2_7809	10	7809	709.348	2	1416.68	1416.68	-1.84304	0	49.55	1.10917e-05	79	91	R	VGETAVEQLNSDR	S		3321	Q20459_SC_2.17847.17847.2.dta	WP_013874230.1	bacterioferritin [Frankia symbiont of Datisca glomerata]
BMG5.1+BD-N 2	F203227.dat	Q20459_SC_2_7810	10	7810	709.35	2	1416.69	1416.68	0.472229	0	26.8	0.0020893	79	91	R	VGETAVEQLNSDR	S		3311	Q20459_SC_2.17746.17746.2.dta	WP_013874230.1	bacterioferritin [Frankia symbiont of Datisca glomerata]
BMG5.1+BD-N 2	F203227.dat	Q20459_SC_2_7811	10	7811	709.351	2	1416.69	1416.68	1.4181	0	31.97	0.000635331	79	91	R	VGETAVEQLNSDR	S		3300	Q20459_SC_2.17640.17640.2.dta	WP_013874230.1	bacterioferritin [Frankia symbiont of Datisca glomerata]
BMG5.1+BD-N 2	F203227.dat	Q20459_SC_2_7953	2	7953	723.399	2	1444.78	1444.78	0.240867	0	57.72	1.69044e-06	49	61	R	VLPWVQTAGGVYR	V		3764	Q20459_SC_2.22960.22960.2.dta	WP_013874672.1	Crp/Fnr family transcriptional regulator [Frankia symbiont of Datisca glomerata]
BMG5.1+BD-N 2	F203227.dat	Q20459_SC_2_8060	23	8060	733.878	2	1465.74	1465.74	-0.480303	0	13.08	0.049204	267	280	R	FTQAGSEVSTLLGR	M	Deamidated (NQ) [3]	3717	Q20459_SC_2.22304.22304.2.dta	WP_013874999.1	MULTISPECIES: F0F1 ATP synthase subunit beta [Frankia]
BMG5.1+BD-N 2	F203227.dat	Q20459_SC_2_8205	6	8205	753.379	2	1504.74	1504.74	1.20685	0	85.13	3.06902e-09	63	77	K	GLGGDVEGFDVEIAK	I		3727	Q20459_SC_2.22455.22455.2.dta	WP_013875374.1	ABC transporter substrate-binding protein [Frankia symbiont of Datisca glomerata]
BMG5.1+BD-N 2	F203227.dat	Q20459_SC_2_8382	20	8382	518.585	3	1552.73	1552.73	1.06844	0	43.52	4.44631e-05	296	308	R	EAYPGDVFYLHSR	L		3719	Q20459_SC_2.22332.22332.3.dta	WP_013875001.1	ATP synthase subunit alpha [Frankia symbiont of Datisca glomerata]
BMG5.1+BD-N 2	F203227.dat	Q20459_SC_2_8383	20	8383	777.375	2	1552.74	1552.73	3.15251	0	39.41	0.000114551	296	308	R	EAYPGDVFYLHSR	L		3720	Q20459_SC_2.22361.22361.2.dta	WP_013875001.1	ATP synthase subunit alpha [Frankia symbiont of Datisca glomerata]
BMG5.1+BD-N 2	F203227.dat	Q20459_SC_2_8486	4	8486	791.402	2	1580.79	1580.78	3.44449	0	83.44	4.52898e-09	11	23	R	YIADQNIEFVDVR	F		3718	Q20459_SC_2.22320.22320.2.dta	WP_013874430.1	MULTISPECIES: type I glutamate--ammonia ligase [Frankia]
BMG5.1+BD-N 2	F203227.dat	Q20459_SC_2_8508	3	8508	529.638	3	1585.89	1585.89	0.282491	1	32.74	0.000532108	27	41	R	AAELGLTVSLIEKDK	L		3731	Q20459_SC_2.22511.22511.3.dta	WP_013874419.1	dihydrolipoyl dehydrogenase [Frankia symbiont of Datisca glomerata]
BMG5.1+BD-N 2	F203227.dat	Q20459_SC_2_8750	3	8750	850.911	2	1699.81	1699.81	0.96717	0	64.21	3.79315e-07	365	380	R	YGDVVTQTYDLAGNGK	A		3611	Q20459_SC_2.20922.20922.2.dta	WP_013874419.1	dihydrolipoyl dehydrogenase [Frankia symbiont of Datisca glomerata]
BMG5.1+BD-N 2	F203227.dat	Q20459_SC_2_8751	3	8751	850.911	2	1699.81	1699.81	1.53194	0	40.56	8.79023e-05	365	380	R	YGDVVTQTYDLAGNGK	A		3569	Q20459_SC_2.20458.20458.2.dta	WP_013874419.1	dihydrolipoyl dehydrogenase [Frankia symbiont of Datisca glomerata]
BMG5.1+BD-N 2	F203227.dat	Q20459_SC_2_8752	3	8752	850.912	2	1699.81	1699.81	1.89669	0	66.97	2.00909e-07	365	380	R	YGDVVTQTYDLAGNGK	A		3601	Q20459_SC_2.20807.20807.2.dta	WP_013874419.1	dihydrolipoyl dehydrogenase [Frankia symbiont of Datisca glomerata]
BMG5.1+BD-N 2	F203227.dat	Q20459_SC_2_8753	3	8753	850.912	2	1699.81	1699.81	2.33203	0	58.29	1.48252e-06	365	380	R	YGDVVTQTYDLAGNGK	A		3590	Q20459_SC_2.20695.20695.2.dta	WP_013874419.1	dihydrolipoyl dehydrogenase [Frankia symbiont of Datisca glomerata]
BMG5.1+BD-N 2	F203227.dat	Q20459_SC_2_8754	3	8754	850.913	2	1699.81	1699.81	4.04988	0	66.09	2.46037e-07	365	380	R	YGDVVTQTYDLAGNGK	A		3580	Q20459_SC_2.20579.20579.2.dta	WP_013874419.1	dihydrolipoyl dehydrogenase [Frankia symbiont of Datisca glomerata]
BMG5.1+BD-N 2	F203227.dat	Q20459_SC_2_8757	3	8757	851.402	2	1700.79	1700.79	0.609129	0	14.3	0.0371535	365	380	R	YGDVVTQTYDLAGNGK	A	Deamidated (NQ) [14]	3546	Q20459_SC_2.20202.20202.2.dta	WP_013874419.1	dihydrolipoyl dehydrogenase [Frankia symbiont of Datisca glomerata]
BMG5.1+BD-N 2	F203227.dat	Q20459_SC_2_8758	3	8758	851.405	2	1700.8	1700.79	3.40783	0	31.84	0.000654636	365	380	R	YGDVVTQTYDLAGNGK	A	Deamidated (NQ) [14]	3557	Q20459_SC_2.20321.20321.2.dta	WP_013874419.1	dihydrolipoyl dehydrogenase [Frankia symbiont of Datisca glomerata]
BMG5.1+BD-N 2	F203227.dat	Q20459_SC_2_8779	21	8779	570.99	3	1709.95	1709.94	3.99955	1	22.94	0.00508159	268	283	K	LLDEGRAGDNVGLLLR	G		3721	Q20459_SC_2.22373.22373.3.dta	WP_013875114.1	MULTISPECIES: elongation factor Tu [Frankia]
BMG5.1+BD-N 2	F203227.dat	Q20459_SC_2_8795	6	8795	573.994	3	1718.96	1718.96	0.246079	0	39.08	0.000123595	223	238	K	IVGKPFTTEPYGIGIK	K		3716	Q20459_SC_2.22297.22297.3.dta	WP_013875374.1	ABC transporter substrate-binding protein [Frankia symbiont of Datisca glomerata]
BMG5.1+BD-N 2	F203227.dat	Q20459_SC_2_8800	5	8800	862.431	2	1722.85	1722.84	2.94281	0	106.31	2.33884e-11	33	49	R	STTGADFDLDASAIALR	S		3744	Q20459_SC_2.22694.22694.2.dta	WP_013874969.1	chemical-damaging agent resistance protein C [Frankia symbiont of Datisca glomerata]
BMG5.1+BD-N 2	F203227.dat	Q20459_SC_2_8870	4	8870	583.317	3	1746.93	1746.93	-0.388109	0	38.07	0.000179349	326	341	R	LVPGYEAPVNLVYSAR	N		3748	Q20459_SC_2.22757.22757.3.dta	WP_013874430.1	MULTISPECIES: type I glutamate--ammonia ligase [Frankia]
BMG5.1+BD-N 2	F203227.dat	Q20459_SC_2_8871	4	8871	874.474	2	1746.93	1746.93	1.15517	0	72.84	6.23995e-08	326	341	R	LVPGYEAPVNLVYSAR	N		3745	Q20459_SC_2.22717.22717.2.dta	WP_013874430.1	MULTISPECIES: type I glutamate--ammonia ligase [Frankia]
BMG5.1+BD-N 2	F203227.dat	Q20459_SC_2_8880	9	8880	585.329	3	1752.96	1752.96	1.15462	1	56.98	2.00447e-06	504	519	R	ERVELDVVGALTEVPK	L		3748	Q20459_SC_2.22759.22759.3.dta	WP_013872922.1	aminopeptidase N [Frankia symbiont of Datisca glomerata]
BMG5.1+BD-N 2	F203227.dat	Q20459_SC_2_9066	16	9066	912.45	2	1822.89	1822.88	0.756493	0	75.4	2.88403e-08	281	296	R	EAATPAYQDYAQQVIR	N		3630	Q20459_SC_2.21118.21118.2.dta	WP_013875009.1	serine hydroxymethyltransferase [Frankia symbiont of Datisca glomerata]
BMG5.1+BD-N 2	F203227.dat	Q20459_SC_2_9312	10	9312	669.021	3	2004.04	2004.04	-0.484022	0	79.84	1.03753e-08	14	30	R	VLTNELTAVNQYFLHSR	M		3762	Q20459_SC_2.22934.22934.3.dta	WP_013874230.1	bacterioferritin [Frankia symbiont of Datisca glomerata]
BMG5.1+BD-N 2	F203227.dat	Q20459_SC_2_9336	1	9336	680.036	3	2037.09	2037.09	0.0971977	0	97.4	1.8197e-10	335	353	K	VNQIGTLTETLDAVSLAHR	N		3764	Q20459_SC_2.22963.22963.3.dta	WP_013872252.1	phosphopyruvate hydratase [Frankia symbiont of Datisca glomerata]
BMG5.1+BD-N 2	F203227.dat	Q20459_SC_2_9344	2	9344	681.688	3	2042.04	2042.04	-0.355526	0	57.5	2.04502e-06	270	286	R	VADLYNEPINQLEQQLR	L		3753	Q20459_SC_2.22824.22824.3.dta	WP_013874672.1	Crp/Fnr family transcriptional regulator [Frankia symbiont of Datisca glomerata]
BMG5.1+BD-N 2	F203227.dat	Q20459_SC_2_9345	2	9345	1022.03	2	2042.05	2042.04	2.25265	0	144.56	4.19934e-15	270	286	R	VADLYNEPINQLEQQLR	L		3755	Q20459_SC_2.22845.22845.2.dta	WP_013874672.1	Crp/Fnr family transcriptional regulator [Frankia symbiont of Datisca glomerata]
BMG5.1+BD-N 2	F203227.dat	Q20459_SC_2_9353	14	9353	683.68	3	2048.02	2048.02	-1.79295	0	47.68	1.70608e-05	35	53	R	SYADGILFVAENPSSTLHK	I		3742	Q20459_SC_2.22666.22666.3.dta	WP_013873557.1	MULTISPECIES: proteasome subunit alpha [Frankia]
BMG5.1+BD-N 2	F203227.dat	Q20459_SC_2_9384	1	9384	1044.05	2	2086.08	2086.07	3.35751	0	158.57	1.73744e-16	300	318	R	LGESVQLVGDDLFVTNPQR	L		3769	Q20459_SC_2.23028.23028.2.dta	WP_013872252.1	phosphopyruvate hydratase [Frankia symbiont of Datisca glomerata]
BMG5.1+BD-N 2	F203227.dat	Q20459_SC_2_9390	12	9390	696.7	3	2087.08	2087.09	-3.40379	0	23.27	0.00706466	80	100	K	TNDVAGDGTTTATILAQALVR	E		3766	Q20459_SC_2.22996.22996.3.dta	WP_013875538.1	molecular chaperone GroEL [Frankia symbiont of Datisca glomerata]
BMG5.1+BD-N 2	F203227.dat	Q20459_SC_2_9415	3	9415	705.701	3	2114.08	2114.08	3.22079	0	74.64	3.77914e-08	344	364	R	VTYSHPEVASVGLTSAAAAQR	Y		3666	Q20459_SC_2.21582.21582.3.dta	WP_013874419.1	dihydrolipoyl dehydrogenase [Frankia symbiont of Datisca glomerata]
BMG5.1+BD-N 2	F203227.dat	Q20459_SC_2_943	34	943	378.707	2	755.399	755.4	-1.10008	0	24.23	0.00377572	135	141	R	GLMPNPK	T		3567	Q20459_SC_2.20432.20432.2.dta	WP_013875125.1	MULTISPECIES: 50S ribosomal protein L1 [Frankia]
BMG5.1+BD-N 2	F203227.dat	Q20459_SC_2_944	34	944	378.707	2	755.399	755.4	-1.02065	0	27.4	0.0018197	135	141	R	GLMPNPK	T		3620	Q20459_SC_2.21018.21018.2.dta	WP_013875125.1	MULTISPECIES: 50S ribosomal protein L1 [Frankia]
BMG5.1+BD-N 2	F203227.dat	Q20459_SC_2_945	34	945	378.707	2	755.399	755.4	-0.941223	0	28.11	0.00154525	135	141	R	GLMPNPK	T		3545	Q20459_SC_2.20197.20197.2.dta	WP_013875125.1	MULTISPECIES: 50S ribosomal protein L1 [Frankia]
BMG5.1+BD-N 2	F203227.dat	Q20459_SC_2_946	34	946	378.707	2	755.4	755.4	-0.544083	0	32.82	0.000522396	135	141	R	GLMPNPK	T		3632	Q20459_SC_2.21146.21146.2.dta	WP_013875125.1	MULTISPECIES: 50S ribosomal protein L1 [Frankia]
BMG5.1+BD-N 2	F203227.dat	Q20459_SC_2_947	34	947	378.707	2	755.4	755.4	-0.464655	0	32.78	0.00052723	135	141	R	GLMPNPK	T		3589	Q20459_SC_2.20676.20676.2.dta	WP_013875125.1	MULTISPECIES: 50S ribosomal protein L1 [Frankia]
BMG5.1+BD-N 2	F203227.dat	Q20459_SC_2_948	34	948	378.707	2	755.4	755.4	-0.305798	0	26.96	0.00201372	135	141	R	GLMPNPK	T		3556	Q20459_SC_2.20315.20315.2.dta	WP_013875125.1	MULTISPECIES: 50S ribosomal protein L1 [Frankia]
BMG5.1+BD-N 2	F203227.dat	Q20459_SC_2_949	34	949	378.707	2	755.4	755.4	-0.146942	0	32.6	0.000549541	135	141	R	GLMPNPK	T		3599	Q20459_SC_2.20791.20791.2.dta	WP_013875125.1	MULTISPECIES: 50S ribosomal protein L1 [Frankia]
BMG5.1+BD-N 2	F203227.dat	Q20459_SC_2_950	34	950	378.707	2	755.4	755.4	-0.0675139	0	32.78	0.00052723	135	141	R	GLMPNPK	T		3578	Q20459_SC_2.20552.20552.2.dta	WP_013875125.1	MULTISPECIES: 50S ribosomal protein L1 [Frankia]
BMG5.1+BD-N 2	F203227.dat	Q20459_SC_2_951	34	951	378.707	2	755.4	755.4	0.197246	0	27.27	0.00187499	135	141	R	GLMPNPK	T		3610	Q20459_SC_2.20903.20903.2.dta	WP_013875125.1	MULTISPECIES: 50S ribosomal protein L1 [Frankia]
BMG5.1+BD-N 2	F203227.dat	Q20459_SC_2_9822	8	9822	893.453	3	2677.34	2677.33	1.44883	0	69.33	1.16681e-07	111	136	K	AQLTAATSTIQGSGWGVLSYEPVADR	L		3762	Q20459_SC_2.22939.22939.3.dta	WP_013873466.1	MULTISPECIES: superoxide dismutase [Frankia]
BMG5.1+BD-N 3	F203228.dat	Q20460_SC_3_1136	15	1136	386.704	2	771.394	771.395	-0.737625	0	34.41	0.000362243	135	141	R	GLMPNPK	T	Oxidation (M) [3]	2579	Q20460_SC_3.11995.11995.2.dta	WP_013875125.1	MULTISPECIES: 50S ribosomal protein L1 [Frankia]
BMG5.1+BD-N 3	F203228.dat	Q20460_SC_3_1137	15	1137	386.704	2	771.394	771.395	-0.659844	0	21.13	0.00770903	135	141	R	GLMPNPK	T	Oxidation (M) [3]	2640	Q20460_SC_3.12396.12396.2.dta	WP_013875125.1	MULTISPECIES: 50S ribosomal protein L1 [Frankia]
BMG5.1+BD-N 3	F203228.dat	Q20460_SC_3_1138	15	1138	386.704	2	771.394	771.395	-0.659844	0	31.38	0.00072778	135	141	R	GLMPNPK	T	Oxidation (M) [3]	2630	Q20460_SC_3.12329.12329.2.dta	WP_013875125.1	MULTISPECIES: 50S ribosomal protein L1 [Frankia]
BMG5.1+BD-N 3	F203228.dat	Q20460_SC_3_1140	15	1140	386.705	2	771.395	771.395	-0.504281	0	32.35	0.000582103	135	141	R	GLMPNPK	T	Oxidation (M) [3]	2610	Q20460_SC_3.12196.12196.2.dta	WP_013875125.1	MULTISPECIES: 50S ribosomal protein L1 [Frankia]
BMG5.1+BD-N 3	F203228.dat	Q20460_SC_3_1141	15	1141	386.705	2	771.395	771.395	-0.504281	0	23.62	0.0043451	135	141	R	GLMPNPK	T	Oxidation (M) [3]	2589	Q20460_SC_3.12063.12063.2.dta	WP_013875125.1	MULTISPECIES: 50S ribosomal protein L1 [Frankia]
BMG5.1+BD-N 3	F203228.dat	Q20460_SC_3_1142	15	1142	386.705	2	771.395	771.395	-0.4265	0	22.59	0.00550808	135	141	R	GLMPNPK	T	Oxidation (M) [3]	2487	Q20460_SC_3.11440.11440.2.dta	WP_013875125.1	MULTISPECIES: 50S ribosomal protein L1 [Frankia]
BMG5.1+BD-N 3	F203228.dat	Q20460_SC_3_1143	15	1143	386.705	2	771.395	771.395	-0.4265	0	24.12	0.00387258	135	141	R	GLMPNPK	T	Oxidation (M) [3]	2507	Q20460_SC_3.11560.11560.2.dta	WP_013875125.1	MULTISPECIES: 50S ribosomal protein L1 [Frankia]
BMG5.1+BD-N 3	F203228.dat	Q20460_SC_3_1144	15	1144	386.705	2	771.395	771.395	-0.4265	0	26.2	0.00239883	135	141	R	GLMPNPK	T	Oxidation (M) [3]	2548	Q20460_SC_3.11804.11804.2.dta	WP_013875125.1	MULTISPECIES: 50S ribosomal protein L1 [Frankia]
BMG5.1+BD-N 3	F203228.dat	Q20460_SC_3_1145	15	1145	386.705	2	771.395	771.395	-0.4265	0	26.21	0.00239332	135	141	R	GLMPNPK	T	Oxidation (M) [3]	2518	Q20460_SC_3.11622.11622.2.dta	WP_013875125.1	MULTISPECIES: 50S ribosomal protein L1 [Frankia]
BMG5.1+BD-N 3	F203228.dat	Q20460_SC_3_1146	15	1146	386.705	2	771.395	771.395	-0.4265	0	30.89	0.000814704	135	141	R	GLMPNPK	T	Oxidation (M) [3]	2599	Q20460_SC_3.12129.12129.2.dta	WP_013875125.1	MULTISPECIES: 50S ribosomal protein L1 [Frankia]
BMG5.1+BD-N 3	F203228.dat	Q20460_SC_3_1147	15	1147	386.705	2	771.395	771.395	-0.4265	0	28.22	0.00150661	135	141	R	GLMPNPK	T	Oxidation (M) [3]	2620	Q20460_SC_3.12261.12261.2.dta	WP_013875125.1	MULTISPECIES: 50S ribosomal protein L1 [Frankia]
BMG5.1+BD-N 3	F203228.dat	Q20460_SC_3_1148	15	1148	386.705	2	771.395	771.395	-0.4265	0	30.08	0.000981748	135	141	R	GLMPNPK	T	Oxidation (M) [3]	2559	Q20460_SC_3.11867.11867.2.dta	WP_013875125.1	MULTISPECIES: 50S ribosomal protein L1 [Frankia]
BMG5.1+BD-N 3	F203228.dat	Q20460_SC_3_1149	15	1149	386.705	2	771.395	771.395	-0.4265	0	28.13	0.00153815	135	141	R	GLMPNPK	T	Oxidation (M) [3]	2651	Q20460_SC_3.12469.12469.2.dta	WP_013875125.1	MULTISPECIES: 50S ribosomal protein L1 [Frankia]
BMG5.1+BD-N 3	F203228.dat	Q20460_SC_3_1150	15	1150	386.705	2	771.395	771.395	-0.348719	0	26.23	0.00238232	135	141	R	GLMPNPK	T	Oxidation (M) [3]	2497	Q20460_SC_3.11500.11500.2.dta	WP_013875125.1	MULTISPECIES: 50S ribosomal protein L1 [Frankia]
BMG5.1+BD-N 3	F203228.dat	Q20460_SC_3_1151	15	1151	386.705	2	771.395	771.395	-0.348719	0	16.98	0.0200447	135	141	R	GLMPNPK	T	Oxidation (M) [3]	2477	Q20460_SC_3.11378.11378.2.dta	WP_013875125.1	MULTISPECIES: 50S ribosomal protein L1 [Frankia]
BMG5.1+BD-N 3	F203228.dat	Q20460_SC_3_1152	15	1152	386.705	2	771.395	771.395	-0.348719	0	25.65	0.0027227	135	141	R	GLMPNPK	T	Oxidation (M) [3]	2569	Q20460_SC_3.11929.11929.2.dta	WP_013875125.1	MULTISPECIES: 50S ribosomal protein L1 [Frankia]
BMG5.1+BD-N 3	F203228.dat	Q20460_SC_3_1153	15	1153	386.705	2	771.395	771.395	-0.193157	0	29.44	0.00113763	135	141	R	GLMPNPK	T	Oxidation (M) [3]	2538	Q20460_SC_3.11743.11743.2.dta	WP_013875125.1	MULTISPECIES: 50S ribosomal protein L1 [Frankia]
BMG5.1+BD-N 3	F203228.dat	Q20460_SC_3_1154	15	1154	386.705	2	771.395	771.395	-0.193157	0	34.72	0.000337287	135	141	R	GLMPNPK	T	Oxidation (M) [3]	2528	Q20460_SC_3.11681.11681.2.dta	WP_013875125.1	MULTISPECIES: 50S ribosomal protein L1 [Frankia]
BMG5.1+BD-N 3	F203228.dat	Q20460_SC_3_1212	14	1212	389.713	2	777.412	777.413	-1.21171	0	35.5	0.000281838	765	771	R	GTFANIR	L		3679	Q20460_SC_3.21347.21347.2.dta	WP_013873515.1	aconitate hydratase [Frankia symbiont of Datisca glomerata]
BMG5.1+BD-N 3	F203228.dat	Q20460_SC_3_1213	14	1213	389.714	2	777.414	777.413	0.975028	0	27.68	0.00170608	765	771	R	GTFANIR	L		3667	Q20460_SC_3.21197.21197.2.dta	WP_013873515.1	aconitate hydratase [Frankia symbiont of Datisca glomerata]
BMG5.1+BD-N 3	F203228.dat	Q20460_SC_3_1256	18	1256	393.727	2	785.439	785.44	-1.07074	0	19.8	0.0198954	48	55	R	VAGEALAR	E		3252	Q20460_SC_3.17054.17054.2.dta	WP_013871985.1	methylthioribulose-1-phosphate dehydratase [Frankia symbiont of Datisca glomerata]
BMG5.1+BD-N 3	F203228.dat	Q20460_SC_3_1258	18	1258	393.727	2	785.439	785.44	-1.07074	0	23.75	0.00801223	48	55	R	VAGEALAR	E		3334	Q20460_SC_3.17678.17678.2.dta	WP_013871985.1	methylthioribulose-1-phosphate dehydratase [Frankia symbiont of Datisca glomerata]
BMG5.1+BD-N 3	F203228.dat	Q20460_SC_3_1265	18	1265	393.727	2	785.439	785.44	-0.917957	0	18.07	0.0296315	48	55	R	VAGEALAR	E		3303	Q20460_SC_3.17430.17430.2.dta	WP_013871985.1	methylthioribulose-1-phosphate dehydratase [Frankia symbiont of Datisca glomerata]
BMG5.1+BD-N 3	F203228.dat	Q20460_SC_3_1266	18	1266	393.727	2	785.439	785.44	-0.816104	0	16.4	0.0435265	48	55	R	VAGEALAR	E		3160	Q20460_SC_3.16374.16374.2.dta	WP_013871985.1	methylthioribulose-1-phosphate dehydratase [Frankia symbiont of Datisca glomerata]
BMG5.1+BD-N 3	F203228.dat	Q20460_SC_3_1271	18	1271	393.727	2	785.439	785.44	-0.434152	0	20.72	0.0160973	48	55	R	VAGEALAR	E		3365	Q20460_SC_3.17971.17971.2.dta	WP_013871985.1	methylthioribulose-1-phosphate dehydratase [Frankia symbiont of Datisca glomerata]
BMG5.1+BD-N 3	F203228.dat	Q20460_SC_3_1272	18	1272	393.727	2	785.439	785.44	-0.357761	0	31.5	0.0013451	48	55	R	VAGEALAR	E		3408	Q20460_SC_3.18394.18394.2.dta	WP_013871985.1	methylthioribulose-1-phosphate dehydratase [Frankia symbiont of Datisca glomerata]
BMG5.1+BD-N 3	F203228.dat	Q20460_SC_3_1273	18	1273	393.727	2	785.439	785.44	-0.281371	0	21.48	0.0135131	48	55	R	VAGEALAR	E		3376	Q20460_SC_3.18070.18070.2.dta	WP_013871985.1	methylthioribulose-1-phosphate dehydratase [Frankia symbiont of Datisca glomerata]
BMG5.1+BD-N 3	F203228.dat	Q20460_SC_3_1274	18	1274	393.727	2	785.439	785.44	-0.204981	0	19.77	0.0200334	48	55	R	VAGEALAR	E		3354	Q20460_SC_3.17868.17868.2.dta	WP_013871985.1	methylthioribulose-1-phosphate dehydratase [Frankia symbiont of Datisca glomerata]
BMG5.1+BD-N 3	F203228.dat	Q20460_SC_3_1275	18	1275	393.727	2	785.439	785.44	-0.0522001	0	26.44	0.00431274	48	55	R	VAGEALAR	E		3397	Q20460_SC_3.18286.18286.2.dta	WP_013871985.1	methylthioribulose-1-phosphate dehydratase [Frankia symbiont of Datisca glomerata]
BMG5.1+BD-N 3	F203228.dat	Q20460_SC_3_1276	18	1276	393.727	2	785.44	785.44	0.0241903	0	21.38	0.0138278	48	55	R	VAGEALAR	E		3431	Q20460_SC_3.18633.18633.2.dta	WP_013871985.1	methylthioribulose-1-phosphate dehydratase [Frankia symbiont of Datisca glomerata]
BMG5.1+BD-N 3	F203228.dat	Q20460_SC_3_1277	18	1277	393.727	2	785.44	785.44	0.100581	0	24	0.00756404	48	55	R	VAGEALAR	E		3386	Q20460_SC_3.18177.18177.2.dta	WP_013871985.1	methylthioribulose-1-phosphate dehydratase [Frankia symbiont of Datisca glomerata]
BMG5.1+BD-N 3	F203228.dat	Q20460_SC_3_1278	18	1278	393.727	2	785.44	785.44	0.176971	0	25.52	0.00561087	48	55	R	VAGEALAR	E		3419	Q20460_SC_3.18508.18508.2.dta	WP_013871985.1	methylthioribulose-1-phosphate dehydratase [Frankia symbiont of Datisca glomerata]
BMG5.1+BD-N 3	F203228.dat	Q20460_SC_3_1378	9	1378	400.255	2	798.496	798.496	-0.845339	0	39.51	0.000111944	259	265	K	LVADLIR	Y		3761	Q20460_SC_3.22519.22519.2.dta	WP_043603010.1	glycosyl transferase family 2 [Frankia symbiont of Datisca glomerata]
BMG5.1+BD-N 3	F203228.dat	Q20460_SC_3_1379	9	1379	400.255	2	798.496	798.496	-0.169068	0	50.03	9.93116e-06	259	265	K	LVADLIR	Y		3750	Q20460_SC_3.22355.22355.2.dta	WP_043603010.1	glycosyl transferase family 2 [Frankia symbiont of Datisca glomerata]
BMG5.1+BD-N 3	F203228.dat	Q20460_SC_3_1501	19	1501	405.224	2	808.433	808.433	-0.379747	0	17.28	0.0187068	37	43	R	VYTTTPK	K		2596	Q20460_SC_3.12107.12107.2.dta	WP_013875117.1	30S ribosomal protein S12 [Frankia symbiont of Datisca glomerata]
BMG5.1+BD-N 3	F203228.dat	Q20460_SC_3_1504	19	1504	405.224	2	808.433	808.433	-0.231312	0	14.45	0.0358922	37	43	R	VYTTTPK	K		2394	Q20460_SC_3.10907.10907.2.dta	WP_013875117.1	30S ribosomal protein S12 [Frankia symbiont of Datisca glomerata]
BMG5.1+BD-N 3	F203228.dat	Q20460_SC_3_1505	19	1505	405.224	2	808.433	808.433	-0.231312	0	17.52	0.0177011	37	43	R	VYTTTPK	K		2585	Q20460_SC_3.12039.12039.2.dta	WP_013875117.1	30S ribosomal protein S12 [Frankia symbiont of Datisca glomerata]
BMG5.1+BD-N 3	F203228.dat	Q20460_SC_3_1506	19	1506	405.224	2	808.433	808.433	-0.0581372	0	21.72	0.00672977	37	43	R	VYTTTPK	K		2404	Q20460_SC_3.10963.10963.2.dta	WP_013875117.1	30S ribosomal protein S12 [Frankia symbiont of Datisca glomerata]
BMG5.1+BD-N 3	F203228.dat	Q20460_SC_3_1507	19	1507	405.224	2	808.433	808.433	-0.0581372	0	22.79	0.00526017	37	43	R	VYTTTPK	K		2535	Q20460_SC_3.11722.11722.2.dta	WP_013875117.1	30S ribosomal protein S12 [Frankia symbiont of Datisca glomerata]
BMG5.1+BD-N 3	F203228.dat	Q20460_SC_3_1508	19	1508	405.224	2	808.433	808.433	-0.0581372	0	19.94	0.0101391	37	43	R	VYTTTPK	K		2504	Q20460_SC_3.11541.11541.2.dta	WP_013875117.1	30S ribosomal protein S12 [Frankia symbiont of Datisca glomerata]
BMG5.1+BD-N 3	F203228.dat	Q20460_SC_3_1509	19	1509	405.224	2	808.433	808.433	-0.0581372	0	24.63	0.0034435	37	43	R	VYTTTPK	K		2525	Q20460_SC_3.11663.11663.2.dta	WP_013875117.1	30S ribosomal protein S12 [Frankia symbiont of Datisca glomerata]
BMG5.1+BD-N 3	F203228.dat	Q20460_SC_3_1511	19	1511	405.224	2	808.433	808.433	0.0160805	0	16.46	0.0225944	37	43	R	VYTTTPK	K		2555	Q20460_SC_3.11847.11847.2.dta	WP_013875117.1	30S ribosomal protein S12 [Frankia symbiont of Datisca glomerata]
BMG5.1+BD-N 3	F203228.dat	Q20460_SC_3_1512	19	1512	405.224	2	808.433	808.433	0.0160805	0	25.93	0.0025527	37	43	R	VYTTTPK	K		2494	Q20460_SC_3.11480.11480.2.dta	WP_013875117.1	30S ribosomal protein S12 [Frankia symbiont of Datisca glomerata]
BMG5.1+BD-N 3	F203228.dat	Q20460_SC_3_1513	19	1513	405.224	2	808.433	808.433	0.0160805	0	24.77	0.00333426	37	43	R	VYTTTPK	K		2565	Q20460_SC_3.11910.11910.2.dta	WP_013875117.1	30S ribosomal protein S12 [Frankia symbiont of Datisca glomerata]
BMG5.1+BD-N 3	F203228.dat	Q20460_SC_3_1515	19	1515	405.224	2	808.433	808.433	0.0902981	0	21.51	0.00706318	37	43	R	VYTTTPK	K		2545	Q20460_SC_3.11783.11783.2.dta	WP_013875117.1	30S ribosomal protein S12 [Frankia symbiont of Datisca glomerata]
BMG5.1+BD-N 3	F203228.dat	Q20460_SC_3_1517	19	1517	405.224	2	808.433	808.433	0.164516	0	19.64	0.0108643	37	43	R	VYTTTPK	K		2514	Q20460_SC_3.11600.11600.2.dta	WP_013875117.1	30S ribosomal protein S12 [Frankia symbiont of Datisca glomerata]
BMG5.1+BD-N 3	F203228.dat	Q20460_SC_3_1518	19	1518	405.224	2	808.433	808.433	0.164516	0	30.47	0.000897429	37	43	R	VYTTTPK	K		2484	Q20460_SC_3.11419.11419.2.dta	WP_013875117.1	30S ribosomal protein S12 [Frankia symbiont of Datisca glomerata]
BMG5.1+BD-N 3	F203228.dat	Q20460_SC_3_1519	19	1519	405.224	2	808.433	808.433	0.312951	0	14.76	0.0334195	37	43	R	VYTTTPK	K		2373	Q20460_SC_3.10793.10793.2.dta	WP_013875117.1	30S ribosomal protein S12 [Frankia symbiont of Datisca glomerata]
BMG5.1+BD-N 3	F203228.dat	Q20460_SC_3_1527	19	1527	405.224	2	808.433	808.433	0.387169	0	14.3	0.0371535	37	43	R	VYTTTPK	K		2363	Q20460_SC_3.10735.10735.2.dta	WP_013875117.1	30S ribosomal protein S12 [Frankia symbiont of Datisca glomerata]
BMG5.1+BD-N 3	F203228.dat	Q20460_SC_3_1532	19	1532	405.224	2	808.434	808.433	0.609822	0	15.09	0.0309742	37	43	R	VYTTTPK	K		2353	Q20460_SC_3.10679.10679.2.dta	WP_013875117.1	30S ribosomal protein S12 [Frankia symbiont of Datisca glomerata]
BMG5.1+BD-N 3	F203228.dat	Q20460_SC_3_1533	19	1533	405.224	2	808.434	808.433	0.684039	0	16.03	0.0249459	37	43	R	VYTTTPK	K		2343	Q20460_SC_3.10622.10622.2.dta	WP_013875117.1	30S ribosomal protein S12 [Frankia symbiont of Datisca glomerata]
BMG5.1+BD-N 3	F203228.dat	Q20460_SC_3_1638	23	1638	407.743	2	813.471	813.471	-0.113096	0	26.81	0.00333519	77	84	R	VAGIAVER	V		3693	Q20460_SC_3.21540.21540.2.dta	WP_013874747.1	putative DNA-binding protein [Frankia symbiont of Datisca glomerata]
BMG5.1+BD-N 3	F203228.dat	Q20460_SC_3_1646	22	1646	408.235	2	814.455	814.455	-0.345016	0	27.31	0.00390139	95	101	R	LVEAIDR	A		3598	Q20460_SC_3.20441.20441.2.dta	WP_043603047.1	hypothetical protein [Frankia symbiont of Datisca glomerata]
BMG5.1+BD-N 3	F203228.dat	Q20460_SC_3_1648	22	1648	408.235	2	814.455	814.455	0.244335	0	18.98	0.0265595	95	101	R	LVEAIDR	A		3574	Q20460_SC_3.20187.20187.2.dta	WP_043603047.1	hypothetical protein [Frankia symbiont of Datisca glomerata]
BMG5.1+BD-N 3	F203228.dat	Q20460_SC_3_1816	6	1816	412.227	2	822.439	822.439	0.0729538	0	33.87	0.000410204	82	88	R	IPGSFFR	R		3760	Q20460_SC_3.22500.22500.2.dta	WP_013874794.1	polynucleotide phosphorylase [Frankia symbiont of Datisca glomerata]
BMG5.1+BD-N 3	F203228.dat	Q20460_SC_3_1840	7	1840	414.27	2	826.526	826.528	-1.6285	0	31.22	0.000755092	370	378	K	LAGGVAVIK	V		3688	Q20460_SC_3.21478.21478.2.dta	WP_013875538.1	molecular chaperone GroEL [Frankia symbiont of Datisca glomerata]
BMG5.1+BD-N 3	F203228.dat	Q20460_SC_3_1942	2	1942	415.741	2	829.468	829.466	2.63302	1	46.49	4.03899e-05	267	273	R	KLLDEGR	A		3736	Q20460_SC_3.22156.22156.2.dta	WP_013875114.1	MULTISPECIES: elongation factor Tu [Frankia]
BMG5.1+BD-N 3	F203228.dat	Q20460_SC_3_2162	13	2162	426.216	2	850.417	850.418	-1.69799	0	31.36	0.000731139	164	170	R	YQGEVVR	R	Deamidated (NQ) [2]	3152	Q20460_SC_3.16310.16310.2.dta	WP_013875097.1	50S ribosomal protein L6 [Frankia symbiont of Datisca glomerata]
BMG5.1+BD-N 3	F203228.dat	Q20460_SC_3_2163	13	2163	426.216	2	850.417	850.418	-1.62743	0	27.27	0.00187499	164	170	R	YQGEVVR	R	Deamidated (NQ) [2]	3121	Q20460_SC_3.16074.16074.2.dta	WP_013875097.1	50S ribosomal protein L6 [Frankia symbiont of Datisca glomerata]
BMG5.1+BD-N 3	F203228.dat	Q20460_SC_3_2165	13	2165	426.216	2	850.417	850.418	-1.55688	0	20.8	0.00831764	164	170	R	YQGEVVR	R	Deamidated (NQ) [2]	3372	Q20460_SC_3.18029.18029.2.dta	WP_013875097.1	50S ribosomal protein L6 [Frankia symbiont of Datisca glomerata]
BMG5.1+BD-N 3	F203228.dat	Q20460_SC_3_2168	13	2168	426.216	2	850.417	850.418	-1.20411	0	24.48	0.00356451	164	170	R	YQGEVVR	R	Deamidated (NQ) [2]	3299	Q20460_SC_3.17402.17402.2.dta	WP_013875097.1	50S ribosomal protein L6 [Frankia symbiont of Datisca glomerata]
BMG5.1+BD-N 3	F203228.dat	Q20460_SC_3_2169	13	2169	426.216	2	850.417	850.418	-1.20411	0	24.73	0.00336512	164	170	R	YQGEVVR	R	Deamidated (NQ) [2]	3174	Q20460_SC_3.16477.16477.2.dta	WP_013875097.1	50S ribosomal protein L6 [Frankia symbiont of Datisca glomerata]
BMG5.1+BD-N 3	F203228.dat	Q20460_SC_3_2170	13	2170	426.216	2	850.418	850.418	-1.13356	0	39.57	0.000110408	164	170	R	YQGEVVR	R	Deamidated (NQ) [2]	3015	Q20460_SC_3.15278.15278.2.dta	WP_013875097.1	50S ribosomal protein L6 [Frankia symbiont of Datisca glomerata]
BMG5.1+BD-N 3	F203228.dat	Q20460_SC_3_2171	13	2171	426.216	2	850.418	850.418	-1.13356	0	23.26	0.00472063	164	170	R	YQGEVVR	R	Deamidated (NQ) [2]	3351	Q20460_SC_3.17834.17834.2.dta	WP_013875097.1	50S ribosomal protein L6 [Frankia symbiont of Datisca glomerata]
BMG5.1+BD-N 3	F203228.dat	Q20460_SC_3_2172	13	2172	426.216	2	850.418	850.418	-1.13356	0	23.39	0.00458142	164	170	R	YQGEVVR	R	Deamidated (NQ) [2]	3046	Q20460_SC_3.15514.15514.2.dta	WP_013875097.1	50S ribosomal protein L6 [Frankia symbiont of Datisca glomerata]
BMG5.1+BD-N 3	F203228.dat	Q20460_SC_3_2173	13	2173	426.216	2	850.418	850.418	-1.06301	0	19.19	0.0120504	164	170	R	YQGEVVR	R	Deamidated (NQ) [2]	3258	Q20460_SC_3.17099.17099.2.dta	WP_013875097.1	50S ribosomal protein L6 [Frankia symbiont of Datisca glomerata]
BMG5.1+BD-N 3	F203228.dat	Q20460_SC_3_2174	13	2174	426.216	2	850.418	850.418	-1.06301	0	27.42	0.00181134	164	170	R	YQGEVVR	R	Deamidated (NQ) [2]	3310	Q20460_SC_3.17484.17484.2.dta	WP_013875097.1	50S ribosomal protein L6 [Frankia symbiont of Datisca glomerata]
BMG5.1+BD-N 3	F203228.dat	Q20460_SC_3_2175	13	2175	426.216	2	850.418	850.418	-1.06301	0	25.16	0.00304789	164	170	R	YQGEVVR	R	Deamidated (NQ) [2]	3162	Q20460_SC_3.16387.16387.2.dta	WP_013875097.1	50S ribosomal protein L6 [Frankia symbiont of Datisca glomerata]
BMG5.1+BD-N 3	F203228.dat	Q20460_SC_3_2176	13	2176	426.216	2	850.418	850.418	-1.06301	0	28.03	0.00157398	164	170	R	YQGEVVR	R	Deamidated (NQ) [2]	3289	Q20460_SC_3.17324.17324.2.dta	WP_013875097.1	50S ribosomal protein L6 [Frankia symbiont of Datisca glomerata]
BMG5.1+BD-N 3	F203228.dat	Q20460_SC_3_2177	13	2177	426.216	2	850.418	850.418	-1.06301	0	25.58	0.00276694	164	170	R	YQGEVVR	R	Deamidated (NQ) [2]	3382	Q20460_SC_3.18132.18132.2.dta	WP_013875097.1	50S ribosomal protein L6 [Frankia symbiont of Datisca glomerata]
BMG5.1+BD-N 3	F203228.dat	Q20460_SC_3_2178	13	2178	426.216	2	850.418	850.418	-0.992453	0	24.33	0.00368978	164	170	R	YQGEVVR	R	Deamidated (NQ) [2]	3036	Q20460_SC_3.15438.15438.2.dta	WP_013875097.1	50S ribosomal protein L6 [Frankia symbiont of Datisca glomerata]
BMG5.1+BD-N 3	F203228.dat	Q20460_SC_3_2179	13	2179	426.216	2	850.418	850.418	-0.992453	0	39.64	0.000108643	164	170	R	YQGEVVR	R	Deamidated (NQ) [2]	3025	Q20460_SC_3.15359.15359.2.dta	WP_013875097.1	50S ribosomal protein L6 [Frankia symbiont of Datisca glomerata]
BMG5.1+BD-N 3	F203228.dat	Q20460_SC_3_2180	13	2180	426.216	2	850.418	850.418	-0.992453	0	23.78	0.00418794	164	170	R	YQGEVVR	R	Deamidated (NQ) [2]	3392	Q20460_SC_3.18237.18237.2.dta	WP_013875097.1	50S ribosomal protein L6 [Frankia symbiont of Datisca glomerata]
BMG5.1+BD-N 3	F203228.dat	Q20460_SC_3_2181	13	2181	426.216	2	850.418	850.418	-0.992453	0	34.95	0.00031989	164	170	R	YQGEVVR	R	Deamidated (NQ) [2]	2922	Q20460_SC_3.14509.14509.2.dta	WP_013875097.1	50S ribosomal protein L6 [Frankia symbiont of Datisca glomerata]
BMG5.1+BD-N 3	F203228.dat	Q20460_SC_3_2182	13	2182	426.216	2	850.418	850.418	-0.898381	0	27.17	0.00191867	164	170	R	YQGEVVR	R	Deamidated (NQ) [2]	3330	Q20460_SC_3.17646.17646.2.dta	WP_013875097.1	50S ribosomal protein L6 [Frankia symbiont of Datisca glomerata]
BMG5.1+BD-N 3	F203228.dat	Q20460_SC_3_2183	13	2183	426.216	2	850.418	850.418	-0.898381	0	19.1	0.0123027	164	170	R	YQGEVVR	R	Deamidated (NQ) [2]	3110	Q20460_SC_3.15997.15997.2.dta	WP_013875097.1	50S ribosomal protein L6 [Frankia symbiont of Datisca glomerata]
BMG5.1+BD-N 3	F203228.dat	Q20460_SC_3_2184	13	2184	426.216	2	850.418	850.418	-0.898381	0	33.28	0.000469894	164	170	R	YQGEVVR	R	Deamidated (NQ) [2]	3005	Q20460_SC_3.15196.15196.2.dta	WP_013875097.1	50S ribosomal protein L6 [Frankia symbiont of Datisca glomerata]
BMG5.1+BD-N 3	F203228.dat	Q20460_SC_3_2185	13	2185	426.216	2	850.418	850.418	-0.898381	0	37.17	0.000191867	164	170	R	YQGEVVR	R	Deamidated (NQ) [2]	2994	Q20460_SC_3.15112.15112.2.dta	WP_013875097.1	50S ribosomal protein L6 [Frankia symbiont of Datisca glomerata]
BMG5.1+BD-N 3	F203228.dat	Q20460_SC_3_2186	13	2186	426.216	2	850.418	850.418	-0.827828	0	32.25	0.000595662	164	170	R	YQGEVVR	R	Deamidated (NQ) [2]	2912	Q20460_SC_3.14427.14427.2.dta	WP_013875097.1	50S ribosomal protein L6 [Frankia symbiont of Datisca glomerata]
BMG5.1+BD-N 3	F203228.dat	Q20460_SC_3_2188	13	2188	426.216	2	850.418	850.418	-0.757274	0	24.38	0.00364754	164	170	R	YQGEVVR	R	Deamidated (NQ) [2]	3320	Q20460_SC_3.17564.17564.2.dta	WP_013875097.1	50S ribosomal protein L6 [Frankia symbiont of Datisca glomerata]
BMG5.1+BD-N 3	F203228.dat	Q20460_SC_3_2189	13	2189	426.216	2	850.418	850.418	-0.757274	0	20.08	0.00981748	164	170	R	YQGEVVR	R	Deamidated (NQ) [2]	3361	Q20460_SC_3.17931.17931.2.dta	WP_013875097.1	50S ribosomal protein L6 [Frankia symbiont of Datisca glomerata]
BMG5.1+BD-N 3	F203228.dat	Q20460_SC_3_2190	13	2190	426.216	2	850.418	850.418	-0.757274	0	31.88	0.000648634	164	170	R	YQGEVVR	R	Deamidated (NQ) [2]	2932	Q20460_SC_3.14591.14591.2.dta	WP_013875097.1	50S ribosomal protein L6 [Frankia symbiont of Datisca glomerata]
BMG5.1+BD-N 3	F203228.dat	Q20460_SC_3_2191	13	2191	426.216	2	850.418	850.418	-0.686721	0	31.78	0.000663743	164	170	R	YQGEVVR	R	Deamidated (NQ) [2]	2963	Q20460_SC_3.14855.14855.2.dta	WP_013875097.1	50S ribosomal protein L6 [Frankia symbiont of Datisca glomerata]
BMG5.1+BD-N 3	F203228.dat	Q20460_SC_3_2192	13	2192	426.216	2	850.418	850.418	-0.545614	0	13.85	0.0412098	164	170	R	YQGEVVR	R	Deamidated (NQ) [2]	3141	Q20460_SC_3.16232.16232.2.dta	WP_013875097.1	50S ribosomal protein L6 [Frankia symbiont of Datisca glomerata]
BMG5.1+BD-N 3	F203228.dat	Q20460_SC_3_2193	13	2193	426.216	2	850.418	850.418	-0.47506	0	18.26	0.0149279	164	170	R	YQGEVVR	R	Deamidated (NQ) [2]	3405	Q20460_SC_3.18364.18364.2.dta	WP_013875097.1	50S ribosomal protein L6 [Frankia symbiont of Datisca glomerata]
BMG5.1+BD-N 3	F203228.dat	Q20460_SC_3_2194	13	2194	426.216	2	850.418	850.418	-0.47506	0	31.64	0.000685488	164	170	R	YQGEVVR	R	Deamidated (NQ) [2]	2984	Q20460_SC_3.15031.15031.2.dta	WP_013875097.1	50S ribosomal protein L6 [Frankia symbiont of Datisca glomerata]
BMG5.1+BD-N 3	F203228.dat	Q20460_SC_3_2195	13	2195	426.216	2	850.418	850.418	-0.47506	0	32.08	0.000619441	164	170	R	YQGEVVR	R	Deamidated (NQ) [2]	2974	Q20460_SC_3.14945.14945.2.dta	WP_013875097.1	50S ribosomal protein L6 [Frankia symbiont of Datisca glomerata]
BMG5.1+BD-N 3	F203228.dat	Q20460_SC_3_2196	13	2196	426.216	2	850.418	850.418	-0.404507	0	31.8	0.000660693	164	170	R	YQGEVVR	R	Deamidated (NQ) [2]	2953	Q20460_SC_3.14766.14766.2.dta	WP_013875097.1	50S ribosomal protein L6 [Frankia symbiont of Datisca glomerata]
BMG5.1+BD-N 3	F203228.dat	Q20460_SC_3_2197	13	2197	426.216	2	850.418	850.418	-0.404507	0	31.55	0.000699842	164	170	R	YQGEVVR	R	Deamidated (NQ) [2]	2943	Q20460_SC_3.14679.14679.2.dta	WP_013875097.1	50S ribosomal protein L6 [Frankia symbiont of Datisca glomerata]
BMG5.1+BD-N 3	F203228.dat	Q20460_SC_3_2198	13	2198	426.216	2	850.418	850.418	-0.333953	0	36.26	0.000236592	164	170	R	YQGEVVR	R	Deamidated (NQ) [2]	3131	Q20460_SC_3.16153.16153.2.dta	WP_013875097.1	50S ribosomal protein L6 [Frankia symbiont of Datisca glomerata]
BMG5.1+BD-N 3	F203228.dat	Q20460_SC_3_2200	13	2200	426.216	2	850.418	850.418	-0.2634	0	22.03	0.00626614	164	170	R	YQGEVVR	R	Deamidated (NQ) [2]	3056	Q20460_SC_3.15592.15592.2.dta	WP_013875097.1	50S ribosomal protein L6 [Frankia symbiont of Datisca glomerata]
BMG5.1+BD-N 3	F203228.dat	Q20460_SC_3_2201	13	2201	426.216	2	850.418	850.418	-0.192846	0	24.6	0.00346737	164	170	R	YQGEVVR	R	Deamidated (NQ) [2]	3340	Q20460_SC_3.17736.17736.2.dta	WP_013875097.1	50S ribosomal protein L6 [Frankia symbiont of Datisca glomerata]
BMG5.1+BD-N 3	F203228.dat	Q20460_SC_3_2202	13	2202	426.216	2	850.418	850.418	-0.122293	0	33.16	0.000483059	164	170	R	YQGEVVR	R	Deamidated (NQ) [2]	3100	Q20460_SC_3.15922.15922.2.dta	WP_013875097.1	50S ribosomal protein L6 [Frankia symbiont of Datisca glomerata]
BMG5.1+BD-N 3	F203228.dat	Q20460_SC_3_2203	13	2203	426.217	2	850.418	850.418	0.0188143	0	21.76	0.00666807	164	170	R	YQGEVVR	R	Deamidated (NQ) [2]	3090	Q20460_SC_3.15845.15845.2.dta	WP_013875097.1	50S ribosomal protein L6 [Frankia symbiont of Datisca glomerata]
BMG5.1+BD-N 3	F203228.dat	Q20460_SC_3_2204	13	2204	426.217	2	850.418	850.418	0.0188143	0	21.29	0.00743019	164	170	R	YQGEVVR	R	Deamidated (NQ) [2]	3067	Q20460_SC_3.15673.15673.2.dta	WP_013875097.1	50S ribosomal protein L6 [Frankia symbiont of Datisca glomerata]
BMG5.1+BD-N 3	F203228.dat	Q20460_SC_3_2206	13	2206	426.217	2	850.419	850.418	0.371582	0	18.87	0.0129718	164	170	R	YQGEVVR	R	Deamidated (NQ) [2]	3080	Q20460_SC_3.15768.15768.2.dta	WP_013875097.1	50S ribosomal protein L6 [Frankia symbiont of Datisca glomerata]
BMG5.1+BD-N 3	F203228.dat	Q20460_SC_3_2472	8	2472	439.74	2	877.465	877.466	-0.445601	0	31.9	0.00083935	100	106	R	LDNVVYR	A		3521	Q20460_SC_3.19610.19610.2.dta	WP_013875087.1	30S ribosomal protein S4 [Frankia symbiont of Datisca glomerata]
BMG5.1+BD-N 3	F203228.dat	Q20460_SC_3_2473	8	2473	439.74	2	877.466	877.466	-0.240465	0	51.18	9.90703e-06	100	106	R	LDNVVYR	A		3480	Q20460_SC_3.19158.19158.2.dta	WP_013875087.1	30S ribosomal protein S4 [Frankia symbiont of Datisca glomerata]
BMG5.1+BD-N 3	F203228.dat	Q20460_SC_3_2474	8	2474	439.74	2	877.466	877.466	0.329358	0	53.59	5.68779e-06	100	106	R	LDNVVYR	A		3490	Q20460_SC_3.19270.19270.2.dta	WP_013875087.1	30S ribosomal protein S4 [Frankia symbiont of Datisca glomerata]
BMG5.1+BD-N 3	F203228.dat	Q20460_SC_3_2475	8	2475	439.74	2	877.466	877.466	0.329358	0	48.65	1.77396e-05	100	106	R	LDNVVYR	A		3500	Q20460_SC_3.19384.19384.2.dta	WP_013875087.1	30S ribosomal protein S4 [Frankia symbiont of Datisca glomerata]
BMG5.1+BD-N 3	F203228.dat	Q20460_SC_3_2476	8	2476	439.74	2	877.466	877.466	0.73963	0	36.08	0.000320585	100	106	R	LDNVVYR	A		3511	Q20460_SC_3.19499.19499.2.dta	WP_013875087.1	30S ribosomal protein S4 [Frankia symbiont of Datisca glomerata]
BMG5.1+BD-N 3	F203228.dat	Q20460_SC_3_2535	12	2535	445.74	2	889.465	889.466	-0.844327	0	39.87	0.000103039	71	78	K	LGEFAPTR	T		3681	Q20460_SC_3.21375.21375.2.dta	WP_013875108.1	MULTISPECIES: 30S ribosomal protein S19 [Frankia]
BMG5.1+BD-N 3	F203228.dat	Q20460_SC_3_2536	12	2536	445.74	2	889.466	889.466	0.0326038	0	43.13	4.86407e-05	71	78	K	LGEFAPTR	T		3670	Q20460_SC_3.21234.21234.2.dta	WP_013875108.1	MULTISPECIES: 30S ribosomal protein S19 [Frankia]
BMG5.1+BD-N 3	F203228.dat	Q20460_SC_3_2573	11	2573	450.25	2	898.486	898.487	-1.76408	0	13.73	0.0423643	2	10	M	PSIEAVGAR	E		3411	Q20460_SC_3.18426.18426.2.dta	WP_013872252.1	phosphopyruvate hydratase [Frankia symbiont of Datisca glomerata]
BMG5.1+BD-N 3	F203228.dat	Q20460_SC_3_2625	21	2625	451.258	2	900.501	900.503	-1.59466	0	24.01	0.00536209	121	128	R	GIVQVETR	G		3382	Q20460_SC_3.18127.18127.2.dta	WP_013872364.1	MULTISPECIES: MaoC family dehydratase [Frankia]
BMG5.1+BD-N 3	F203228.dat	Q20460_SC_3_2626	21	2626	451.258	2	900.502	900.503	-1.52804	0	28.56	0.00188076	121	128	R	GIVQVETR	G		3248	Q20460_SC_3.17025.17025.2.dta	WP_013872364.1	MULTISPECIES: MaoC family dehydratase [Frankia]
BMG5.1+BD-N 3	F203228.dat	Q20460_SC_3_2628	21	2628	451.258	2	900.502	900.503	-1.39478	0	14.88	0.0438868	121	128	R	GIVQVETR	G		2950	Q20460_SC_3.14738.14738.2.dta	WP_013872364.1	MULTISPECIES: MaoC family dehydratase [Frankia]
BMG5.1+BD-N 3	F203228.dat	Q20460_SC_3_2629	21	2629	451.258	2	900.502	900.503	-1.26152	0	19.62	0.0147344	121	128	R	GIVQVETR	G		3053	Q20460_SC_3.15571.15571.2.dta	WP_013872364.1	MULTISPECIES: MaoC family dehydratase [Frankia]
BMG5.1+BD-N 3	F203228.dat	Q20460_SC_3_2630	21	2630	451.258	2	900.502	900.503	-1.19489	0	23.13	0.0065665	121	128	R	GIVQVETR	G		3176	Q20460_SC_3.16495.16495.2.dta	WP_013872364.1	MULTISPECIES: MaoC family dehydratase [Frankia]
BMG5.1+BD-N 3	F203228.dat	Q20460_SC_3_2631	21	2631	451.258	2	900.502	900.503	-1.12826	0	23.14	0.00655139	121	128	R	GIVQVETR	G		3237	Q20460_SC_3.16954.16954.2.dta	WP_013872364.1	MULTISPECIES: MaoC family dehydratase [Frankia]
BMG5.1+BD-N 3	F203228.dat	Q20460_SC_3_2632	21	2632	451.258	2	900.502	900.503	-1.06163	0	24.16	0.00518005	121	128	R	GIVQVETR	G		3156	Q20460_SC_3.16340.16340.2.dta	WP_013872364.1	MULTISPECIES: MaoC family dehydratase [Frankia]
BMG5.1+BD-N 3	F203228.dat	Q20460_SC_3_2633	21	2633	451.258	2	900.502	900.503	-1.06163	0	22.38	0.0078043	121	128	R	GIVQVETR	G		3063	Q20460_SC_3.15649.15649.2.dta	WP_013872364.1	MULTISPECIES: MaoC family dehydratase [Frankia]
BMG5.1+BD-N 3	F203228.dat	Q20460_SC_3_2634	21	2634	451.258	2	900.502	900.503	-1.06163	0	18.89	0.0174315	121	128	R	GIVQVETR	G		3084	Q20460_SC_3.15801.15801.2.dta	WP_013872364.1	MULTISPECIES: MaoC family dehydratase [Frankia]
BMG5.1+BD-N 3	F203228.dat	Q20460_SC_3_2635	21	2635	451.258	2	900.502	900.503	-1.06163	0	21.71	0.00910613	121	128	R	GIVQVETR	G		2960	Q20460_SC_3.14830.14830.2.dta	WP_013872364.1	MULTISPECIES: MaoC family dehydratase [Frankia]
BMG5.1+BD-N 3	F203228.dat	Q20460_SC_3_2636	21	2636	451.258	2	900.502	900.503	-0.995	0	25.19	0.00408633	121	128	R	GIVQVETR	G		3217	Q20460_SC_3.16813.16813.2.dta	WP_013872364.1	MULTISPECIES: MaoC family dehydratase [Frankia]
BMG5.1+BD-N 3	F203228.dat	Q20460_SC_3_2637	21	2637	451.258	2	900.502	900.503	-0.995	0	25.6	0.00371821	121	128	R	GIVQVETR	G		3125	Q20460_SC_3.16105.16105.2.dta	WP_013872364.1	MULTISPECIES: MaoC family dehydratase [Frankia]
BMG5.1+BD-N 3	F203228.dat	Q20460_SC_3_2638	21	2638	451.258	2	900.502	900.503	-0.995	0	20	0.0135	121	128	R	GIVQVETR	G		3289	Q20460_SC_3.17322.17322.2.dta	WP_013872364.1	MULTISPECIES: MaoC family dehydratase [Frankia]
BMG5.1+BD-N 3	F203228.dat	Q20460_SC_3_2639	21	2639	451.258	2	900.502	900.503	-0.995	0	20.94	0.0108726	121	128	R	GIVQVETR	G		3402	Q20460_SC_3.18341.18341.2.dta	WP_013872364.1	MULTISPECIES: MaoC family dehydratase [Frankia]
BMG5.1+BD-N 3	F203228.dat	Q20460_SC_3_2640	21	2640	451.258	2	900.502	900.503	-0.92837	0	14.72	0.0455338	121	128	R	GIVQVETR	G		3258	Q20460_SC_3.17096.17096.2.dta	WP_013872364.1	MULTISPECIES: MaoC family dehydratase [Frankia]
BMG5.1+BD-N 3	F203228.dat	Q20460_SC_3_2641	21	2641	451.258	2	900.502	900.503	-0.92837	0	19.34	0.0157157	121	128	R	GIVQVETR	G		3279	Q20460_SC_3.17243.17243.2.dta	WP_013872364.1	MULTISPECIES: MaoC family dehydratase [Frankia]
BMG5.1+BD-N 3	F203228.dat	Q20460_SC_3_2642	21	2642	451.258	2	900.502	900.503	-0.92837	0	23.29	0.00632898	121	128	R	GIVQVETR	G		2971	Q20460_SC_3.14924.14924.2.dta	WP_013872364.1	MULTISPECIES: MaoC family dehydratase [Frankia]
BMG5.1+BD-N 3	F203228.dat	Q20460_SC_3_2643	21	2643	451.258	2	900.502	900.503	-0.861741	0	22.73	0.00720002	121	128	R	GIVQVETR	G		3135	Q20460_SC_3.16184.16184.2.dta	WP_013872364.1	MULTISPECIES: MaoC family dehydratase [Frankia]
BMG5.1+BD-N 3	F203228.dat	Q20460_SC_3_2644	21	2644	451.258	2	900.502	900.503	-0.861741	0	20.4	0.0123121	121	128	R	GIVQVETR	G		3371	Q20460_SC_3.18025.18025.2.dta	WP_013872364.1	MULTISPECIES: MaoC family dehydratase [Frankia]
BMG5.1+BD-N 3	F203228.dat	Q20460_SC_3_2645	21	2645	451.258	2	900.502	900.503	-0.795111	0	24.61	0.00467018	121	128	R	GIVQVETR	G		3104	Q20460_SC_3.15952.15952.2.dta	WP_013872364.1	MULTISPECIES: MaoC family dehydratase [Frankia]
BMG5.1+BD-N 3	F203228.dat	Q20460_SC_3_2646	21	2646	451.258	2	900.502	900.503	-0.795111	0	19.73	0.0143659	121	128	R	GIVQVETR	G		3074	Q20460_SC_3.15727.15727.2.dta	WP_013872364.1	MULTISPECIES: MaoC family dehydratase [Frankia]
BMG5.1+BD-N 3	F203228.dat	Q20460_SC_3_2647	21	2647	451.258	2	900.502	900.503	-0.795111	0	24.32	0.00499268	121	128	R	GIVQVETR	G		3361	Q20460_SC_3.17927.17927.2.dta	WP_013872364.1	MULTISPECIES: MaoC family dehydratase [Frankia]
BMG5.1+BD-N 3	F203228.dat	Q20460_SC_3_2648	21	2648	451.258	2	900.502	900.503	-0.728482	0	22.96	0.00682863	121	128	R	GIVQVETR	G		3207	Q20460_SC_3.16736.16736.2.dta	WP_013872364.1	MULTISPECIES: MaoC family dehydratase [Frankia]
BMG5.1+BD-N 3	F203228.dat	Q20460_SC_3_2649	21	2649	451.258	2	900.502	900.503	-0.728482	0	14.1	0.0525211	121	128	R	GIVQVETR	G		3166	Q20460_SC_3.16416.16416.2.dta	WP_013872364.1	MULTISPECIES: MaoC family dehydratase [Frankia]
BMG5.1+BD-N 3	F203228.dat	Q20460_SC_3_2650	21	2650	451.258	2	900.502	900.503	-0.728482	0	17.3	0.0251382	121	128	R	GIVQVETR	G		2939	Q20460_SC_3.14646.14646.2.dta	WP_013872364.1	MULTISPECIES: MaoC family dehydratase [Frankia]
BMG5.1+BD-N 3	F203228.dat	Q20460_SC_3_2652	21	2652	451.258	2	900.502	900.503	-0.728482	0	20.77	0.0113066	121	128	R	GIVQVETR	G		3012	Q20460_SC_3.15256.15256.2.dta	WP_013872364.1	MULTISPECIES: MaoC family dehydratase [Frankia]
BMG5.1+BD-N 3	F203228.dat	Q20460_SC_3_2653	21	2653	451.258	2	900.502	900.503	-0.728482	0	21.17	0.0103118	121	128	R	GIVQVETR	G		3022	Q20460_SC_3.15335.15335.2.dta	WP_013872364.1	MULTISPECIES: MaoC family dehydratase [Frankia]
BMG5.1+BD-N 3	F203228.dat	Q20460_SC_3_2654	21	2654	451.258	2	900.502	900.503	-0.728482	0	19.66	0.0145994	121	128	R	GIVQVETR	G		3320	Q20460_SC_3.17561.17561.2.dta	WP_013872364.1	MULTISPECIES: MaoC family dehydratase [Frankia]
BMG5.1+BD-N 3	F203228.dat	Q20460_SC_3_2655	21	2655	451.258	2	900.502	900.503	-0.728482	0	19.95	0.0136563	121	128	R	GIVQVETR	G		3350	Q20460_SC_3.17829.17829.2.dta	WP_013872364.1	MULTISPECIES: MaoC family dehydratase [Frankia]
BMG5.1+BD-N 3	F203228.dat	Q20460_SC_3_2656	21	2656	451.258	2	900.502	900.503	-0.661852	0	21.51	0.00953529	121	128	R	GIVQVETR	G		3268	Q20460_SC_3.17170.17170.2.dta	WP_013872364.1	MULTISPECIES: MaoC family dehydratase [Frankia]
BMG5.1+BD-N 3	F203228.dat	Q20460_SC_3_2657	21	2657	451.258	2	900.502	900.503	-0.661852	0	20.24	0.0127742	121	128	R	GIVQVETR	G		3043	Q20460_SC_3.15492.15492.2.dta	WP_013872364.1	MULTISPECIES: MaoC family dehydratase [Frankia]
BMG5.1+BD-N 3	F203228.dat	Q20460_SC_3_2658	21	2658	451.258	2	900.502	900.503	-0.661852	0	19.84	0.0140066	121	128	R	GIVQVETR	G		3002	Q20460_SC_3.15174.15174.2.dta	WP_013872364.1	MULTISPECIES: MaoC family dehydratase [Frankia]
BMG5.1+BD-N 3	F203228.dat	Q20460_SC_3_2659	21	2659	451.258	2	900.502	900.503	-0.661852	0	21.16	0.0103356	121	128	R	GIVQVETR	G		2992	Q20460_SC_3.15092.15092.2.dta	WP_013872364.1	MULTISPECIES: MaoC family dehydratase [Frankia]
BMG5.1+BD-N 3	F203228.dat	Q20460_SC_3_2660	21	2660	451.258	2	900.502	900.503	-0.661852	0	21.61	0.00931824	121	128	R	GIVQVETR	G		3392	Q20460_SC_3.18232.18232.2.dta	WP_013872364.1	MULTISPECIES: MaoC family dehydratase [Frankia]
BMG5.1+BD-N 3	F203228.dat	Q20460_SC_3_2661	21	2661	451.258	2	900.502	900.503	-0.595223	0	23.59	0.00590655	121	128	R	GIVQVETR	G		3094	Q20460_SC_3.15874.15874.2.dta	WP_013872364.1	MULTISPECIES: MaoC family dehydratase [Frankia]
BMG5.1+BD-N 3	F203228.dat	Q20460_SC_3_2662	21	2662	451.258	2	900.502	900.503	-0.528594	0	20.56	0.0118668	121	128	R	GIVQVETR	G		3145	Q20460_SC_3.16263.16263.2.dta	WP_013872364.1	MULTISPECIES: MaoC family dehydratase [Frankia]
BMG5.1+BD-N 3	F203228.dat	Q20460_SC_3_2663	21	2663	451.258	2	900.502	900.503	-0.528594	0	21.96	0.00859674	121	128	R	GIVQVETR	G		3033	Q20460_SC_3.15415.15415.2.dta	WP_013872364.1	MULTISPECIES: MaoC family dehydratase [Frankia]
BMG5.1+BD-N 3	F203228.dat	Q20460_SC_3_2664	21	2664	451.258	2	900.502	900.503	-0.528594	0	18.89	0.0174315	121	128	R	GIVQVETR	G		2982	Q20460_SC_3.15009.15009.2.dta	WP_013872364.1	MULTISPECIES: MaoC family dehydratase [Frankia]
BMG5.1+BD-N 3	F203228.dat	Q20460_SC_3_2666	21	2666	451.259	2	900.502	900.503	-0.461964	0	21.27	0.0100771	121	128	R	GIVQVETR	G		3299	Q20460_SC_3.17400.17400.2.dta	WP_013872364.1	MULTISPECIES: MaoC family dehydratase [Frankia]
BMG5.1+BD-N 3	F203228.dat	Q20460_SC_3_2667	21	2667	451.259	2	900.503	900.503	-0.395335	0	21.11	0.0104552	121	128	R	GIVQVETR	G		3309	Q20460_SC_3.17482.17482.2.dta	WP_013872364.1	MULTISPECIES: MaoC family dehydratase [Frankia]
BMG5.1+BD-N 3	F203228.dat	Q20460_SC_3_2668	21	2668	451.259	2	900.503	900.503	-0.395335	0	19.57	0.0149051	121	128	R	GIVQVETR	G		3330	Q20460_SC_3.17644.17644.2.dta	WP_013872364.1	MULTISPECIES: MaoC family dehydratase [Frankia]
BMG5.1+BD-N 3	F203228.dat	Q20460_SC_3_2669	21	2669	451.259	2	900.503	900.503	-0.395335	0	20.89	0.0109985	121	128	R	GIVQVETR	G		3340	Q20460_SC_3.17731.17731.2.dta	WP_013872364.1	MULTISPECIES: MaoC family dehydratase [Frankia]
BMG5.1+BD-N 3	F203228.dat	Q20460_SC_3_2670	21	2670	451.259	2	900.503	900.503	-0.306495	0	14.04	0.0532517	121	128	R	GIVQVETR	G		3227	Q20460_SC_3.16884.16884.2.dta	WP_013872364.1	MULTISPECIES: MaoC family dehydratase [Frankia]
BMG5.1+BD-N 3	F203228.dat	Q20460_SC_3_2671	21	2671	451.259	2	900.503	900.503	-0.173237	0	15.3	0.0398413	121	128	R	GIVQVETR	G		3197	Q20460_SC_3.16655.16655.2.dta	WP_013872364.1	MULTISPECIES: MaoC family dehydratase [Frankia]
BMG5.1+BD-N 3	F203228.dat	Q20460_SC_3_2672	21	2672	451.259	2	900.503	900.503	0.0266518	0	14.93	0.0433844	121	128	R	GIVQVETR	G		3443	Q20460_SC_3.18768.18768.2.dta	WP_013872364.1	MULTISPECIES: MaoC family dehydratase [Frankia]
BMG5.1+BD-N 3	F203228.dat	Q20460_SC_3_2959	11	2959	459.755	2	917.496	917.497	-1.46812	0	32.69	0.00053827	124	131	K	ASDLPLFR	Y		3761	Q20460_SC_3.22515.22515.2.dta	WP_013872252.1	phosphopyruvate hydratase [Frankia symbiont of Datisca glomerata]
BMG5.1+BD-N 3	F203228.dat	Q20460_SC_3_340	7	340	360.177	2	718.339	718.34	-0.885375	0	17.07	0.0196336	276	282	K	APGFGDR	R		3391	Q20460_SC_3.18220.18220.2.dta	WP_013875538.1	molecular chaperone GroEL [Frankia symbiont of Datisca glomerata]
BMG5.1+BD-N 3	F203228.dat	Q20460_SC_3_342	7	342	360.177	2	718.339	718.34	-0.718323	0	15.66	0.0271644	276	282	K	APGFGDR	R		3412	Q20460_SC_3.18438.18438.2.dta	WP_013875538.1	molecular chaperone GroEL [Frankia symbiont of Datisca glomerata]
BMG5.1+BD-N 3	F203228.dat	Q20460_SC_3_348	7	348	360.177	2	718.34	718.34	-0.384219	0	14.44	0.0359749	276	282	K	APGFGDR	R		3096	Q20460_SC_3.15886.15886.2.dta	WP_013875538.1	molecular chaperone GroEL [Frankia symbiont of Datisca glomerata]
BMG5.1+BD-N 3	F203228.dat	Q20460_SC_3_349	7	349	360.177	2	718.34	718.34	-0.384219	0	15.69	0.0269774	276	282	K	APGFGDR	R		3370	Q20460_SC_3.18011.18011.2.dta	WP_013875538.1	molecular chaperone GroEL [Frankia symbiont of Datisca glomerata]
BMG5.1+BD-N 3	F203228.dat	Q20460_SC_3_351	7	351	360.177	2	718.34	718.34	-0.300693	0	13.63	0.0433511	276	282	K	APGFGDR	R		3339	Q20460_SC_3.17717.17717.2.dta	WP_013875538.1	molecular chaperone GroEL [Frankia symbiont of Datisca glomerata]
BMG5.1+BD-N 3	F203228.dat	Q20460_SC_3_352	7	352	360.177	2	718.34	718.34	-0.300693	0	14.22	0.0378443	276	282	K	APGFGDR	R		3020	Q20460_SC_3.15320.15320.2.dta	WP_013875538.1	molecular chaperone GroEL [Frankia symbiont of Datisca glomerata]
BMG5.1+BD-N 3	F203228.dat	Q20460_SC_3_354	7	354	360.177	2	718.34	718.34	-0.300693	0	13.89	0.0408319	276	282	K	APGFGDR	R		3085	Q20460_SC_3.15807.15807.2.dta	WP_013875538.1	molecular chaperone GroEL [Frankia symbiont of Datisca glomerata]
BMG5.1+BD-N 3	F203228.dat	Q20460_SC_3_356	7	356	360.177	2	718.34	718.34	-0.300693	0	16.2	0.0239883	276	282	K	APGFGDR	R		3401	Q20460_SC_3.18327.18327.2.dta	WP_013875538.1	molecular chaperone GroEL [Frankia symbiont of Datisca glomerata]
BMG5.1+BD-N 3	F203228.dat	Q20460_SC_3_358	7	358	360.177	2	718.34	718.34	-0.217167	0	14.2	0.0380189	276	282	K	APGFGDR	R		3030	Q20460_SC_3.15399.15399.2.dta	WP_013875538.1	molecular chaperone GroEL [Frankia symbiont of Datisca glomerata]
BMG5.1+BD-N 3	F203228.dat	Q20460_SC_3_359	7	359	360.177	2	718.34	718.34	-0.217167	0	16.36	0.0231206	276	282	K	APGFGDR	R		3000	Q20460_SC_3.15157.15157.2.dta	WP_013875538.1	molecular chaperone GroEL [Frankia symbiont of Datisca glomerata]
BMG5.1+BD-N 3	F203228.dat	Q20460_SC_3_3593	10	3593	490.277	2	978.539	978.539	0.187014	0	46.83	2.07491e-05	67	75	K	VGDVVLYSK	Y		3666	Q20460_SC_3.21182.21182.2.dta	WP_043604033.1	MULTISPECIES: co-chaperone GroES [Frankia]
BMG5.1+BD-N 3	F203228.dat	Q20460_SC_3_360	7	360	360.177	2	718.34	718.34	-0.133641	0	20.96	0.00801678	276	282	K	APGFGDR	R		3380	Q20460_SC_3.18110.18110.2.dta	WP_013875538.1	molecular chaperone GroEL [Frankia symbiont of Datisca glomerata]
BMG5.1+BD-N 3	F203228.dat	Q20460_SC_3_362	7	362	360.177	2	718.34	718.34	-0.133641	0	27.39	0.0018239	276	282	K	APGFGDR	R		2990	Q20460_SC_3.15075.15075.2.dta	WP_013875538.1	molecular chaperone GroEL [Frankia symbiont of Datisca glomerata]
BMG5.1+BD-N 3	F203228.dat	Q20460_SC_3_363	7	363	360.177	2	718.34	718.34	-0.0222736	0	14.97	0.031842	276	282	K	APGFGDR	R		3106	Q20460_SC_3.15966.15966.2.dta	WP_013875538.1	molecular chaperone GroEL [Frankia symbiont of Datisca glomerata]
BMG5.1+BD-N 3	F203228.dat	Q20460_SC_3_364	7	364	360.177	2	718.34	718.34	-0.0222736	0	15.27	0.0297167	276	282	K	APGFGDR	R		3010	Q20460_SC_3.15239.15239.2.dta	WP_013875538.1	molecular chaperone GroEL [Frankia symbiont of Datisca glomerata]
BMG5.1+BD-N 3	F203228.dat	Q20460_SC_3_366	7	366	360.177	2	718.34	718.34	-0.0222736	0	25.3	0.00295121	276	282	K	APGFGDR	R		2979	Q20460_SC_3.14992.14992.2.dta	WP_013875538.1	molecular chaperone GroEL [Frankia symbiont of Datisca glomerata]
BMG5.1+BD-N 3	F203228.dat	Q20460_SC_3_368	7	368	360.177	2	718.34	718.34	0.144778	0	18.23	0.0150314	276	282	K	APGFGDR	R		3359	Q20460_SC_3.17912.17912.2.dta	WP_013875538.1	molecular chaperone GroEL [Frankia symbiont of Datisca glomerata]
BMG5.1+BD-N 3	F203228.dat	Q20460_SC_3_3946	16	3946	506.282	2	1010.55	1010.55	-2.01375	1	33.81	0.000415911	58	67	K	GPQADAVRVV	-		3656	Q20460_SC_3.21041.21041.2.dta	WP_013872098.1	cold-shock protein [Frankia symbiont of Datisca glomerata]
BMG5.1+BD-N 3	F203228.dat	Q20460_SC_3_4127	20	4127	513.256	2	1024.5	1024.5	-0.135676	0	30.04	0.000990832	202	210	R	GLGEFFEAR	G		3744	Q20460_SC_3.22268.22268.2.dta	WP_043607069.1	hypothetical protein [Frankia symbiont of Datisca glomerata]
BMG5.1+BD-N 3	F203228.dat	Q20460_SC_3_496	17	496	365.216	2	728.417	728.418	-1.58151	0	31.61	0.00151853	895	901	R	LAAAEVR	E		2946	Q20460_SC_3.14712.14712.2.dta	WP_013874650.1	hypothetical protein [Frankia symbiont of Datisca glomerata]
BMG5.1+BD-N 3	F203228.dat	Q20460_SC_3_499	6	499	365.217	2	728.418	728.418	0.545017	0	24.95	0.00703757	336	342	R	IVADGVR	I		2901	Q20460_SC_3.14343.14343.2.dta	WP_013874794.1	polynucleotide phosphorylase [Frankia symbiont of Datisca glomerata]
BMG5.1+BD-N 3	F203228.dat	Q20460_SC_3_500	25	500	365.217	2	728.418	728.418	0.587575	0	26.48	0.00494792	212	218	R	LALADAR	A		2887	Q20460_SC_3.14238.14238.2.dta	WP_013872600.1	pilus assembly protein TadB [Frankia symbiont of Datisca glomerata]
BMG5.1+BD-N 3	F203228.dat	Q20460_SC_3_502	25	502	365.217	2	728.419	728.418	0.999426	0	26.09	0.00541281	212	218	R	LALADAR	A		2929	Q20460_SC_3.14562.14562.2.dta	WP_013872600.1	pilus assembly protein TadB [Frankia symbiont of Datisca glomerata]
BMG5.1+BD-N 3	F203228.dat	Q20460_SC_3_503	25	503	365.217	2	728.419	728.418	1.10925	0	26.16	0.00532626	212	218	R	LALADAR	A		2912	Q20460_SC_3.14428.14428.2.dta	WP_013872600.1	pilus assembly protein TadB [Frankia symbiont of Datisca glomerata]
BMG5.1+BD-N 3	F203228.dat	Q20460_SC_3_5612	24	5612	393.232	3	1176.68	1176.67	2.14418	1	26.77	0.00210378	169	178	R	EGRVPLHTLR	A		3742	Q20460_SC_3.22252.22252.3.dta	WP_013875106.1	30S ribosomal protein S3 [Frankia symbiont of Datisca glomerata]
BMG5.1+BD-N 3	F203228.dat	Q20460_SC_3_5742	4	5742	600.833	2	1199.65	1199.65	0.376776	0	61.84	6.54636e-07	120	131	R	LVSPTSVAVGDR	I		3653	Q20460_SC_3.21010.21010.2.dta	WP_013874419.1	dihydrolipoyl dehydrogenase [Frankia symbiont of Datisca glomerata]
BMG5.1+BD-N 3	F203228.dat	Q20460_SC_3_5797	3	5797	604.817	2	1207.62	1207.62	-0.693099	0	66.01	2.50611e-07	67	77	K	TVGDAVSYIQR	A		3648	Q20460_SC_3.20946.20946.2.dta	WP_013874733.1	acyl carrier protein [Frankia symbiont of Datisca glomerata]
BMG5.1+BD-N 3	F203228.dat	Q20460_SC_3_6395	1	6395	638.321	2	1274.63	1274.63	-1.34	0	23.21	0.00477529	34	44	K	SVPQMQEITSR	W		3505	Q20460_SC_3.19438.19438.2.dta	WP_013874672.1	Crp/Fnr family transcriptional regulator [Frankia symbiont of Datisca glomerata]
BMG5.1+BD-N 3	F203228.dat	Q20460_SC_3_6710	5	6710	657.82	2	1313.62	1313.63	-0.15225	0	61.46	7.14496e-07	335	345	R	FATSDLNDLYR	R		3717	Q20460_SC_3.21885.21885.2.dta	WP_013875121.1	DNA-directed RNA polymerase subunit beta' [Frankia symbiont of Datisca glomerata]
BMG5.1+BD-N 3	F203228.dat	Q20460_SC_3_7505	1	7505	723.399	2	1444.78	1444.78	0.586939	0	54.99	3.16957e-06	49	61	R	VLPWVQTAGGVYR	V		3762	Q20460_SC_3.22529.22529.2.dta	WP_013874672.1	Crp/Fnr family transcriptional regulator [Frankia symbiont of Datisca glomerata]
BMG5.1+BD-N 3	F203228.dat	Q20460_SC_3_8232	2	8232	570.988	3	1709.94	1709.94	-0.404107	1	20.84	0.00824138	268	283	K	LLDEGRAGDNVGLLLR	G		3741	Q20460_SC_3.22226.22226.3.dta	WP_013875114.1	MULTISPECIES: elongation factor Tu [Frankia]
BMG5.1+BD-N 3	F203228.dat	Q20460_SC_3_8233	2	8233	855.982	2	1709.95	1709.94	3.68141	1	28.72	0.00134276	268	283	K	LLDEGRAGDNVGLLLR	G		3743	Q20460_SC_3.22255.22255.2.dta	WP_013875114.1	MULTISPECIES: elongation factor Tu [Frankia]
BMG5.1+BD-N 3	F203228.dat	Q20460_SC_3_893	15	893	378.707	2	755.4	755.4	-0.623511	0	19.48	0.011272	135	141	R	GLMPNPK	T		3661	Q20460_SC_3.21108.21108.2.dta	WP_013875125.1	MULTISPECIES: 50S ribosomal protein L1 [Frankia]
BMG5.1+BD-N 3	F203228.dat	Q20460_SC_3_894	15	894	378.707	2	755.4	755.4	-0.22637	0	23.66	0.00430527	135	141	R	GLMPNPK	T		3650	Q20460_SC_3.20968.20968.2.dta	WP_013875125.1	MULTISPECIES: 50S ribosomal protein L1 [Frankia]
BMG5.1 + RE Alnus 1	F203229.dat	Q20461_SC_4_1092	25	1092	393.727	2	785.439	785.44	-1.22352	0	17.07	0.0373038	48	55	R	VAGEALAR	E		3070	Q20461_SC_4.16006.16006.2.dta	WP_013871985.1	methylthioribulose-1-phosphate dehydratase [Frankia symbiont of Datisca glomerata]
BMG5.1 + RE Alnus 1	F203229.dat	Q20461_SC_4_1094	25	1094	393.727	2	785.439	785.44	-1.14713	0	17.24	0.0358718	48	55	R	VAGEALAR	E		3337	Q20461_SC_4.18067.18067.2.dta	WP_013871985.1	methylthioribulose-1-phosphate dehydratase [Frankia symbiont of Datisca glomerata]
BMG5.1 + RE Alnus 1	F203229.dat	Q20461_SC_4_1096	25	1096	393.727	2	785.439	785.44	-1.07074	0	28.56	0.002647	48	55	R	VAGEALAR	E		3101	Q20461_SC_4.16222.16222.2.dta	WP_013871985.1	methylthioribulose-1-phosphate dehydratase [Frankia symbiont of Datisca glomerata]
BMG5.1 + RE Alnus 1	F203229.dat	Q20461_SC_4_1098	25	1098	393.727	2	785.439	785.44	-0.994348	0	23.61	0.00827473	48	55	R	VAGEALAR	E		3039	Q20461_SC_4.15797.15797.2.dta	WP_013871985.1	methylthioribulose-1-phosphate dehydratase [Frankia symbiont of Datisca glomerata]
BMG5.1 + RE Alnus 1	F203229.dat	Q20461_SC_4_1099	25	1099	393.727	2	785.439	785.44	-0.917957	0	20.34	0.0175693	48	55	R	VAGEALAR	E		3029	Q20461_SC_4.15723.15723.2.dta	WP_013871985.1	methylthioribulose-1-phosphate dehydratase [Frankia symbiont of Datisca glomerata]
BMG5.1 + RE Alnus 1	F203229.dat	Q20461_SC_4_1104	25	1104	393.727	2	785.439	785.44	-0.816104	0	21.68	0.0129049	48	55	R	VAGEALAR	E		3296	Q20461_SC_4.17685.17685.2.dta	WP_013871985.1	methylthioribulose-1-phosphate dehydratase [Frankia symbiont of Datisca glomerata]
BMG5.1 + RE Alnus 1	F203229.dat	Q20461_SC_4_1105	25	1105	393.727	2	785.439	785.44	-0.816104	0	21.52	0.0133892	48	55	R	VAGEALAR	E		3019	Q20461_SC_4.15649.15649.2.dta	WP_013871985.1	methylthioribulose-1-phosphate dehydratase [Frankia symbiont of Datisca glomerata]
BMG5.1 + RE Alnus 1	F203229.dat	Q20461_SC_4_1107	25	1107	393.727	2	785.439	785.44	-0.816104	0	20.78	0.0158765	48	55	R	VAGEALAR	E		3091	Q20461_SC_4.16150.16150.2.dta	WP_013871985.1	methylthioribulose-1-phosphate dehydratase [Frankia symbiont of Datisca glomerata]
BMG5.1 + RE Alnus 1	F203229.dat	Q20461_SC_4_1109	25	1109	393.727	2	785.439	785.44	-0.816104	0	23.01	0.00950066	48	55	R	VAGEALAR	E		3172	Q20461_SC_4.16707.16707.2.dta	WP_013871985.1	methylthioribulose-1-phosphate dehydratase [Frankia symbiont of Datisca glomerata]
BMG5.1 + RE Alnus 1	F203229.dat	Q20461_SC_4_1110	25	1110	393.727	2	785.439	785.44	-0.739713	0	19.06	0.0235914	48	55	R	VAGEALAR	E		3368	Q20461_SC_4.18375.18375.2.dta	WP_013871985.1	methylthioribulose-1-phosphate dehydratase [Frankia symbiont of Datisca glomerata]
BMG5.1 + RE Alnus 1	F203229.dat	Q20461_SC_4_1111	25	1111	393.727	2	785.439	785.44	-0.739713	0	20.61	0.0165102	48	55	R	VAGEALAR	E		3327	Q20461_SC_4.17967.17967.2.dta	WP_013871985.1	methylthioribulose-1-phosphate dehydratase [Frankia symbiont of Datisca glomerata]
BMG5.1 + RE Alnus 1	F203229.dat	Q20461_SC_4_1113	25	1113	393.727	2	785.439	785.44	-0.739713	0	16.46	0.0429293	48	55	R	VAGEALAR	E		3132	Q20461_SC_4.16426.16426.2.dta	WP_013871985.1	methylthioribulose-1-phosphate dehydratase [Frankia symbiont of Datisca glomerata]
BMG5.1 + RE Alnus 1	F203229.dat	Q20461_SC_4_1114	25	1114	393.727	2	785.439	785.44	-0.739713	0	21.15	0.0145799	48	55	R	VAGEALAR	E		3306	Q20461_SC_4.17775.17775.2.dta	WP_013871985.1	methylthioribulose-1-phosphate dehydratase [Frankia symbiont of Datisca glomerata]
BMG5.1 + RE Alnus 1	F203229.dat	Q20461_SC_4_1116	25	1116	393.727	2	785.439	785.44	-0.663323	0	28.72	0.00255125	48	55	R	VAGEALAR	E		3152	Q20461_SC_4.16567.16567.2.dta	WP_013871985.1	methylthioribulose-1-phosphate dehydratase [Frankia symbiont of Datisca glomerata]
BMG5.1 + RE Alnus 1	F203229.dat	Q20461_SC_4_1117	25	1117	393.727	2	785.439	785.44	-0.663323	0	19.52	0.0212204	48	55	R	VAGEALAR	E		3193	Q20461_SC_4.16853.16853.2.dta	WP_013871985.1	methylthioribulose-1-phosphate dehydratase [Frankia symbiont of Datisca glomerata]
BMG5.1 + RE Alnus 1	F203229.dat	Q20461_SC_4_1118	25	1118	393.727	2	785.439	785.44	-0.663323	0	20.1	0.0185675	48	55	R	VAGEALAR	E		3213	Q20461_SC_4.17010.17010.2.dta	WP_013871985.1	methylthioribulose-1-phosphate dehydratase [Frankia symbiont of Datisca glomerata]
BMG5.1 + RE Alnus 1	F203229.dat	Q20461_SC_4_1119	25	1119	393.727	2	785.439	785.44	-0.663323	0	17.29	0.0354612	48	55	R	VAGEALAR	E		3244	Q20461_SC_4.17259.17259.2.dta	WP_013871985.1	methylthioribulose-1-phosphate dehydratase [Frankia symbiont of Datisca glomerata]
BMG5.1 + RE Alnus 1	F203229.dat	Q20461_SC_4_1120	25	1120	393.727	2	785.439	785.44	-0.586933	0	15.06	0.0592589	48	55	R	VAGEALAR	E		3142	Q20461_SC_4.16495.16495.2.dta	WP_013871985.1	methylthioribulose-1-phosphate dehydratase [Frankia symbiont of Datisca glomerata]
BMG5.1 + RE Alnus 1	F203229.dat	Q20461_SC_4_1121	25	1121	393.727	2	785.439	785.44	-0.586933	0	25.17	0.00577768	48	55	R	VAGEALAR	E		3255	Q20461_SC_4.17342.17342.2.dta	WP_013871985.1	methylthioribulose-1-phosphate dehydratase [Frankia symbiont of Datisca glomerata]
BMG5.1 + RE Alnus 1	F203229.dat	Q20461_SC_4_1122	25	1122	393.727	2	785.439	785.44	-0.510542	0	26.04	0.00472883	48	55	R	VAGEALAR	E		3162	Q20461_SC_4.16637.16637.2.dta	WP_013871985.1	methylthioribulose-1-phosphate dehydratase [Frankia symbiont of Datisca glomerata]
BMG5.1 + RE Alnus 1	F203229.dat	Q20461_SC_4_1123	25	1123	393.727	2	785.439	785.44	-0.510542	0	24.93	0.00610596	48	55	R	VAGEALAR	E		3286	Q20461_SC_4.17596.17596.2.dta	WP_013871985.1	methylthioribulose-1-phosphate dehydratase [Frankia symbiont of Datisca glomerata]
BMG5.1 + RE Alnus 1	F203229.dat	Q20461_SC_4_1124	25	1124	393.727	2	785.439	785.44	-0.510542	0	20.07	0.0186962	48	55	R	VAGEALAR	E		3234	Q20461_SC_4.17179.17179.2.dta	WP_013871985.1	methylthioribulose-1-phosphate dehydratase [Frankia symbiont of Datisca glomerata]
BMG5.1 + RE Alnus 1	F203229.dat	Q20461_SC_4_1126	25	1126	393.727	2	785.439	785.44	-0.510542	0	25.67	0.00514936	48	55	R	VAGEALAR	E		3111	Q20461_SC_4.16292.16292.2.dta	WP_013871985.1	methylthioribulose-1-phosphate dehydratase [Frankia symbiont of Datisca glomerata]
BMG5.1 + RE Alnus 1	F203229.dat	Q20461_SC_4_1127	25	1127	393.727	2	785.439	785.44	-0.510542	0	19.29	0.0223745	48	55	R	VAGEALAR	E		3265	Q20461_SC_4.17425.17425.2.dta	WP_013871985.1	methylthioribulose-1-phosphate dehydratase [Frankia symbiont of Datisca glomerata]
BMG5.1 + RE Alnus 1	F203229.dat	Q20461_SC_4_1128	25	1128	393.727	2	785.439	785.44	-0.510542	0	16.03	0.0473973	48	55	R	VAGEALAR	E		3182	Q20461_SC_4.16778.16778.2.dta	WP_013871985.1	methylthioribulose-1-phosphate dehydratase [Frankia symbiont of Datisca glomerata]
BMG5.1 + RE Alnus 1	F203229.dat	Q20461_SC_4_1129	25	1129	393.727	2	785.439	785.44	-0.510542	0	22.85	0.0098572	48	55	R	VAGEALAR	E		3050	Q20461_SC_4.15868.15868.2.dta	WP_013871985.1	methylthioribulose-1-phosphate dehydratase [Frankia symbiont of Datisca glomerata]
BMG5.1 + RE Alnus 1	F203229.dat	Q20461_SC_4_1130	25	1130	393.727	2	785.439	785.44	-0.434152	0	15.91	0.0487252	48	55	R	VAGEALAR	E		3224	Q20461_SC_4.17095.17095.2.dta	WP_013871985.1	methylthioribulose-1-phosphate dehydratase [Frankia symbiont of Datisca glomerata]
BMG5.1 + RE Alnus 1	F203229.dat	Q20461_SC_4_1131	25	1131	393.727	2	785.439	785.44	-0.434152	0	19.95	0.01922	48	55	R	VAGEALAR	E		3348	Q20461_SC_4.18168.18168.2.dta	WP_013871985.1	methylthioribulose-1-phosphate dehydratase [Frankia symbiont of Datisca glomerata]
BMG5.1 + RE Alnus 1	F203229.dat	Q20461_SC_4_1132	25	1132	393.727	2	785.439	785.44	-0.357761	0	28.41	0.00274002	48	55	R	VAGEALAR	E		3275	Q20461_SC_4.17511.17511.2.dta	WP_013871985.1	methylthioribulose-1-phosphate dehydratase [Frankia symbiont of Datisca glomerata]
BMG5.1 + RE Alnus 1	F203229.dat	Q20461_SC_4_1133	25	1133	393.727	2	785.439	785.44	-0.281371	0	20.04	0.0188258	48	55	R	VAGEALAR	E		3060	Q20461_SC_4.15936.15936.2.dta	WP_013871985.1	methylthioribulose-1-phosphate dehydratase [Frankia symbiont of Datisca glomerata]
BMG5.1 + RE Alnus 1	F203229.dat	Q20461_SC_4_1135	25	1135	393.727	2	785.439	785.44	-0.204981	0	23.83	0.00786599	48	55	R	VAGEALAR	E		3316	Q20461_SC_4.17869.17869.2.dta	WP_013871985.1	methylthioribulose-1-phosphate dehydratase [Frankia symbiont of Datisca glomerata]
BMG5.1 + RE Alnus 1	F203229.dat	Q20461_SC_4_1233	10	1233	400.255	2	798.495	798.496	-1.09581	0	46.63	2.1727e-05	259	265	K	LVADLIR	Y		3745	Q20461_SC_4.22613.22613.2.dta	WP_043603010.1	glycosyl transferase family 2 [Frankia symbiont of Datisca glomerata]
BMG5.1 + RE Alnus 1	F203229.dat	Q20461_SC_4_1234	10	1234	400.255	2	798.496	798.496	-0.619915	0	49.34	1.16413e-05	259	265	K	LVADLIR	Y		3722	Q20461_SC_4.22330.22330.2.dta	WP_043603010.1	glycosyl transferase family 2 [Frankia symbiont of Datisca glomerata]
BMG5.1 + RE Alnus 1	F203229.dat	Q20461_SC_4_1235	10	1235	400.255	2	798.496	798.496	-0.0939265	0	52.91	5.11682e-06	259	265	K	LVADLIR	Y		3733	Q20461_SC_4.22470.22470.2.dta	WP_043603010.1	glycosyl transferase family 2 [Frankia symbiont of Datisca glomerata]
BMG5.1 + RE Alnus 1	F203229.dat	Q20461_SC_4_1291	22	1291	401.755	2	801.496	801.496	-0.572679	0	35.37	0.000290402	83	90	R	ALTSLGLK	E		3703	Q20461_SC_4.22082.22082.2.dta	WP_013875123.1	50S ribosomal protein L7/L12 [Frankia symbiont of Datisca glomerata]
BMG5.1 + RE Alnus 1	F203229.dat	Q20461_SC_4_1564	30	1564	408.235	2	814.455	814.455	0.0233285	0	26.66	0.00453126	169	175	R	QLIIGDR	Q	Deamidated (NQ) [1]	3688	Q20461_SC_4.21866.21866.2.dta	WP_013875001.1	ATP synthase subunit alpha [Frankia symbiont of Datisca glomerata]
BMG5.1 + RE Alnus 1	F203229.dat	Q20461_SC_4_1608	6	1608	408.714	2	815.414	815.414	0.461116	0	21.61	0.0069024	454	460	K	NEVDAIR	L		2955	Q20461_SC_4.15167.15167.2.dta	WP_013874430.1	MULTISPECIES: type I glutamate--ammonia ligase [Frankia]
BMG5.1 + RE Alnus 1	F203229.dat	Q20461_SC_4_17	32	17	351.212	2	700.409	700.412	-3.77349	0	14.29	0.0372392	203	209	R	LLAAGEK	V		3354	Q20461_SC_4.18229.18229.2.dta	WP_050803485.1	hypothetical protein [Frankia symbiont of Datisca glomerata]
BMG5.1 + RE Alnus 1	F203229.dat	Q20461_SC_4_1753	13	1753	412.227	2	822.439	822.439	0.437723	0	46.86	2.06063e-05	82	88	R	IPGSFFR	R		3737	Q20461_SC_4.22514.22514.2.dta	WP_013874794.1	polynucleotide phosphorylase [Frankia symbiont of Datisca glomerata]
BMG5.1 + RE Alnus 1	F203229.dat	Q20461_SC_4_1797	26	1797	414.27	2	826.526	826.528	-1.70109	0	28.54	0.00139959	370	378	K	LAGGVAVIK	V		3661	Q20461_SC_4.21477.21477.2.dta	WP_013875538.1	molecular chaperone GroEL [Frankia symbiont of Datisca glomerata]
BMG5.1 + RE Alnus 1	F203229.dat	Q20461_SC_4_18	32	18	351.212	2	700.41	700.412	-3.14529	0	13.55	0.044157	203	209	R	LLAAGEK	V		3365	Q20461_SC_4.18344.18344.2.dta	WP_050803485.1	hypothetical protein [Frankia symbiont of Datisca glomerata]
BMG5.1 + RE Alnus 1	F203229.dat	Q20461_SC_4_1816	31	1816	415.227	2	828.439	828.438	0.937909	0	25.46	0.00284446	67	73	R	SFTFVTK	T		3702	Q20461_SC_4.22063.22063.2.dta	WP_013875126.1	MULTISPECIES: 50S ribosomal protein L11 [Frankia]
BMG5.1 + RE Alnus 1	F203229.dat	Q20461_SC_4_19	32	19	351.212	2	700.41	700.412	-2.80264	0	13.27	0.0470977	203	209	R	LLAAGEK	V		3343	Q20461_SC_4.18127.18127.2.dta	WP_050803485.1	hypothetical protein [Frankia symbiont of Datisca glomerata]
BMG5.1 + RE Alnus 1	F203229.dat	Q20461_SC_4_1923	5	1923	415.74	2	829.465	829.466	-0.959654	1	34.03	0.000731428	267	273	R	KLLDEGR	A		3678	Q20461_SC_4.21718.21718.2.dta	WP_013875114.1	MULTISPECIES: elongation factor Tu [Frankia]
BMG5.1 + RE Alnus 1	F203229.dat	Q20461_SC_4_1962	18	1962	418.261	2	834.507	834.508	-0.407426	0	37.42	0.000181134	172	178	R	VPLHTLR	A		3680	Q20461_SC_4.21746.21746.2.dta	WP_013875106.1	30S ribosomal protein S3 [Frankia symbiont of Datisca glomerata]
BMG5.1 + RE Alnus 1	F203229.dat	Q20461_SC_4_20	32	20	351.213	2	700.411	700.412	-1.23213	0	25.15	0.00305492	203	209	R	LLAAGEK	V		3376	Q20461_SC_4.18449.18449.2.dta	WP_050803485.1	hypothetical protein [Frankia symbiont of Datisca glomerata]
BMG5.1 + RE Alnus 1	F203229.dat	Q20461_SC_4_21	32	21	351.213	2	700.411	700.412	-0.97514	0	15.99	0.0251768	203	209	R	LLAAGEK	V		3386	Q20461_SC_4.18553.18553.2.dta	WP_050803485.1	hypothetical protein [Frankia symbiont of Datisca glomerata]
BMG5.1 + RE Alnus 1	F203229.dat	Q20461_SC_4_2143	23	2143	426.216	2	850.417	850.418	-1.62743	0	26.27	0.00236048	164	170	R	YQGEVVR	R	Deamidated (NQ) [2]	2712	Q20461_SC_4.13477.13477.2.dta	WP_013875097.1	50S ribosomal protein L6 [Frankia symbiont of Datisca glomerata]
BMG5.1 + RE Alnus 1	F203229.dat	Q20461_SC_4_2145	23	2145	426.216	2	850.417	850.418	-1.48633	0	25.63	0.00273527	164	170	R	YQGEVVR	R	Deamidated (NQ) [2]	2981	Q20461_SC_4.15368.15368.2.dta	WP_013875097.1	50S ribosomal protein L6 [Frankia symbiont of Datisca glomerata]
BMG5.1 + RE Alnus 1	F203229.dat	Q20461_SC_4_2147	23	2147	426.216	2	850.417	850.418	-1.48633	0	32.65	0.00054325	164	170	R	YQGEVVR	R	Deamidated (NQ) [2]	2804	Q20461_SC_4.14102.14102.2.dta	WP_013875097.1	50S ribosomal protein L6 [Frankia symbiont of Datisca glomerata]
BMG5.1 + RE Alnus 1	F203229.dat	Q20461_SC_4_2149	23	2149	426.216	2	850.417	850.418	-1.34522	0	22.75	0.00530884	164	170	R	YQGEVVR	R	Deamidated (NQ) [2]	2668	Q20461_SC_4.13159.13159.2.dta	WP_013875097.1	50S ribosomal protein L6 [Frankia symbiont of Datisca glomerata]
BMG5.1 + RE Alnus 1	F203229.dat	Q20461_SC_4_2152	23	2152	426.216	2	850.418	850.418	-1.13356	0	15.01	0.03155	164	170	R	YQGEVVR	R	Deamidated (NQ) [2]	2869	Q20461_SC_4.14546.14546.2.dta	WP_013875097.1	50S ribosomal protein L6 [Frankia symbiont of Datisca glomerata]
BMG5.1 + RE Alnus 1	F203229.dat	Q20461_SC_4_2153	23	2153	426.216	2	850.418	850.418	-1.06301	0	19.26	0.0118577	164	170	R	YQGEVVR	R	Deamidated (NQ) [2]	2920	Q20461_SC_4.14908.14908.2.dta	WP_013875097.1	50S ribosomal protein L6 [Frankia symbiont of Datisca glomerata]
BMG5.1 + RE Alnus 1	F203229.dat	Q20461_SC_4_2154	23	2154	426.216	2	850.418	850.418	-1.06301	0	29.84	0.00103753	164	170	R	YQGEVVR	R	Deamidated (NQ) [2]	2880	Q20461_SC_4.14621.14621.2.dta	WP_013875097.1	50S ribosomal protein L6 [Frankia symbiont of Datisca glomerata]
BMG5.1 + RE Alnus 1	F203229.dat	Q20461_SC_4_2157	23	2157	426.216	2	850.418	850.418	-0.992453	0	33.11	0.000488652	164	170	R	YQGEVVR	R	Deamidated (NQ) [2]	2783	Q20461_SC_4.13959.13959.2.dta	WP_013875097.1	50S ribosomal protein L6 [Frankia symbiont of Datisca glomerata]
BMG5.1 + RE Alnus 1	F203229.dat	Q20461_SC_4_2158	23	2158	426.216	2	850.418	850.418	-0.898381	0	18.14	0.0153462	164	170	R	YQGEVVR	R	Deamidated (NQ) [2]	2848	Q20461_SC_4.14401.14401.2.dta	WP_013875097.1	50S ribosomal protein L6 [Frankia symbiont of Datisca glomerata]
BMG5.1 + RE Alnus 1	F203229.dat	Q20461_SC_4_2159	23	2159	426.216	2	850.418	850.418	-0.827828	0	25.11	0.00308319	164	170	R	YQGEVVR	R	Deamidated (NQ) [2]	2794	Q20461_SC_4.14030.14030.2.dta	WP_013875097.1	50S ribosomal protein L6 [Frankia symbiont of Datisca glomerata]
BMG5.1 + RE Alnus 1	F203229.dat	Q20461_SC_4_2160	23	2160	426.216	2	850.418	850.418	-0.827828	0	25.3	0.00295121	164	170	R	YQGEVVR	R	Deamidated (NQ) [2]	2689	Q20461_SC_4.13312.13312.2.dta	WP_013875097.1	50S ribosomal protein L6 [Frankia symbiont of Datisca glomerata]
BMG5.1 + RE Alnus 1	F203229.dat	Q20461_SC_4_2165	23	2165	426.216	2	850.418	850.418	-0.47506	0	20.62	0.00866962	164	170	R	YQGEVVR	R	Deamidated (NQ) [2]	2910	Q20461_SC_4.14837.14837.2.dta	WP_013875097.1	50S ribosomal protein L6 [Frankia symbiont of Datisca glomerata]
BMG5.1 + RE Alnus 1	F203229.dat	Q20461_SC_4_2166	23	2166	426.216	2	850.418	850.418	-0.404507	0	33.04	0.000496592	164	170	R	YQGEVVR	R	Deamidated (NQ) [2]	2773	Q20461_SC_4.13893.13893.2.dta	WP_013875097.1	50S ribosomal protein L6 [Frankia symbiont of Datisca glomerata]
BMG5.1 + RE Alnus 1	F203229.dat	Q20461_SC_4_2167	23	2167	426.216	2	850.418	850.418	-0.404507	0	26.09	0.00246037	164	170	R	YQGEVVR	R	Deamidated (NQ) [2]	2930	Q20461_SC_4.14981.14981.2.dta	WP_013875097.1	50S ribosomal protein L6 [Frankia symbiont of Datisca glomerata]
BMG5.1 + RE Alnus 1	F203229.dat	Q20461_SC_4_2169	23	2169	426.217	2	850.419	850.418	0.230475	0	27.32	0.00185353	164	170	R	YQGEVVR	R	Deamidated (NQ) [2]	2722	Q20461_SC_4.13549.13549.2.dta	WP_013875097.1	50S ribosomal protein L6 [Frankia symbiont of Datisca glomerata]
BMG5.1 + RE Alnus 1	F203229.dat	Q20461_SC_4_2170	23	2170	426.217	2	850.419	850.418	0.677314	0	28.23	0.00150314	164	170	R	YQGEVVR	R	Deamidated (NQ) [2]	2742	Q20461_SC_4.13690.13690.2.dta	WP_013875097.1	50S ribosomal protein L6 [Frankia symbiont of Datisca glomerata]
BMG5.1 + RE Alnus 1	F203229.dat	Q20461_SC_4_2171	23	2171	426.217	2	850.419	850.418	0.747867	0	30.64	0.000862979	164	170	R	YQGEVVR	R	Deamidated (NQ) [2]	2753	Q20461_SC_4.13759.13759.2.dta	WP_013875097.1	50S ribosomal protein L6 [Frankia symbiont of Datisca glomerata]
BMG5.1 + RE Alnus 1	F203229.dat	Q20461_SC_4_2172	23	2172	426.217	2	850.419	850.418	0.818421	0	30.13	0.00097051	164	170	R	YQGEVVR	R	Deamidated (NQ) [2]	2732	Q20461_SC_4.13619.13619.2.dta	WP_013875097.1	50S ribosomal protein L6 [Frankia symbiont of Datisca glomerata]
BMG5.1 + RE Alnus 1	F203229.dat	Q20461_SC_4_2173	23	2173	426.217	2	850.419	850.418	0.959528	0	16.88	0.0205116	164	170	R	YQGEVVR	R	Deamidated (NQ) [2]	2763	Q20461_SC_4.13825.13825.2.dta	WP_013875097.1	50S ribosomal protein L6 [Frankia symbiont of Datisca glomerata]
BMG5.1 + RE Alnus 1	F203229.dat	Q20461_SC_4_22	32	22	351.214	2	700.412	700.412	0.766692	0	13.34	0.0463447	203	209	R	LLAAGEK	V		3397	Q20461_SC_4.18657.18657.2.dta	WP_050803485.1	hypothetical protein [Frankia symbiont of Datisca glomerata]
BMG5.1 + RE Alnus 1	F203229.dat	Q20461_SC_4_2243	21	2243	430.246	2	858.478	858.481	-3.07054	0	35.58	0.000290529	130	136	R	TVEQILR	G	Deamidated (NQ) [4]	3707	Q20461_SC_4.22135.22135.2.dta	WP_043603866.1	hypothetical protein [Frankia symbiont of Datisca glomerata]
BMG5.1 + RE Alnus 1	F203229.dat	Q20461_SC_4_2343	9	2343	439.74	2	877.466	877.466	-0.172086	0	54.06	5.10438e-06	100	106	R	LDNVVYR	A		3428	Q20461_SC_4.18982.18982.2.dta	WP_013875087.1	30S ribosomal protein S4 [Frankia symbiont of Datisca glomerata]
BMG5.1 + RE Alnus 1	F203229.dat	Q20461_SC_4_2344	9	2344	439.74	2	877.466	877.466	-0.172086	0	35.9	0.000334151	100	106	R	LDNVVYR	A		3449	Q20461_SC_4.19193.19193.2.dta	WP_013875087.1	30S ribosomal protein S4 [Frankia symbiont of Datisca glomerata]
BMG5.1 + RE Alnus 1	F203229.dat	Q20461_SC_4_2346	9	2346	439.74	2	877.466	877.466	-0.035329	0	45.11	4.00814e-05	100	106	R	LDNVVYR	A		3439	Q20461_SC_4.19089.19089.2.dta	WP_013875087.1	30S ribosomal protein S4 [Frankia symbiont of Datisca glomerata]
BMG5.1 + RE Alnus 1	F203229.dat	Q20461_SC_4_2347	9	2347	439.74	2	877.466	877.466	-0.035329	0	48.78	1.72164e-05	100	106	R	LDNVVYR	A		3396	Q20461_SC_4.18651.18651.2.dta	WP_013875087.1	30S ribosomal protein S4 [Frankia symbiont of Datisca glomerata]
BMG5.1 + RE Alnus 1	F203229.dat	Q20461_SC_4_2348	9	2348	439.74	2	877.466	877.466	0.0330497	0	54.1	5.05759e-06	100	106	R	LDNVVYR	A		3375	Q20461_SC_4.18444.18444.2.dta	WP_013875087.1	30S ribosomal protein S4 [Frankia symbiont of Datisca glomerata]
BMG5.1 + RE Alnus 1	F203229.dat	Q20461_SC_4_2349	9	2349	439.74	2	877.466	877.466	0.0330497	0	53.92	5.27161e-06	100	106	R	LDNVVYR	A		3365	Q20461_SC_4.18338.18338.2.dta	WP_013875087.1	30S ribosomal protein S4 [Frankia symbiont of Datisca glomerata]
BMG5.1 + RE Alnus 1	F203229.dat	Q20461_SC_4_2350	9	2350	439.74	2	877.466	877.466	0.101428	0	55.49	3.67234e-06	100	106	R	LDNVVYR	A		3406	Q20461_SC_4.18756.18756.2.dta	WP_013875087.1	30S ribosomal protein S4 [Frankia symbiont of Datisca glomerata]
BMG5.1 + RE Alnus 1	F203229.dat	Q20461_SC_4_2351	9	2351	439.74	2	877.466	877.466	0.169807	0	54.15	4.99969e-06	100	106	R	LDNVVYR	A		3386	Q20461_SC_4.18547.18547.2.dta	WP_013875087.1	30S ribosomal protein S4 [Frankia symbiont of Datisca glomerata]
BMG5.1 + RE Alnus 1	F203229.dat	Q20461_SC_4_2352	9	2352	439.74	2	877.466	877.466	0.238186	0	56.32	3.0335e-06	100	106	R	LDNVVYR	A		3417	Q20461_SC_4.18870.18870.2.dta	WP_013875087.1	30S ribosomal protein S4 [Frankia symbiont of Datisca glomerata]
BMG5.1 + RE Alnus 1	F203229.dat	Q20461_SC_4_2353	9	2353	439.74	2	877.466	877.466	0.329358	0	47.22	2.46572e-05	100	106	R	LDNVVYR	A		3344	Q20461_SC_4.18135.18135.2.dta	WP_013875087.1	30S ribosomal protein S4 [Frankia symbiont of Datisca glomerata]
BMG5.1 + RE Alnus 1	F203229.dat	Q20461_SC_4_2354	9	2354	439.74	2	877.466	877.466	0.397736	0	54.6	4.50758e-06	100	106	R	LDNVVYR	A		3354	Q20461_SC_4.18237.18237.2.dta	WP_013875087.1	30S ribosomal protein S4 [Frankia symbiont of Datisca glomerata]
BMG5.1 + RE Alnus 1	F203229.dat	Q20461_SC_4_2355	9	2355	439.74	2	877.466	877.466	0.602873	0	28.62	0.00178625	100	106	R	LDNVVYR	A		3324	Q20461_SC_4.17940.17940.2.dta	WP_013875087.1	30S ribosomal protein S4 [Frankia symbiont of Datisca glomerata]
BMG5.1 + RE Alnus 1	F203229.dat	Q20461_SC_4_2356	9	2356	439.741	2	877.467	877.466	0.944766	0	45.12	3.99893e-05	100	106	R	LDNVVYR	A		3334	Q20461_SC_4.18036.18036.2.dta	WP_013875087.1	30S ribosomal protein S4 [Frankia symbiont of Datisca glomerata]
BMG5.1 + RE Alnus 1	F203229.dat	Q20461_SC_4_2424	11	2424	445.74	2	889.465	889.466	-0.372133	0	49.98	1.00462e-05	71	78	K	LGEFAPTR	T		3641	Q20461_SC_4.21228.21228.2.dta	WP_013875108.1	MULTISPECIES: 30S ribosomal protein S19 [Frankia]
BMG5.1 + RE Alnus 1	F203229.dat	Q20461_SC_4_2425	11	2425	445.74	2	889.466	889.466	0.234973	0	36.66	0.000215774	71	78	K	LGEFAPTR	T		3630	Q20461_SC_4.21101.21101.2.dta	WP_013875108.1	MULTISPECIES: 30S ribosomal protein S19 [Frankia]
BMG5.1 + RE Alnus 1	F203229.dat	Q20461_SC_4_2496	3	2496	450.774	2	899.533	899.533	0.452457	0	34.18	0.000381944	95	102	R	DVLAIIEK	-		3766	Q20461_SC_4.22855.22855.2.dta	WP_043604033.1	MULTISPECIES: co-chaperone GroES [Frankia]
BMG5.1 + RE Alnus 1	F203229.dat	Q20461_SC_4_2503	28	2503	451.258	2	900.501	900.503	-1.59466	0	19.43	0.0153934	121	128	R	GIVQVETR	G		3190	Q20461_SC_4.16831.16831.2.dta	WP_013872364.1	MULTISPECIES: MaoC family dehydratase [Frankia]
BMG5.1 + RE Alnus 1	F203229.dat	Q20461_SC_4_2504	28	2504	451.258	2	900.502	900.503	-1.39478	0	16.11	0.0330624	121	128	R	GIVQVETR	G		3180	Q20461_SC_4.16759.16759.2.dta	WP_013872364.1	MULTISPECIES: MaoC family dehydratase [Frankia]
BMG5.1 + RE Alnus 1	F203229.dat	Q20461_SC_4_2506	28	2506	451.258	2	900.502	900.503	-1.32815	0	22.34	0.00787651	121	128	R	GIVQVETR	G		3169	Q20461_SC_4.16684.16684.2.dta	WP_013872364.1	MULTISPECIES: MaoC family dehydratase [Frankia]
BMG5.1 + RE Alnus 1	F203229.dat	Q20461_SC_4_2507	28	2507	451.258	2	900.502	900.503	-1.32815	0	21.75	0.00902264	121	128	R	GIVQVETR	G		3148	Q20461_SC_4.16540.16540.2.dta	WP_013872364.1	MULTISPECIES: MaoC family dehydratase [Frankia]
BMG5.1 + RE Alnus 1	F203229.dat	Q20461_SC_4_2508	28	2508	451.258	2	900.502	900.503	-1.32815	0	21.89	0.00873643	121	128	R	GIVQVETR	G		3026	Q20461_SC_4.15695.15695.2.dta	WP_013872364.1	MULTISPECIES: MaoC family dehydratase [Frankia]
BMG5.1 + RE Alnus 1	F203229.dat	Q20461_SC_4_2509	28	2509	451.258	2	900.502	900.503	-1.32815	0	23.38	0.00619917	121	128	R	GIVQVETR	G		3067	Q20461_SC_4.15981.15981.2.dta	WP_013872364.1	MULTISPECIES: MaoC family dehydratase [Frankia]
BMG5.1 + RE Alnus 1	F203229.dat	Q20461_SC_4_2511	28	2511	451.258	2	900.502	900.503	-1.26152	0	14.01	0.0536209	121	128	R	GIVQVETR	G		3231	Q20461_SC_4.17148.17148.2.dta	WP_013872364.1	MULTISPECIES: MaoC family dehydratase [Frankia]
BMG5.1 + RE Alnus 1	F203229.dat	Q20461_SC_4_2513	28	2513	451.258	2	900.502	900.503	-1.19489	0	14.42	0.0487903	121	128	R	GIVQVETR	G		3077	Q20461_SC_4.16053.16053.2.dta	WP_013872364.1	MULTISPECIES: MaoC family dehydratase [Frankia]
BMG5.1 + RE Alnus 1	F203229.dat	Q20461_SC_4_2514	28	2514	451.258	2	900.502	900.503	-1.12826	0	15.27	0.0401175	121	128	R	GIVQVETR	G		2964	Q20461_SC_4.15233.15233.2.dta	WP_013872364.1	MULTISPECIES: MaoC family dehydratase [Frankia]
BMG5.1 + RE Alnus 1	F203229.dat	Q20461_SC_4_2516	28	2516	451.258	2	900.502	900.503	-0.995	0	15.8	0.0355086	121	128	R	GIVQVETR	G		3138	Q20461_SC_4.16469.16469.2.dta	WP_013872364.1	MULTISPECIES: MaoC family dehydratase [Frankia]
BMG5.1 + RE Alnus 1	F203229.dat	Q20461_SC_4_2517	28	2517	451.258	2	900.502	900.503	-0.995	0	20.48	0.0120874	121	128	R	GIVQVETR	G		3159	Q20461_SC_4.16614.16614.2.dta	WP_013872364.1	MULTISPECIES: MaoC family dehydratase [Frankia]
BMG5.1 + RE Alnus 1	F203229.dat	Q20461_SC_4_2518	28	2518	451.258	2	900.502	900.503	-0.995	0	21.47	0.00962352	121	128	R	GIVQVETR	G		3005	Q20461_SC_4.15545.15545.2.dta	WP_013872364.1	MULTISPECIES: MaoC family dehydratase [Frankia]
BMG5.1 + RE Alnus 1	F203229.dat	Q20461_SC_4_2519	28	2519	451.258	2	900.502	900.503	-0.995	0	20.01	0.013469	121	128	R	GIVQVETR	G		3087	Q20461_SC_4.16123.16123.2.dta	WP_013872364.1	MULTISPECIES: MaoC family dehydratase [Frankia]
BMG5.1 + RE Alnus 1	F203229.dat	Q20461_SC_4_2520	28	2520	451.258	2	900.502	900.503	-0.92837	0	15.22	0.040582	121	128	R	GIVQVETR	G		3036	Q20461_SC_4.15768.15768.2.dta	WP_013872364.1	MULTISPECIES: MaoC family dehydratase [Frankia]
BMG5.1 + RE Alnus 1	F203229.dat	Q20461_SC_4_2521	28	2521	451.258	2	900.502	900.503	-0.861741	0	20.33	0.0125122	121	128	R	GIVQVETR	G		3046	Q20461_SC_4.15838.15838.2.dta	WP_013872364.1	MULTISPECIES: MaoC family dehydratase [Frankia]
BMG5.1 + RE Alnus 1	F203229.dat	Q20461_SC_4_2523	28	2523	451.258	2	900.502	900.503	-0.728482	0	27.41	0.00245095	121	128	R	GIVQVETR	G		3128	Q20461_SC_4.16401.16401.2.dta	WP_013872364.1	MULTISPECIES: MaoC family dehydratase [Frankia]
BMG5.1 + RE Alnus 1	F203229.dat	Q20461_SC_4_2524	28	2524	451.258	2	900.502	900.503	-0.661852	0	16.37	0.0311411	121	128	R	GIVQVETR	G		3107	Q20461_SC_4.16266.16266.2.dta	WP_013872364.1	MULTISPECIES: MaoC family dehydratase [Frankia]
BMG5.1 + RE Alnus 1	F203229.dat	Q20461_SC_4_2525	28	2525	451.258	2	900.502	900.503	-0.661852	0	14.32	0.0499268	121	128	R	GIVQVETR	G		3056	Q20461_SC_4.15911.15911.2.dta	WP_013872364.1	MULTISPECIES: MaoC family dehydratase [Frankia]
BMG5.1 + RE Alnus 1	F203229.dat	Q20461_SC_4_2526	28	2526	451.258	2	900.502	900.503	-0.661852	0	21.75	0.00902264	121	128	R	GIVQVETR	G		2943	Q20461_SC_4.15076.15076.2.dta	WP_013872364.1	MULTISPECIES: MaoC family dehydratase [Frankia]
BMG5.1 + RE Alnus 1	F203229.dat	Q20461_SC_4_2527	28	2527	451.258	2	900.502	900.503	-0.595223	0	26.7	0.00288625	121	128	R	GIVQVETR	G		3015	Q20461_SC_4.15620.15620.2.dta	WP_013872364.1	MULTISPECIES: MaoC family dehydratase [Frankia]
BMG5.1 + RE Alnus 1	F203229.dat	Q20461_SC_4_2528	28	2528	451.258	2	900.502	900.503	-0.595223	0	19.55	0.0149739	121	128	R	GIVQVETR	G		2913	Q20461_SC_4.14857.14857.2.dta	WP_013872364.1	MULTISPECIES: MaoC family dehydratase [Frankia]
BMG5.1 + RE Alnus 1	F203229.dat	Q20461_SC_4_2529	28	2529	451.258	2	900.502	900.503	-0.595223	0	21.89	0.00873643	121	128	R	GIVQVETR	G		2923	Q20461_SC_4.14930.14930.2.dta	WP_013872364.1	MULTISPECIES: MaoC family dehydratase [Frankia]
BMG5.1 + RE Alnus 1	F203229.dat	Q20461_SC_4_2532	28	2532	451.258	2	900.502	900.503	-0.528594	0	21.95	0.00861656	121	128	R	GIVQVETR	G		3200	Q20461_SC_4.16904.16904.2.dta	WP_013872364.1	MULTISPECIES: MaoC family dehydratase [Frankia]
BMG5.1 + RE Alnus 1	F203229.dat	Q20461_SC_4_2533	28	2533	451.258	2	900.502	900.503	-0.528594	0	21.97	0.00857697	121	128	R	GIVQVETR	G		3118	Q20461_SC_4.16332.16332.2.dta	WP_013872364.1	MULTISPECIES: MaoC family dehydratase [Frankia]
BMG5.1 + RE Alnus 1	F203229.dat	Q20461_SC_4_2534	28	2534	451.258	2	900.502	900.503	-0.528594	0	16.54	0.0299457	121	128	R	GIVQVETR	G		2995	Q20461_SC_4.15470.15470.2.dta	WP_013872364.1	MULTISPECIES: MaoC family dehydratase [Frankia]
BMG5.1 + RE Alnus 1	F203229.dat	Q20461_SC_4_2535	28	2535	451.258	2	900.502	900.503	-0.528594	0	21.52	0.00951336	121	128	R	GIVQVETR	G		2954	Q20461_SC_4.15152.15152.2.dta	WP_013872364.1	MULTISPECIES: MaoC family dehydratase [Frankia]
BMG5.1 + RE Alnus 1	F203229.dat	Q20461_SC_4_2536	28	2536	451.258	2	900.502	900.503	-0.528594	0	15.11	0.041623	121	128	R	GIVQVETR	G		2862	Q20461_SC_4.14497.14497.2.dta	WP_013872364.1	MULTISPECIES: MaoC family dehydratase [Frankia]
BMG5.1 + RE Alnus 1	F203229.dat	Q20461_SC_4_2538	28	2538	451.259	2	900.502	900.503	-0.461964	0	19.84	0.0140066	121	128	R	GIVQVETR	G		2892	Q20461_SC_4.14713.14713.2.dta	WP_013872364.1	MULTISPECIES: MaoC family dehydratase [Frankia]
BMG5.1 + RE Alnus 1	F203229.dat	Q20461_SC_4_2539	28	2539	451.259	2	900.502	900.503	-0.461964	0	22.2	0.00813455	121	128	R	GIVQVETR	G		2933	Q20461_SC_4.15003.15003.2.dta	WP_013872364.1	MULTISPECIES: MaoC family dehydratase [Frankia]
BMG5.1 + RE Alnus 1	F203229.dat	Q20461_SC_4_2540	28	2540	451.259	2	900.503	900.503	-0.306495	0	27.08	0.00264444	121	128	R	GIVQVETR	G		2984	Q20461_SC_4.15393.15393.2.dta	WP_013872364.1	MULTISPECIES: MaoC family dehydratase [Frankia]
BMG5.1 + RE Alnus 1	F203229.dat	Q20461_SC_4_2541	28	2541	451.259	2	900.503	900.503	-0.306495	0	18.71	0.0181691	121	128	R	GIVQVETR	G		2902	Q20461_SC_4.14786.14786.2.dta	WP_013872364.1	MULTISPECIES: MaoC family dehydratase [Frankia]
BMG5.1 + RE Alnus 1	F203229.dat	Q20461_SC_4_2542	28	2542	451.259	2	900.503	900.503	-0.239866	0	20.46	0.0121432	121	128	R	GIVQVETR	G		3220	Q20461_SC_4.17066.17066.2.dta	WP_013872364.1	MULTISPECIES: MaoC family dehydratase [Frankia]
BMG5.1 + RE Alnus 1	F203229.dat	Q20461_SC_4_2544	28	2544	451.259	2	900.503	900.503	0.426428	0	14.83	0.0476835	121	128	R	GIVQVETR	G		2695	Q20461_SC_4.13356.13356.2.dta	WP_013872364.1	MULTISPECIES: MaoC family dehydratase [Frankia]
BMG5.1 + RE Alnus 1	F203229.dat	Q20461_SC_4_2545	28	2545	451.259	2	900.503	900.503	0.559687	0	27.01	0.00288648	121	128	R	GIVQVETR	G		2723	Q20461_SC_4.13554.13554.2.dta	WP_013872364.1	MULTISPECIES: MaoC family dehydratase [Frankia]
BMG5.1 + RE Alnus 1	F203229.dat	Q20461_SC_4_2546	28	2546	451.259	2	900.504	900.503	1.64797	0	19.25	0.0172333	121	128	R	GIVQVETR	G		2755	Q20461_SC_4.13774.13774.2.dta	WP_013872364.1	MULTISPECIES: MaoC family dehydratase [Frankia]
BMG5.1 + RE Alnus 1	F203229.dat	Q20461_SC_4_2547	28	2547	451.26	2	900.505	900.503	2.04774	0	15.38	0.0376655	121	128	R	GIVQVETR	G		2735	Q20461_SC_4.13634.13634.2.dta	WP_013872364.1	MULTISPECIES: MaoC family dehydratase [Frankia]
BMG5.1 + RE Alnus 1	F203229.dat	Q20461_SC_4_2957	4	2957	459.756	2	917.497	917.497	-0.00762945	0	42.36	5.80764e-05	124	131	K	ASDLPLFR	Y		3755	Q20461_SC_4.22727.22727.2.dta	WP_013872252.1	phosphopyruvate hydratase [Frankia symbiont of Datisca glomerata]
BMG5.1 + RE Alnus 1	F203229.dat	Q20461_SC_4_3194	1	3194	475.805	2	949.596	949.596	-0.453877	0	28.61	0.00137721	379	387	R	GVPLLPLNK	I		3748	Q20461_SC_4.22647.22647.2.dta	WP_013874672.1	Crp/Fnr family transcriptional regulator [Frankia symbiont of Datisca glomerata]
BMG5.1 + RE Alnus 1	F203229.dat	Q20461_SC_4_3466	3	3466	490.276	2	978.537	978.539	-1.61159	0	32.03	0.000626614	67	75	K	VGDVVLYSK	Y		3630	Q20461_SC_4.21108.21108.2.dta	WP_043604033.1	MULTISPECIES: co-chaperone GroES [Frankia]
BMG5.1 + RE Alnus 1	F203229.dat	Q20461_SC_4_3467	3	3467	490.276	2	978.538	978.539	-0.671409	0	25.9	0.0025704	67	75	K	VGDVVLYSK	Y		3615	Q20461_SC_4.20944.20944.2.dta	WP_043604033.1	MULTISPECIES: co-chaperone GroES [Frankia]
BMG5.1 + RE Alnus 1	F203229.dat	Q20461_SC_4_3468	3	3468	490.277	2	978.539	978.539	0.0643817	0	36.87	0.000205589	67	75	K	VGDVVLYSK	Y		3641	Q20461_SC_4.21237.21237.2.dta	WP_043604033.1	MULTISPECIES: co-chaperone GroES [Frankia]
BMG5.1 + RE Alnus 1	F203229.dat	Q20461_SC_4_3520	27	3520	494.294	2	986.574	986.576	-2.22081	0	28.47	0.00142233	127	135	K	TLLAQTLAR	M	Deamidated (NQ) [5]	3726	Q20461_SC_4.22374.22374.2.dta	WP_013872945.1	ATP-dependent Clp protease ATP-binding subunit ClpX [Frankia symbiont of Datisca glomerata]
BMG5.1 + RE Alnus 1	F203229.dat	Q20461_SC_4_3994	17	3994	513.256	2	1024.5	1024.5	0.118107	0	30.47	0.000897429	202	210	R	GLGEFFEAR	G		3735	Q20461_SC_4.22493.22493.2.dta	WP_043607069.1	hypothetical protein [Frankia symbiont of Datisca glomerata]
BMG5.1 + RE Alnus 1	F203229.dat	Q20461_SC_4_3995	17	3995	513.257	2	1024.5	1024.5	1.30893	0	38.84	0.000130617	202	210	R	GLGEFFEAR	G		3745	Q20461_SC_4.22617.22617.2.dta	WP_043607069.1	hypothetical protein [Frankia symbiont of Datisca glomerata]
BMG5.1 + RE Alnus 1	F203229.dat	Q20461_SC_4_4005	5	4005	514.299	2	1026.58	1026.58	0.549396	0	47.76	1.67494e-05	274	283	R	AGDNVGLLLR	G		3734	Q20461_SC_4.22476.22476.2.dta	WP_013875114.1	MULTISPECIES: elongation factor Tu [Frankia]
BMG5.1 + RE Alnus 1	F203229.dat	Q20461_SC_4_5727	14	5727	604.818	2	1207.62	1207.62	1.94018	0	32.75	0.000530884	67	77	K	TVGDAVSYIQR	A		3527	Q20461_SC_4.19996.19996.2.dta	WP_013874733.1	acyl carrier protein [Frankia symbiont of Datisca glomerata]
BMG5.1 + RE Alnus 1	F203229.dat	Q20461_SC_4_5728	14	5728	604.818	2	1207.62	1207.62	2.23829	0	38.53	0.000140281	67	77	K	TVGDAVSYIQR	A		3548	Q20461_SC_4.20223.20223.2.dta	WP_013874733.1	acyl carrier protein [Frankia symbiont of Datisca glomerata]
BMG5.1 + RE Alnus 1	F203229.dat	Q20461_SC_4_5729	14	5729	604.819	2	1207.62	1207.62	2.65233	0	46.38	2.30144e-05	67	77	K	TVGDAVSYIQR	A		3537	Q20461_SC_4.20109.20109.2.dta	WP_013874733.1	acyl carrier protein [Frankia symbiont of Datisca glomerata]
BMG5.1 + RE Alnus 1	F203229.dat	Q20461_SC_4_6341	1	6341	638.322	2	1274.63	1274.63	0.385995	0	39.51	0.000111944	34	44	K	SVPQMQEITSR	W		3426	Q20461_SC_4.18963.18963.2.dta	WP_013874672.1	Crp/Fnr family transcriptional regulator [Frankia symbiont of Datisca glomerata]
BMG5.1 + RE Alnus 1	F203229.dat	Q20461_SC_4_6342	1	6342	638.322	2	1274.63	1274.63	0.762575	0	29.32	0.0011695	34	44	K	SVPQMQEITSR	W		3437	Q20461_SC_4.19074.19074.2.dta	WP_013874672.1	Crp/Fnr family transcriptional regulator [Frankia symbiont of Datisca glomerata]
BMG5.1 + RE Alnus 1	F203229.dat	Q20461_SC_4_6369	12	6369	640.884	2	1279.75	1279.75	2.2145	0	48.99	1.26183e-05	83	94	K	LPNISASIPQLK	A		3732	Q20461_SC_4.22461.22461.2.dta	WP_013873302.1	isocitrate dehydrogenase, NADP-dependent [Frankia symbiont of Datisca glomerata]
BMG5.1 + RE Alnus 1	F203229.dat	Q20461_SC_4_6602	29	6602	653.877	2	1305.74	1305.74	-0.797249	0	27.18	0.00191426	196	209	K	GAVPGPDGGLVLVR	S		3723	Q20461_SC_4.22342.22342.2.dta	WP_013875112.1	50S ribosomal protein L3 [Frankia symbiont of Datisca glomerata]
BMG5.1 + RE Alnus 1	F203229.dat	Q20461_SC_4_6627	7	6627	657.819	2	1313.62	1313.63	-0.791702	0	67.87	1.63305e-07	335	345	R	FATSDLNDLYR	R		3702	Q20461_SC_4.22067.22067.2.dta	WP_013875121.1	DNA-directed RNA polymerase subunit beta' [Frankia symbiont of Datisca glomerata]
BMG5.1 + RE Alnus 1	F203229.dat	Q20461_SC_4_7200	1	7200	704.377	2	1406.74	1406.74	-0.224633	0	68.26	1.49279e-07	254	265	R	EYELSVAQTVLR	I		3737	Q20461_SC_4.22523.22523.2.dta	WP_013874672.1	Crp/Fnr family transcriptional regulator [Frankia symbiont of Datisca glomerata]
BMG5.1 + RE Alnus 1	F203229.dat	Q20461_SC_4_734	20	734	378.707	2	755.399	755.4	-0.861795	0	21.04	0.00787046	135	141	R	GLMPNPK	T		3576	Q20461_SC_4.20525.20525.2.dta	WP_013875125.1	MULTISPECIES: 50S ribosomal protein L1 [Frankia]
BMG5.1 + RE Alnus 1	F203229.dat	Q20461_SC_4_735	20	735	378.707	2	755.399	755.4	-0.782367	0	27.4	0.0018197	135	141	R	GLMPNPK	T		3565	Q20461_SC_4.20408.20408.2.dta	WP_013875125.1	MULTISPECIES: 50S ribosomal protein L1 [Frankia]
BMG5.1 + RE Alnus 1	F203229.dat	Q20461_SC_4_736	20	736	378.707	2	755.399	755.4	-0.702939	0	35.68	0.000270396	135	141	R	GLMPNPK	T		3523	Q20461_SC_4.19961.19961.2.dta	WP_013875125.1	MULTISPECIES: 50S ribosomal protein L1 [Frankia]
BMG5.1 + RE Alnus 1	F203229.dat	Q20461_SC_4_737	20	737	378.707	2	755.4	755.4	-0.464655	0	30.1	0.000977237	135	141	R	GLMPNPK	T		3554	Q20461_SC_4.20291.20291.2.dta	WP_013875125.1	MULTISPECIES: 50S ribosomal protein L1 [Frankia]
BMG5.1 + RE Alnus 1	F203229.dat	Q20461_SC_4_738	20	738	378.707	2	755.4	755.4	-0.464655	0	32.54	0.000557186	135	141	R	GLMPNPK	T		3544	Q20461_SC_4.20184.20184.2.dta	WP_013875125.1	MULTISPECIES: 50S ribosomal protein L1 [Frankia]
BMG5.1 + RE Alnus 1	F203229.dat	Q20461_SC_4_739	20	739	378.707	2	755.4	755.4	-0.385226	0	32.44	0.000570164	135	141	R	GLMPNPK	T		3534	Q20461_SC_4.20071.20071.2.dta	WP_013875125.1	MULTISPECIES: 50S ribosomal protein L1 [Frankia]
BMG5.1 + RE Alnus 1	F203229.dat	Q20461_SC_4_740	20	740	378.707	2	755.4	755.4	-0.305798	0	30.39	0.000914113	135	141	R	GLMPNPK	T		3513	Q20461_SC_4.19847.19847.2.dta	WP_013875125.1	MULTISPECIES: 50S ribosomal protein L1 [Frankia]
BMG5.1 + RE Alnus 1	F203229.dat	Q20461_SC_4_7425	1	7425	723.401	2	1444.79	1444.78	2.608	0	62.42	5.72796e-07	49	61	R	VLPWVQTAGGVYR	V		3768	Q20461_SC_4.22882.22882.2.dta	WP_013874672.1	Crp/Fnr family transcriptional regulator [Frankia symbiont of Datisca glomerata]
BMG5.1 + RE Alnus 1	F203229.dat	Q20461_SC_4_7525	7	7525	490.916	3	1469.73	1469.73	0.523227	1	20.62	0.00866962	335	346	R	FATSDLNDLYRR	V		3690	Q20461_SC_4.21897.21897.3.dta	WP_013875121.1	DNA-directed RNA polymerase subunit beta' [Frankia symbiont of Datisca glomerata]
BMG5.1 + RE Alnus 1	F203229.dat	Q20461_SC_4_754	15	754	379.232	2	756.45	756.449	0.974289	0	41.78	0.00012943	111	117	R	LGGELLR	D		3712	Q20461_SC_4.22197.22197.2.dta	WP_013873628.1	cobalamin biosynthesis protein [Frankia symbiont of Datisca glomerata]
BMG5.1 + RE Alnus 1	F203229.dat	Q20461_SC_4_7695	4	7695	756.407	2	1510.8	1510.8	-0.274689	0	70.25	9.44061e-08	74	87	R	IGPEIVGLEATEQR	I		3710	Q20461_SC_4.22168.22168.2.dta	WP_013872252.1	phosphopyruvate hydratase [Frankia symbiont of Datisca glomerata]
BMG5.1 + RE Alnus 1	F203229.dat	Q20461_SC_4_8335	8	8335	850.909	2	1699.8	1699.81	-1.18602	0	62.95	5.06991e-07	365	380	R	YGDVVTQTYDLAGNGK	A		3557	Q20461_SC_4.20324.20324.2.dta	WP_013874419.1	dihydrolipoyl dehydrogenase [Frankia symbiont of Datisca glomerata]
BMG5.1 + RE Alnus 1	F203229.dat	Q20461_SC_4_8336	8	8336	850.911	2	1699.81	1699.81	1.24955	0	72.66	5.42001e-08	365	380	R	YGDVVTQTYDLAGNGK	A		3579	Q20461_SC_4.20561.20561.2.dta	WP_013874419.1	dihydrolipoyl dehydrogenase [Frankia symbiont of Datisca glomerata]
BMG5.1 + RE Alnus 1	F203229.dat	Q20461_SC_4_8337	8	8337	850.912	2	1699.81	1699.81	2.10848	0	66.87	2.05589e-07	365	380	R	YGDVVTQTYDLAGNGK	A		3569	Q20461_SC_4.20448.20448.2.dta	WP_013874419.1	dihydrolipoyl dehydrogenase [Frankia symbiont of Datisca glomerata]
BMG5.1 + RE Alnus 1	F203229.dat	Q20461_SC_4_8365	5	8365	570.988	3	1709.94	1709.94	-0.719907	1	17.24	0.0188799	268	283	K	LLDEGRAGDNVGLLLR	G		3704	Q20461_SC_4.22097.22097.3.dta	WP_013875114.1	MULTISPECIES: elongation factor Tu [Frankia]
BMG5.1 + RE Alnus 1	F203229.dat	Q20461_SC_4_8421	19	8421	573.995	3	1718.96	1718.96	1.43284	0	35.98	0.000252348	223	238	K	IVGKPFTTEPYGIGIK	K		3698	Q20461_SC_4.22003.22003.3.dta	WP_013875374.1	ABC transporter substrate-binding protein [Frankia symbiont of Datisca glomerata]
BMG5.1 + RE Alnus 1	F203229.dat	Q20461_SC_4_8423	2	8423	862.429	2	1722.84	1722.84	0.31924	0	116.09	2.46037e-12	33	49	R	STTGADFDLDASAIALR	S		3753	Q20461_SC_4.22707.22707.2.dta	WP_013874969.1	chemical-damaging agent resistance protein C [Frankia symbiont of Datisca glomerata]
BMG5.1 + RE Alnus 1	F203229.dat	Q20461_SC_4_8508	6	8508	874.473	2	1746.93	1746.93	0.456801	0	74.98	3.65341e-08	326	341	R	LVPGYEAPVNLVYSAR	N		3757	Q20461_SC_4.22757.22757.2.dta	WP_013874430.1	MULTISPECIES: type I glutamate--ammonia ligase [Frankia]
BMG5.1 + RE Alnus 1	F203229.dat	Q20461_SC_4_8528	16	8528	585.329	3	1752.96	1752.96	1.47978	1	39.09	0.00012331	504	519	R	ERVELDVVGALTEVPK	L		3750	Q20461_SC_4.22678.22678.3.dta	WP_013872922.1	aminopeptidase N [Frankia symbiont of Datisca glomerata]
BMG5.1 + RE Alnus 1	F203229.dat	Q20461_SC_4_917	24	917	385.747	2	769.48	769.481	-0.877215	0	32.56	0.000554626	174	181	R	LAGALGLR	F		3698	Q20461_SC_4.22014.22014.2.dta	WP_043603974.1	hypothetical protein [Frankia symbiont of Datisca glomerata]
BMG5.1 + RE Alnus 1	F203229.dat	Q20461_SC_4_9597	3	9597	780.745	3	2339.21	2339.22	-4.26167	0	44.9	4.36851e-05	17	39	R	IVVQPSDAEQTTASGIVIPDTAK	E		3632	Q20461_SC_4.21127.21127.3.dta	WP_043604033.1	MULTISPECIES: co-chaperone GroES [Frankia]
BMG5.1 + RE Alnus 2	F203230.dat	Q20462_SC_5_1111	9	1111	393.234	2	784.454	784.456	-2.21427	0	32.59	0.000550808	44	50	K	KPNSALR	K		3708	Q20462_SC_5.21639.21639.2.dta	WP_013875117.1	30S ribosomal protein S12 [Frankia symbiont of Datisca glomerata]
BMG5.1 + RE Alnus 2	F203230.dat	Q20462_SC_5_1112	3	1112	393.247	2	784.48	784.481	-0.763562	0	45.41	4.45997e-05	327	334	K	AGNALLVK	V		3660	Q20462_SC_5.20981.20981.2.dta	WP_013872252.1	phosphopyruvate hydratase [Frankia symbiont of Datisca glomerata]
BMG5.1 + RE Alnus 2	F203230.dat	Q20462_SC_5_1113	32	1113	393.726	2	785.438	785.44	-1.52908	0	25.68	0.00513752	123	130	R	IAADLGAR	A		3440	Q20462_SC_5.18651.18651.2.dta	WP_050803590.1	hypothetical protein [Frankia symbiont of Datisca glomerata]
BMG5.1 + RE Alnus 2	F203230.dat	Q20462_SC_5_1116	32	1116	393.727	2	785.439	785.44	-1.29991	0	18.59	0.0262878	123	130	R	IAADLGAR	A		3419	Q20462_SC_5.18439.18439.2.dta	WP_050803590.1	hypothetical protein [Frankia symbiont of Datisca glomerata]
BMG5.1 + RE Alnus 2	F203230.dat	Q20462_SC_5_1122	32	1122	393.727	2	785.439	785.44	-1.07074	0	21.66	0.0129644	123	130	R	IAADLGAR	A		3429	Q20462_SC_5.18544.18544.2.dta	WP_050803590.1	hypothetical protein [Frankia symbiont of Datisca glomerata]
BMG5.1 + RE Alnus 2	F203230.dat	Q20462_SC_5_1130	24	1130	393.727	2	785.439	785.44	-0.739713	0	15.86	0.0492894	48	55	R	VAGEALAR	E		3224	Q20462_SC_5.16736.16736.2.dta	WP_013871985.1	methylthioribulose-1-phosphate dehydratase [Frankia symbiont of Datisca glomerata]
BMG5.1 + RE Alnus 2	F203230.dat	Q20462_SC_5_1131	24	1131	393.727	2	785.439	785.44	-0.663323	0	19.03	0.0237549	48	55	R	VAGEALAR	E		3235	Q20462_SC_5.16802.16802.2.dta	WP_013871985.1	methylthioribulose-1-phosphate dehydratase [Frankia symbiont of Datisca glomerata]
BMG5.1 + RE Alnus 2	F203230.dat	Q20462_SC_5_1132	24	1132	393.727	2	785.439	785.44	-0.586933	0	15.07	0.0591226	48	55	R	VAGEALAR	E		3255	Q20462_SC_5.16938.16938.2.dta	WP_013871985.1	methylthioribulose-1-phosphate dehydratase [Frankia symbiont of Datisca glomerata]
BMG5.1 + RE Alnus 2	F203230.dat	Q20462_SC_5_1133	24	1133	393.727	2	785.439	785.44	-0.586933	0	25.07	0.00591226	48	55	R	VAGEALAR	E		3327	Q20462_SC_5.17517.17517.2.dta	WP_013871985.1	methylthioribulose-1-phosphate dehydratase [Frankia symbiont of Datisca glomerata]
BMG5.1 + RE Alnus 2	F203230.dat	Q20462_SC_5_1134	24	1134	393.727	2	785.439	785.44	-0.510542	0	30.91	0.00154083	48	55	R	VAGEALAR	E		3347	Q20462_SC_5.17715.17715.2.dta	WP_013871985.1	methylthioribulose-1-phosphate dehydratase [Frankia symbiont of Datisca glomerata]
BMG5.1 + RE Alnus 2	F203230.dat	Q20462_SC_5_1135	24	1135	393.727	2	785.439	785.44	-0.510542	0	31.94	0.0012155	48	55	R	VAGEALAR	E		3409	Q20462_SC_5.18334.18334.2.dta	WP_013871985.1	methylthioribulose-1-phosphate dehydratase [Frankia symbiont of Datisca glomerata]
BMG5.1 + RE Alnus 2	F203230.dat	Q20462_SC_5_1136	24	1136	393.727	2	785.439	785.44	-0.434152	0	24.27	0.0071081	48	55	R	VAGEALAR	E		3265	Q20462_SC_5.17010.17010.2.dta	WP_013871985.1	methylthioribulose-1-phosphate dehydratase [Frankia symbiont of Datisca glomerata]
BMG5.1 + RE Alnus 2	F203230.dat	Q20462_SC_5_1137	24	1137	393.727	2	785.439	785.44	-0.434152	0	15.62	0.0520899	48	55	R	VAGEALAR	E		3286	Q20462_SC_5.17162.17162.2.dta	WP_013871985.1	methylthioribulose-1-phosphate dehydratase [Frankia symbiont of Datisca glomerata]
BMG5.1 + RE Alnus 2	F203230.dat	Q20462_SC_5_1138	24	1138	393.727	2	785.439	785.44	-0.357761	0	26.82	0.00395142	48	55	R	VAGEALAR	E		3337	Q20462_SC_5.17615.17615.2.dta	WP_013871985.1	methylthioribulose-1-phosphate dehydratase [Frankia symbiont of Datisca glomerata]
BMG5.1 + RE Alnus 2	F203230.dat	Q20462_SC_5_1139	24	1139	393.727	2	785.439	785.44	-0.357761	0	31.33	0.00139879	48	55	R	VAGEALAR	E		3358	Q20462_SC_5.17816.17816.2.dta	WP_013871985.1	methylthioribulose-1-phosphate dehydratase [Frankia symbiont of Datisca glomerata]
BMG5.1 + RE Alnus 2	F203230.dat	Q20462_SC_5_1140	24	1140	393.727	2	785.439	785.44	-0.281371	0	22.87	0.00981191	48	55	R	VAGEALAR	E		3296	Q20462_SC_5.17243.17243.2.dta	WP_013871985.1	methylthioribulose-1-phosphate dehydratase [Frankia symbiont of Datisca glomerata]
BMG5.1 + RE Alnus 2	F203230.dat	Q20462_SC_5_1141	24	1141	393.727	2	785.439	785.44	-0.281371	0	21.82	0.0124955	48	55	R	VAGEALAR	E		3306	Q20462_SC_5.17329.17329.2.dta	WP_013871985.1	methylthioribulose-1-phosphate dehydratase [Frankia symbiont of Datisca glomerata]
BMG5.1 + RE Alnus 2	F203230.dat	Q20462_SC_5_1142	24	1142	393.727	2	785.439	785.44	-0.281371	0	36.61	0.000414719	48	55	R	VAGEALAR	E		3388	Q20462_SC_5.18126.18126.2.dta	WP_013871985.1	methylthioribulose-1-phosphate dehydratase [Frankia symbiont of Datisca glomerata]
BMG5.1 + RE Alnus 2	F203230.dat	Q20462_SC_5_1143	24	1143	393.727	2	785.439	785.44	-0.281371	0	30.96	0.00152319	48	55	R	VAGEALAR	E		3368	Q20462_SC_5.17918.17918.2.dta	WP_013871985.1	methylthioribulose-1-phosphate dehydratase [Frankia symbiont of Datisca glomerata]
BMG5.1 + RE Alnus 2	F203230.dat	Q20462_SC_5_1144	24	1144	393.727	2	785.439	785.44	-0.204981	0	29.81	0.00198497	48	55	R	VAGEALAR	E		3378	Q20462_SC_5.18022.18022.2.dta	WP_013871985.1	methylthioribulose-1-phosphate dehydratase [Frankia symbiont of Datisca glomerata]
BMG5.1 + RE Alnus 2	F203230.dat	Q20462_SC_5_1145	24	1145	393.727	2	785.439	785.44	-0.204981	0	31.52	0.00133892	48	55	R	VAGEALAR	E		3398	Q20462_SC_5.18230.18230.2.dta	WP_013871985.1	methylthioribulose-1-phosphate dehydratase [Frankia symbiont of Datisca glomerata]
BMG5.1 + RE Alnus 2	F203230.dat	Q20462_SC_5_1146	24	1146	393.727	2	785.439	785.44	-0.12859	0	20.78	0.0158765	48	55	R	VAGEALAR	E		3316	Q20462_SC_5.17422.17422.2.dta	WP_013871985.1	methylthioribulose-1-phosphate dehydratase [Frankia symbiont of Datisca glomerata]
BMG5.1 + RE Alnus 2	F203230.dat	Q20462_SC_5_1251	14	1251	400.255	2	798.496	798.496	-0.469633	0	50.73	8.45279e-06	259	265	K	LVADLIR	Y		3739	Q20462_SC_5.22080.22080.2.dta	WP_043603010.1	glycosyl transferase family 2 [Frankia symbiont of Datisca glomerata]
BMG5.1 + RE Alnus 2	F203230.dat	Q20462_SC_5_1252	14	1252	400.255	2	798.496	798.496	-0.244209	0	50.16	9.63829e-06	259	265	K	LVADLIR	Y		3750	Q20462_SC_5.22223.22223.2.dta	WP_043603010.1	glycosyl transferase family 2 [Frankia symbiont of Datisca glomerata]
BMG5.1 + RE Alnus 2	F203230.dat	Q20462_SC_5_1378	9	1378	405.224	2	808.433	808.433	-0.453965	0	17.63	0.0172584	37	43	R	VYTTTPK	K		2503	Q20462_SC_5.11622.11622.2.dta	WP_013875117.1	30S ribosomal protein S12 [Frankia symbiont of Datisca glomerata]
BMG5.1 + RE Alnus 2	F203230.dat	Q20462_SC_5_1380	9	1380	405.224	2	808.433	808.433	-0.379747	0	20.64	0.00862979	37	43	R	VYTTTPK	K		2399	Q20462_SC_5.11026.11026.2.dta	WP_013875117.1	30S ribosomal protein S12 [Frankia symbiont of Datisca glomerata]
BMG5.1 + RE Alnus 2	F203230.dat	Q20462_SC_5_1385	9	1385	405.224	2	808.433	808.433	-0.0581372	0	18.5	0.0141254	37	43	R	VYTTTPK	K		2389	Q20462_SC_5.10971.10971.2.dta	WP_013875117.1	30S ribosomal protein S12 [Frankia symbiont of Datisca glomerata]
BMG5.1 + RE Alnus 2	F203230.dat	Q20462_SC_5_1387	9	1387	405.224	2	808.433	808.433	0.0160805	0	16.3	0.0234423	37	43	R	VYTTTPK	K		2165	Q20462_SC_5.9732.9732.2.dta	WP_013875117.1	30S ribosomal protein S12 [Frankia symbiont of Datisca glomerata]
BMG5.1 + RE Alnus 2	F203230.dat	Q20462_SC_5_1388	9	1388	405.224	2	808.433	808.433	0.0160805	0	14.35	0.0367282	37	43	R	VYTTTPK	K		2175	Q20462_SC_5.9790.9790.2.dta	WP_013875117.1	30S ribosomal protein S12 [Frankia symbiont of Datisca glomerata]
BMG5.1 + RE Alnus 2	F203230.dat	Q20462_SC_5_1389	9	1389	405.224	2	808.433	808.433	0.0160805	0	21.38	0.0072778	37	43	R	VYTTTPK	K		2358	Q20462_SC_5.10807.10807.2.dta	WP_013875117.1	30S ribosomal protein S12 [Frankia symbiont of Datisca glomerata]
BMG5.1 + RE Alnus 2	F203230.dat	Q20462_SC_5_1390	9	1390	405.224	2	808.433	808.433	0.0902981	0	13.18	0.0480839	37	43	R	VYTTTPK	K		2155	Q20462_SC_5.9674.9674.2.dta	WP_013875117.1	30S ribosomal protein S12 [Frankia symbiont of Datisca glomerata]
BMG5.1 + RE Alnus 2	F203230.dat	Q20462_SC_5_1392	9	1392	405.224	2	808.433	808.433	0.0902981	0	19.02	0.0125314	37	43	R	VYTTTPK	K		2196	Q20462_SC_5.9903.9903.2.dta	WP_013875117.1	30S ribosomal protein S12 [Frankia symbiont of Datisca glomerata]
BMG5.1 + RE Alnus 2	F203230.dat	Q20462_SC_5_1393	9	1393	405.224	2	808.433	808.433	0.0902981	0	24.99	0.00316957	37	43	R	VYTTTPK	K		2267	Q20462_SC_5.10301.10301.2.dta	WP_013875117.1	30S ribosomal protein S12 [Frankia symbiont of Datisca glomerata]
BMG5.1 + RE Alnus 2	F203230.dat	Q20462_SC_5_1394	9	1394	405.224	2	808.433	808.433	0.0902981	0	19.79	0.0104954	37	43	R	VYTTTPK	K		2308	Q20462_SC_5.10535.10535.2.dta	WP_013875117.1	30S ribosomal protein S12 [Frankia symbiont of Datisca glomerata]
BMG5.1 + RE Alnus 2	F203230.dat	Q20462_SC_5_1395	9	1395	405.224	2	808.433	808.433	0.0902981	0	24.62	0.00345144	37	43	R	VYTTTPK	K		2287	Q20462_SC_5.10419.10419.2.dta	WP_013875117.1	30S ribosomal protein S12 [Frankia symbiont of Datisca glomerata]
BMG5.1 + RE Alnus 2	F203230.dat	Q20462_SC_5_1396	9	1396	405.224	2	808.433	808.433	0.0902981	0	19.19	0.0120504	37	43	R	VYTTTPK	K		2298	Q20462_SC_5.10479.10479.2.dta	WP_013875117.1	30S ribosomal protein S12 [Frankia symbiont of Datisca glomerata]
BMG5.1 + RE Alnus 2	F203230.dat	Q20462_SC_5_1398	9	1398	405.224	2	808.433	808.433	0.164516	0	35.04	0.000313329	37	43	R	VYTTTPK	K		2237	Q20462_SC_5.10128.10128.2.dta	WP_013875117.1	30S ribosomal protein S12 [Frankia symbiont of Datisca glomerata]
BMG5.1 + RE Alnus 2	F203230.dat	Q20462_SC_5_1399	9	1399	405.224	2	808.433	808.433	0.164516	0	19.07	0.012388	37	43	R	VYTTTPK	K		2216	Q20462_SC_5.10015.10015.2.dta	WP_013875117.1	30S ribosomal protein S12 [Frankia symbiont of Datisca glomerata]
BMG5.1 + RE Alnus 2	F203230.dat	Q20462_SC_5_1400	9	1400	405.224	2	808.433	808.433	0.164516	0	19.46	0.011324	37	43	R	VYTTTPK	K		2368	Q20462_SC_5.10862.10862.2.dta	WP_013875117.1	30S ribosomal protein S12 [Frankia symbiont of Datisca glomerata]
BMG5.1 + RE Alnus 2	F203230.dat	Q20462_SC_5_1401	9	1401	405.224	2	808.433	808.433	0.164516	0	21.76	0.00666807	37	43	R	VYTTTPK	K		2339	Q20462_SC_5.10704.10704.2.dta	WP_013875117.1	30S ribosomal protein S12 [Frankia symbiont of Datisca glomerata]
BMG5.1 + RE Alnus 2	F203230.dat	Q20462_SC_5_1403	9	1403	405.224	2	808.433	808.433	0.164516	0	14.23	0.0377572	37	43	R	VYTTTPK	K		2257	Q20462_SC_5.10241.10241.2.dta	WP_013875117.1	30S ribosomal protein S12 [Frankia symbiont of Datisca glomerata]
BMG5.1 + RE Alnus 2	F203230.dat	Q20462_SC_5_1406	9	1406	405.224	2	808.433	808.433	0.238733	0	24.92	0.00322107	37	43	R	VYTTTPK	K		2227	Q20462_SC_5.10071.10071.2.dta	WP_013875117.1	30S ribosomal protein S12 [Frankia symbiont of Datisca glomerata]
BMG5.1 + RE Alnus 2	F203230.dat	Q20462_SC_5_1407	9	1407	405.224	2	808.433	808.433	0.238733	0	14.49	0.0355631	37	43	R	VYTTTPK	K		2206	Q20462_SC_5.9959.9959.2.dta	WP_013875117.1	30S ribosomal protein S12 [Frankia symbiont of Datisca glomerata]
BMG5.1 + RE Alnus 2	F203230.dat	Q20462_SC_5_1408	9	1408	405.224	2	808.433	808.433	0.238733	0	21.93	0.0064121	37	43	R	VYTTTPK	K		2328	Q20462_SC_5.10648.10648.2.dta	WP_013875117.1	30S ribosomal protein S12 [Frankia symbiont of Datisca glomerata]
BMG5.1 + RE Alnus 2	F203230.dat	Q20462_SC_5_1410	9	1410	405.224	2	808.433	808.433	0.312951	0	14.75	0.0334965	37	43	R	VYTTTPK	K		2144	Q20462_SC_5.9615.9615.2.dta	WP_013875117.1	30S ribosomal protein S12 [Frankia symbiont of Datisca glomerata]
BMG5.1 + RE Alnus 2	F203230.dat	Q20462_SC_5_1411	9	1411	405.224	2	808.433	808.433	0.312951	0	28.41	0.00144212	37	43	R	VYTTTPK	K		2318	Q20462_SC_5.10591.10591.2.dta	WP_013875117.1	30S ribosomal protein S12 [Frankia symbiont of Datisca glomerata]
BMG5.1 + RE Alnus 2	F203230.dat	Q20462_SC_5_1412	9	1412	405.224	2	808.433	808.433	0.312951	0	24.66	0.00341979	37	43	R	VYTTTPK	K		2277	Q20462_SC_5.10360.10360.2.dta	WP_013875117.1	30S ribosomal protein S12 [Frankia symbiont of Datisca glomerata]
BMG5.1 + RE Alnus 2	F203230.dat	Q20462_SC_5_1413	9	1413	405.224	2	808.433	808.433	0.312951	0	39.84	0.000103753	37	43	R	VYTTTPK	K		2247	Q20462_SC_5.10184.10184.2.dta	WP_013875117.1	30S ribosomal protein S12 [Frankia symbiont of Datisca glomerata]
BMG5.1 + RE Alnus 2	F203230.dat	Q20462_SC_5_1414	9	1414	405.224	2	808.433	808.433	0.387169	0	15.86	0.0259418	37	43	R	VYTTTPK	K		2134	Q20462_SC_5.9560.9560.2.dta	WP_013875117.1	30S ribosomal protein S12 [Frankia symbiont of Datisca glomerata]
BMG5.1 + RE Alnus 2	F203230.dat	Q20462_SC_5_1420	9	1420	405.224	2	808.434	808.433	0.758257	0	15.24	0.0299226	37	43	R	VYTTTPK	K		2104	Q20462_SC_5.9396.9396.2.dta	WP_013875117.1	30S ribosomal protein S12 [Frankia symbiont of Datisca glomerata]
BMG5.1 + RE Alnus 2	F203230.dat	Q20462_SC_5_1421	9	1421	405.224	2	808.434	808.433	0.758257	0	14.83	0.0328852	37	43	R	VYTTTPK	K		2084	Q20462_SC_5.9292.9292.2.dta	WP_013875117.1	30S ribosomal protein S12 [Frankia symbiont of Datisca glomerata]
BMG5.1 + RE Alnus 2	F203230.dat	Q20462_SC_5_1650	21	1650	412.227	2	822.439	822.439	0.0729538	0	43.03	4.97737e-05	82	88	R	IPGSFFR	R		3750	Q20462_SC_5.22226.22226.2.dta	WP_013874794.1	polynucleotide phosphorylase [Frankia symbiont of Datisca glomerata]
BMG5.1 + RE Alnus 2	F203230.dat	Q20462_SC_5_1995	23	1995	426.216	2	850.417	850.418	-1.76854	0	31.68	0.000679204	164	170	R	YQGEVVR	R	Deamidated (NQ) [2]	2929	Q20462_SC_5.14567.14567.2.dta	WP_013875097.1	50S ribosomal protein L6 [Frankia symbiont of Datisca glomerata]
BMG5.1 + RE Alnus 2	F203230.dat	Q20462_SC_5_1996	23	1996	426.216	2	850.417	850.418	-1.69799	0	33.27	0.000470977	164	170	R	YQGEVVR	R	Deamidated (NQ) [2]	2788	Q20462_SC_5.13574.13574.2.dta	WP_013875097.1	50S ribosomal protein L6 [Frankia symbiont of Datisca glomerata]
BMG5.1 + RE Alnus 2	F203230.dat	Q20462_SC_5_1997	23	1997	426.216	2	850.417	850.418	-1.62743	0	15.5	0.0281838	164	170	R	YQGEVVR	R	Deamidated (NQ) [2]	3273	Q20462_SC_5.17066.17066.2.dta	WP_013875097.1	50S ribosomal protein L6 [Frankia symbiont of Datisca glomerata]
BMG5.1 + RE Alnus 2	F203230.dat	Q20462_SC_5_1998	23	1998	426.216	2	850.417	850.418	-1.62743	0	24.43	0.00360579	164	170	R	YQGEVVR	R	Deamidated (NQ) [2]	2802	Q20462_SC_5.13671.13671.2.dta	WP_013875097.1	50S ribosomal protein L6 [Frankia symbiont of Datisca glomerata]
BMG5.1 + RE Alnus 2	F203230.dat	Q20462_SC_5_1999	23	1999	426.216	2	850.417	850.418	-1.62743	0	37.04	0.000197697	164	170	R	YQGEVVR	R	Deamidated (NQ) [2]	2908	Q20462_SC_5.14414.14414.2.dta	WP_013875097.1	50S ribosomal protein L6 [Frankia symbiont of Datisca glomerata]
BMG5.1 + RE Alnus 2	F203230.dat	Q20462_SC_5_2000	23	2000	426.216	2	850.417	850.418	-1.55688	0	29.7	0.00107152	164	170	R	YQGEVVR	R	Deamidated (NQ) [2]	2846	Q20462_SC_5.13980.13980.2.dta	WP_013875097.1	50S ribosomal protein L6 [Frankia symbiont of Datisca glomerata]
BMG5.1 + RE Alnus 2	F203230.dat	Q20462_SC_5_2001	23	2001	426.216	2	850.417	850.418	-1.34522	0	33.21	0.000477529	164	170	R	YQGEVVR	R	Deamidated (NQ) [2]	2877	Q20462_SC_5.14194.14194.2.dta	WP_013875097.1	50S ribosomal protein L6 [Frankia symbiont of Datisca glomerata]
BMG5.1 + RE Alnus 2	F203230.dat	Q20462_SC_5_2002	23	2002	426.216	2	850.417	850.418	-1.34522	0	29.68	0.00107647	164	170	R	YQGEVVR	R	Deamidated (NQ) [2]	2856	Q20462_SC_5.14051.14051.2.dta	WP_013875097.1	50S ribosomal protein L6 [Frankia symbiont of Datisca glomerata]
BMG5.1 + RE Alnus 2	F203230.dat	Q20462_SC_5_2003	23	2003	426.216	2	850.417	850.418	-1.27467	0	37.18	0.000191426	164	170	R	YQGEVVR	R	Deamidated (NQ) [2]	2990	Q20462_SC_5.15047.15047.2.dta	WP_013875097.1	50S ribosomal protein L6 [Frankia symbiont of Datisca glomerata]
BMG5.1 + RE Alnus 2	F203230.dat	Q20462_SC_5_2004	23	2004	426.216	2	850.417	850.418	-1.27467	0	23.07	0.00493174	164	170	R	YQGEVVR	R	Deamidated (NQ) [2]	3000	Q20462_SC_5.15122.15122.2.dta	WP_013875097.1	50S ribosomal protein L6 [Frankia symbiont of Datisca glomerata]
BMG5.1 + RE Alnus 2	F203230.dat	Q20462_SC_5_2005	23	2005	426.216	2	850.417	850.418	-1.20411	0	15.38	0.0289734	164	170	R	YQGEVVR	R	Deamidated (NQ) [2]	3137	Q20462_SC_5.16127.16127.2.dta	WP_013875097.1	50S ribosomal protein L6 [Frankia symbiont of Datisca glomerata]
BMG5.1 + RE Alnus 2	F203230.dat	Q20462_SC_5_2006	23	2006	426.216	2	850.417	850.418	-1.20411	0	22.01	0.00629506	164	170	R	YQGEVVR	R	Deamidated (NQ) [2]	3021	Q20462_SC_5.15276.15276.2.dta	WP_013875097.1	50S ribosomal protein L6 [Frankia symbiont of Datisca glomerata]
BMG5.1 + RE Alnus 2	F203230.dat	Q20462_SC_5_2007	23	2007	426.216	2	850.417	850.418	-1.20411	0	37.21	0.000190108	164	170	R	YQGEVVR	R	Deamidated (NQ) [2]	3031	Q20462_SC_5.15350.15350.2.dta	WP_013875097.1	50S ribosomal protein L6 [Frankia symbiont of Datisca glomerata]
BMG5.1 + RE Alnus 2	F203230.dat	Q20462_SC_5_2008	23	2008	426.216	2	850.418	850.418	-1.13356	0	24.33	0.00368978	164	170	R	YQGEVVR	R	Deamidated (NQ) [2]	2939	Q20462_SC_5.14645.14645.2.dta	WP_013875097.1	50S ribosomal protein L6 [Frankia symbiont of Datisca glomerata]
BMG5.1 + RE Alnus 2	F203230.dat	Q20462_SC_5_2009	23	2009	426.216	2	850.418	850.418	-1.06301	0	22.89	0.00514044	164	170	R	YQGEVVR	R	Deamidated (NQ) [2]	3042	Q20462_SC_5.15426.15426.2.dta	WP_013875097.1	50S ribosomal protein L6 [Frankia symbiont of Datisca glomerata]
BMG5.1 + RE Alnus 2	F203230.dat	Q20462_SC_5_2010	23	2010	426.216	2	850.418	850.418	-1.06301	0	37.18	0.000191426	164	170	R	YQGEVVR	R	Deamidated (NQ) [2]	2897	Q20462_SC_5.14340.14340.2.dta	WP_013875097.1	50S ribosomal protein L6 [Frankia symbiont of Datisca glomerata]
BMG5.1 + RE Alnus 2	F203230.dat	Q20462_SC_5_2011	23	2011	426.216	2	850.418	850.418	-1.06301	0	33.9	0.00040738	164	170	R	YQGEVVR	R	Deamidated (NQ) [2]	2887	Q20462_SC_5.14267.14267.2.dta	WP_013875097.1	50S ribosomal protein L6 [Frankia symbiont of Datisca glomerata]
BMG5.1 + RE Alnus 2	F203230.dat	Q20462_SC_5_2012	23	2012	426.216	2	850.418	850.418	-0.992453	0	17.55	0.0175792	164	170	R	YQGEVVR	R	Deamidated (NQ) [2]	3127	Q20462_SC_5.16053.16053.2.dta	WP_013875097.1	50S ribosomal protein L6 [Frankia symbiont of Datisca glomerata]
BMG5.1 + RE Alnus 2	F203230.dat	Q20462_SC_5_2015	23	2015	426.216	2	850.418	850.418	-0.898381	0	37.28	0.000187068	164	170	R	YQGEVVR	R	Deamidated (NQ) [2]	3011	Q20462_SC_5.15199.15199.2.dta	WP_013875097.1	50S ribosomal protein L6 [Frankia symbiont of Datisca glomerata]
BMG5.1 + RE Alnus 2	F203230.dat	Q20462_SC_5_2016	23	2016	426.216	2	850.418	850.418	-0.898381	0	32.11	0.000615177	164	170	R	YQGEVVR	R	Deamidated (NQ) [2]	2918	Q20462_SC_5.14490.14490.2.dta	WP_013875097.1	50S ribosomal protein L6 [Frankia symbiont of Datisca glomerata]
BMG5.1 + RE Alnus 2	F203230.dat	Q20462_SC_5_2017	23	2017	426.216	2	850.418	850.418	-0.898381	0	31.23	0.000753356	164	170	R	YQGEVVR	R	Deamidated (NQ) [2]	2836	Q20462_SC_5.13909.13909.2.dta	WP_013875097.1	50S ribosomal protein L6 [Frankia symbiont of Datisca glomerata]
BMG5.1 + RE Alnus 2	F203230.dat	Q20462_SC_5_2018	23	2018	426.216	2	850.418	850.418	-0.827828	0	17.55	0.0175792	164	170	R	YQGEVVR	R	Deamidated (NQ) [2]	3314	Q20462_SC_5.17396.17396.2.dta	WP_013875097.1	50S ribosomal protein L6 [Frankia symbiont of Datisca glomerata]
BMG5.1 + RE Alnus 2	F203230.dat	Q20462_SC_5_2019	23	2019	426.216	2	850.418	850.418	-0.827828	0	35.12	0.00030761	164	170	R	YQGEVVR	R	Deamidated (NQ) [2]	2970	Q20462_SC_5.14889.14889.2.dta	WP_013875097.1	50S ribosomal protein L6 [Frankia symbiont of Datisca glomerata]
BMG5.1 + RE Alnus 2	F203230.dat	Q20462_SC_5_2020	23	2020	426.216	2	850.418	850.418	-0.827828	0	22.66	0.00542001	164	170	R	YQGEVVR	R	Deamidated (NQ) [2]	2867	Q20462_SC_5.14123.14123.2.dta	WP_013875097.1	50S ribosomal protein L6 [Frankia symbiont of Datisca glomerata]
BMG5.1 + RE Alnus 2	F203230.dat	Q20462_SC_5_2021	23	2021	426.216	2	850.418	850.418	-0.827828	0	33.02	0.000498884	164	170	R	YQGEVVR	R	Deamidated (NQ) [2]	2959	Q20462_SC_5.14805.14805.2.dta	WP_013875097.1	50S ribosomal protein L6 [Frankia symbiont of Datisca glomerata]
BMG5.1 + RE Alnus 2	F203230.dat	Q20462_SC_5_2022	23	2022	426.216	2	850.418	850.418	-0.757274	0	20.76	0.0083946	164	170	R	YQGEVVR	R	Deamidated (NQ) [2]	3052	Q20462_SC_5.15498.15498.2.dta	WP_013875097.1	50S ribosomal protein L6 [Frankia symbiont of Datisca glomerata]
BMG5.1 + RE Alnus 2	F203230.dat	Q20462_SC_5_2025	23	2025	426.216	2	850.418	850.418	-0.686721	0	37.49	0.000178238	164	170	R	YQGEVVR	R	Deamidated (NQ) [2]	2980	Q20462_SC_5.14968.14968.2.dta	WP_013875097.1	50S ribosomal protein L6 [Frankia symbiont of Datisca glomerata]
BMG5.1 + RE Alnus 2	F203230.dat	Q20462_SC_5_2026	23	2026	426.216	2	850.418	850.418	-0.686721	0	30.44	0.000903649	164	170	R	YQGEVVR	R	Deamidated (NQ) [2]	3117	Q20462_SC_5.15977.15977.2.dta	WP_013875097.1	50S ribosomal protein L6 [Frankia symbiont of Datisca glomerata]
BMG5.1 + RE Alnus 2	F203230.dat	Q20462_SC_5_2027	23	2027	426.216	2	850.418	850.418	-0.686721	0	25.72	0.00267917	164	170	R	YQGEVVR	R	Deamidated (NQ) [2]	3283	Q20462_SC_5.17141.17141.2.dta	WP_013875097.1	50S ribosomal protein L6 [Frankia symbiont of Datisca glomerata]
BMG5.1 + RE Alnus 2	F203230.dat	Q20462_SC_5_2028	23	2028	426.216	2	850.418	850.418	-0.686721	0	35.25	0.000298538	164	170	R	YQGEVVR	R	Deamidated (NQ) [2]	2949	Q20462_SC_5.14723.14723.2.dta	WP_013875097.1	50S ribosomal protein L6 [Frankia symbiont of Datisca glomerata]
BMG5.1 + RE Alnus 2	F203230.dat	Q20462_SC_5_2029	23	2029	426.216	2	850.418	850.418	-0.616167	0	24.36	0.00366438	164	170	R	YQGEVVR	R	Deamidated (NQ) [2]	3148	Q20462_SC_5.16197.16197.2.dta	WP_013875097.1	50S ribosomal protein L6 [Frankia symbiont of Datisca glomerata]
BMG5.1 + RE Alnus 2	F203230.dat	Q20462_SC_5_2030	23	2030	426.216	2	850.418	850.418	-0.616167	0	27.11	0.00194536	164	170	R	YQGEVVR	R	Deamidated (NQ) [2]	3107	Q20462_SC_5.15901.15901.2.dta	WP_013875097.1	50S ribosomal protein L6 [Frankia symbiont of Datisca glomerata]
BMG5.1 + RE Alnus 2	F203230.dat	Q20462_SC_5_2033	23	2033	426.216	2	850.418	850.418	-0.47506	0	19.52	0.0111686	164	170	R	YQGEVVR	R	Deamidated (NQ) [2]	3262	Q20462_SC_5.16992.16992.2.dta	WP_013875097.1	50S ribosomal protein L6 [Frankia symbiont of Datisca glomerata]
BMG5.1 + RE Alnus 2	F203230.dat	Q20462_SC_5_2037	23	2037	426.216	2	850.418	850.418	-0.2634	0	24.82	0.0032961	164	170	R	YQGEVVR	R	Deamidated (NQ) [2]	3293	Q20462_SC_5.17220.17220.2.dta	WP_013875097.1	50S ribosomal protein L6 [Frankia symbiont of Datisca glomerata]
BMG5.1 + RE Alnus 2	F203230.dat	Q20462_SC_5_2038	23	2038	426.217	2	850.419	850.418	0.0893678	0	23.37	0.00460257	164	170	R	YQGEVVR	R	Deamidated (NQ) [2]	3096	Q20462_SC_5.15828.15828.2.dta	WP_013875097.1	50S ribosomal protein L6 [Frankia symbiont of Datisca glomerata]
BMG5.1 + RE Alnus 2	F203230.dat	Q20462_SC_5_2039	23	2039	426.217	2	850.419	850.418	0.0893678	0	23.41	0.00456037	164	170	R	YQGEVVR	R	Deamidated (NQ) [2]	3062	Q20462_SC_5.15575.15575.2.dta	WP_013875097.1	50S ribosomal protein L6 [Frankia symbiont of Datisca glomerata]
BMG5.1 + RE Alnus 2	F203230.dat	Q20462_SC_5_2040	23	2040	426.217	2	850.419	850.418	0.888974	0	36.39	0.000229615	164	170	R	YQGEVVR	R	Deamidated (NQ) [2]	3086	Q20462_SC_5.15754.15754.2.dta	WP_013875097.1	50S ribosomal protein L6 [Frankia symbiont of Datisca glomerata]
BMG5.1 + RE Alnus 2	F203230.dat	Q20462_SC_5_2147	27	2147	434.784	2	867.554	867.554	0.258197	0	30.75	0.000841395	187	194	R	VATLPVLR	D		3761	Q20462_SC_5.22365.22365.2.dta	WP_050803274.1	glycosyl transferase [Frankia symbiont of Datisca glomerata]
BMG5.1 + RE Alnus 2	F203230.dat	Q20462_SC_5_2233	4	2233	439.74	2	877.466	877.466	-0.172086	0	34.62	0.000448687	100	106	R	LDNVVYR	A		3469	Q20462_SC_5.18958.18958.2.dta	WP_013875087.1	30S ribosomal protein S4 [Frankia symbiont of Datisca glomerata]
BMG5.1 + RE Alnus 2	F203230.dat	Q20462_SC_5_2234	4	2234	439.74	2	877.466	877.466	-0.103708	0	44.27	4.86344e-05	100	106	R	LDNVVYR	A		3449	Q20462_SC_5.18746.18746.2.dta	WP_013875087.1	30S ribosomal protein S4 [Frankia symbiont of Datisca glomerata]
BMG5.1 + RE Alnus 2	F203230.dat	Q20462_SC_5_2235	4	2235	439.74	2	877.466	877.466	-0.103708	0	43.81	5.40684e-05	100	106	R	LDNVVYR	A		3438	Q20462_SC_5.18637.18637.2.dta	WP_013875087.1	30S ribosomal protein S4 [Frankia symbiont of Datisca glomerata]
BMG5.1 + RE Alnus 2	F203230.dat	Q20462_SC_5_2236	4	2236	439.74	2	877.466	877.466	0.0330497	0	36.98	0.000260581	100	106	R	LDNVVYR	A		3480	Q20462_SC_5.19065.19065.2.dta	WP_013875087.1	30S ribosomal protein S4 [Frankia symbiont of Datisca glomerata]
BMG5.1 + RE Alnus 2	F203230.dat	Q20462_SC_5_2237	4	2237	439.74	2	877.466	877.466	0.0330497	0	41.6	8.9938e-05	100	106	R	LDNVVYR	A		3459	Q20462_SC_5.18852.18852.2.dta	WP_013875087.1	30S ribosomal protein S4 [Frankia symbiont of Datisca glomerata]
BMG5.1 + RE Alnus 2	F203230.dat	Q20462_SC_5_2238	4	2238	439.74	2	877.466	877.466	0.101428	0	38.64	0.000177805	100	106	R	LDNVVYR	A		3427	Q20462_SC_5.18524.18524.2.dta	WP_013875087.1	30S ribosomal protein S4 [Frankia symbiont of Datisca glomerata]
BMG5.1 + RE Alnus 2	F203230.dat	Q20462_SC_5_2239	4	2239	439.74	2	877.466	877.466	0.238186	0	35.13	0.000398973	100	106	R	LDNVVYR	A		3416	Q20462_SC_5.18412.18412.2.dta	WP_013875087.1	30S ribosomal protein S4 [Frankia symbiont of Datisca glomerata]
BMG5.1 + RE Alnus 2	F203230.dat	Q20462_SC_5_2334	15	2334	445.74	2	889.466	889.466	0.10006	0	41.86	6.51628e-05	71	78	K	LGEFAPTR	T		3666	Q20462_SC_5.21053.21053.2.dta	WP_013875108.1	MULTISPECIES: 30S ribosomal protein S19 [Frankia]
BMG5.1 + RE Alnus 2	F203230.dat	Q20462_SC_5_2335	15	2335	445.74	2	889.466	889.466	0.324914	0	49.15	1.21619e-05	71	78	K	LGEFAPTR	T		3654	Q20462_SC_5.20911.20911.2.dta	WP_013875108.1	MULTISPECIES: 30S ribosomal protein S19 [Frankia]
BMG5.1 + RE Alnus 2	F203230.dat	Q20462_SC_5_2385	3	2385	450.25	2	898.485	898.487	-2.56542	0	52.37	5.79429e-06	2	10	M	PSIEAVGAR	E		3371	Q20462_SC_5.17956.17956.2.dta	WP_013872252.1	phosphopyruvate hydratase [Frankia symbiont of Datisca glomerata]
BMG5.1 + RE Alnus 2	F203230.dat	Q20462_SC_5_2386	3	2386	450.25	2	898.486	898.487	-0.94047	0	50.12	9.72747e-06	2	10	M	PSIEAVGAR	E		3339	Q20462_SC_5.17635.17635.2.dta	WP_013872252.1	phosphopyruvate hydratase [Frankia symbiont of Datisca glomerata]
BMG5.1 + RE Alnus 2	F203230.dat	Q20462_SC_5_2387	3	2387	450.251	2	898.486	898.487	-0.806912	0	40.02	9.95405e-05	2	10	M	PSIEAVGAR	E		3361	Q20462_SC_5.17849.17849.2.dta	WP_013872252.1	phosphopyruvate hydratase [Frankia symbiont of Datisca glomerata]
BMG5.1 + RE Alnus 2	F203230.dat	Q20462_SC_5_2388	3	2388	450.251	2	898.487	898.487	-0.539796	0	45.17	3.04089e-05	2	10	M	PSIEAVGAR	E		3350	Q20462_SC_5.17742.17742.2.dta	WP_013872252.1	phosphopyruvate hydratase [Frankia symbiont of Datisca glomerata]
BMG5.1 + RE Alnus 2	F203230.dat	Q20462_SC_5_2421	8	2421	450.774	2	899.534	899.533	1.20841	0	34.67	0.000341193	95	102	R	DVLAIIEK	-		3761	Q20462_SC_5.22363.22363.2.dta	WP_043604033.1	MULTISPECIES: co-chaperone GroES [Frankia]
BMG5.1 + RE Alnus 2	F203230.dat	Q20462_SC_5_2423	30	2423	451.257	2	900.5	900.503	-2.8162	0	15.64	0.0382057	121	128	R	GIVQVETR	G		3350	Q20462_SC_5.17737.17737.2.dta	WP_013872364.1	MULTISPECIES: MaoC family dehydratase [Frankia]
BMG5.1 + RE Alnus 2	F203230.dat	Q20462_SC_5_2424	30	2424	451.258	2	900.501	900.503	-2.41643	0	17.63	0.0241617	121	128	R	GIVQVETR	G		2858	Q20462_SC_5.14061.14061.2.dta	WP_013872364.1	MULTISPECIES: MaoC family dehydratase [Frankia]
BMG5.1 + RE Alnus 2	F203230.dat	Q20462_SC_5_2425	30	2425	451.258	2	900.501	900.503	-1.66129	0	25	0.00426907	121	128	R	GIVQVETR	G		3332	Q20462_SC_5.17563.17563.2.dta	WP_013872364.1	MULTISPECIES: MaoC family dehydratase [Frankia]
BMG5.1 + RE Alnus 2	F203230.dat	Q20462_SC_5_2426	30	2426	451.258	2	900.502	900.503	-1.32815	0	19.3	0.0158611	121	128	R	GIVQVETR	G		3055	Q20462_SC_5.15525.15525.2.dta	WP_013872364.1	MULTISPECIES: MaoC family dehydratase [Frankia]
BMG5.1 + RE Alnus 2	F203230.dat	Q20462_SC_5_2427	30	2427	451.258	2	900.502	900.503	-1.26152	0	15.58	0.0373537	121	128	R	GIVQVETR	G		2871	Q20462_SC_5.14156.14156.2.dta	WP_013872364.1	MULTISPECIES: MaoC family dehydratase [Frankia]
BMG5.1 + RE Alnus 2	F203230.dat	Q20462_SC_5_2428	30	2428	451.258	2	900.502	900.503	-1.26152	0	19.97	0.0135936	121	128	R	GIVQVETR	G		3065	Q20462_SC_5.15600.15600.2.dta	WP_013872364.1	MULTISPECIES: MaoC family dehydratase [Frankia]
BMG5.1 + RE Alnus 2	F203230.dat	Q20462_SC_5_2429	30	2429	451.258	2	900.502	900.503	-1.26152	0	21.31	0.00998467	121	128	R	GIVQVETR	G		3321	Q20462_SC_5.17466.17466.2.dta	WP_013872364.1	MULTISPECIES: MaoC family dehydratase [Frankia]
BMG5.1 + RE Alnus 2	F203230.dat	Q20462_SC_5_2431	30	2431	451.258	2	900.502	900.503	-1.19489	0	23.9	0.00549963	121	128	R	GIVQVETR	G		3311	Q20462_SC_5.17370.17370.2.dta	WP_013872364.1	MULTISPECIES: MaoC family dehydratase [Frankia]
BMG5.1 + RE Alnus 2	F203230.dat	Q20462_SC_5_2432	30	2432	451.258	2	900.502	900.503	-1.12826	0	22.89	0.00693959	121	128	R	GIVQVETR	G		3086	Q20462_SC_5.15749.15749.2.dta	WP_013872364.1	MULTISPECIES: MaoC family dehydratase [Frankia]
BMG5.1 + RE Alnus 2	F203230.dat	Q20462_SC_5_2433	30	2433	451.258	2	900.502	900.503	-1.12826	0	22.01	0.00849833	121	128	R	GIVQVETR	G		3239	Q20462_SC_5.16832.16832.2.dta	WP_013872364.1	MULTISPECIES: MaoC family dehydratase [Frankia]
BMG5.1 + RE Alnus 2	F203230.dat	Q20462_SC_5_2434	30	2434	451.258	2	900.502	900.503	-1.12826	0	20.43	0.0122274	121	128	R	GIVQVETR	G		3106	Q20462_SC_5.15896.15896.2.dta	WP_013872364.1	MULTISPECIES: MaoC family dehydratase [Frankia]
BMG5.1 + RE Alnus 2	F203230.dat	Q20462_SC_5_2435	30	2435	451.258	2	900.502	900.503	-1.12826	0	15.54	0.0376993	121	128	R	GIVQVETR	G		3157	Q20462_SC_5.16264.16264.2.dta	WP_013872364.1	MULTISPECIES: MaoC family dehydratase [Frankia]
BMG5.1 + RE Alnus 2	F203230.dat	Q20462_SC_5_2437	30	2437	451.258	2	900.502	900.503	-1.06163	0	22.2	0.00813455	121	128	R	GIVQVETR	G		3024	Q20462_SC_5.15301.15301.2.dta	WP_013872364.1	MULTISPECIES: MaoC family dehydratase [Frankia]
BMG5.1 + RE Alnus 2	F203230.dat	Q20462_SC_5_2438	30	2438	451.258	2	900.502	900.503	-1.06163	0	21.02	0.0106742	121	128	R	GIVQVETR	G		2932	Q20462_SC_5.14593.14593.2.dta	WP_013872364.1	MULTISPECIES: MaoC family dehydratase [Frankia]
BMG5.1 + RE Alnus 2	F203230.dat	Q20462_SC_5_2439	30	2439	451.258	2	900.502	900.503	-0.995	0	24.69	0.00458494	121	128	R	GIVQVETR	G		3280	Q20462_SC_5.17120.17120.2.dta	WP_013872364.1	MULTISPECIES: MaoC family dehydratase [Frankia]
BMG5.1 + RE Alnus 2	F203230.dat	Q20462_SC_5_2440	30	2440	451.258	2	900.502	900.503	-0.92837	0	28.01	0.00213468	121	128	R	GIVQVETR	G		3178	Q20462_SC_5.16404.16404.2.dta	WP_013872364.1	MULTISPECIES: MaoC family dehydratase [Frankia]
BMG5.1 + RE Alnus 2	F203230.dat	Q20462_SC_5_2441	30	2441	451.258	2	900.502	900.503	-0.92837	0	21.75	0.00902264	121	128	R	GIVQVETR	G		3147	Q20462_SC_5.16193.16193.2.dta	WP_013872364.1	MULTISPECIES: MaoC family dehydratase [Frankia]
BMG5.1 + RE Alnus 2	F203230.dat	Q20462_SC_5_2442	30	2442	451.258	2	900.502	900.503	-0.92837	0	22.24	0.00805998	121	128	R	GIVQVETR	G		3168	Q20462_SC_5.16334.16334.2.dta	WP_013872364.1	MULTISPECIES: MaoC family dehydratase [Frankia]
BMG5.1 + RE Alnus 2	F203230.dat	Q20462_SC_5_2443	30	2443	451.258	2	900.502	900.503	-0.92837	0	22.75	0.00716694	121	128	R	GIVQVETR	G		3300	Q20462_SC_5.17277.17277.2.dta	WP_013872364.1	MULTISPECIES: MaoC family dehydratase [Frankia]
BMG5.1 + RE Alnus 2	F203230.dat	Q20462_SC_5_2444	30	2444	451.258	2	900.502	900.503	-0.861741	0	14.36	0.0494691	121	128	R	GIVQVETR	G		3127	Q20462_SC_5.16048.16048.2.dta	WP_013872364.1	MULTISPECIES: MaoC family dehydratase [Frankia]
BMG5.1 + RE Alnus 2	F203230.dat	Q20462_SC_5_2445	30	2445	451.258	2	900.502	900.503	-0.861741	0	19.99	0.0135311	121	128	R	GIVQVETR	G		2994	Q20462_SC_5.15072.15072.2.dta	WP_013872364.1	MULTISPECIES: MaoC family dehydratase [Frankia]
BMG5.1 + RE Alnus 2	F203230.dat	Q20462_SC_5_2446	30	2446	451.258	2	900.502	900.503	-0.861741	0	18.64	0.0184643	121	128	R	GIVQVETR	G		3075	Q20462_SC_5.15676.15676.2.dta	WP_013872364.1	MULTISPECIES: MaoC family dehydratase [Frankia]
BMG5.1 + RE Alnus 2	F203230.dat	Q20462_SC_5_2447	30	2447	451.258	2	900.502	900.503	-0.861741	0	26.62	0.00293991	121	128	R	GIVQVETR	G		3290	Q20462_SC_5.17197.17197.2.dta	WP_013872364.1	MULTISPECIES: MaoC family dehydratase [Frankia]
BMG5.1 + RE Alnus 2	F203230.dat	Q20462_SC_5_2448	30	2448	451.258	2	900.502	900.503	-0.795111	0	28.52	0.00189816	121	128	R	GIVQVETR	G		3229	Q20462_SC_5.16765.16765.2.dta	WP_013872364.1	MULTISPECIES: MaoC family dehydratase [Frankia]
BMG5.1 + RE Alnus 2	F203230.dat	Q20462_SC_5_2449	30	2449	451.258	2	900.502	900.503	-0.795111	0	20.97	0.0107978	121	128	R	GIVQVETR	G		3004	Q20462_SC_5.15148.15148.2.dta	WP_013872364.1	MULTISPECIES: MaoC family dehydratase [Frankia]
BMG5.1 + RE Alnus 2	F203230.dat	Q20462_SC_5_2450	30	2450	451.258	2	900.502	900.503	-0.795111	0	26.97	0.00271228	121	128	R	GIVQVETR	G		3096	Q20462_SC_5.15822.15822.2.dta	WP_013872364.1	MULTISPECIES: MaoC family dehydratase [Frankia]
BMG5.1 + RE Alnus 2	F203230.dat	Q20462_SC_5_2451	30	2451	451.258	2	900.502	900.503	-0.795111	0	21.81	0.00889885	121	128	R	GIVQVETR	G		3014	Q20462_SC_5.15224.15224.2.dta	WP_013872364.1	MULTISPECIES: MaoC family dehydratase [Frankia]
BMG5.1 + RE Alnus 2	F203230.dat	Q20462_SC_5_2452	30	2452	451.258	2	900.502	900.503	-0.795111	0	24.71	0.00456388	121	128	R	GIVQVETR	G		2952	Q20462_SC_5.14749.14749.2.dta	WP_013872364.1	MULTISPECIES: MaoC family dehydratase [Frankia]
BMG5.1 + RE Alnus 2	F203230.dat	Q20462_SC_5_2453	30	2453	451.258	2	900.502	900.503	-0.728482	0	22.99	0.00678162	121	128	R	GIVQVETR	G		3249	Q20462_SC_5.16899.16899.2.dta	WP_013872364.1	MULTISPECIES: MaoC family dehydratase [Frankia]
BMG5.1 + RE Alnus 2	F203230.dat	Q20462_SC_5_2454	30	2454	451.258	2	900.502	900.503	-0.728482	0	19.84	0.0140066	121	128	R	GIVQVETR	G		2983	Q20462_SC_5.14994.14994.2.dta	WP_013872364.1	MULTISPECIES: MaoC family dehydratase [Frankia]
BMG5.1 + RE Alnus 2	F203230.dat	Q20462_SC_5_2455	30	2455	451.258	2	900.502	900.503	-0.728482	0	21.46	0.0096457	121	128	R	GIVQVETR	G		2942	Q20462_SC_5.14668.14668.2.dta	WP_013872364.1	MULTISPECIES: MaoC family dehydratase [Frankia]
BMG5.1 + RE Alnus 2	F203230.dat	Q20462_SC_5_2456	30	2456	451.258	2	900.502	900.503	-0.728482	0	21.78	0.00896053	121	128	R	GIVQVETR	G		3260	Q20462_SC_5.16972.16972.2.dta	WP_013872364.1	MULTISPECIES: MaoC family dehydratase [Frankia]
BMG5.1 + RE Alnus 2	F203230.dat	Q20462_SC_5_2457	30	2457	451.258	2	900.502	900.503	-0.728482	0	21.43	0.00971256	121	128	R	GIVQVETR	G		2963	Q20462_SC_5.14833.14833.2.dta	WP_013872364.1	MULTISPECIES: MaoC family dehydratase [Frankia]
BMG5.1 + RE Alnus 2	F203230.dat	Q20462_SC_5_2458	30	2458	451.258	2	900.502	900.503	-0.728482	0	19.43	0.0153934	121	128	R	GIVQVETR	G		2909	Q20462_SC_5.14425.14425.2.dta	WP_013872364.1	MULTISPECIES: MaoC family dehydratase [Frankia]
BMG5.1 + RE Alnus 2	F203230.dat	Q20462_SC_5_2459	30	2459	451.258	2	900.502	900.503	-0.661852	0	25.62	0.00370113	121	128	R	GIVQVETR	G		3137	Q20462_SC_5.16122.16122.2.dta	WP_013872364.1	MULTISPECIES: MaoC family dehydratase [Frankia]
BMG5.1 + RE Alnus 2	F203230.dat	Q20462_SC_5_2460	30	2460	451.258	2	900.502	900.503	-0.661852	0	21.83	0.00885796	121	128	R	GIVQVETR	G		3270	Q20462_SC_5.17045.17045.2.dta	WP_013872364.1	MULTISPECIES: MaoC family dehydratase [Frankia]
BMG5.1 + RE Alnus 2	F203230.dat	Q20462_SC_5_2462	30	2462	451.258	2	900.502	900.503	-0.595223	0	23.66	0.00581211	121	128	R	GIVQVETR	G		2973	Q20462_SC_5.14916.14916.2.dta	WP_013872364.1	MULTISPECIES: MaoC family dehydratase [Frankia]
BMG5.1 + RE Alnus 2	F203230.dat	Q20462_SC_5_2463	30	2463	451.258	2	900.502	900.503	-0.595223	0	21.73	0.00906429	121	128	R	GIVQVETR	G		3034	Q20462_SC_5.15375.15375.2.dta	WP_013872364.1	MULTISPECIES: MaoC family dehydratase [Frankia]
BMG5.1 + RE Alnus 2	F203230.dat	Q20462_SC_5_2464	30	2464	451.258	2	900.502	900.503	-0.528594	0	14.61	0.0467018	121	128	R	GIVQVETR	G		3188	Q20462_SC_5.16472.16472.2.dta	WP_013872364.1	MULTISPECIES: MaoC family dehydratase [Frankia]
BMG5.1 + RE Alnus 2	F203230.dat	Q20462_SC_5_2465	30	2465	451.258	2	900.502	900.503	-0.528594	0	22.58	0.00745305	121	128	R	GIVQVETR	G		2922	Q20462_SC_5.14515.14515.2.dta	WP_013872364.1	MULTISPECIES: MaoC family dehydratase [Frankia]
BMG5.1 + RE Alnus 2	F203230.dat	Q20462_SC_5_2466	30	2466	451.259	2	900.502	900.503	-0.461964	0	15.13	0.0414318	121	128	R	GIVQVETR	G		3198	Q20462_SC_5.16546.16546.2.dta	WP_013872364.1	MULTISPECIES: MaoC family dehydratase [Frankia]
BMG5.1 + RE Alnus 2	F203230.dat	Q20462_SC_5_2467	30	2467	451.259	2	900.503	900.503	-0.306495	0	24.54	0.00474607	121	128	R	GIVQVETR	G		2893	Q20462_SC_5.14312.14312.2.dta	WP_013872364.1	MULTISPECIES: MaoC family dehydratase [Frankia]
BMG5.1 + RE Alnus 2	F203230.dat	Q20462_SC_5_2468	30	2468	451.259	2	900.503	900.503	-0.306495	0	20.26	0.0127155	121	128	R	GIVQVETR	G		3219	Q20462_SC_5.16698.16698.2.dta	WP_013872364.1	MULTISPECIES: MaoC family dehydratase [Frankia]
BMG5.1 + RE Alnus 2	F203230.dat	Q20462_SC_5_2469	30	2469	451.259	2	900.503	900.503	0.159911	0	26.83	0.00280113	121	128	R	GIVQVETR	G		3208	Q20462_SC_5.16623.16623.2.dta	WP_013872364.1	MULTISPECIES: MaoC family dehydratase [Frankia]
BMG5.1 + RE Alnus 2	F203230.dat	Q20462_SC_5_2478	20	2478	451.749	2	901.484	901.487	-2.82311	0	16.68	0.0408088	626	633	K	VLADTLDR	A		3593	Q20462_SC_5.20246.20246.2.dta	WP_013873302.1	isocitrate dehydrogenase, NADP-dependent [Frankia symbiont of Datisca glomerata]
BMG5.1 + RE Alnus 2	F203230.dat	Q20462_SC_5_2479	20	2479	451.75	2	901.485	901.487	-1.73602	0	16.36	0.0381491	626	633	K	VLADTLDR	A		3604	Q20462_SC_5.20361.20361.2.dta	WP_013873302.1	isocitrate dehydrogenase, NADP-dependent [Frankia symbiont of Datisca glomerata]
BMG5.1 + RE Alnus 2	F203230.dat	Q20462_SC_5_2701	33	2701	458.267	2	914.519	914.518	0.037178	0	25.14	0.00398055	93	101	R	ALAELAATR	A		3637	Q20462_SC_5.20695.20695.2.dta	WP_013874114.1	hypothetical protein [Frankia symbiont of Datisca glomerata]
BMG5.1 + RE Alnus 2	F203230.dat	Q20462_SC_5_2750	3	2750	459.756	2	917.497	917.497	0.384742	0	50.94	8.05378e-06	124	131	K	ASDLPLFR	Y		3756	Q20462_SC_5.22294.22294.2.dta	WP_013872252.1	phosphopyruvate hydratase [Frankia symbiont of Datisca glomerata]
BMG5.1 + RE Alnus 2	F203230.dat	Q20462_SC_5_2753	29	2753	460.763	2	919.512	919.513	-0.290371	0	29.26	0.00118577	487	494	R	LAIGLYDR	A		3741	Q20462_SC_5.22107.22107.2.dta	WP_013872922.1	aminopeptidase N [Frankia symbiont of Datisca glomerata]
BMG5.1 + RE Alnus 2	F203230.dat	Q20462_SC_5_3000	1	3000	475.805	2	949.596	949.596	0.00947771	0	28.19	0.00151705	379	387	R	GVPLLPLNK	I		3748	Q20462_SC_5.22192.22192.2.dta	WP_013874672.1	Crp/Fnr family transcriptional regulator [Frankia symbiont of Datisca glomerata]
BMG5.1 + RE Alnus 2	F203230.dat	Q20462_SC_5_3053	3	3053	479.769	2	957.523	957.524	-1.8694	0	50.05	1.53226e-05	65	73	R	NAVTAVIDR	I		3669	Q20462_SC_5.21102.21102.2.dta	WP_013872252.1	phosphopyruvate hydratase [Frankia symbiont of Datisca glomerata]
BMG5.1 + RE Alnus 2	F203230.dat	Q20462_SC_5_3241	16	3241	488.285	2	974.555	974.555	-0.332459	0	47.97	1.59588e-05	164	174	K	IGLFGGAGVGK	T		3758	Q20462_SC_5.22328.22328.2.dta	WP_013874999.1	MULTISPECIES: F0F1 ATP synthase subunit beta [Frankia]
BMG5.1 + RE Alnus 2	F203230.dat	Q20462_SC_5_3346	8	3346	490.277	2	978.54	978.539	1.31114	0	45.57	2.77332e-05	67	75	K	VGDVVLYSK	Y		3650	Q20462_SC_5.20858.20858.2.dta	WP_043604033.1	MULTISPECIES: co-chaperone GroES [Frankia]
BMG5.1 + RE Alnus 2	F203230.dat	Q20462_SC_5_3391	26	3391	494.278	2	986.541	986.54	1.83976	0	22.01	0.00849833	45	53	K	TVVVAVEDR	V		3496	Q20462_SC_5.19222.19222.2.dta	WP_043604042.1	MULTISPECIES: 30S ribosomal protein S17 [Frankia]
BMG5.1 + RE Alnus 2	F203230.dat	Q20462_SC_5_3392	26	3392	494.279	2	986.542	986.54	2.81286	0	18.65	0.0136458	45	53	K	TVVVAVEDR	V		3484	Q20462_SC_5.19110.19110.2.dta	WP_043604042.1	MULTISPECIES: 30S ribosomal protein S17 [Frankia]
BMG5.1 + RE Alnus 2	F203230.dat	Q20462_SC_5_3393	26	3393	494.279	2	986.543	986.54	3.19805	0	31.32	0.000737904	45	53	K	TVVVAVEDR	V		3506	Q20462_SC_5.19326.19326.2.dta	WP_043604042.1	MULTISPECIES: 30S ribosomal protein S17 [Frankia]
BMG5.1 + RE Alnus 2	F203230.dat	Q20462_SC_5_3394	5	3394	494.296	2	986.577	986.576	0.941641	0	35.21	0.000301301	127	135	K	TLLAQTLAR	M	Deamidated (NQ) [5]	3743	Q20462_SC_5.22127.22127.2.dta	WP_013872945.1	ATP-dependent Clp protease ATP-binding subunit ClpX [Frankia symbiont of Datisca glomerata]
BMG5.1 + RE Alnus 2	F203230.dat	Q20462_SC_5_3689	18	3689	506.283	2	1010.55	1010.55	1.05388	1	45.59	2.76058e-05	58	67	K	GPQADAVRVV	-		3642	Q20462_SC_5.20761.20761.2.dta	WP_013872098.1	cold-shock protein [Frankia symbiont of Datisca glomerata]
BMG5.1 + RE Alnus 2	F203230.dat	Q20462_SC_5_3782	31	3782	508.773	2	1015.53	1015.53	1.31655	0	28.31	0.00206599	2	11	M	ADALVDGVTR	S		3505	Q20462_SC_5.19310.19310.2.dta	WP_013875107.1	50S ribosomal protein L22 [Frankia symbiont of Datisca glomerata]
BMG5.1 + RE Alnus 2	F203230.dat	Q20462_SC_5_3844	28	3844	513.256	2	1024.5	1024.5	-0.252807	0	30.2	0.000954993	202	210	R	GLGEFFEAR	G		3739	Q20462_SC_5.22078.22078.2.dta	WP_043607069.1	hypothetical protein [Frankia symbiont of Datisca glomerata]
BMG5.1 + RE Alnus 2	F203230.dat	Q20462_SC_5_3861	11	3861	514.299	2	1026.58	1026.58	0.549396	0	21.86	0.00651628	274	283	R	AGDNVGLLLR	G		3709	Q20462_SC_5.21656.21656.2.dta	WP_013875114.1	MULTISPECIES: elongation factor Tu [Frankia]
BMG5.1 + RE Alnus 2	F203230.dat	Q20462_SC_5_4293	22	4293	538.8	2	1075.59	1075.59	-0.853487	0	15.89	0.0257632	49	58	R	ILSESGTTLR	G		3586	Q20462_SC_5.20173.20173.2.dta	WP_013873150.1	transcriptional regulator [Frankia symbiont of Datisca glomerata]
BMG5.1 + RE Alnus 2	F203230.dat	Q20462_SC_5_4294	22	4294	538.801	2	1075.59	1075.59	0.503911	0	17.6	0.017378	49	58	R	ILSESGTTLR	G		3573	Q20462_SC_5.20031.20031.2.dta	WP_013873150.1	transcriptional regulator [Frankia symbiont of Datisca glomerata]
BMG5.1 + RE Alnus 2	F203230.dat	Q20462_SC_5_4295	22	4295	538.802	2	1075.59	1075.59	1.30347	0	40.47	8.97429e-05	49	58	R	ILSESGTTLR	G		3562	Q20462_SC_5.19916.19916.2.dta	WP_013873150.1	transcriptional regulator [Frankia symbiont of Datisca glomerata]
BMG5.1 + RE Alnus 2	F203230.dat	Q20462_SC_5_4467	20	4467	545.298	2	1088.58	1088.58	-1.09592	0	27.52	0.00177011	187	197	K	SAVIATDGSLR	I		3507	Q20462_SC_5.19337.19337.2.dta	WP_013873302.1	isocitrate dehydrogenase, NADP-dependent [Frankia symbiont of Datisca glomerata]
BMG5.1 + RE Alnus 2	F203230.dat	Q20462_SC_5_4468	20	4468	545.299	2	1088.58	1088.58	0.925056	0	19.3	0.011749	187	197	K	SAVIATDGSLR	I		3481	Q20462_SC_5.19077.19077.2.dta	WP_013873302.1	isocitrate dehydrogenase, NADP-dependent [Frankia symbiont of Datisca glomerata]
BMG5.1 + RE Alnus 2	F203230.dat	Q20462_SC_5_4469	20	4469	545.299	2	1088.58	1088.58	0.925056	0	26.6	0.00218776	187	197	K	SAVIATDGSLR	I		3492	Q20462_SC_5.19182.19182.2.dta	WP_013873302.1	isocitrate dehydrogenase, NADP-dependent [Frankia symbiont of Datisca glomerata]
BMG5.1 + RE Alnus 2	F203230.dat	Q20462_SC_5_5446	6	5446	598.293	2	1194.57	1194.57	1.01375	0	31.36	0.000731139	1	10	-	MFTNAEDVLR	Y		3723	Q20462_SC_5.21846.21846.2.dta	WP_013874430.1	MULTISPECIES: type I glutamate--ammonia ligase [Frankia]
BMG5.1 + RE Alnus 2	F203230.dat	Q20462_SC_5_5492	2	5492	600.333	2	1198.65	1198.65	4.06208	0	25.29	0.00354961	286	295	R	GYVLVDHQLR	T		3719	Q20462_SC_5.21788.21788.2.dta	WP_013874419.1	dihydrolipoyl dehydrogenase [Frankia symbiont of Datisca glomerata]
BMG5.1 + RE Alnus 2	F203230.dat	Q20462_SC_5_5494	2	5494	600.833	2	1199.65	1199.65	0.176718	0	62.04	6.25173e-07	120	131	R	LVSPTSVAVGDR	I		3630	Q20462_SC_5.20617.20617.2.dta	WP_013874419.1	dihydrolipoyl dehydrogenase [Frankia symbiont of Datisca glomerata]
BMG5.1 + RE Alnus 2	F203230.dat	Q20462_SC_5_5495	2	5495	600.833	2	1199.65	1199.65	0.476805	0	66.59	2.1928e-07	120	131	R	LVSPTSVAVGDR	I		3641	Q20462_SC_5.20744.20744.2.dta	WP_013874419.1	dihydrolipoyl dehydrogenase [Frankia symbiont of Datisca glomerata]
BMG5.1 + RE Alnus 2	F203230.dat	Q20462_SC_5_5551	13	5551	604.817	2	1207.62	1207.62	0.317153	0	51.9	6.45654e-06	67	77	K	TVGDAVSYIQR	A		3632	Q20462_SC_5.20647.20647.2.dta	WP_013874733.1	acyl carrier protein [Frankia symbiont of Datisca glomerata]
BMG5.1 + RE Alnus 2	F203230.dat	Q20462_SC_5_5552	13	5552	604.818	2	1207.62	1207.62	1.0293	0	24.15	0.00384592	67	77	K	TVGDAVSYIQR	A		3581	Q20462_SC_5.20117.20117.2.dta	WP_013874733.1	acyl carrier protein [Frankia symbiont of Datisca glomerata]
BMG5.1 + RE Alnus 2	F203230.dat	Q20462_SC_5_6183	1	6183	638.321	2	1274.63	1274.63	-0.382857	0	24.67	0.00341193	34	44	K	SVPQMQEITSR	W		3495	Q20462_SC_5.19216.19216.2.dta	WP_013874672.1	Crp/Fnr family transcriptional regulator [Frankia symbiont of Datisca glomerata]
BMG5.1 + RE Alnus 2	F203230.dat	Q20462_SC_5_6184	1	6184	638.322	2	1274.63	1274.63	0.385995	0	32.26	0.000594292	34	44	K	SVPQMQEITSR	W		3485	Q20462_SC_5.19112.19112.2.dta	WP_013874672.1	Crp/Fnr family transcriptional regulator [Frankia symbiont of Datisca glomerata]
BMG5.1 + RE Alnus 2	F203230.dat	Q20462_SC_5_6185	1	6185	638.322	2	1274.63	1274.63	0.574285	0	40.7	8.51138e-05	34	44	K	SVPQMQEITSR	W		3474	Q20462_SC_5.19008.19008.2.dta	WP_013874672.1	Crp/Fnr family transcriptional regulator [Frankia symbiont of Datisca glomerata]
BMG5.1 + RE Alnus 2	F203230.dat	Q20462_SC_5_6196	1	6196	639.309	2	1276.6	1276.6	-1.38962	0	68.22	1.50661e-07	99	111	R	GFDGDALAGLADR	F		3728	Q20462_SC_5.21925.21925.2.dta	WP_013874672.1	Crp/Fnr family transcriptional regulator [Frankia symbiont of Datisca glomerata]
BMG5.1 + RE Alnus 2	F203230.dat	Q20462_SC_5_6476	4	6476	657.354	2	1312.69	1312.69	4.68047	0	78.52	1.40605e-08	139	150	R	VSENDIVEIAPK	A		3642	Q20462_SC_5.20760.20760.2.dta	WP_013875087.1	30S ribosomal protein S4 [Frankia symbiont of Datisca glomerata]
BMG5.1 + RE Alnus 2	F203230.dat	Q20462_SC_5_6483	17	6483	657.818	2	1313.62	1313.63	-3.39518	0	45.82	2.61818e-05	335	345	R	FATSDLNDLYR	R		3709	Q20462_SC_5.21647.21647.2.dta	WP_013875121.1	DNA-directed RNA polymerase subunit beta' [Frankia symbiont of Datisca glomerata]
BMG5.1 + RE Alnus 2	F203230.dat	Q20462_SC_5_6635	5	6635	672.362	2	1342.71	1342.71	0.151932	0	34.93	0.000321366	202	214	R	DVSGEGVQQALLK	I		3606	Q20462_SC_5.20380.20380.2.dta	WP_013872945.1	ATP-dependent Clp protease ATP-binding subunit ClpX [Frankia symbiont of Datisca glomerata]
BMG5.1 + RE Alnus 2	F203230.dat	Q20462_SC_5_6636	5	6636	672.364	2	1342.71	1342.71	2.52028	0	86.16	2.42103e-09	202	214	R	DVSGEGVQQALLK	I		3619	Q20462_SC_5.20501.20501.2.dta	WP_013872945.1	ATP-dependent Clp protease ATP-binding subunit ClpX [Frankia symbiont of Datisca glomerata]
BMG5.1 + RE Alnus 2	F203230.dat	Q20462_SC_5_6738	1	6738	682.401	2	1362.79	1362.79	0.00660411	0	51.6	6.91831e-06	86	98	R	VVPGELAELPALR	G		3769	Q20462_SC_5.22456.22456.2.dta	WP_013874672.1	Crp/Fnr family transcriptional regulator [Frankia symbiont of Datisca glomerata]
BMG5.1 + RE Alnus 2	F203230.dat	Q20462_SC_5_6787	12	6787	687.872	2	1373.73	1373.73	-0.19145	0	55.02	3.14775e-06	80	92	R	VGGATYQVPVEVR	A		3639	Q20462_SC_5.20725.20725.2.dta	WP_013875116.1	30S ribosomal protein S7 [Frankia symbiont of Datisca glomerata]
BMG5.1 + RE Alnus 2	F203230.dat	Q20462_SC_5_6932	19	6932	695.876	2	1389.74	1389.74	1.03473	0	45.26	2.97852e-05	171	185	R	AVGQGYASGLAGIAR	D		3675	Q20462_SC_5.21174.21174.2.dta	WP_013874969.1	chemical-damaging agent resistance protein C [Frankia symbiont of Datisca glomerata]
BMG5.1 + RE Alnus 2	F203230.dat	Q20462_SC_5_7015	1	7015	704.376	2	1406.74	1406.74	-1.78853	0	43.12	4.87528e-05	254	265	R	EYELSVAQTVLR	I		3738	Q20462_SC_5.22065.22065.2.dta	WP_013874672.1	Crp/Fnr family transcriptional regulator [Frankia symbiont of Datisca glomerata]
BMG5.1 + RE Alnus 2	F203230.dat	Q20462_SC_5_7097	7	7097	709.351	2	1416.69	1416.68	2.46279	0	15.61	0.0274789	79	91	R	VGETAVEQLNSDR	S		3333	Q20462_SC_5.17579.17579.2.dta	WP_013874230.1	bacterioferritin [Frankia symbiont of Datisca glomerata]
BMG5.1 + RE Alnus 2	F203230.dat	Q20462_SC_5_7098	7	7098	709.352	2	1416.69	1416.68	4.01571	0	23.79	0.0041783	79	91	R	VGETAVEQLNSDR	S		3346	Q20462_SC_5.17706.17706.2.dta	WP_013874230.1	bacterioferritin [Frankia symbiont of Datisca glomerata]
BMG5.1 + RE Alnus 2	F203230.dat	Q20462_SC_5_7225	1	7225	723.401	2	1444.79	1444.78	2.69106	0	54.81	3.3037e-06	49	61	R	VLPWVQTAGGVYR	V		3765	Q20462_SC_5.22412.22412.2.dta	WP_013874672.1	Crp/Fnr family transcriptional regulator [Frankia symbiont of Datisca glomerata]
BMG5.1 + RE Alnus 2	F203230.dat	Q20462_SC_5_7439	10	7439	753.378	2	1504.74	1504.74	0.475829	0	61.63	6.87068e-07	63	77	K	GLGGDVEGFDVEIAK	I		3730	Q20462_SC_5.21950.21950.2.dta	WP_013875374.1	ABC transporter substrate-binding protein [Frankia symbiont of Datisca glomerata]
BMG5.1 + RE Alnus 2	F203230.dat	Q20462_SC_5_7897	2	7897	850.91	2	1699.81	1699.81	-0.115307	0	72.59	5.50808e-08	365	380	R	YGDVVTQTYDLAGNGK	A		3609	Q20462_SC_5.20407.20407.2.dta	WP_013874419.1	dihydrolipoyl dehydrogenase [Frankia symbiont of Datisca glomerata]
BMG5.1 + RE Alnus 2	F203230.dat	Q20462_SC_5_7898	2	7898	850.911	2	1699.81	1699.81	0.896573	0	29.02	0.00125314	365	380	R	YGDVVTQTYDLAGNGK	A		3620	Q20462_SC_5.20515.20515.2.dta	WP_013874419.1	dihydrolipoyl dehydrogenase [Frankia symbiont of Datisca glomerata]
BMG5.1 + RE Alnus 2	F203230.dat	Q20462_SC_5_7923	11	7923	570.988	3	1709.94	1709.94	-0.930441	1	13.53	0.0443609	268	283	K	LLDEGRAGDNVGLLLR	G		3740	Q20462_SC_5.22089.22089.3.dta	WP_013875114.1	MULTISPECIES: elongation factor Tu [Frankia]
BMG5.1 + RE Alnus 2	F203230.dat	Q20462_SC_5_7924	11	7924	570.989	3	1709.95	1709.94	1.52578	1	35.21	0.000301301	268	283	K	LLDEGRAGDNVGLLLR	G		3726	Q20462_SC_5.21901.21901.3.dta	WP_013875114.1	MULTISPECIES: elongation factor Tu [Frankia]
BMG5.1 + RE Alnus 2	F203230.dat	Q20462_SC_5_7925	11	7925	855.981	2	1709.95	1709.94	2.67553	1	16.18	0.0240991	268	283	K	LLDEGRAGDNVGLLLR	G		3731	Q20462_SC_5.21967.21967.2.dta	WP_013875114.1	MULTISPECIES: elongation factor Tu [Frankia]
BMG5.1 + RE Alnus 2	F203230.dat	Q20462_SC_5_800	25	800	378.707	2	755.4	755.4	-0.385226	0	33.65	0.000431519	135	141	R	GLMPNPK	T		3591	Q20462_SC_5.20227.20227.2.dta	WP_013875125.1	MULTISPECIES: 50S ribosomal protein L1 [Frankia]
BMG5.1 + RE Alnus 2	F203230.dat	Q20462_SC_5_801	25	801	378.707	2	755.4	755.4	-0.22637	0	26.09	0.00246037	135	141	R	GLMPNPK	T		3643	Q20462_SC_5.20768.20768.2.dta	WP_013875125.1	MULTISPECIES: 50S ribosomal protein L1 [Frankia]
BMG5.1 + RE Alnus 2	F203230.dat	Q20462_SC_5_8012	6	8012	874.473	2	1746.93	1746.93	0.811709	0	68.27	1.78723e-07	326	341	R	LVPGYEAPVNLVYSAR	N		3749	Q20462_SC_5.22210.22210.2.dta	WP_013874430.1	MULTISPECIES: type I glutamate--ammonia ligase [Frankia]
BMG5.1 + RE Alnus 2	F203230.dat	Q20462_SC_5_802	25	802	378.707	2	755.4	755.4	-0.22637	0	32.65	0.00054325	135	141	R	GLMPNPK	T		3632	Q20462_SC_5.20638.20638.2.dta	WP_013875125.1	MULTISPECIES: 50S ribosomal protein L1 [Frankia]
BMG5.1 + RE Alnus 2	F203230.dat	Q20462_SC_5_8478	7	8478	669.023	3	2004.05	2004.04	1.71653	0	64.18	3.81944e-07	14	30	R	VLTNELTAVNQYFLHSR	M		3763	Q20462_SC_5.22391.22391.3.dta	WP_013874230.1	bacterioferritin [Frankia symbiont of Datisca glomerata]
BMG5.1 + RE Alnus 2	F203230.dat	Q20462_SC_5_8506	1	8506	681.689	3	2042.05	2042.04	1.2605	0	76.87	2.56986e-08	270	286	R	VADLYNEPINQLEQQLR	L		3756	Q20462_SC_5.22304.22304.3.dta	WP_013874672.1	Crp/Fnr family transcriptional regulator [Frankia symbiont of Datisca glomerata]
BMG5.1 + RE Alnus 2	F203230.dat	Q20462_SC_5_8507	1	8507	1022.03	2	2042.05	2042.04	2.96762	0	103.72	5.09543e-11	270	286	R	VADLYNEPINQLEQQLR	L		3758	Q20462_SC_5.22320.22320.2.dta	WP_013874672.1	Crp/Fnr family transcriptional regulator [Frankia symbiont of Datisca glomerata]
BMG5.1 + RE Alnus 2	F203230.dat	Q20462_SC_5_8603	2	8603	705.701	3	2114.08	2114.08	2.69574	0	79.28	1.18032e-08	344	364	R	VTYSHPEVASVGLTSAAAAQR	Y		3672	Q20462_SC_5.21133.21133.3.dta	WP_013874419.1	dihydrolipoyl dehydrogenase [Frankia symbiont of Datisca glomerata]
BMG5.1 + RE Alnus 2	F203230.dat	Q20462_SC_5_989	25	989	386.704	2	771.394	771.395	-0.815406	0	13.36	0.0461318	135	141	R	GLMPNPK	T	Oxidation (M) [3]	2252	Q20462_SC_5.10215.10215.2.dta	WP_013875125.1	MULTISPECIES: 50S ribosomal protein L1 [Frankia]
BMG5.1 + RE Alnus 3	F203231.dat	Q20463_SC_6_1024	14	1024	386.704	2	771.394	771.395	-0.582062	0	19	0.0125893	135	141	R	GLMPNPK	T	Oxidation (M) [3]	2271	Q20463_SC_6.10434.10434.2.dta	WP_013875125.1	MULTISPECIES: 50S ribosomal protein L1 [Frankia]
BMG5.1 + RE Alnus 3	F203231.dat	Q20463_SC_6_1025	14	1025	386.704	2	771.394	771.395	-0.582062	0	23.24	0.00474242	135	141	R	GLMPNPK	T	Oxidation (M) [3]	2250	Q20463_SC_6.10318.10318.2.dta	WP_013875125.1	MULTISPECIES: 50S ribosomal protein L1 [Frankia]
BMG5.1 + RE Alnus 3	F203231.dat	Q20463_SC_6_1026	14	1026	386.705	2	771.395	771.395	-0.504281	0	14.87	0.0325837	135	141	R	GLMPNPK	T	Oxidation (M) [3]	2260	Q20463_SC_6.10376.10376.2.dta	WP_013875125.1	MULTISPECIES: 50S ribosomal protein L1 [Frankia]
BMG5.1 + RE Alnus 3	F203231.dat	Q20463_SC_6_1027	14	1027	386.705	2	771.395	771.395	-0.504281	0	27.25	0.00188365	135	141	R	GLMPNPK	T	Oxidation (M) [3]	2367	Q20463_SC_6.10985.10985.2.dta	WP_013875125.1	MULTISPECIES: 50S ribosomal protein L1 [Frankia]
BMG5.1 + RE Alnus 3	F203231.dat	Q20463_SC_6_1028	14	1028	386.705	2	771.395	771.395	-0.348719	0	23.45	0.00451856	135	141	R	GLMPNPK	T	Oxidation (M) [3]	2301	Q20463_SC_6.10611.10611.2.dta	WP_013875125.1	MULTISPECIES: 50S ribosomal protein L1 [Frankia]
BMG5.1 + RE Alnus 3	F203231.dat	Q20463_SC_6_1029	14	1029	386.705	2	771.395	771.395	-0.270938	0	13.4	0.0457088	135	141	R	GLMPNPK	T	Oxidation (M) [3]	2291	Q20463_SC_6.10553.10553.2.dta	WP_013875125.1	MULTISPECIES: 50S ribosomal protein L1 [Frankia]
BMG5.1 + RE Alnus 3	F203231.dat	Q20463_SC_6_1031	14	1031	386.705	2	771.395	771.395	-0.270938	0	21.43	0.00719449	135	141	R	GLMPNPK	T	Oxidation (M) [3]	2332	Q20463_SC_6.10787.10787.2.dta	WP_013875125.1	MULTISPECIES: 50S ribosomal protein L1 [Frankia]
BMG5.1 + RE Alnus 3	F203231.dat	Q20463_SC_6_1032	14	1032	386.705	2	771.395	771.395	-0.270938	0	26.73	0.00212324	135	141	R	GLMPNPK	T	Oxidation (M) [3]	2342	Q20463_SC_6.10844.10844.2.dta	WP_013875125.1	MULTISPECIES: 50S ribosomal protein L1 [Frankia]
BMG5.1 + RE Alnus 3	F203231.dat	Q20463_SC_6_1033	14	1033	386.705	2	771.395	771.395	-0.193157	0	24.07	0.00391742	135	141	R	GLMPNPK	T	Oxidation (M) [3]	2311	Q20463_SC_6.10668.10668.2.dta	WP_013875125.1	MULTISPECIES: 50S ribosomal protein L1 [Frankia]
BMG5.1 + RE Alnus 3	F203231.dat	Q20463_SC_6_1034	14	1034	386.705	2	771.395	771.395	-0.193157	0	24.08	0.00390841	135	141	R	GLMPNPK	T	Oxidation (M) [3]	2281	Q20463_SC_6.10493.10493.2.dta	WP_013875125.1	MULTISPECIES: 50S ribosomal protein L1 [Frankia]
BMG5.1 + RE Alnus 3	F203231.dat	Q20463_SC_6_1035	14	1035	386.705	2	771.395	771.395	-0.193157	0	32.74	0.000532108	135	141	R	GLMPNPK	T	Oxidation (M) [3]	2353	Q20463_SC_6.10908.10908.2.dta	WP_013875125.1	MULTISPECIES: 50S ribosomal protein L1 [Frankia]
BMG5.1 + RE Alnus 3	F203231.dat	Q20463_SC_6_1036	14	1036	386.705	2	771.395	771.395	-0.0375942	0	28.16	0.00152757	135	141	R	GLMPNPK	T	Oxidation (M) [3]	2322	Q20463_SC_6.10728.10728.2.dta	WP_013875125.1	MULTISPECIES: 50S ribosomal protein L1 [Frankia]
BMG5.1 + RE Alnus 3	F203231.dat	Q20463_SC_6_1148	7	1148	393.235	2	784.455	784.456	-1.19446	0	28.81	0.00131522	44	50	K	KPNSALR	K		3709	Q20463_SC_6.22383.22383.2.dta	WP_013875117.1	30S ribosomal protein S12 [Frankia symbiont of Datisca glomerata]
BMG5.1 + RE Alnus 3	F203231.dat	Q20463_SC_6_1149	5	1149	393.265	2	784.516	784.517	-0.836183	0	36.35	0.000231739	284	290	R	AISLLLR	R		3767	Q20463_SC_6.23187.23187.2.dta	WP_013875001.1	ATP synthase subunit alpha [Frankia symbiont of Datisca glomerata]
BMG5.1 + RE Alnus 3	F203231.dat	Q20463_SC_6_1161	16	1161	393.726	2	785.438	785.44	-1.83464	0	17.29	0.0354612	48	55	R	VAGEALAR	E		3122	Q20463_SC_6.16453.16453.2.dta	WP_013871985.1	methylthioribulose-1-phosphate dehydratase [Frankia symbiont of Datisca glomerata]
BMG5.1 + RE Alnus 3	F203231.dat	Q20463_SC_6_1167	16	1167	393.727	2	785.439	785.44	-1.29991	0	17.08	0.037218	48	55	R	VAGEALAR	E		3143	Q20463_SC_6.16616.16616.2.dta	WP_013871985.1	methylthioribulose-1-phosphate dehydratase [Frankia symbiont of Datisca glomerata]
BMG5.1 + RE Alnus 3	F203231.dat	Q20463_SC_6_1168	16	1168	393.727	2	785.439	785.44	-1.22352	0	19.26	0.0225296	48	55	R	VAGEALAR	E		3235	Q20463_SC_6.17347.17347.2.dta	WP_013871985.1	methylthioribulose-1-phosphate dehydratase [Frankia symbiont of Datisca glomerata]
BMG5.1 + RE Alnus 3	F203231.dat	Q20463_SC_6_1170	16	1170	393.727	2	785.439	785.44	-1.07074	0	17.24	0.0358718	48	55	R	VAGEALAR	E		3443	Q20463_SC_6.19331.19331.2.dta	WP_013871985.1	methylthioribulose-1-phosphate dehydratase [Frankia symbiont of Datisca glomerata]
BMG5.1 + RE Alnus 3	F203231.dat	Q20463_SC_6_1173	16	1173	393.727	2	785.439	785.44	-0.917957	0	27.63	0.00327909	48	55	R	VAGEALAR	E		3422	Q20463_SC_6.19109.19109.2.dta	WP_013871985.1	methylthioribulose-1-phosphate dehydratase [Frankia symbiont of Datisca glomerata]
BMG5.1 + RE Alnus 3	F203231.dat	Q20463_SC_6_1174	16	1174	393.727	2	785.439	785.44	-0.816104	0	16.04	0.0472883	48	55	R	VAGEALAR	E		3214	Q20463_SC_6.17190.17190.2.dta	WP_013871985.1	methylthioribulose-1-phosphate dehydratase [Frankia symbiont of Datisca glomerata]
BMG5.1 + RE Alnus 3	F203231.dat	Q20463_SC_6_1175	16	1175	393.727	2	785.439	785.44	-0.816104	0	15.97	0.0480567	48	55	R	VAGEALAR	E		3276	Q20463_SC_6.17669.17669.2.dta	WP_013871985.1	methylthioribulose-1-phosphate dehydratase [Frankia symbiont of Datisca glomerata]
BMG5.1 + RE Alnus 3	F203231.dat	Q20463_SC_6_1176	16	1176	393.727	2	785.439	785.44	-0.739713	0	16.69	0.0407149	48	55	R	VAGEALAR	E		3266	Q20463_SC_6.17585.17585.2.dta	WP_013871985.1	methylthioribulose-1-phosphate dehydratase [Frankia symbiont of Datisca glomerata]
BMG5.1 + RE Alnus 3	F203231.dat	Q20463_SC_6_1177	16	1177	393.727	2	785.439	785.44	-0.739713	0	23.09	0.00932725	48	55	R	VAGEALAR	E		3411	Q20463_SC_6.18999.18999.2.dta	WP_013871985.1	methylthioribulose-1-phosphate dehydratase [Frankia symbiont of Datisca glomerata]
BMG5.1 + RE Alnus 3	F203231.dat	Q20463_SC_6_1179	16	1179	393.727	2	785.439	785.44	-0.663323	0	22.03	0.0119057	48	55	R	VAGEALAR	E		3307	Q20463_SC_6.17943.17943.2.dta	WP_013871985.1	methylthioribulose-1-phosphate dehydratase [Frankia symbiont of Datisca glomerata]
BMG5.1 + RE Alnus 3	F203231.dat	Q20463_SC_6_1181	16	1181	393.727	2	785.439	785.44	-0.586933	0	25.21	0.00572471	48	55	R	VAGEALAR	E		3297	Q20463_SC_6.17848.17848.2.dta	WP_013871985.1	methylthioribulose-1-phosphate dehydratase [Frankia symbiont of Datisca glomerata]
BMG5.1 + RE Alnus 3	F203231.dat	Q20463_SC_6_1182	16	1182	393.727	2	785.439	785.44	-0.510542	0	32.67	0.00102743	48	55	R	VAGEALAR	E		3369	Q20463_SC_6.18558.18558.2.dta	WP_013871985.1	methylthioribulose-1-phosphate dehydratase [Frankia symbiont of Datisca glomerata]
BMG5.1 + RE Alnus 3	F203231.dat	Q20463_SC_6_1183	16	1183	393.727	2	785.439	785.44	-0.510542	0	29.88	0.00195323	48	55	R	VAGEALAR	E		3379	Q20463_SC_6.18665.18665.2.dta	WP_013871985.1	methylthioribulose-1-phosphate dehydratase [Frankia symbiont of Datisca glomerata]
BMG5.1 + RE Alnus 3	F203231.dat	Q20463_SC_6_1184	16	1184	393.727	2	785.439	785.44	-0.434152	0	28.1	0.00294275	48	55	R	VAGEALAR	E		3328	Q20463_SC_6.18144.18144.2.dta	WP_013871985.1	methylthioribulose-1-phosphate dehydratase [Frankia symbiont of Datisca glomerata]
BMG5.1 + RE Alnus 3	F203231.dat	Q20463_SC_6_1185	16	1185	393.727	2	785.439	785.44	-0.357761	0	30.24	0.00179785	48	55	R	VAGEALAR	E		3359	Q20463_SC_6.18452.18452.2.dta	WP_013871985.1	methylthioribulose-1-phosphate dehydratase [Frankia symbiont of Datisca glomerata]
BMG5.1 + RE Alnus 3	F203231.dat	Q20463_SC_6_1186	16	1186	393.727	2	785.439	785.44	-0.357761	0	30.08	0.00186532	48	55	R	VAGEALAR	E		3401	Q20463_SC_6.18889.18889.2.dta	WP_013871985.1	methylthioribulose-1-phosphate dehydratase [Frankia symbiont of Datisca glomerata]
BMG5.1 + RE Alnus 3	F203231.dat	Q20463_SC_6_1187	16	1187	393.727	2	785.439	785.44	-0.281371	0	29.89	0.00194874	48	55	R	VAGEALAR	E		3348	Q20463_SC_6.18348.18348.2.dta	WP_013871985.1	methylthioribulose-1-phosphate dehydratase [Frankia symbiont of Datisca glomerata]
BMG5.1 + RE Alnus 3	F203231.dat	Q20463_SC_6_1188	16	1188	393.727	2	785.439	785.44	-0.281371	0	29.58	0.00209292	48	55	R	VAGEALAR	E		3338	Q20463_SC_6.18246.18246.2.dta	WP_013871985.1	methylthioribulose-1-phosphate dehydratase [Frankia symbiont of Datisca glomerata]
BMG5.1 + RE Alnus 3	F203231.dat	Q20463_SC_6_1189	16	1189	393.727	2	785.439	785.44	-0.204981	0	25.4	0.00547966	48	55	R	VAGEALAR	E		3286	Q20463_SC_6.17757.17757.2.dta	WP_013871985.1	methylthioribulose-1-phosphate dehydratase [Frankia symbiont of Datisca glomerata]
BMG5.1 + RE Alnus 3	F203231.dat	Q20463_SC_6_1190	16	1190	393.727	2	785.439	785.44	-0.204981	0	27.84	0.00312431	48	55	R	VAGEALAR	E		3317	Q20463_SC_6.18042.18042.2.dta	WP_013871985.1	methylthioribulose-1-phosphate dehydratase [Frankia symbiont of Datisca glomerata]
BMG5.1 + RE Alnus 3	F203231.dat	Q20463_SC_6_1191	16	1191	393.727	2	785.439	785.44	-0.0522001	0	31.52	0.00133892	48	55	R	VAGEALAR	E		3390	Q20463_SC_6.18774.18774.2.dta	WP_013871985.1	methylthioribulose-1-phosphate dehydratase [Frankia symbiont of Datisca glomerata]
BMG5.1 + RE Alnus 3	F203231.dat	Q20463_SC_6_1318	6	1318	400.255	2	798.496	798.496	-0.92048	0	47.02	1.98609e-05	259	265	K	LVADLIR	Y		3738	Q20463_SC_6.22798.22798.2.dta	WP_043603010.1	glycosyl transferase family 2 [Frankia symbiont of Datisca glomerata]
BMG5.1 + RE Alnus 3	F203231.dat	Q20463_SC_6_1319	6	1319	400.255	2	798.496	798.496	-0.394491	0	60.26	9.4189e-07	259	265	K	LVADLIR	Y		3748	Q20463_SC_6.22946.22946.2.dta	WP_043603010.1	glycosyl transferase family 2 [Frankia symbiont of Datisca glomerata]
BMG5.1 + RE Alnus 3	F203231.dat	Q20463_SC_6_1437	7	1437	405.224	2	808.433	808.433	-0.453965	0	14.93	0.0321366	37	43	R	VYTTTPK	K		2508	Q20463_SC_6.11858.11858.2.dta	WP_013875117.1	30S ribosomal protein S12 [Frankia symbiont of Datisca glomerata]
BMG5.1 + RE Alnus 3	F203231.dat	Q20463_SC_6_1438	7	1438	405.224	2	808.433	808.433	-0.453965	0	13.44	0.0452898	37	43	R	VYTTTPK	K		2417	Q20463_SC_6.11283.11283.2.dta	WP_013875117.1	30S ribosomal protein S12 [Frankia symbiont of Datisca glomerata]
BMG5.1 + RE Alnus 3	F203231.dat	Q20463_SC_6_1439	7	1439	405.224	2	808.433	808.433	-0.305529	0	24.91	0.00322849	37	43	R	VYTTTPK	K		2222	Q20463_SC_6.10151.10151.2.dta	WP_013875117.1	30S ribosomal protein S12 [Frankia symbiont of Datisca glomerata]
BMG5.1 + RE Alnus 3	F203231.dat	Q20463_SC_6_1440	7	1440	405.224	2	808.433	808.433	-0.305529	0	15.83	0.0261216	37	43	R	VYTTTPK	K		2375	Q20463_SC_6.11030.11030.2.dta	WP_013875117.1	30S ribosomal protein S12 [Frankia symbiont of Datisca glomerata]
BMG5.1 + RE Alnus 3	F203231.dat	Q20463_SC_6_1444	7	1444	405.224	2	808.433	808.433	-0.0581372	0	22.08	0.00619441	37	43	R	VYTTTPK	K		2253	Q20463_SC_6.10333.10333.2.dta	WP_013875117.1	30S ribosomal protein S12 [Frankia symbiont of Datisca glomerata]
BMG5.1 + RE Alnus 3	F203231.dat	Q20463_SC_6_1446	7	1446	405.224	2	808.433	808.433	0.0160805	0	21.44	0.00717794	37	43	R	VYTTTPK	K		2212	Q20463_SC_6.10092.10092.2.dta	WP_013875117.1	30S ribosomal protein S12 [Frankia symbiont of Datisca glomerata]
BMG5.1 + RE Alnus 3	F203231.dat	Q20463_SC_6_1448	7	1448	405.224	2	808.433	808.433	0.0160805	0	16.9	0.0204174	37	43	R	VYTTTPK	K		2181	Q20463_SC_6.9915.9915.2.dta	WP_013875117.1	30S ribosomal protein S12 [Frankia symbiont of Datisca glomerata]
BMG5.1 + RE Alnus 3	F203231.dat	Q20463_SC_6_1451	7	1451	405.224	2	808.433	808.433	0.0160805	0	14.85	0.0327341	37	43	R	VYTTTPK	K		2354	Q20463_SC_6.10916.10916.2.dta	WP_013875117.1	30S ribosomal protein S12 [Frankia symbiont of Datisca glomerata]
BMG5.1 + RE Alnus 3	F203231.dat	Q20463_SC_6_1454	7	1454	405.224	2	808.433	808.433	0.0902981	0	18.87	0.0129718	37	43	R	VYTTTPK	K		2191	Q20463_SC_6.9975.9975.2.dta	WP_013875117.1	30S ribosomal protein S12 [Frankia symbiont of Datisca glomerata]
BMG5.1 + RE Alnus 3	F203231.dat	Q20463_SC_6_1455	7	1455	405.224	2	808.433	808.433	0.0902981	0	23.69	0.00427563	37	43	R	VYTTTPK	K		2202	Q20463_SC_6.10034.10034.2.dta	WP_013875117.1	30S ribosomal protein S12 [Frankia symbiont of Datisca glomerata]
BMG5.1 + RE Alnus 3	F203231.dat	Q20463_SC_6_1456	7	1456	405.224	2	808.433	808.433	0.0902981	0	26.64	0.0021677	37	43	R	VYTTTPK	K		2273	Q20463_SC_6.10450.10450.2.dta	WP_013875117.1	30S ribosomal protein S12 [Frankia symbiont of Datisca glomerata]
BMG5.1 + RE Alnus 3	F203231.dat	Q20463_SC_6_1458	7	1458	405.224	2	808.433	808.433	0.0902981	0	18.75	0.0133352	37	43	R	VYTTTPK	K		2243	Q20463_SC_6.10275.10275.2.dta	WP_013875117.1	30S ribosomal protein S12 [Frankia symbiont of Datisca glomerata]
BMG5.1 + RE Alnus 3	F203231.dat	Q20463_SC_6_1461	7	1461	405.224	2	808.433	808.433	0.0902981	0	22.54	0.00557186	37	43	R	VYTTTPK	K		2304	Q20463_SC_6.10626.10626.2.dta	WP_013875117.1	30S ribosomal protein S12 [Frankia symbiont of Datisca glomerata]
BMG5.1 + RE Alnus 3	F203231.dat	Q20463_SC_6_1462	7	1462	405.224	2	808.433	808.433	0.164516	0	23.17	0.00481948	37	43	R	VYTTTPK	K		2263	Q20463_SC_6.10392.10392.2.dta	WP_013875117.1	30S ribosomal protein S12 [Frankia symbiont of Datisca glomerata]
BMG5.1 + RE Alnus 3	F203231.dat	Q20463_SC_6_1463	7	1463	405.224	2	808.433	808.433	0.164516	0	19.94	0.0101391	37	43	R	VYTTTPK	K		2283	Q20463_SC_6.10508.10508.2.dta	WP_013875117.1	30S ribosomal protein S12 [Frankia symbiont of Datisca glomerata]
BMG5.1 + RE Alnus 3	F203231.dat	Q20463_SC_6_1464	7	1464	405.224	2	808.433	808.433	0.164516	0	26.48	0.00224905	37	43	R	VYTTTPK	K		2232	Q20463_SC_6.10212.10212.2.dta	WP_013875117.1	30S ribosomal protein S12 [Frankia symbiont of Datisca glomerata]
BMG5.1 + RE Alnus 3	F203231.dat	Q20463_SC_6_1465	7	1465	405.224	2	808.433	808.433	0.238733	0	16.72	0.0212814	37	43	R	VYTTTPK	K		2161	Q20463_SC_6.9793.9793.2.dta	WP_013875117.1	30S ribosomal protein S12 [Frankia symbiont of Datisca glomerata]
BMG5.1 + RE Alnus 3	F203231.dat	Q20463_SC_6_1468	7	1468	405.224	2	808.433	808.433	0.238733	0	14.21	0.0379315	37	43	R	VYTTTPK	K		2314	Q20463_SC_6.10683.10683.2.dta	WP_013875117.1	30S ribosomal protein S12 [Frankia symbiont of Datisca glomerata]
BMG5.1 + RE Alnus 3	F203231.dat	Q20463_SC_6_1469	7	1469	405.224	2	808.433	808.433	0.238733	0	21.65	0.00683912	37	43	R	VYTTTPK	K		2334	Q20463_SC_6.10800.10800.2.dta	WP_013875117.1	30S ribosomal protein S12 [Frankia symbiont of Datisca glomerata]
BMG5.1 + RE Alnus 3	F203231.dat	Q20463_SC_6_1470	7	1470	405.224	2	808.433	808.433	0.312951	0	13.9	0.040738	37	43	R	VYTTTPK	K		2150	Q20463_SC_6.9731.9731.2.dta	WP_013875117.1	30S ribosomal protein S12 [Frankia symbiont of Datisca glomerata]
BMG5.1 + RE Alnus 3	F203231.dat	Q20463_SC_6_1472	7	1472	405.224	2	808.433	808.433	0.387169	0	15.18	0.0303389	37	43	R	VYTTTPK	K		2130	Q20463_SC_6.9615.9615.2.dta	WP_013875117.1	30S ribosomal protein S12 [Frankia symbiont of Datisca glomerata]
BMG5.1 + RE Alnus 3	F203231.dat	Q20463_SC_6_1475	7	1475	405.224	2	808.433	808.433	0.387169	0	18.21	0.0151008	37	43	R	VYTTTPK	K		2109	Q20463_SC_6.9500.9500.2.dta	WP_013875117.1	30S ribosomal protein S12 [Frankia symbiont of Datisca glomerata]
BMG5.1 + RE Alnus 3	F203231.dat	Q20463_SC_6_1478	7	1478	405.224	2	808.434	808.433	0.535604	0	16.28	0.0235505	37	43	R	VYTTTPK	K		2140	Q20463_SC_6.9672.9672.2.dta	WP_013875117.1	30S ribosomal protein S12 [Frankia symbiont of Datisca glomerata]
BMG5.1 + RE Alnus 3	F203231.dat	Q20463_SC_6_1581	20	1581	408.233	2	814.452	814.455	-3.63556	0	20.75	0.01809	188	194	R	LGQEVLR	L	Deamidated (NQ) [3]	3098	Q20463_SC_6.16267.16267.2.dta	WP_013871647.1	ABC transporter ATP-binding protein [Frankia symbiont of Datisca glomerata]
BMG5.1 + RE Alnus 3	F203231.dat	Q20463_SC_6_1582	20	1582	408.234	2	814.453	814.455	-2.67786	0	19.54	0.0233464	188	194	R	LGQEVLR	L	Deamidated (NQ) [3]	3109	Q20463_SC_6.16350.16350.2.dta	WP_013871647.1	ABC transporter ATP-binding protein [Frankia symbiont of Datisca glomerata]
BMG5.1 + RE Alnus 3	F203231.dat	Q20463_SC_6_1584	20	1584	408.234	2	814.453	814.455	-2.06396	0	16.9	0.0428765	188	194	R	LGQEVLR	L	Deamidated (NQ) [3]	3259	Q20463_SC_6.17525.17525.2.dta	WP_013871647.1	ABC transporter ATP-binding protein [Frankia symbiont of Datisca glomerata]
BMG5.1 + RE Alnus 3	F203231.dat	Q20463_SC_6_1586	20	1586	408.234	2	814.454	814.455	-1.47461	0	22.37	0.012168	188	194	R	LGQEVLR	L	Deamidated (NQ) [3]	3152	Q20463_SC_6.16685.16685.2.dta	WP_013871647.1	ABC transporter ATP-binding protein [Frankia symbiont of Datisca glomerata]
BMG5.1 + RE Alnus 3	F203231.dat	Q20463_SC_6_1587	20	1587	408.234	2	814.454	814.455	-1.47461	0	17.4	0.0382137	188	194	R	LGQEVLR	L	Deamidated (NQ) [3]	3280	Q20463_SC_6.17702.17702.2.dta	WP_013871647.1	ABC transporter ATP-binding protein [Frankia symbiont of Datisca glomerata]
BMG5.1 + RE Alnus 3	F203231.dat	Q20463_SC_6_1588	20	1588	408.234	2	814.454	814.455	-1.40094	0	18.46	0.0299378	188	194	R	LGQEVLR	L	Deamidated (NQ) [3]	3269	Q20463_SC_6.17613.17613.2.dta	WP_013871647.1	ABC transporter ATP-binding protein [Frankia symbiont of Datisca glomerata]
BMG5.1 + RE Alnus 3	F203231.dat	Q20463_SC_6_1591	5	1591	408.234	2	814.454	814.455	-0.885255	0	35.34	0.000614072	169	175	R	QLIIGDR	Q	Deamidated (NQ) [1]	3704	Q20463_SC_6.22297.22297.2.dta	WP_013875001.1	ATP synthase subunit alpha [Frankia symbiont of Datisca glomerata]
BMG5.1 + RE Alnus 3	F203231.dat	Q20463_SC_6_1593	20	1593	408.234	2	814.454	814.455	-0.713361	0	19.8	0.0219897	188	194	R	LGQEVLR	L	Deamidated (NQ) [3]	3120	Q20463_SC_6.16440.16440.2.dta	WP_013871647.1	ABC transporter ATP-binding protein [Frankia symbiont of Datisca glomerata]
BMG5.1 + RE Alnus 3	F203231.dat	Q20463_SC_6_1595	20	1595	408.234	2	814.454	814.455	-0.566023	0	20.81	0.0174269	188	194	R	LGQEVLR	L	Deamidated (NQ) [3]	3141	Q20463_SC_6.16601.16601.2.dta	WP_013871647.1	ABC transporter ATP-binding protein [Frankia symbiont of Datisca glomerata]
BMG5.1 + RE Alnus 3	F203231.dat	Q20463_SC_6_1596	20	1596	408.235	2	814.454	814.455	-0.492354	0	26.74	0.00444856	188	194	R	LGQEVLR	L	Deamidated (NQ) [3]	3312	Q20463_SC_6.17988.17988.2.dta	WP_013871647.1	ABC transporter ATP-binding protein [Frankia symbiont of Datisca glomerata]
BMG5.1 + RE Alnus 3	F203231.dat	Q20463_SC_6_1777	11	1777	412.227	2	822.439	822.439	0.58363	0	43.25	4.73151e-05	82	88	R	IPGSFFR	R		3748	Q20463_SC_6.22943.22943.2.dta	WP_013874794.1	polynucleotide phosphorylase [Frankia symbiont of Datisca glomerata]
BMG5.1 + RE Alnus 3	F203231.dat	Q20463_SC_6_1923	4	1923	415.74	2	829.465	829.466	-0.670311	1	27.27	0.00346874	267	273	R	KLLDEGR	A		3719	Q20463_SC_6.22527.22527.2.dta	WP_013875114.1	MULTISPECIES: elongation factor Tu [Frankia]
BMG5.1 + RE Alnus 3	F203231.dat	Q20463_SC_6_2061	23	2061	422.711	2	843.408	843.409	-0.761197	0	14.3	0.0371535	41	48	K	ITNGPDAR	D	Deamidated (NQ) [3]	2373	Q20463_SC_6.11016.11016.2.dta	WP_050803499.1	hypothetical protein [Frankia symbiont of Datisca glomerata]
BMG5.1 + RE Alnus 3	F203231.dat	Q20463_SC_6_2062	23	2062	422.711	2	843.408	843.409	-0.690057	0	25.99	0.00251768	41	48	K	ITNGPDAR	D	Deamidated (NQ) [3]	2468	Q20463_SC_6.11597.11597.2.dta	WP_050803499.1	hypothetical protein [Frankia symbiont of Datisca glomerata]
BMG5.1 + RE Alnus 3	F203231.dat	Q20463_SC_6_2063	23	2063	422.711	2	843.408	843.409	-0.690057	0	19.26	0.0118577	41	48	K	ITNGPDAR	D	Deamidated (NQ) [3]	2383	Q20463_SC_6.11075.11075.2.dta	WP_050803499.1	hypothetical protein [Frankia symbiont of Datisca glomerata]
BMG5.1 + RE Alnus 3	F203231.dat	Q20463_SC_6_2064	23	2064	422.711	2	843.408	843.409	-0.452924	0	24.24	0.00376704	41	48	K	ITNGPDAR	D	Deamidated (NQ) [3]	2416	Q20463_SC_6.11273.11273.2.dta	WP_050803499.1	hypothetical protein [Frankia symbiont of Datisca glomerata]
BMG5.1 + RE Alnus 3	F203231.dat	Q20463_SC_6_2065	23	2065	422.711	2	843.408	843.409	-0.452924	0	17.66	0.0171396	41	48	K	ITNGPDAR	D	Deamidated (NQ) [3]	2426	Q20463_SC_6.11338.11338.2.dta	WP_050803499.1	hypothetical protein [Frankia symbiont of Datisca glomerata]
BMG5.1 + RE Alnus 3	F203231.dat	Q20463_SC_6_2066	23	2066	422.711	2	843.408	843.409	-0.381784	0	16.2	0.0239883	41	48	K	ITNGPDAR	D	Deamidated (NQ) [3]	2457	Q20463_SC_6.11529.11529.2.dta	WP_050803499.1	hypothetical protein [Frankia symbiont of Datisca glomerata]
BMG5.1 + RE Alnus 3	F203231.dat	Q20463_SC_6_2067	23	2067	422.711	2	843.408	843.409	-0.381784	0	24.69	0.00339625	41	48	K	ITNGPDAR	D	Deamidated (NQ) [3]	2436	Q20463_SC_6.11403.11403.2.dta	WP_050803499.1	hypothetical protein [Frankia symbiont of Datisca glomerata]
BMG5.1 + RE Alnus 3	F203231.dat	Q20463_SC_6_2068	23	2068	422.712	2	843.409	843.409	-0.0260846	0	17.74	0.0168267	41	48	K	ITNGPDAR	D	Deamidated (NQ) [3]	2447	Q20463_SC_6.11465.11465.2.dta	WP_050803499.1	hypothetical protein [Frankia symbiont of Datisca glomerata]
BMG5.1 + RE Alnus 3	F203231.dat	Q20463_SC_6_2069	23	2069	422.712	2	843.409	843.409	0.116195	0	16	0.0251189	41	48	K	ITNGPDAR	D	Deamidated (NQ) [3]	2405	Q20463_SC_6.11211.11211.2.dta	WP_050803499.1	hypothetical protein [Frankia symbiont of Datisca glomerata]
BMG5.1 + RE Alnus 3	F203231.dat	Q20463_SC_6_2070	23	2070	422.712	2	843.409	843.409	0.258475	0	17.22	0.0189671	41	48	K	ITNGPDAR	D	Deamidated (NQ) [3]	2479	Q20463_SC_6.11671.11671.2.dta	WP_050803499.1	hypothetical protein [Frankia symbiont of Datisca glomerata]
BMG5.1 + RE Alnus 3	F203231.dat	Q20463_SC_6_2071	23	2071	422.712	2	843.409	843.409	0.400755	0	24.1	0.00389045	41	48	K	ITNGPDAR	D	Deamidated (NQ) [3]	2395	Q20463_SC_6.11151.11151.2.dta	WP_050803499.1	hypothetical protein [Frankia symbiont of Datisca glomerata]
BMG5.1 + RE Alnus 3	F203231.dat	Q20463_SC_6_2137	12	2137	426.216	2	850.417	850.418	-1.76854	0	16.48	0.0224905	164	170	R	YQGEVVR	R	Deamidated (NQ) [2]	3228	Q20463_SC_6.17299.17299.2.dta	WP_013875097.1	50S ribosomal protein L6 [Frankia symbiont of Datisca glomerata]
BMG5.1 + RE Alnus 3	F203231.dat	Q20463_SC_6_2138	12	2138	426.216	2	850.417	850.418	-1.76854	0	31.48	0.000711214	164	170	R	YQGEVVR	R	Deamidated (NQ) [2]	2867	Q20463_SC_6.14466.14466.2.dta	WP_013875097.1	50S ribosomal protein L6 [Frankia symbiont of Datisca glomerata]
BMG5.1 + RE Alnus 3	F203231.dat	Q20463_SC_6_2139	12	2139	426.216	2	850.417	850.418	-1.55688	0	27.36	0.00183654	164	170	R	YQGEVVR	R	Deamidated (NQ) [2]	3136	Q20463_SC_6.16568.16568.2.dta	WP_013875097.1	50S ribosomal protein L6 [Frankia symbiont of Datisca glomerata]
BMG5.1 + RE Alnus 3	F203231.dat	Q20463_SC_6_2140	12	2140	426.216	2	850.417	850.418	-1.48633	0	35.09	0.000309742	164	170	R	YQGEVVR	R	Deamidated (NQ) [2]	2949	Q20463_SC_6.15077.15077.2.dta	WP_013875097.1	50S ribosomal protein L6 [Frankia symbiont of Datisca glomerata]
BMG5.1 + RE Alnus 3	F203231.dat	Q20463_SC_6_2141	12	2141	426.216	2	850.417	850.418	-1.48633	0	31.85	0.000653131	164	170	R	YQGEVVR	R	Deamidated (NQ) [2]	2990	Q20463_SC_6.15418.15418.2.dta	WP_013875097.1	50S ribosomal protein L6 [Frankia symbiont of Datisca glomerata]
BMG5.1 + RE Alnus 3	F203231.dat	Q20463_SC_6_2142	12	2142	426.216	2	850.417	850.418	-1.48633	0	36.75	0.000211349	164	170	R	YQGEVVR	R	Deamidated (NQ) [2]	2836	Q20463_SC_6.14235.14235.2.dta	WP_013875097.1	50S ribosomal protein L6 [Frankia symbiont of Datisca glomerata]
BMG5.1 + RE Alnus 3	F203231.dat	Q20463_SC_6_2143	12	2143	426.216	2	850.417	850.418	-1.41577	0	32.01	0.000629506	164	170	R	YQGEVVR	R	Deamidated (NQ) [2]	2887	Q20463_SC_6.14617.14617.2.dta	WP_013875097.1	50S ribosomal protein L6 [Frankia symbiont of Datisca glomerata]
BMG5.1 + RE Alnus 3	F203231.dat	Q20463_SC_6_2144	12	2144	426.216	2	850.417	850.418	-1.34522	0	27.22	0.00189671	164	170	R	YQGEVVR	R	Deamidated (NQ) [2]	3052	Q20463_SC_6.15903.15903.2.dta	WP_013875097.1	50S ribosomal protein L6 [Frankia symbiont of Datisca glomerata]
BMG5.1 + RE Alnus 3	F203231.dat	Q20463_SC_6_2147	12	2147	426.216	2	850.417	850.418	-1.34522	0	25.75	0.00266073	164	170	R	YQGEVVR	R	Deamidated (NQ) [2]	2846	Q20463_SC_6.14313.14313.2.dta	WP_013875097.1	50S ribosomal protein L6 [Frankia symbiont of Datisca glomerata]
BMG5.1 + RE Alnus 3	F203231.dat	Q20463_SC_6_2149	12	2149	426.216	2	850.417	850.418	-1.27467	0	27.79	0.00166341	164	170	R	YQGEVVR	R	Deamidated (NQ) [2]	3147	Q20463_SC_6.16648.16648.2.dta	WP_013875097.1	50S ribosomal protein L6 [Frankia symbiont of Datisca glomerata]
BMG5.1 + RE Alnus 3	F203231.dat	Q20463_SC_6_2150	12	2150	426.216	2	850.417	850.418	-1.27467	0	25.23	0.00299916	164	170	R	YQGEVVR	R	Deamidated (NQ) [2]	3031	Q20463_SC_6.15740.15740.2.dta	WP_013875097.1	50S ribosomal protein L6 [Frankia symbiont of Datisca glomerata]
BMG5.1 + RE Alnus 3	F203231.dat	Q20463_SC_6_2151	12	2151	426.216	2	850.417	850.418	-1.27467	0	35.04	0.000313329	164	170	R	YQGEVVR	R	Deamidated (NQ) [2]	2907	Q20463_SC_6.14769.14769.2.dta	WP_013875097.1	50S ribosomal protein L6 [Frankia symbiont of Datisca glomerata]
BMG5.1 + RE Alnus 3	F203231.dat	Q20463_SC_6_2152	12	2152	426.216	2	850.417	850.418	-1.27467	0	31.65	0.000683912	164	170	R	YQGEVVR	R	Deamidated (NQ) [2]	2938	Q20463_SC_6.14997.14997.2.dta	WP_013875097.1	50S ribosomal protein L6 [Frankia symbiont of Datisca glomerata]
BMG5.1 + RE Alnus 3	F203231.dat	Q20463_SC_6_2153	12	2153	426.216	2	850.417	850.418	-1.27467	0	21.54	0.00701455	164	170	R	YQGEVVR	R	Deamidated (NQ) [2]	2877	Q20463_SC_6.14543.14543.2.dta	WP_013875097.1	50S ribosomal protein L6 [Frankia symbiont of Datisca glomerata]
BMG5.1 + RE Alnus 3	F203231.dat	Q20463_SC_6_2154	12	2154	426.216	2	850.417	850.418	-1.27467	0	41.96	6.36796e-05	164	170	R	YQGEVVR	R	Deamidated (NQ) [2]	2959	Q20463_SC_6.15163.15163.2.dta	WP_013875097.1	50S ribosomal protein L6 [Frankia symbiont of Datisca glomerata]
BMG5.1 + RE Alnus 3	F203231.dat	Q20463_SC_6_2155	12	2155	426.216	2	850.417	850.418	-1.27467	0	28.69	0.00135207	164	170	R	YQGEVVR	R	Deamidated (NQ) [2]	2856	Q20463_SC_6.14389.14389.2.dta	WP_013875097.1	50S ribosomal protein L6 [Frankia symbiont of Datisca glomerata]
BMG5.1 + RE Alnus 3	F203231.dat	Q20463_SC_6_2156	12	2156	426.216	2	850.417	850.418	-1.20411	0	18.78	0.0132434	164	170	R	YQGEVVR	R	Deamidated (NQ) [2]	3157	Q20463_SC_6.16726.16726.2.dta	WP_013875097.1	50S ribosomal protein L6 [Frankia symbiont of Datisca glomerata]
BMG5.1 + RE Alnus 3	F203231.dat	Q20463_SC_6_2157	12	2157	426.216	2	850.417	850.418	-1.20411	0	26.06	0.00247742	164	170	R	YQGEVVR	R	Deamidated (NQ) [2]	3042	Q20463_SC_6.15823.15823.2.dta	WP_013875097.1	50S ribosomal protein L6 [Frankia symbiont of Datisca glomerata]
BMG5.1 + RE Alnus 3	F203231.dat	Q20463_SC_6_2158	12	2158	426.216	2	850.418	850.418	-1.13356	0	25.81	0.00262422	164	170	R	YQGEVVR	R	Deamidated (NQ) [2]	3126	Q20463_SC_6.16486.16486.2.dta	WP_013875097.1	50S ribosomal protein L6 [Frankia symbiont of Datisca glomerata]
BMG5.1 + RE Alnus 3	F203231.dat	Q20463_SC_6_2159	12	2159	426.216	2	850.418	850.418	-1.13356	0	37.08	0.000195884	164	170	R	YQGEVVR	R	Deamidated (NQ) [2]	2980	Q20463_SC_6.15336.15336.2.dta	WP_013875097.1	50S ribosomal protein L6 [Frankia symbiont of Datisca glomerata]
BMG5.1 + RE Alnus 3	F203231.dat	Q20463_SC_6_2160	12	2160	426.216	2	850.418	850.418	-1.06301	0	32.59	0.000550808	164	170	R	YQGEVVR	R	Deamidated (NQ) [2]	3011	Q20463_SC_6.15577.15577.2.dta	WP_013875097.1	50S ribosomal protein L6 [Frankia symbiont of Datisca glomerata]
BMG5.1 + RE Alnus 3	F203231.dat	Q20463_SC_6_2161	12	2161	426.216	2	850.418	850.418	-1.06301	0	31.82	0.000657658	164	170	R	YQGEVVR	R	Deamidated (NQ) [2]	2897	Q20463_SC_6.14694.14694.2.dta	WP_013875097.1	50S ribosomal protein L6 [Frankia symbiont of Datisca glomerata]
BMG5.1 + RE Alnus 3	F203231.dat	Q20463_SC_6_2162	12	2162	426.216	2	850.418	850.418	-0.992453	0	31.76	0.000666807	164	170	R	YQGEVVR	R	Deamidated (NQ) [2]	2918	Q20463_SC_6.14845.14845.2.dta	WP_013875097.1	50S ribosomal protein L6 [Frankia symbiont of Datisca glomerata]
BMG5.1 + RE Alnus 3	F203231.dat	Q20463_SC_6_2163	12	2163	426.216	2	850.418	850.418	-0.898381	0	30.29	0.000935406	164	170	R	YQGEVVR	R	Deamidated (NQ) [2]	3321	Q20463_SC_6.18077.18077.2.dta	WP_013875097.1	50S ribosomal protein L6 [Frankia symbiont of Datisca glomerata]
BMG5.1 + RE Alnus 3	F203231.dat	Q20463_SC_6_2164	12	2164	426.216	2	850.418	850.418	-0.898381	0	39.7	0.000107152	164	170	R	YQGEVVR	R	Deamidated (NQ) [2]	2928	Q20463_SC_6.14921.14921.2.dta	WP_013875097.1	50S ribosomal protein L6 [Frankia symbiont of Datisca glomerata]
BMG5.1 + RE Alnus 3	F203231.dat	Q20463_SC_6_2165	12	2165	426.216	2	850.418	850.418	-0.827828	0	19.04	0.0124738	164	170	R	YQGEVVR	R	Deamidated (NQ) [2]	3218	Q20463_SC_6.17220.17220.2.dta	WP_013875097.1	50S ribosomal protein L6 [Frankia symbiont of Datisca glomerata]
BMG5.1 + RE Alnus 3	F203231.dat	Q20463_SC_6_2166	12	2166	426.216	2	850.418	850.418	-0.827828	0	17.76	0.0167494	164	170	R	YQGEVVR	R	Deamidated (NQ) [2]	3269	Q20463_SC_6.17615.17615.2.dta	WP_013875097.1	50S ribosomal protein L6 [Frankia symbiont of Datisca glomerata]
BMG5.1 + RE Alnus 3	F203231.dat	Q20463_SC_6_2168	12	2168	426.216	2	850.418	850.418	-0.827828	0	29.06	0.00124165	164	170	R	YQGEVVR	R	Deamidated (NQ) [2]	3116	Q20463_SC_6.16407.16407.2.dta	WP_013875097.1	50S ribosomal protein L6 [Frankia symbiont of Datisca glomerata]
BMG5.1 + RE Alnus 3	F203231.dat	Q20463_SC_6_2170	12	2170	426.216	2	850.418	850.418	-0.545614	0	26.87	0.00205589	164	170	R	YQGEVVR	R	Deamidated (NQ) [2]	3311	Q20463_SC_6.17978.17978.2.dta	WP_013875097.1	50S ribosomal protein L6 [Frankia symbiont of Datisca glomerata]
BMG5.1 + RE Alnus 3	F203231.dat	Q20463_SC_6_2171	12	2171	426.216	2	850.418	850.418	-0.545614	0	22.56	0.00554626	164	170	R	YQGEVVR	R	Deamidated (NQ) [2]	3300	Q20463_SC_6.17882.17882.2.dta	WP_013875097.1	50S ribosomal protein L6 [Frankia symbiont of Datisca glomerata]
BMG5.1 + RE Alnus 3	F203231.dat	Q20463_SC_6_2172	12	2172	426.216	2	850.418	850.418	-0.545614	0	28.14	0.00153462	164	170	R	YQGEVVR	R	Deamidated (NQ) [2]	2969	Q20463_SC_6.15251.15251.2.dta	WP_013875097.1	50S ribosomal protein L6 [Frankia symbiont of Datisca glomerata]
BMG5.1 + RE Alnus 3	F203231.dat	Q20463_SC_6_2173	12	2173	426.216	2	850.418	850.418	-0.47506	0	20.82	0.00827942	164	170	R	YQGEVVR	R	Deamidated (NQ) [2]	3280	Q20463_SC_6.17701.17701.2.dta	WP_013875097.1	50S ribosomal protein L6 [Frankia symbiont of Datisca glomerata]
BMG5.1 + RE Alnus 3	F203231.dat	Q20463_SC_6_2174	12	2174	426.216	2	850.418	850.418	-0.47506	0	38.77	0.000132739	164	170	R	YQGEVVR	R	Deamidated (NQ) [2]	3021	Q20463_SC_6.15659.15659.2.dta	WP_013875097.1	50S ribosomal protein L6 [Frankia symbiont of Datisca glomerata]
BMG5.1 + RE Alnus 3	F203231.dat	Q20463_SC_6_2175	12	2175	426.216	2	850.418	850.418	-0.47506	0	38.64	0.000136773	164	170	R	YQGEVVR	R	Deamidated (NQ) [2]	3001	Q20463_SC_6.15497.15497.2.dta	WP_013875097.1	50S ribosomal protein L6 [Frankia symbiont of Datisca glomerata]
BMG5.1 + RE Alnus 3	F203231.dat	Q20463_SC_6_2177	12	2177	426.216	2	850.418	850.418	-0.404507	0	13.83	0.0414	164	170	R	YQGEVVR	R	Deamidated (NQ) [2]	3167	Q20463_SC_6.16809.16809.2.dta	WP_013875097.1	50S ribosomal protein L6 [Frankia symbiont of Datisca glomerata]
BMG5.1 + RE Alnus 3	F203231.dat	Q20463_SC_6_2178	12	2178	426.216	2	850.418	850.418	-0.192846	0	27.89	0.00162555	164	170	R	YQGEVVR	R	Deamidated (NQ) [2]	3106	Q20463_SC_6.16327.16327.2.dta	WP_013875097.1	50S ribosomal protein L6 [Frankia symbiont of Datisca glomerata]
BMG5.1 + RE Alnus 3	F203231.dat	Q20463_SC_6_2179	12	2179	426.216	2	850.418	850.418	-0.122293	0	25.53	0.00279898	164	170	R	YQGEVVR	R	Deamidated (NQ) [2]	3290	Q20463_SC_6.17791.17791.2.dta	WP_013875097.1	50S ribosomal protein L6 [Frankia symbiont of Datisca glomerata]
BMG5.1 + RE Alnus 3	F203231.dat	Q20463_SC_6_2180	12	2180	426.217	2	850.419	850.418	0.159921	0	24.87	0.00325837	164	170	R	YQGEVVR	R	Deamidated (NQ) [2]	3095	Q20463_SC_6.16244.16244.2.dta	WP_013875097.1	50S ribosomal protein L6 [Frankia symbiont of Datisca glomerata]
BMG5.1 + RE Alnus 3	F203231.dat	Q20463_SC_6_2181	12	2181	426.217	2	850.419	850.418	0.230475	0	32.52	0.000559758	164	170	R	YQGEVVR	R	Deamidated (NQ) [2]	3062	Q20463_SC_6.15985.15985.2.dta	WP_013875097.1	50S ribosomal protein L6 [Frankia symbiont of Datisca glomerata]
BMG5.1 + RE Alnus 3	F203231.dat	Q20463_SC_6_2182	12	2182	426.217	2	850.419	850.418	0.60676	0	34.26	0.000374973	164	170	R	YQGEVVR	R	Deamidated (NQ) [2]	3085	Q20463_SC_6.16161.16161.2.dta	WP_013875097.1	50S ribosomal protein L6 [Frankia symbiont of Datisca glomerata]
BMG5.1 + RE Alnus 3	F203231.dat	Q20463_SC_6_2305	13	2305	434.784	2	867.554	867.554	-0.225922	0	37.71	0.000169434	187	194	R	VATLPVLR	D		3757	Q20463_SC_6.23057.23057.2.dta	WP_050803274.1	glycosyl transferase [Frankia symbiont of Datisca glomerata]
BMG5.1 + RE Alnus 3	F203231.dat	Q20463_SC_6_2387	8	2387	439.74	2	877.465	877.466	-0.377223	0	49.55	1.44193e-05	100	106	R	LDNVVYR	A		3445	Q20463_SC_6.19355.19355.2.dta	WP_013875087.1	30S ribosomal protein S4 [Frankia symbiont of Datisca glomerata]
BMG5.1 + RE Alnus 3	F203231.dat	Q20463_SC_6_2388	8	2388	439.74	2	877.466	877.466	-0.240465	0	53.83	5.382e-06	100	106	R	LDNVVYR	A		3467	Q20463_SC_6.19585.19585.2.dta	WP_013875087.1	30S ribosomal protein S4 [Frankia symbiont of Datisca glomerata]
BMG5.1 + RE Alnus 3	F203231.dat	Q20463_SC_6_2389	8	2389	439.74	2	877.466	877.466	-0.240465	0	53.69	5.55832e-06	100	106	R	LDNVVYR	A		3478	Q20463_SC_6.19701.19701.2.dta	WP_013875087.1	30S ribosomal protein S4 [Frankia symbiont of Datisca glomerata]
BMG5.1 + RE Alnus 3	F203231.dat	Q20463_SC_6_2390	8	2390	439.74	2	877.466	877.466	-0.240465	0	38.17	0.000198127	100	106	R	LDNVVYR	A		3499	Q20463_SC_6.19924.19924.2.dta	WP_013875087.1	30S ribosomal protein S4 [Frankia symbiont of Datisca glomerata]
BMG5.1 + RE Alnus 3	F203231.dat	Q20463_SC_6_2391	8	2391	439.74	2	877.466	877.466	-0.103708	0	34.89	0.000421642	100	106	R	LDNVVYR	A		3488	Q20463_SC_6.19816.19816.2.dta	WP_013875087.1	30S ribosomal protein S4 [Frankia symbiont of Datisca glomerata]
BMG5.1 + RE Alnus 3	F203231.dat	Q20463_SC_6_2392	8	2392	439.74	2	877.466	877.466	-0.035329	0	48.24	1.94959e-05	100	106	R	LDNVVYR	A		3435	Q20463_SC_6.19243.19243.2.dta	WP_013875087.1	30S ribosomal protein S4 [Frankia symbiont of Datisca glomerata]
BMG5.1 + RE Alnus 3	F203231.dat	Q20463_SC_6_2393	8	2393	439.74	2	877.466	877.466	0.101428	0	46.02	3.25045e-05	100	106	R	LDNVVYR	A		3456	Q20463_SC_6.19474.19474.2.dta	WP_013875087.1	30S ribosomal protein S4 [Frankia symbiont of Datisca glomerata]
BMG5.1 + RE Alnus 3	F203231.dat	Q20463_SC_6_2394	8	2394	439.741	2	877.467	877.466	0.944766	0	30.07	0.00127921	100	106	R	LDNVVYR	A		3413	Q20463_SC_6.19018.19018.2.dta	WP_013875087.1	30S ribosomal protein S4 [Frankia symbiont of Datisca glomerata]
BMG5.1 + RE Alnus 3	F203231.dat	Q20463_SC_6_2395	8	2395	439.741	2	877.467	877.466	1.1499	0	54.3	4.82996e-06	100	106	R	LDNVVYR	A		3424	Q20463_SC_6.19129.19129.2.dta	WP_013875087.1	30S ribosomal protein S4 [Frankia symbiont of Datisca glomerata]
BMG5.1 + RE Alnus 3	F203231.dat	Q20463_SC_6_2499	10	2499	445.74	2	889.466	889.466	0.10006	0	44.83	3.28852e-05	71	78	K	LGEFAPTR	T		3658	Q20463_SC_6.21677.21677.2.dta	WP_013875108.1	MULTISPECIES: 30S ribosomal protein S19 [Frankia]
BMG5.1 + RE Alnus 3	F203231.dat	Q20463_SC_6_2500	10	2500	445.741	2	889.467	889.466	0.999476	0	46.14	2.4322e-05	71	78	K	LGEFAPTR	T		3669	Q20463_SC_6.21820.21820.2.dta	WP_013875108.1	MULTISPECIES: 30S ribosomal protein S19 [Frankia]
BMG5.1 + RE Alnus 3	F203231.dat	Q20463_SC_6_259	17	259	360.176	2	718.338	718.34	-2.16611	0	18.67	0.0135831	276	282	K	APGFGDR	R		3199	Q20463_SC_6.17063.17063.2.dta	WP_013875538.1	molecular chaperone GroEL [Frankia symbiont of Datisca glomerata]
BMG5.1 + RE Alnus 3	F203231.dat	Q20463_SC_6_2593	2	2593	450.774	2	899.533	899.533	0.118951	0	36.63	0.00021727	95	102	R	DVLAIIEK	-		3759	Q20463_SC_6.23078.23078.2.dta	WP_043604033.1	MULTISPECIES: co-chaperone GroES [Frankia]
BMG5.1 + RE Alnus 3	F203231.dat	Q20463_SC_6_2594	15	2594	450.779	2	899.544	899.544	0.396868	0	33.88	0.000409261	14	21	R	ILLGSQLR	K	Deamidated (NQ) [6]	3735	Q20463_SC_6.22761.22761.2.dta	WP_013871645.1	transcriptional regulator [Frankia symbiont of Datisca glomerata]
BMG5.1 + RE Alnus 3	F203231.dat	Q20463_SC_6_2604	19	2604	451.258	2	900.501	900.503	-2.14991	0	24.6	0.00468095	121	128	R	GIVQVETR	G		2911	Q20463_SC_6.14791.14791.2.dta	WP_013872364.1	MULTISPECIES: MaoC family dehydratase [Frankia]
BMG5.1 + RE Alnus 3	F203231.dat	Q20463_SC_6_2606	19	2606	451.258	2	900.502	900.503	-1.46141	0	20.17	0.0129818	121	128	R	GIVQVETR	G		2965	Q20463_SC_6.15209.15209.2.dta	WP_013872364.1	MULTISPECIES: MaoC family dehydratase [Frankia]
BMG5.1 + RE Alnus 3	F203231.dat	Q20463_SC_6_2607	19	2607	451.258	2	900.502	900.503	-1.32815	0	18.94	0.0172319	121	128	R	GIVQVETR	G		3067	Q20463_SC_6.16020.16020.2.dta	WP_013872364.1	MULTISPECIES: MaoC family dehydratase [Frankia]
BMG5.1 + RE Alnus 3	F203231.dat	Q20463_SC_6_2609	19	2609	451.258	2	900.502	900.503	-1.26152	0	20.85	0.0111003	121	128	R	GIVQVETR	G		3077	Q20463_SC_6.16100.16100.2.dta	WP_013872364.1	MULTISPECIES: MaoC family dehydratase [Frankia]
BMG5.1 + RE Alnus 3	F203231.dat	Q20463_SC_6_261	17	261	360.177	2	718.339	718.34	-0.968901	0	21.26	0.0074817	276	282	K	APGFGDR	R		3322	Q20463_SC_6.18090.18090.2.dta	WP_013875538.1	molecular chaperone GroEL [Frankia symbiont of Datisca glomerata]
BMG5.1 + RE Alnus 3	F203231.dat	Q20463_SC_6_2610	19	2610	451.258	2	900.502	900.503	-1.26152	0	20.65	0.0116234	121	128	R	GIVQVETR	G		3304	Q20463_SC_6.17912.17912.2.dta	WP_013872364.1	MULTISPECIES: MaoC family dehydratase [Frankia]
BMG5.1 + RE Alnus 3	F203231.dat	Q20463_SC_6_2611	19	2611	451.258	2	900.502	900.503	-1.26152	0	20.58	0.0118123	121	128	R	GIVQVETR	G		3057	Q20463_SC_6.15939.15939.2.dta	WP_013872364.1	MULTISPECIES: MaoC family dehydratase [Frankia]
BMG5.1 + RE Alnus 3	F203231.dat	Q20463_SC_6_2612	19	2612	451.258	2	900.502	900.503	-1.12826	0	23.61	0.00587941	121	128	R	GIVQVETR	G		3335	Q20463_SC_6.18215.18215.2.dta	WP_013872364.1	MULTISPECIES: MaoC family dehydratase [Frankia]
BMG5.1 + RE Alnus 3	F203231.dat	Q20463_SC_6_2613	19	2613	451.258	2	900.502	900.503	-1.06163	0	20.25	0.0127448	121	128	R	GIVQVETR	G		2954	Q20463_SC_6.15123.15123.2.dta	WP_013872364.1	MULTISPECIES: MaoC family dehydratase [Frankia]
BMG5.1 + RE Alnus 3	F203231.dat	Q20463_SC_6_2615	19	2615	451.258	2	900.502	900.503	-1.06163	0	21.59	0.00936125	121	128	R	GIVQVETR	G		3129	Q20463_SC_6.16508.16508.2.dta	WP_013872364.1	MULTISPECIES: MaoC family dehydratase [Frankia]
BMG5.1 + RE Alnus 3	F203231.dat	Q20463_SC_6_2616	19	2616	451.258	2	900.502	900.503	-0.995	0	23.27	0.00635819	121	128	R	GIVQVETR	G		2975	Q20463_SC_6.15295.15295.2.dta	WP_013872364.1	MULTISPECIES: MaoC family dehydratase [Frankia]
BMG5.1 + RE Alnus 3	F203231.dat	Q20463_SC_6_2617	19	2617	451.258	2	900.502	900.503	-0.995	0	20.49	0.0120596	121	128	R	GIVQVETR	G		3324	Q20463_SC_6.18109.18109.2.dta	WP_013872364.1	MULTISPECIES: MaoC family dehydratase [Frankia]
BMG5.1 + RE Alnus 3	F203231.dat	Q20463_SC_6_2618	19	2618	451.258	2	900.502	900.503	-0.995	0	21.24	0.0101469	121	128	R	GIVQVETR	G		3283	Q20463_SC_6.17730.17730.2.dta	WP_013872364.1	MULTISPECIES: MaoC family dehydratase [Frankia]
BMG5.1 + RE Alnus 3	F203231.dat	Q20463_SC_6_2619	19	2619	451.258	2	900.502	900.503	-0.92837	0	21.14	0.0103833	121	128	R	GIVQVETR	G		3118	Q20463_SC_6.16426.16426.2.dta	WP_013872364.1	MULTISPECIES: MaoC family dehydratase [Frankia]
BMG5.1 + RE Alnus 3	F203231.dat	Q20463_SC_6_262	17	262	360.177	2	718.339	718.34	-0.885375	0	21.05	0.00785236	276	282	K	APGFGDR	R		3055	Q20463_SC_6.15930.15930.2.dta	WP_013875538.1	molecular chaperone GroEL [Frankia symbiont of Datisca glomerata]
BMG5.1 + RE Alnus 3	F203231.dat	Q20463_SC_6_2620	19	2620	451.258	2	900.502	900.503	-0.92837	0	21.63	0.00927542	121	128	R	GIVQVETR	G		2995	Q20463_SC_6.15457.15457.2.dta	WP_013872364.1	MULTISPECIES: MaoC family dehydratase [Frankia]
BMG5.1 + RE Alnus 3	F203231.dat	Q20463_SC_6_2621	19	2621	451.258	2	900.502	900.503	-0.861741	0	23.09	0.00662726	121	128	R	GIVQVETR	G		3221	Q20463_SC_6.17244.17244.2.dta	WP_013872364.1	MULTISPECIES: MaoC family dehydratase [Frankia]
BMG5.1 + RE Alnus 3	F203231.dat	Q20463_SC_6_2622	19	2622	451.258	2	900.502	900.503	-0.861741	0	23.02	0.00673494	121	128	R	GIVQVETR	G		3252	Q20463_SC_6.17473.17473.2.dta	WP_013872364.1	MULTISPECIES: MaoC family dehydratase [Frankia]
BMG5.1 + RE Alnus 3	F203231.dat	Q20463_SC_6_2623	19	2623	451.258	2	900.502	900.503	-0.861741	0	23.75	0.0056929	121	128	R	GIVQVETR	G		3149	Q20463_SC_6.16666.16666.2.dta	WP_013872364.1	MULTISPECIES: MaoC family dehydratase [Frankia]
BMG5.1 + RE Alnus 3	F203231.dat	Q20463_SC_6_2624	19	2624	451.258	2	900.502	900.503	-0.861741	0	19.82	0.0140713	121	128	R	GIVQVETR	G		3026	Q20463_SC_6.15697.15697.2.dta	WP_013872364.1	MULTISPECIES: MaoC family dehydratase [Frankia]
BMG5.1 + RE Alnus 3	F203231.dat	Q20463_SC_6_2625	19	2625	451.258	2	900.502	900.503	-0.795111	0	23.26	0.00637285	121	128	R	GIVQVETR	G		3170	Q20463_SC_6.16830.16830.2.dta	WP_013872364.1	MULTISPECIES: MaoC family dehydratase [Frankia]
BMG5.1 + RE Alnus 3	F203231.dat	Q20463_SC_6_2626	19	2626	451.258	2	900.502	900.503	-0.795111	0	27.22	0.00256055	121	128	R	GIVQVETR	G		3346	Q20463_SC_6.18319.18319.2.dta	WP_013872364.1	MULTISPECIES: MaoC family dehydratase [Frankia]
BMG5.1 + RE Alnus 3	F203231.dat	Q20463_SC_6_2627	19	2627	451.258	2	900.502	900.503	-0.795111	0	21.18	0.0102881	121	128	R	GIVQVETR	G		3242	Q20463_SC_6.17396.17396.2.dta	WP_013872364.1	MULTISPECIES: MaoC family dehydratase [Frankia]
BMG5.1 + RE Alnus 3	F203231.dat	Q20463_SC_6_2628	19	2628	451.258	2	900.502	900.503	-0.795111	0	24.78	0.0044909	121	128	R	GIVQVETR	G		3108	Q20463_SC_6.16345.16345.2.dta	WP_013872364.1	MULTISPECIES: MaoC family dehydratase [Frankia]
BMG5.1 + RE Alnus 3	F203231.dat	Q20463_SC_6_2629	19	2629	451.258	2	900.502	900.503	-0.728482	0	21.32	0.00996171	121	128	R	GIVQVETR	G		3180	Q20463_SC_6.16911.16911.2.dta	WP_013872364.1	MULTISPECIES: MaoC family dehydratase [Frankia]
BMG5.1 + RE Alnus 3	F203231.dat	Q20463_SC_6_263	17	263	360.177	2	718.339	718.34	-0.885375	0	21.31	0.00739605	276	282	K	APGFGDR	R		3312	Q20463_SC_6.17992.17992.2.dta	WP_013875538.1	molecular chaperone GroEL [Frankia symbiont of Datisca glomerata]
BMG5.1 + RE Alnus 3	F203231.dat	Q20463_SC_6_2630	19	2630	451.258	2	900.502	900.503	-0.728482	0	20.59	0.0117851	121	128	R	GIVQVETR	G		2934	Q20463_SC_6.14961.14961.2.dta	WP_013872364.1	MULTISPECIES: MaoC family dehydratase [Frankia]
BMG5.1 + RE Alnus 3	F203231.dat	Q20463_SC_6_2631	19	2631	451.258	2	900.502	900.503	-0.728482	0	21.98	0.00855724	121	128	R	GIVQVETR	G		3016	Q20463_SC_6.15616.15616.2.dta	WP_013872364.1	MULTISPECIES: MaoC family dehydratase [Frankia]
BMG5.1 + RE Alnus 3	F203231.dat	Q20463_SC_6_2632	19	2632	451.258	2	900.502	900.503	-0.661852	0	25.39	0.00390242	121	128	R	GIVQVETR	G		2924	Q20463_SC_6.14884.14884.2.dta	WP_013872364.1	MULTISPECIES: MaoC family dehydratase [Frankia]
BMG5.1 + RE Alnus 3	F203231.dat	Q20463_SC_6_2633	19	2633	451.258	2	900.502	900.503	-0.661852	0	23.28	0.00634357	121	128	R	GIVQVETR	G		3036	Q20463_SC_6.15776.15776.2.dta	WP_013872364.1	MULTISPECIES: MaoC family dehydratase [Frankia]
BMG5.1 + RE Alnus 3	F203231.dat	Q20463_SC_6_2634	19	2634	451.258	2	900.502	900.503	-0.661852	0	20.63	0.0116771	121	128	R	GIVQVETR	G		3046	Q20463_SC_6.15858.15858.2.dta	WP_013872364.1	MULTISPECIES: MaoC family dehydratase [Frankia]
BMG5.1 + RE Alnus 3	F203231.dat	Q20463_SC_6_2635	19	2635	451.258	2	900.502	900.503	-0.661852	0	20.7	0.0114904	121	128	R	GIVQVETR	G		3262	Q20463_SC_6.17555.17555.2.dta	WP_013872364.1	MULTISPECIES: MaoC family dehydratase [Frankia]
BMG5.1 + RE Alnus 3	F203231.dat	Q20463_SC_6_2636	19	2636	451.258	2	900.502	900.503	-0.661852	0	19.4	0.0155001	121	128	R	GIVQVETR	G		3314	Q20463_SC_6.18010.18010.2.dta	WP_013872364.1	MULTISPECIES: MaoC family dehydratase [Frankia]
BMG5.1 + RE Alnus 3	F203231.dat	Q20463_SC_6_2637	19	2637	451.258	2	900.502	900.503	-0.595223	0	21.61	0.00931824	121	128	R	GIVQVETR	G		3293	Q20463_SC_6.17820.17820.2.dta	WP_013872364.1	MULTISPECIES: MaoC family dehydratase [Frankia]
BMG5.1 + RE Alnus 3	F203231.dat	Q20463_SC_6_2638	19	2638	451.258	2	900.502	900.503	-0.528594	0	24.71	0.00456388	121	128	R	GIVQVETR	G		3159	Q20463_SC_6.16748.16748.2.dta	WP_013872364.1	MULTISPECIES: MaoC family dehydratase [Frankia]
BMG5.1 + RE Alnus 3	F203231.dat	Q20463_SC_6_2639	19	2639	451.258	2	900.502	900.503	-0.528594	0	20.67	0.01157	121	128	R	GIVQVETR	G		2985	Q20463_SC_6.15376.15376.2.dta	WP_013872364.1	MULTISPECIES: MaoC family dehydratase [Frankia]
BMG5.1 + RE Alnus 3	F203231.dat	Q20463_SC_6_2640	19	2640	451.258	2	900.502	900.503	-0.528594	0	22.17	0.00819094	121	128	R	GIVQVETR	G		3006	Q20463_SC_6.15536.15536.2.dta	WP_013872364.1	MULTISPECIES: MaoC family dehydratase [Frankia]
BMG5.1 + RE Alnus 3	F203231.dat	Q20463_SC_6_2641	19	2641	451.258	2	900.502	900.503	-0.528594	0	18.79	0.0178375	121	128	R	GIVQVETR	G		3356	Q20463_SC_6.18425.18425.2.dta	WP_013872364.1	MULTISPECIES: MaoC family dehydratase [Frankia]
BMG5.1 + RE Alnus 3	F203231.dat	Q20463_SC_6_2643	19	2643	451.258	2	900.502	900.503	-0.528594	0	21.9	0.00871633	121	128	R	GIVQVETR	G		3098	Q20463_SC_6.16266.16266.2.dta	WP_013872364.1	MULTISPECIES: MaoC family dehydratase [Frankia]
BMG5.1 + RE Alnus 3	F203231.dat	Q20463_SC_6_2644	19	2644	451.259	2	900.502	900.503	-0.461964	0	26.45	0.00305727	121	128	R	GIVQVETR	G		3139	Q20463_SC_6.16588.16588.2.dta	WP_013872364.1	MULTISPECIES: MaoC family dehydratase [Frankia]
BMG5.1 + RE Alnus 3	F203231.dat	Q20463_SC_6_2645	19	2645	451.259	2	900.502	900.503	-0.461964	0	14.32	0.0499268	121	128	R	GIVQVETR	G		2944	Q20463_SC_6.15039.15039.2.dta	WP_013872364.1	MULTISPECIES: MaoC family dehydratase [Frankia]
BMG5.1 + RE Alnus 3	F203231.dat	Q20463_SC_6_2646	19	2646	451.259	2	900.502	900.503	-0.461964	0	21.65	0.00923281	121	128	R	GIVQVETR	G		3190	Q20463_SC_6.16992.16992.2.dta	WP_013872364.1	MULTISPECIES: MaoC family dehydratase [Frankia]
BMG5.1 + RE Alnus 3	F203231.dat	Q20463_SC_6_2647	19	2647	451.259	2	900.502	900.503	-0.461964	0	22.61	0.00740174	121	128	R	GIVQVETR	G		3272	Q20463_SC_6.17640.17640.2.dta	WP_013872364.1	MULTISPECIES: MaoC family dehydratase [Frankia]
BMG5.1 + RE Alnus 3	F203231.dat	Q20463_SC_6_2648	19	2648	451.259	2	900.503	900.503	-0.306495	0	19.6	0.0148025	121	128	R	GIVQVETR	G		3088	Q20463_SC_6.16183.16183.2.dta	WP_013872364.1	MULTISPECIES: MaoC family dehydratase [Frankia]
BMG5.1 + RE Alnus 3	F203231.dat	Q20463_SC_6_2649	19	2649	451.259	2	900.503	900.503	-0.239866	0	21.76	0.00900189	121	128	R	GIVQVETR	G		3232	Q20463_SC_6.17322.17322.2.dta	WP_013872364.1	MULTISPECIES: MaoC family dehydratase [Frankia]
BMG5.1 + RE Alnus 3	F203231.dat	Q20463_SC_6_265	17	265	360.177	2	718.339	718.34	-0.801849	0	15.18	0.0303389	276	282	K	APGFGDR	R		3025	Q20463_SC_6.15686.15686.2.dta	WP_013875538.1	molecular chaperone GroEL [Frankia symbiont of Datisca glomerata]
BMG5.1 + RE Alnus 3	F203231.dat	Q20463_SC_6_2650	19	2650	451.259	2	900.503	900.503	0.0266518	0	19.94	0.0136878	121	128	R	GIVQVETR	G		3201	Q20463_SC_6.17077.17077.2.dta	WP_013872364.1	MULTISPECIES: MaoC family dehydratase [Frankia]
BMG5.1 + RE Alnus 3	F203231.dat	Q20463_SC_6_2651	19	2651	451.259	2	900.504	900.503	0.826205	0	24.2	0.00551275	121	128	R	GIVQVETR	G		3211	Q20463_SC_6.17163.17163.2.dta	WP_013872364.1	MULTISPECIES: MaoC family dehydratase [Frankia]
BMG5.1 + RE Alnus 3	F203231.dat	Q20463_SC_6_266	17	266	360.177	2	718.339	718.34	-0.718323	0	20.21	0.00952796	276	282	K	APGFGDR	R		3045	Q20463_SC_6.15849.15849.2.dta	WP_013875538.1	molecular chaperone GroEL [Frankia symbiont of Datisca glomerata]
BMG5.1 + RE Alnus 3	F203231.dat	Q20463_SC_6_267	17	267	360.177	2	718.339	718.34	-0.718323	0	18.11	0.0154525	276	282	K	APGFGDR	R		3333	Q20463_SC_6.18192.18192.2.dta	WP_013875538.1	molecular chaperone GroEL [Frankia symbiont of Datisca glomerata]
BMG5.1 + RE Alnus 3	F203231.dat	Q20463_SC_6_269	17	269	360.177	2	718.339	718.34	-0.634797	0	17.51	0.0177419	276	282	K	APGFGDR	R		3096	Q20463_SC_6.16253.16253.2.dta	WP_013875538.1	molecular chaperone GroEL [Frankia symbiont of Datisca glomerata]
BMG5.1 + RE Alnus 3	F203231.dat	Q20463_SC_6_270	17	270	360.177	2	718.339	718.34	-0.634797	0	15.93	0.025527	276	282	K	APGFGDR	R		3066	Q20463_SC_6.16012.16012.2.dta	WP_013875538.1	molecular chaperone GroEL [Frankia symbiont of Datisca glomerata]
BMG5.1 + RE Alnus 3	F203231.dat	Q20463_SC_6_271	17	271	360.177	2	718.339	718.34	-0.634797	0	17.81	0.0165577	276	282	K	APGFGDR	R		2963	Q20463_SC_6.15196.15196.2.dta	WP_013875538.1	molecular chaperone GroEL [Frankia symbiont of Datisca glomerata]
BMG5.1 + RE Alnus 3	F203231.dat	Q20463_SC_6_272	17	272	360.177	2	718.339	718.34	-0.634797	0	29.09	0.0012331	276	282	K	APGFGDR	R		3035	Q20463_SC_6.15767.15767.2.dta	WP_013875538.1	molecular chaperone GroEL [Frankia symbiont of Datisca glomerata]
BMG5.1 + RE Alnus 3	F203231.dat	Q20463_SC_6_273	17	273	360.177	2	718.339	718.34	-0.634797	0	19.59	0.0109901	276	282	K	APGFGDR	R		3364	Q20463_SC_6.18507.18507.2.dta	WP_013875538.1	molecular chaperone GroEL [Frankia symbiont of Datisca glomerata]
BMG5.1 + RE Alnus 3	F203231.dat	Q20463_SC_6_274	17	274	360.177	2	718.339	718.34	-0.551271	0	15.17	0.0304089	276	282	K	APGFGDR	R		3189	Q20463_SC_6.16979.16979.2.dta	WP_013875538.1	molecular chaperone GroEL [Frankia symbiont of Datisca glomerata]
BMG5.1 + RE Alnus 3	F203231.dat	Q20463_SC_6_276	17	276	360.177	2	718.339	718.34	-0.551271	0	16.76	0.0210863	276	282	K	APGFGDR	R		2974	Q20463_SC_6.15291.15291.2.dta	WP_013875538.1	molecular chaperone GroEL [Frankia symbiont of Datisca glomerata]
BMG5.1 + RE Alnus 3	F203231.dat	Q20463_SC_6_277	17	277	360.177	2	718.339	718.34	-0.551271	0	17.86	0.0163682	276	282	K	APGFGDR	R		3076	Q20463_SC_6.16091.16091.2.dta	WP_013875538.1	molecular chaperone GroEL [Frankia symbiont of Datisca glomerata]
BMG5.1 + RE Alnus 3	F203231.dat	Q20463_SC_6_278	17	278	360.177	2	718.339	718.34	-0.551271	0	23.68	0.00428549	276	282	K	APGFGDR	R		2973	Q20463_SC_6.15282.15282.2.dta	WP_013875538.1	molecular chaperone GroEL [Frankia symbiont of Datisca glomerata]
BMG5.1 + RE Alnus 3	F203231.dat	Q20463_SC_6_280	17	280	360.177	2	718.34	718.34	-0.467745	0	17.27	0.0187499	276	282	K	APGFGDR	R		3209	Q20463_SC_6.17149.17149.2.dta	WP_013875538.1	molecular chaperone GroEL [Frankia symbiont of Datisca glomerata]
BMG5.1 + RE Alnus 3	F203231.dat	Q20463_SC_6_282	17	282	360.177	2	718.34	718.34	-0.467745	0	15.79	0.0263633	276	282	K	APGFGDR	R		3004	Q20463_SC_6.15526.15526.2.dta	WP_013875538.1	molecular chaperone GroEL [Frankia symbiont of Datisca glomerata]
BMG5.1 + RE Alnus 3	F203231.dat	Q20463_SC_6_283	17	283	360.177	2	718.34	718.34	-0.467745	0	14.05	0.039355	276	282	K	APGFGDR	R		2953	Q20463_SC_6.15111.15111.2.dta	WP_013875538.1	molecular chaperone GroEL [Frankia symbiont of Datisca glomerata]
BMG5.1 + RE Alnus 3	F203231.dat	Q20463_SC_6_284	17	284	360.177	2	718.34	718.34	-0.467745	0	25.07	0.00311172	276	282	K	APGFGDR	R		3353	Q20463_SC_6.18398.18398.2.dta	WP_013875538.1	molecular chaperone GroEL [Frankia symbiont of Datisca glomerata]
BMG5.1 + RE Alnus 3	F203231.dat	Q20463_SC_6_286	17	286	360.177	2	718.34	718.34	-0.300693	0	17.39	0.018239	276	282	K	APGFGDR	R		3281	Q20463_SC_6.17712.17712.2.dta	WP_013875538.1	molecular chaperone GroEL [Frankia symbiont of Datisca glomerata]
BMG5.1 + RE Alnus 3	F203231.dat	Q20463_SC_6_287	17	287	360.177	2	718.34	718.34	-0.300693	0	18.08	0.0155597	276	282	K	APGFGDR	R		3343	Q20463_SC_6.18291.18291.2.dta	WP_013875538.1	molecular chaperone GroEL [Frankia symbiont of Datisca glomerata]
BMG5.1 + RE Alnus 3	F203231.dat	Q20463_SC_6_288	17	288	360.177	2	718.34	718.34	-0.300693	0	16.97	0.0200909	276	282	K	APGFGDR	R		2994	Q20463_SC_6.15446.15446.2.dta	WP_013875538.1	molecular chaperone GroEL [Frankia symbiont of Datisca glomerata]
BMG5.1 + RE Alnus 3	F203231.dat	Q20463_SC_6_289	17	289	360.177	2	718.34	718.34	-0.217167	0	17.37	0.0183231	276	282	K	APGFGDR	R		3014	Q20463_SC_6.15605.15605.2.dta	WP_013875538.1	molecular chaperone GroEL [Frankia symbiont of Datisca glomerata]
BMG5.1 + RE Alnus 3	F203231.dat	Q20463_SC_6_291	17	291	360.177	2	718.34	718.34	-0.133641	0	18.13	0.0153815	276	282	K	APGFGDR	R		2984	Q20463_SC_6.15364.15364.2.dta	WP_013875538.1	molecular chaperone GroEL [Frankia symbiont of Datisca glomerata]
BMG5.1 + RE Alnus 3	F203231.dat	Q20463_SC_6_293	17	293	360.177	2	718.34	718.34	-0.133641	0	14.17	0.0382825	276	282	K	APGFGDR	R		2942	Q20463_SC_6.15027.15027.2.dta	WP_013875538.1	molecular chaperone GroEL [Frankia symbiont of Datisca glomerata]
BMG5.1 + RE Alnus 3	F203231.dat	Q20463_SC_6_294	17	294	360.177	2	718.34	718.34	-0.133641	0	17.28	0.0187068	276	282	K	APGFGDR	R		2930	Q20463_SC_6.14931.14931.2.dta	WP_013875538.1	molecular chaperone GroEL [Frankia symbiont of Datisca glomerata]
BMG5.1 + RE Alnus 3	F203231.dat	Q20463_SC_6_295	17	295	360.177	2	718.34	718.34	-0.0222736	0	29.11	0.00122744	276	282	K	APGFGDR	R		3137	Q20463_SC_6.16576.16576.2.dta	WP_013875538.1	molecular chaperone GroEL [Frankia symbiont of Datisca glomerata]
BMG5.1 + RE Alnus 3	F203231.dat	Q20463_SC_6_296	17	296	360.177	2	718.34	718.34	0.0612523	0	17.49	0.0178238	276	282	K	APGFGDR	R		3117	Q20463_SC_6.16415.16415.2.dta	WP_013875538.1	molecular chaperone GroEL [Frankia symbiont of Datisca glomerata]
BMG5.1 + RE Alnus 3	F203231.dat	Q20463_SC_6_297	17	297	360.177	2	718.34	718.34	0.0612523	0	19.84	0.0103753	276	282	K	APGFGDR	R		2964	Q20463_SC_6.15202.15202.2.dta	WP_013875538.1	molecular chaperone GroEL [Frankia symbiont of Datisca glomerata]
BMG5.1 + RE Alnus 3	F203231.dat	Q20463_SC_6_298	17	298	360.177	2	718.34	718.34	0.228304	0	16.19	0.0240436	276	282	K	APGFGDR	R		3271	Q20463_SC_6.17626.17626.2.dta	WP_013875538.1	molecular chaperone GroEL [Frankia symbiont of Datisca glomerata]
BMG5.1 + RE Alnus 3	F203231.dat	Q20463_SC_6_299	17	299	360.177	2	718.34	718.34	0.228304	0	18.45	0.0142889	276	282	K	APGFGDR	R		3127	Q20463_SC_6.16494.16494.2.dta	WP_013875538.1	molecular chaperone GroEL [Frankia symbiont of Datisca glomerata]
BMG5.1 + RE Alnus 3	F203231.dat	Q20463_SC_6_300	17	300	360.177	2	718.34	718.34	0.228304	0	21.63	0.00687068	276	282	K	APGFGDR	R		3301	Q20463_SC_6.17892.17892.2.dta	WP_013875538.1	molecular chaperone GroEL [Frankia symbiont of Datisca glomerata]
BMG5.1 + RE Alnus 3	F203231.dat	Q20463_SC_6_301	17	301	360.177	2	718.34	718.34	0.228304	0	22.84	0.00519996	276	282	K	APGFGDR	R		3106	Q20463_SC_6.16334.16334.2.dta	WP_013875538.1	molecular chaperone GroEL [Frankia symbiont of Datisca glomerata]
BMG5.1 + RE Alnus 3	F203231.dat	Q20463_SC_6_3671	9	3671	488.285	2	974.555	974.555	0.0985065	0	48.74	1.3366e-05	164	174	K	IGLFGGAGVGK	T		3755	Q20463_SC_6.23025.23025.2.dta	WP_013874999.1	MULTISPECIES: F0F1 ATP synthase subunit beta [Frankia]
BMG5.1 + RE Alnus 3	F203231.dat	Q20463_SC_6_3738	2	3738	490.277	2	978.539	978.539	0.575348	0	57.26	1.87932e-06	67	75	K	VGDVVLYSK	Y		3661	Q20463_SC_6.21725.21725.2.dta	WP_043604033.1	MULTISPECIES: co-chaperone GroES [Frankia]
BMG5.1 + RE Alnus 3	F203231.dat	Q20463_SC_6_3798	3	3798	494.296	2	986.577	986.576	1.30654	0	30.52	0.000887156	127	135	K	TLLAQTLAR	M	Deamidated (NQ) [5]	3741	Q20463_SC_6.22847.22847.2.dta	WP_013872945.1	ATP-dependent Clp protease ATP-binding subunit ClpX [Frankia symbiont of Datisca glomerata]
BMG5.1 + RE Alnus 3	F203231.dat	Q20463_SC_6_4289	18	4289	513.255	2	1024.5	1024.5	-1.40459	0	27.82	0.00165196	202	210	R	GLGEFFEAR	G		3743	Q20463_SC_6.22879.22879.2.dta	WP_043607069.1	hypothetical protein [Frankia symbiont of Datisca glomerata]
BMG5.1 + RE Alnus 3	F203231.dat	Q20463_SC_6_4311	4	4311	514.298	2	1026.58	1026.58	-0.171443	0	21.57	0.00696627	274	283	R	AGDNVGLLLR	G		3710	Q20463_SC_6.22398.22398.2.dta	WP_013875114.1	MULTISPECIES: elongation factor Tu [Frankia]
BMG5.1 + RE Alnus 3	F203231.dat	Q20463_SC_6_4731	24	4731	538.799	2	1075.58	1075.59	-3.25218	0	17.18	0.0191426	49	58	R	ILSESGTTLR	G		3583	Q20463_SC_6.20847.20847.2.dta	WP_013873150.1	transcriptional regulator [Frankia symbiont of Datisca glomerata]
BMG5.1 + RE Alnus 3	F203231.dat	Q20463_SC_6_4733	24	4733	538.802	2	1075.59	1075.59	1.63817	0	25.7	0.00269153	49	58	R	ILSESGTTLR	G		3573	Q20463_SC_6.20729.20729.2.dta	WP_013873150.1	transcriptional regulator [Frankia symbiont of Datisca glomerata]
BMG5.1 + RE Alnus 3	F203231.dat	Q20463_SC_6_607	1	607	368.211	2	734.407	734.408	-0.691714	0	23.06	0.00494311	349	355	R	TIAAFGR	E		3697	Q20463_SC_6.22199.22199.2.dta	WP_013874672.1	Crp/Fnr family transcriptional regulator [Frankia symbiont of Datisca glomerata]
BMG5.1 + RE Alnus 3	F203231.dat	Q20463_SC_6_6118	21	6118	604.815	2	1207.62	1207.62	-3.11108	0	26.65	0.00216272	67	77	K	TVGDAVSYIQR	A		3601	Q20463_SC_6.21042.21042.2.dta	WP_013874733.1	acyl carrier protein [Frankia symbiont of Datisca glomerata]
BMG5.1 + RE Alnus 3	F203231.dat	Q20463_SC_6_6791	1	6791	638.322	2	1274.63	1274.63	0.00941451	0	38.9	0.000128825	34	44	K	SVPQMQEITSR	W		3491	Q20463_SC_6.19840.19840.2.dta	WP_013874672.1	Crp/Fnr family transcriptional regulator [Frankia symbiont of Datisca glomerata]
BMG5.1 + RE Alnus 3	F203231.dat	Q20463_SC_6_6792	1	6792	638.323	2	1274.63	1274.63	1.34314	0	31.78	0.00069693	34	44	K	SVPQMQEITSR	W		3480	Q20463_SC_6.19726.19726.2.dta	WP_013874672.1	Crp/Fnr family transcriptional regulator [Frankia symbiont of Datisca glomerata]
BMG5.1 + RE Alnus 3	F203231.dat	Q20463_SC_6_6793	1	6793	638.323	2	1274.63	1274.63	1.62557	0	27.19	0.00200535	34	44	K	SVPQMQEITSR	W		3502	Q20463_SC_6.19954.19954.2.dta	WP_013874672.1	Crp/Fnr family transcriptional regulator [Frankia symbiont of Datisca glomerata]
BMG5.1 + RE Alnus 3	F203231.dat	Q20463_SC_6_6799	1	6799	639.308	2	1276.6	1276.6	-2.06329	0	70.56	8.79023e-08	99	111	R	GFDGDALAGLADR	F		3727	Q20463_SC_6.22655.22655.2.dta	WP_013874672.1	Crp/Fnr family transcriptional regulator [Frankia symbiont of Datisca glomerata]
BMG5.1 + RE Alnus 3	F203231.dat	Q20463_SC_6_7269	3	7269	672.363	2	1342.71	1342.71	1.14991	0	73.32	4.65586e-08	202	214	R	DVSGEGVQQALLK	I		3619	Q20463_SC_6.21232.21232.2.dta	WP_013872945.1	ATP-dependent Clp protease ATP-binding subunit ClpX [Frankia symbiont of Datisca glomerata]
BMG5.1 + RE Alnus 3	F203231.dat	Q20463_SC_6_7377	1	7377	682.4	2	1362.79	1362.79	-0.800565	0	48.93	1.27938e-05	86	98	R	VVPGELAELPALR	G		3763	Q20463_SC_6.23132.23132.2.dta	WP_013874672.1	Crp/Fnr family transcriptional regulator [Frankia symbiont of Datisca glomerata]
BMG5.1 + RE Alnus 3	F203231.dat	Q20463_SC_6_7711	1	7711	704.376	2	1406.74	1406.74	-2.04444	0	55.59	2.76058e-06	254	265	R	EYELSVAQTVLR	I		3735	Q20463_SC_6.22757.22757.2.dta	WP_013874672.1	Crp/Fnr family transcriptional regulator [Frankia symbiont of Datisca glomerata]
BMG5.1 + RE Alnus 3	F203231.dat	Q20463_SC_6_828	14	828	378.707	2	755.399	755.4	-1.33836	0	30.05	0.000988553	135	141	R	GLMPNPK	T		3586	Q20463_SC_6.20879.20879.2.dta	WP_013875125.1	MULTISPECIES: 50S ribosomal protein L1 [Frankia]
BMG5.1 + RE Alnus 3	F203231.dat	Q20463_SC_6_829	14	829	378.707	2	755.399	755.4	-0.702939	0	25.87	0.00258821	135	141	R	GLMPNPK	T		3633	Q20463_SC_6.21376.21376.2.dta	WP_013875125.1	MULTISPECIES: 50S ribosomal protein L1 [Frankia]
BMG5.1 + RE Alnus 3	F203231.dat	Q20463_SC_6_830	14	830	378.707	2	755.4	755.4	-0.623511	0	32.73	0.000533335	135	141	R	GLMPNPK	T		3643	Q20463_SC_6.21498.21498.2.dta	WP_013875125.1	MULTISPECIES: 50S ribosomal protein L1 [Frankia]
BMG5.1 + RE Alnus 3	F203231.dat	Q20463_SC_6_831	14	831	378.707	2	755.4	755.4	-0.146942	0	36.92	0.000203236	135	141	R	GLMPNPK	T		3597	Q20463_SC_6.20994.20994.2.dta	WP_013875125.1	MULTISPECIES: 50S ribosomal protein L1 [Frankia]
BMG5.1 + RE Alnus 3	F203231.dat	Q20463_SC_6_832	14	832	378.707	2	755.4	755.4	0.117818	0	29.13	0.0012218	135	141	R	GLMPNPK	T		3575	Q20463_SC_6.20757.20757.2.dta	WP_013875125.1	MULTISPECIES: 50S ribosomal protein L1 [Frankia]
BMG5.1 + RE Alnus 3	F203231.dat	Q20463_SC_6_8715	4	8715	570.987	3	1709.94	1709.94	-1.14097	1	36.1	0.000245471	268	283	K	LLDEGRAGDNVGLLLR	G		3726	Q20463_SC_6.22636.22636.3.dta	WP_013875114.1	MULTISPECIES: elongation factor Tu [Frankia]
BMG5.1 + RE Alnus 3	F203231.dat	Q20463_SC_6_9329	1	9329	681.687	3	2042.04	2042.04	-2.236	0	52.54	5.57186e-06	270	286	R	VADLYNEPINQLEQQLR	L		3751	Q20463_SC_6.22981.22981.3.dta	WP_013874672.1	Crp/Fnr family transcriptional regulator [Frankia symbiont of Datisca glomerata]
BMG5.1 + RE Alnus 3	F203231.dat	Q20463_SC_6_9330	1	9330	1022.03	2	2042.05	2042.04	2.90885	0	109.59	1.31881e-11	270	286	R	VADLYNEPINQLEQQLR	L		3752	Q20463_SC_6.22994.22994.2.dta	WP_013874672.1	Crp/Fnr family transcriptional regulator [Frankia symbiont of Datisca glomerata]
BMG5.1 + RE Alnus 3	F203231.dat	Q20463_SC_6_9824	2	9824	780.749	3	2339.22	2339.22	0.829763	0	47.67	1.96652e-05	17	39	R	IVVQPSDAEQTTASGIVIPDTAK	E		3646	Q20463_SC_6.21531.21531.3.dta	WP_043604033.1	MULTISPECIES: co-chaperone GroES [Frankia]
BMG5.1 + RE Alnus 3	F203231.dat	Q20463_SC_6_991	22	991	385.747	2	769.479	769.481	-2.30675	0	26.4	0.00229087	174	181	R	LAGALGLR	F		3713	Q20463_SC_6.22440.22440.2.dta	WP_043603974.1	hypothetical protein [Frankia symbiont of Datisca glomerata]
BMG5.1 + RE Coriaria 1	F203232.dat	Q20464_SC_7_10065	2	10065	705.699	3	2114.08	2114.08	0.0137176	0	62.33	6.43269e-07	344	364	R	VTYSHPEVASVGLTSAAAAQR	Y		3671	Q20464_SC_7.22071.22071.3.dta	WP_013874419.1	dihydrolipoyl dehydrogenase [Frankia symbiont of Datisca glomerata]
BMG5.1 + RE Coriaria 1	F203232.dat	Q20464_SC_7_10288	7	10288	780.749	3	2339.22	2339.22	0.752814	0	37.87	0.000204131	17	39	R	IVVQPSDAEQTTASGIVIPDTAK	E		3645	Q20464_SC_7.21751.21751.3.dta	WP_043604033.1	MULTISPECIES: co-chaperone GroES [Frankia]
BMG5.1 + RE Coriaria 1	F203232.dat	Q20464_SC_7_1200	3	1200	393.247	2	784.48	784.481	-1.22246	0	20.53	0.0137193	327	334	K	AGNALLVK	V		3653	Q20464_SC_7.21852.21852.2.dta	WP_013872252.1	phosphopyruvate hydratase [Frankia symbiont of Datisca glomerata]
BMG5.1 + RE Coriaria 1	F203232.dat	Q20464_SC_7_1209	21	1209	393.727	2	785.439	785.44	-1.22352	0	34.15	0.000730724	48	55	R	VAGEALAR	E		3160	Q20464_SC_7.17046.17046.2.dta	WP_013871985.1	methylthioribulose-1-phosphate dehydratase [Frankia symbiont of Datisca glomerata]
BMG5.1 + RE Coriaria 1	F203232.dat	Q20464_SC_7_1213	24	1213	393.727	2	785.439	785.44	-0.994348	0	31.34	0.00139558	123	130	R	IAADLGAR	A		3428	Q20464_SC_7.19414.19414.2.dta	WP_050803590.1	hypothetical protein [Frankia symbiont of Datisca glomerata]
BMG5.1 + RE Coriaria 1	F203232.dat	Q20464_SC_7_1214	21	1214	393.727	2	785.439	785.44	-0.917957	0	22.13	0.0116347	48	55	R	VAGEALAR	E		3150	Q20464_SC_7.16976.16976.2.dta	WP_013871985.1	methylthioribulose-1-phosphate dehydratase [Frankia symbiont of Datisca glomerata]
BMG5.1 + RE Coriaria 1	F203232.dat	Q20464_SC_7_1217	21	1217	393.727	2	785.439	785.44	-0.816104	0	16.7	0.0406213	48	55	R	VAGEALAR	E		3129	Q20464_SC_7.16826.16826.2.dta	WP_013871985.1	methylthioribulose-1-phosphate dehydratase [Frankia symbiont of Datisca glomerata]
BMG5.1 + RE Coriaria 1	F203232.dat	Q20464_SC_7_1218	24	1218	393.727	2	785.439	785.44	-0.816104	0	31.08	0.00148168	123	130	R	IAADLGAR	A		3439	Q20464_SC_7.19524.19524.2.dta	WP_050803590.1	hypothetical protein [Frankia symbiont of Datisca glomerata]
BMG5.1 + RE Coriaria 1	F203232.dat	Q20464_SC_7_1219	21	1219	393.727	2	785.439	785.44	-0.739713	0	24.18	0.00725694	48	55	R	VAGEALAR	E		3272	Q20464_SC_7.17892.17892.2.dta	WP_013871985.1	methylthioribulose-1-phosphate dehydratase [Frankia symbiont of Datisca glomerata]
BMG5.1 + RE Coriaria 1	F203232.dat	Q20464_SC_7_1220	21	1220	393.727	2	785.439	785.44	-0.663323	0	25.38	0.00550495	48	55	R	VAGEALAR	E		3231	Q20464_SC_7.17574.17574.2.dta	WP_013871985.1	methylthioribulose-1-phosphate dehydratase [Frankia symbiont of Datisca glomerata]
BMG5.1 + RE Coriaria 1	F203232.dat	Q20464_SC_7_1221	21	1221	393.727	2	785.439	785.44	-0.663323	0	16.7	0.0406213	48	55	R	VAGEALAR	E		3242	Q20464_SC_7.17653.17653.2.dta	WP_013871985.1	methylthioribulose-1-phosphate dehydratase [Frankia symbiont of Datisca glomerata]
BMG5.1 + RE Coriaria 1	F203232.dat	Q20464_SC_7_1222	21	1222	393.727	2	785.439	785.44	-0.663323	0	24.63	0.00654265	48	55	R	VAGEALAR	E		3283	Q20464_SC_7.17980.17980.2.dta	WP_013871985.1	methylthioribulose-1-phosphate dehydratase [Frankia symbiont of Datisca glomerata]
BMG5.1 + RE Coriaria 1	F203232.dat	Q20464_SC_7_1223	21	1223	393.727	2	785.439	785.44	-0.663323	0	22.25	0.0113176	48	55	R	VAGEALAR	E		3396	Q20464_SC_7.19085.19085.2.dta	WP_013871985.1	methylthioribulose-1-phosphate dehydratase [Frankia symbiont of Datisca glomerata]
BMG5.1 + RE Coriaria 1	F203232.dat	Q20464_SC_7_1224	24	1224	393.727	2	785.439	785.44	-0.586933	0	31.81	0.00125243	123	130	R	IAADLGAR	A		3407	Q20464_SC_7.19194.19194.2.dta	WP_050803590.1	hypothetical protein [Frankia symbiont of Datisca glomerata]
BMG5.1 + RE Coriaria 1	F203232.dat	Q20464_SC_7_1225	21	1225	393.727	2	785.439	785.44	-0.510542	0	26.77	0.00399718	48	55	R	VAGEALAR	E		3365	Q20464_SC_7.18769.18769.2.dta	WP_013871985.1	methylthioribulose-1-phosphate dehydratase [Frankia symbiont of Datisca glomerata]
BMG5.1 + RE Coriaria 1	F203232.dat	Q20464_SC_7_1226	21	1226	393.727	2	785.439	785.44	-0.434152	0	24.79	0.00630599	48	55	R	VAGEALAR	E		3262	Q20464_SC_7.17810.17810.2.dta	WP_013871985.1	methylthioribulose-1-phosphate dehydratase [Frankia symbiont of Datisca glomerata]
BMG5.1 + RE Coriaria 1	F203232.dat	Q20464_SC_7_1227	21	1227	393.727	2	785.439	785.44	-0.434152	0	23.53	0.00842856	48	55	R	VAGEALAR	E		3303	Q20464_SC_7.18167.18167.2.dta	WP_013871985.1	methylthioribulose-1-phosphate dehydratase [Frankia symbiont of Datisca glomerata]
BMG5.1 + RE Coriaria 1	F203232.dat	Q20464_SC_7_1228	24	1228	393.727	2	785.439	785.44	-0.434152	0	19.57	0.0209775	123	130	R	IAADLGAR	A		3418	Q20464_SC_7.19305.19305.2.dta	WP_050803590.1	hypothetical protein [Frankia symbiont of Datisca glomerata]
BMG5.1 + RE Coriaria 1	F203232.dat	Q20464_SC_7_1229	21	1229	393.727	2	785.439	785.44	-0.357761	0	27.61	0.00329423	48	55	R	VAGEALAR	E		3334	Q20464_SC_7.18464.18464.2.dta	WP_013871985.1	methylthioribulose-1-phosphate dehydratase [Frankia symbiont of Datisca glomerata]
BMG5.1 + RE Coriaria 1	F203232.dat	Q20464_SC_7_1230	21	1230	393.727	2	785.439	785.44	-0.357761	0	24.01	0.00754664	48	55	R	VAGEALAR	E		3355	Q20464_SC_7.18663.18663.2.dta	WP_013871985.1	methylthioribulose-1-phosphate dehydratase [Frankia symbiont of Datisca glomerata]
BMG5.1 + RE Coriaria 1	F203232.dat	Q20464_SC_7_1231	21	1231	393.727	2	785.439	785.44	-0.281371	0	17.3	0.0353797	48	55	R	VAGEALAR	E		3221	Q20464_SC_7.17496.17496.2.dta	WP_013871985.1	methylthioribulose-1-phosphate dehydratase [Frankia symbiont of Datisca glomerata]
BMG5.1 + RE Coriaria 1	F203232.dat	Q20464_SC_7_1232	21	1232	393.727	2	785.439	785.44	-0.281371	0	25.81	0.00498602	48	55	R	VAGEALAR	E		3324	Q20464_SC_7.18363.18363.2.dta	WP_013871985.1	methylthioribulose-1-phosphate dehydratase [Frankia symbiont of Datisca glomerata]
BMG5.1 + RE Coriaria 1	F203232.dat	Q20464_SC_7_1233	21	1233	393.727	2	785.439	785.44	-0.281371	0	18.96	0.0241409	48	55	R	VAGEALAR	E		3314	Q20464_SC_7.18265.18265.2.dta	WP_013871985.1	methylthioribulose-1-phosphate dehydratase [Frankia symbiont of Datisca glomerata]
BMG5.1 + RE Coriaria 1	F203232.dat	Q20464_SC_7_1234	21	1234	393.727	2	785.439	785.44	-0.204981	0	20.43	0.0172089	48	55	R	VAGEALAR	E		3190	Q20464_SC_7.17261.17261.2.dta	WP_013871985.1	methylthioribulose-1-phosphate dehydratase [Frankia symbiont of Datisca glomerata]
BMG5.1 + RE Coriaria 1	F203232.dat	Q20464_SC_7_1235	21	1235	393.727	2	785.439	785.44	-0.204981	0	30.71	0.00161344	48	55	R	VAGEALAR	E		3252	Q20464_SC_7.17729.17729.2.dta	WP_013871985.1	methylthioribulose-1-phosphate dehydratase [Frankia symbiont of Datisca glomerata]
BMG5.1 + RE Coriaria 1	F203232.dat	Q20464_SC_7_1236	21	1236	393.727	2	785.439	785.44	-0.204981	0	36	0.000477258	48	55	R	VAGEALAR	E		3386	Q20464_SC_7.18979.18979.2.dta	WP_013871985.1	methylthioribulose-1-phosphate dehydratase [Frankia symbiont of Datisca glomerata]
BMG5.1 + RE Coriaria 1	F203232.dat	Q20464_SC_7_1237	21	1237	393.727	2	785.439	785.44	-0.204981	0	27.05	0.0037476	48	55	R	VAGEALAR	E		3293	Q20464_SC_7.18071.18071.2.dta	WP_013871985.1	methylthioribulose-1-phosphate dehydratase [Frankia symbiont of Datisca glomerata]
BMG5.1 + RE Coriaria 1	F203232.dat	Q20464_SC_7_1238	21	1238	393.727	2	785.439	785.44	-0.204981	0	27.18	0.00363709	48	55	R	VAGEALAR	E		3344	Q20464_SC_7.18562.18562.2.dta	WP_013871985.1	methylthioribulose-1-phosphate dehydratase [Frankia symbiont of Datisca glomerata]
BMG5.1 + RE Coriaria 1	F203232.dat	Q20464_SC_7_1239	21	1239	393.727	2	785.439	785.44	-0.12859	0	26.61	0.00414719	48	55	R	VAGEALAR	E		3376	Q20464_SC_7.18876.18876.2.dta	WP_013871985.1	methylthioribulose-1-phosphate dehydratase [Frankia symbiont of Datisca glomerata]
BMG5.1 + RE Coriaria 1	F203232.dat	Q20464_SC_7_1353	15	1353	400.255	2	798.496	798.496	-0.619915	0	51.17	7.63836e-06	259	265	K	LVADLIR	Y		3736	Q20464_SC_7.22998.22998.2.dta	WP_043603010.1	glycosyl transferase family 2 [Frankia symbiont of Datisca glomerata]
BMG5.1 + RE Coriaria 1	F203232.dat	Q20464_SC_7_1354	15	1354	400.256	2	798.497	798.496	0.28178	0	38.71	0.000134586	259	265	K	LVADLIR	Y		3747	Q20464_SC_7.23143.23143.2.dta	WP_043603010.1	glycosyl transferase family 2 [Frankia symbiont of Datisca glomerata]
BMG5.1 + RE Coriaria 1	F203232.dat	Q20464_SC_7_1431	31	1431	401.755	2	801.496	801.496	0.325641	0	25.8	0.00263027	83	90	R	ALTSLGLK	E		3717	Q20464_SC_7.22740.22740.2.dta	WP_013875123.1	50S ribosomal protein L7/L12 [Frankia symbiont of Datisca glomerata]
BMG5.1 + RE Coriaria 1	F203232.dat	Q20464_SC_7_1493	30	1493	405.224	2	808.433	808.433	-0.379747	0	20.8	0.00831764	37	43	R	VYTTTPK	K		2179	Q20464_SC_7.10341.10341.2.dta	WP_013875117.1	30S ribosomal protein S12 [Frankia symbiont of Datisca glomerata]
BMG5.1 + RE Coriaria 1	F203232.dat	Q20464_SC_7_1495	30	1495	405.224	2	808.433	808.433	-0.305529	0	13.28	0.0469894	37	43	R	VYTTTPK	K		2220	Q20464_SC_7.10581.10581.2.dta	WP_013875117.1	30S ribosomal protein S12 [Frankia symbiont of Datisca glomerata]
BMG5.1 + RE Coriaria 1	F203232.dat	Q20464_SC_7_1496	30	1496	405.224	2	808.433	808.433	-0.305529	0	13.82	0.0414954	37	43	R	VYTTTPK	K		2199	Q20464_SC_7.10462.10462.2.dta	WP_013875117.1	30S ribosomal protein S12 [Frankia symbiont of Datisca glomerata]
BMG5.1 + RE Coriaria 1	F203232.dat	Q20464_SC_7_1497	30	1497	405.224	2	808.433	808.433	-0.231312	0	13.45	0.0451856	37	43	R	VYTTTPK	K		2230	Q20464_SC_7.10638.10638.2.dta	WP_013875117.1	30S ribosomal protein S12 [Frankia symbiont of Datisca glomerata]
BMG5.1 + RE Coriaria 1	F203232.dat	Q20464_SC_7_1499	30	1499	405.224	2	808.433	808.433	-0.157094	0	18.04	0.0157036	37	43	R	VYTTTPK	K		2169	Q20464_SC_7.10280.10280.2.dta	WP_013875117.1	30S ribosomal protein S12 [Frankia symbiont of Datisca glomerata]
BMG5.1 + RE Coriaria 1	F203232.dat	Q20464_SC_7_1500	30	1500	405.224	2	808.433	808.433	-0.157094	0	26.07	0.00247172	37	43	R	VYTTTPK	K		2148	Q20464_SC_7.10158.10158.2.dta	WP_013875117.1	30S ribosomal protein S12 [Frankia symbiont of Datisca glomerata]
BMG5.1 + RE Coriaria 1	F203232.dat	Q20464_SC_7_1501	30	1501	405.224	2	808.433	808.433	-0.157094	0	13.35	0.0462381	37	43	R	VYTTTPK	K		2209	Q20464_SC_7.10522.10522.2.dta	WP_013875117.1	30S ribosomal protein S12 [Frankia symbiont of Datisca glomerata]
BMG5.1 + RE Coriaria 1	F203232.dat	Q20464_SC_7_1502	30	1502	405.224	2	808.433	808.433	-0.157094	0	13.66	0.0430527	37	43	R	VYTTTPK	K		2159	Q20464_SC_7.10220.10220.2.dta	WP_013875117.1	30S ribosomal protein S12 [Frankia symbiont of Datisca glomerata]
BMG5.1 + RE Coriaria 1	F203232.dat	Q20464_SC_7_1503	30	1503	405.224	2	808.433	808.433	-0.157094	0	13.61	0.0435512	37	43	R	VYTTTPK	K		2138	Q20464_SC_7.10097.10097.2.dta	WP_013875117.1	30S ribosomal protein S12 [Frankia symbiont of Datisca glomerata]
BMG5.1 + RE Coriaria 1	F203232.dat	Q20464_SC_7_1505	30	1505	405.224	2	808.433	808.433	-0.0581372	0	13.8	0.0416869	37	43	R	VYTTTPK	K		2240	Q20464_SC_7.10696.10696.2.dta	WP_013875117.1	30S ribosomal protein S12 [Frankia symbiont of Datisca glomerata]
BMG5.1 + RE Coriaria 1	F203232.dat	Q20464_SC_7_1506	30	1506	405.224	2	808.433	808.433	0.0160805	0	13.81	0.0415911	37	43	R	VYTTTPK	K		2098	Q20464_SC_7.9853.9853.2.dta	WP_013875117.1	30S ribosomal protein S12 [Frankia symbiont of Datisca glomerata]
BMG5.1 + RE Coriaria 1	F203232.dat	Q20464_SC_7_1509	30	1509	405.224	2	808.433	808.433	0.0902981	0	13.48	0.0448745	37	43	R	VYTTTPK	K		1966	Q20464_SC_7.9056.9056.2.dta	WP_013875117.1	30S ribosomal protein S12 [Frankia symbiont of Datisca glomerata]
BMG5.1 + RE Coriaria 1	F203232.dat	Q20464_SC_7_1510	30	1510	405.224	2	808.433	808.433	0.0902981	0	21.51	0.00706318	37	43	R	VYTTTPK	K		2118	Q20464_SC_7.9974.9974.2.dta	WP_013875117.1	30S ribosomal protein S12 [Frankia symbiont of Datisca glomerata]
BMG5.1 + RE Coriaria 1	F203232.dat	Q20464_SC_7_1514	30	1514	405.224	2	808.433	808.433	0.164516	0	13.86	0.041115	37	43	R	VYTTTPK	K		2108	Q20464_SC_7.9914.9914.2.dta	WP_013875117.1	30S ribosomal protein S12 [Frankia symbiont of Datisca glomerata]
BMG5.1 + RE Coriaria 1	F203232.dat	Q20464_SC_7_1516	30	1516	405.224	2	808.433	808.433	0.164516	0	16.59	0.021928	37	43	R	VYTTTPK	K		2078	Q20464_SC_7.9731.9731.2.dta	WP_013875117.1	30S ribosomal protein S12 [Frankia symbiont of Datisca glomerata]
BMG5.1 + RE Coriaria 1	F203232.dat	Q20464_SC_7_1518	30	1518	405.224	2	808.433	808.433	0.238733	0	13.16	0.0483059	37	43	R	VYTTTPK	K		1956	Q20464_SC_7.8996.8996.2.dta	WP_013875117.1	30S ribosomal protein S12 [Frankia symbiont of Datisca glomerata]
BMG5.1 + RE Coriaria 1	F203232.dat	Q20464_SC_7_1519	30	1519	405.224	2	808.433	808.433	0.238733	0	16.41	0.022856	37	43	R	VYTTTPK	K		2057	Q20464_SC_7.9608.9608.2.dta	WP_013875117.1	30S ribosomal protein S12 [Frankia symbiont of Datisca glomerata]
BMG5.1 + RE Coriaria 1	F203232.dat	Q20464_SC_7_1521	30	1521	405.224	2	808.433	808.433	0.238733	0	13.4	0.0457088	37	43	R	VYTTTPK	K		2577	Q20464_SC_7.12790.12790.2.dta	WP_013875117.1	30S ribosomal protein S12 [Frankia symbiont of Datisca glomerata]
BMG5.1 + RE Coriaria 1	F203232.dat	Q20464_SC_7_1523	30	1523	405.224	2	808.433	808.433	0.238733	0	16.14	0.024322	37	43	R	VYTTTPK	K		2068	Q20464_SC_7.9671.9671.2.dta	WP_013875117.1	30S ribosomal protein S12 [Frankia symbiont of Datisca glomerata]
BMG5.1 + RE Coriaria 1	F203232.dat	Q20464_SC_7_1524	30	1524	405.224	2	808.433	808.433	0.238733	0	21.31	0.00739605	37	43	R	VYTTTPK	K		2088	Q20464_SC_7.9792.9792.2.dta	WP_013875117.1	30S ribosomal protein S12 [Frankia symbiont of Datisca glomerata]
BMG5.1 + RE Coriaria 1	F203232.dat	Q20464_SC_7_1526	30	1526	405.224	2	808.433	808.433	0.312951	0	16.75	0.0211349	37	43	R	VYTTTPK	K		2047	Q20464_SC_7.9548.9548.2.dta	WP_013875117.1	30S ribosomal protein S12 [Frankia symbiont of Datisca glomerata]
BMG5.1 + RE Coriaria 1	F203232.dat	Q20464_SC_7_1527	30	1527	405.224	2	808.433	808.433	0.312951	0	15.15	0.0305492	37	43	R	VYTTTPK	K		1895	Q20464_SC_7.8637.8637.2.dta	WP_013875117.1	30S ribosomal protein S12 [Frankia symbiont of Datisca glomerata]
BMG5.1 + RE Coriaria 1	F203232.dat	Q20464_SC_7_1528	30	1528	405.224	2	808.433	808.433	0.312951	0	13.64	0.0432514	37	43	R	VYTTTPK	K		2526	Q20464_SC_7.12439.12439.2.dta	WP_013875117.1	30S ribosomal protein S12 [Frankia symbiont of Datisca glomerata]
BMG5.1 + RE Coriaria 1	F203232.dat	Q20464_SC_7_1529	30	1529	405.224	2	808.433	808.433	0.312951	0	14.46	0.0358096	37	43	R	VYTTTPK	K		1874	Q20464_SC_7.8523.8523.2.dta	WP_013875117.1	30S ribosomal protein S12 [Frankia symbiont of Datisca glomerata]
BMG5.1 + RE Coriaria 1	F203232.dat	Q20464_SC_7_1530	30	1530	405.224	2	808.433	808.433	0.312951	0	17.55	0.0175792	37	43	R	VYTTTPK	K		2006	Q20464_SC_7.9303.9303.2.dta	WP_013875117.1	30S ribosomal protein S12 [Frankia symbiont of Datisca glomerata]
BMG5.1 + RE Coriaria 1	F203232.dat	Q20464_SC_7_1531	30	1531	405.224	2	808.433	808.433	0.312951	0	13.61	0.0435512	37	43	R	VYTTTPK	K		2037	Q20464_SC_7.9490.9490.2.dta	WP_013875117.1	30S ribosomal protein S12 [Frankia symbiont of Datisca glomerata]
BMG5.1 + RE Coriaria 1	F203232.dat	Q20464_SC_7_1532	30	1532	405.224	2	808.433	808.433	0.387169	0	13.08	0.049204	37	43	R	VYTTTPK	K		1935	Q20464_SC_7.8877.8877.2.dta	WP_013875117.1	30S ribosomal protein S12 [Frankia symbiont of Datisca glomerata]
BMG5.1 + RE Coriaria 1	F203232.dat	Q20464_SC_7_1534	30	1534	405.224	2	808.433	808.433	0.387169	0	15.84	0.0260615	37	43	R	VYTTTPK	K		1945	Q20464_SC_7.8937.8937.2.dta	WP_013875117.1	30S ribosomal protein S12 [Frankia symbiont of Datisca glomerata]
BMG5.1 + RE Coriaria 1	F203232.dat	Q20464_SC_7_1535	30	1535	405.224	2	808.433	808.433	0.387169	0	17.63	0.0172584	37	43	R	VYTTTPK	K		2027	Q20464_SC_7.9430.9430.2.dta	WP_013875117.1	30S ribosomal protein S12 [Frankia symbiont of Datisca glomerata]
BMG5.1 + RE Coriaria 1	F203232.dat	Q20464_SC_7_1536	30	1536	405.224	2	808.433	808.433	0.387169	0	13.39	0.0458142	37	43	R	VYTTTPK	K		2260	Q20464_SC_7.10810.10810.2.dta	WP_013875117.1	30S ribosomal protein S12 [Frankia symbiont of Datisca glomerata]
BMG5.1 + RE Coriaria 1	F203232.dat	Q20464_SC_7_1544	30	1544	405.224	2	808.433	808.433	0.461386	0	13.45	0.0451856	37	43	R	VYTTTPK	K		1976	Q20464_SC_7.9116.9116.2.dta	WP_013875117.1	30S ribosomal protein S12 [Frankia symbiont of Datisca glomerata]
BMG5.1 + RE Coriaria 1	F203232.dat	Q20464_SC_7_1545	30	1545	405.224	2	808.433	808.433	0.461386	0	16.64	0.021677	37	43	R	VYTTTPK	K		1996	Q20464_SC_7.9238.9238.2.dta	WP_013875117.1	30S ribosomal protein S12 [Frankia symbiont of Datisca glomerata]
BMG5.1 + RE Coriaria 1	F203232.dat	Q20464_SC_7_1546	30	1546	405.224	2	808.433	808.433	0.461386	0	13.05	0.049545	37	43	R	VYTTTPK	K		2352	Q20464_SC_7.11338.11338.2.dta	WP_013875117.1	30S ribosomal protein S12 [Frankia symbiont of Datisca glomerata]
BMG5.1 + RE Coriaria 1	F203232.dat	Q20464_SC_7_1551	30	1551	405.224	2	808.434	808.433	0.535604	0	16.44	0.0226986	37	43	R	VYTTTPK	K		2017	Q20464_SC_7.9369.9369.2.dta	WP_013875117.1	30S ribosomal protein S12 [Frankia symbiont of Datisca glomerata]
BMG5.1 + RE Coriaria 1	F203232.dat	Q20464_SC_7_1554	30	1554	405.224	2	808.434	808.433	0.535604	0	13.34	0.0463447	37	43	R	VYTTTPK	K		1925	Q20464_SC_7.8815.8815.2.dta	WP_013875117.1	30S ribosomal protein S12 [Frankia symbiont of Datisca glomerata]
BMG5.1 + RE Coriaria 1	F203232.dat	Q20464_SC_7_1555	30	1555	405.224	2	808.434	808.433	0.535604	0	15.78	0.0264241	37	43	R	VYTTTPK	K		2321	Q20464_SC_7.11164.11164.2.dta	WP_013875117.1	30S ribosomal protein S12 [Frankia symbiont of Datisca glomerata]
BMG5.1 + RE Coriaria 1	F203232.dat	Q20464_SC_7_1561	30	1561	405.224	2	808.434	808.433	0.609822	0	13.61	0.0435512	37	43	R	VYTTTPK	K		2485	Q20464_SC_7.12164.12164.2.dta	WP_013875117.1	30S ribosomal protein S12 [Frankia symbiont of Datisca glomerata]
BMG5.1 + RE Coriaria 1	F203232.dat	Q20464_SC_7_1574	30	1574	405.224	2	808.434	808.433	0.906692	0	13.06	0.0494311	37	43	R	VYTTTPK	K		2281	Q20464_SC_7.10925.10925.2.dta	WP_013875117.1	30S ribosomal protein S12 [Frankia symbiont of Datisca glomerata]
BMG5.1 + RE Coriaria 1	F203232.dat	Q20464_SC_7_1683	20	1683	408.235	2	814.456	814.455	1.74227	0	37.78	0.000250087	169	175	R	QLIIGDR	Q	Deamidated (NQ) [1]	3707	Q20464_SC_7.22580.22580.2.dta	WP_013875001.1	ATP synthase subunit alpha [Frankia symbiont of Datisca glomerata]
BMG5.1 + RE Coriaria 1	F203232.dat	Q20464_SC_7_1865	12	1865	412.227	2	822.439	822.439	0.58363	0	34.6	0.000346737	82	88	R	IPGSFFR	R		3751	Q20464_SC_7.23189.23189.2.dta	WP_013874794.1	polynucleotide phosphorylase [Frankia symbiont of Datisca glomerata]
BMG5.1 + RE Coriaria 1	F203232.dat	Q20464_SC_7_1939	26	1939	415.227	2	828.439	828.438	1.15519	0	30.29	0.000935406	67	73	R	SFTFVTK	T		3713	Q20464_SC_7.22688.22688.2.dta	WP_013875126.1	MULTISPECIES: 50S ribosomal protein L11 [Frankia]
BMG5.1 + RE Coriaria 1	F203232.dat	Q20464_SC_7_2094	16	2094	418.261	2	834.507	834.508	-1.12641	0	47.32	1.85353e-05	172	178	R	VPLHTLR	A		3703	Q20464_SC_7.22520.22520.2.dta	WP_013875106.1	30S ribosomal protein S3 [Frankia symbiont of Datisca glomerata]
BMG5.1 + RE Coriaria 1	F203232.dat	Q20464_SC_7_2292	18	2292	426.216	2	850.417	850.418	-1.83909	0	45.41	2.8774e-05	164	170	R	YQGEVVR	R	Deamidated (NQ) [2]	2897	Q20464_SC_7.15076.15076.2.dta	WP_013875097.1	50S ribosomal protein L6 [Frankia symbiont of Datisca glomerata]
BMG5.1 + RE Coriaria 1	F203232.dat	Q20464_SC_7_2293	18	2293	426.216	2	850.417	850.418	-1.83909	0	37.16	0.000192309	164	170	R	YQGEVVR	R	Deamidated (NQ) [2]	2887	Q20464_SC_7.15003.15003.2.dta	WP_013875097.1	50S ribosomal protein L6 [Frankia symbiont of Datisca glomerata]
BMG5.1 + RE Coriaria 1	F203232.dat	Q20464_SC_7_2294	18	2294	426.216	2	850.417	850.418	-1.62743	0	29.9	0.00102329	164	170	R	YQGEVVR	R	Deamidated (NQ) [2]	2846	Q20464_SC_7.14710.14710.2.dta	WP_013875097.1	50S ribosomal protein L6 [Frankia symbiont of Datisca glomerata]
BMG5.1 + RE Coriaria 1	F203232.dat	Q20464_SC_7_2296	18	2296	426.216	2	850.417	850.418	-1.55688	0	17.17	0.0191867	164	170	R	YQGEVVR	R	Deamidated (NQ) [2]	3296	Q20464_SC_7.18101.18101.2.dta	WP_013875097.1	50S ribosomal protein L6 [Frankia symbiont of Datisca glomerata]
BMG5.1 + RE Coriaria 1	F203232.dat	Q20464_SC_7_2297	18	2297	426.216	2	850.417	850.418	-1.55688	0	37.12	0.000194089	164	170	R	YQGEVVR	R	Deamidated (NQ) [2]	2918	Q20464_SC_7.15225.15225.2.dta	WP_013875097.1	50S ribosomal protein L6 [Frankia symbiont of Datisca glomerata]
BMG5.1 + RE Coriaria 1	F203232.dat	Q20464_SC_7_2298	18	2298	426.216	2	850.417	850.418	-1.55688	0	26.04	0.00248886	164	170	R	YQGEVVR	R	Deamidated (NQ) [2]	2877	Q20464_SC_7.14931.14931.2.dta	WP_013875097.1	50S ribosomal protein L6 [Frankia symbiont of Datisca glomerata]
BMG5.1 + RE Coriaria 1	F203232.dat	Q20464_SC_7_2299	18	2299	426.216	2	850.417	850.418	-1.48633	0	23.39	0.00458142	164	170	R	YQGEVVR	R	Deamidated (NQ) [2]	2867	Q20464_SC_7.14857.14857.2.dta	WP_013875097.1	50S ribosomal protein L6 [Frankia symbiont of Datisca glomerata]
BMG5.1 + RE Coriaria 1	F203232.dat	Q20464_SC_7_2300	18	2300	426.216	2	850.417	850.418	-1.48633	0	25.96	0.00253513	164	170	R	YQGEVVR	R	Deamidated (NQ) [2]	2928	Q20464_SC_7.15301.15301.2.dta	WP_013875097.1	50S ribosomal protein L6 [Frankia symbiont of Datisca glomerata]
BMG5.1 + RE Coriaria 1	F203232.dat	Q20464_SC_7_2301	18	2301	426.216	2	850.417	850.418	-1.41577	0	17.2	0.0190546	164	170	R	YQGEVVR	R	Deamidated (NQ) [2]	3204	Q20464_SC_7.17357.17357.2.dta	WP_013875097.1	50S ribosomal protein L6 [Frankia symbiont of Datisca glomerata]
BMG5.1 + RE Coriaria 1	F203232.dat	Q20464_SC_7_2302	18	2302	426.216	2	850.417	850.418	-1.41577	0	30.01	0.0009977	164	170	R	YQGEVVR	R	Deamidated (NQ) [2]	2939	Q20464_SC_7.15377.15377.2.dta	WP_013875097.1	50S ribosomal protein L6 [Frankia symbiont of Datisca glomerata]
BMG5.1 + RE Coriaria 1	F203232.dat	Q20464_SC_7_2303	18	2303	426.216	2	850.417	850.418	-1.41577	0	34.81	0.00033037	164	170	R	YQGEVVR	R	Deamidated (NQ) [2]	2836	Q20464_SC_7.14638.14638.2.dta	WP_013875097.1	50S ribosomal protein L6 [Frankia symbiont of Datisca glomerata]
BMG5.1 + RE Coriaria 1	F203232.dat	Q20464_SC_7_2304	18	2304	426.216	2	850.417	850.418	-1.34522	0	42.02	6.28058e-05	164	170	R	YQGEVVR	R	Deamidated (NQ) [2]	2689	Q20464_SC_7.13573.13573.2.dta	WP_013875097.1	50S ribosomal protein L6 [Frankia symbiont of Datisca glomerata]
BMG5.1 + RE Coriaria 1	F203232.dat	Q20464_SC_7_2305	18	2305	426.216	2	850.417	850.418	-1.34522	0	27.19	0.00190985	164	170	R	YQGEVVR	R	Deamidated (NQ) [2]	3021	Q20464_SC_7.16021.16021.2.dta	WP_013875097.1	50S ribosomal protein L6 [Frankia symbiont of Datisca glomerata]
BMG5.1 + RE Coriaria 1	F203232.dat	Q20464_SC_7_2307	18	2307	426.216	2	850.417	850.418	-1.27467	0	13.3	0.0467735	164	170	R	YQGEVVR	R	Deamidated (NQ) [2]	3276	Q20464_SC_7.17917.17917.2.dta	WP_013875097.1	50S ribosomal protein L6 [Frankia symbiont of Datisca glomerata]
BMG5.1 + RE Coriaria 1	F203232.dat	Q20464_SC_7_2308	18	2308	426.216	2	850.417	850.418	-1.27467	0	24.38	0.00364754	164	170	R	YQGEVVR	R	Deamidated (NQ) [2]	2949	Q20464_SC_7.15456.15456.2.dta	WP_013875097.1	50S ribosomal protein L6 [Frankia symbiont of Datisca glomerata]
BMG5.1 + RE Coriaria 1	F203232.dat	Q20464_SC_7_2309	18	2309	426.216	2	850.417	850.418	-1.20411	0	28.14	0.00153462	164	170	R	YQGEVVR	R	Deamidated (NQ) [2]	2980	Q20464_SC_7.15707.15707.2.dta	WP_013875097.1	50S ribosomal protein L6 [Frankia symbiont of Datisca glomerata]
BMG5.1 + RE Coriaria 1	F203232.dat	Q20464_SC_7_2310	18	2310	426.216	2	850.417	850.418	-1.20411	0	21.21	0.00756833	164	170	R	YQGEVVR	R	Deamidated (NQ) [2]	2790	Q20464_SC_7.14323.14323.2.dta	WP_013875097.1	50S ribosomal protein L6 [Frankia symbiont of Datisca glomerata]
BMG5.1 + RE Coriaria 1	F203232.dat	Q20464_SC_7_2311	18	2311	426.216	2	850.418	850.418	-1.13356	0	33.24	0.000474242	164	170	R	YQGEVVR	R	Deamidated (NQ) [2]	2856	Q20464_SC_7.14783.14783.2.dta	WP_013875097.1	50S ribosomal protein L6 [Frankia symbiont of Datisca glomerata]
BMG5.1 + RE Coriaria 1	F203232.dat	Q20464_SC_7_2312	18	2312	426.216	2	850.418	850.418	-1.13356	0	27.96	0.00159956	164	170	R	YQGEVVR	R	Deamidated (NQ) [2]	2718	Q20464_SC_7.13798.13798.2.dta	WP_013875097.1	50S ribosomal protein L6 [Frankia symbiont of Datisca glomerata]
BMG5.1 + RE Coriaria 1	F203232.dat	Q20464_SC_7_2313	18	2313	426.216	2	850.418	850.418	-1.13356	0	27.1	0.00194984	164	170	R	YQGEVVR	R	Deamidated (NQ) [2]	2969	Q20464_SC_7.15622.15622.2.dta	WP_013875097.1	50S ribosomal protein L6 [Frankia symbiont of Datisca glomerata]
BMG5.1 + RE Coriaria 1	F203232.dat	Q20464_SC_7_2314	18	2314	426.216	2	850.418	850.418	-1.13356	0	21.34	0.00734514	164	170	R	YQGEVVR	R	Deamidated (NQ) [2]	3041	Q20464_SC_7.16174.16174.2.dta	WP_013875097.1	50S ribosomal protein L6 [Frankia symbiont of Datisca glomerata]
BMG5.1 + RE Coriaria 1	F203232.dat	Q20464_SC_7_2315	18	2315	426.216	2	850.418	850.418	-1.13356	0	23.03	0.00497737	164	170	R	YQGEVVR	R	Deamidated (NQ) [2]	2707	Q20464_SC_7.13717.13717.2.dta	WP_013875097.1	50S ribosomal protein L6 [Frankia symbiont of Datisca glomerata]
BMG5.1 + RE Coriaria 1	F203232.dat	Q20464_SC_7_2316	18	2316	426.216	2	850.418	850.418	-1.06301	0	27.35	0.00184077	164	170	R	YQGEVVR	R	Deamidated (NQ) [2]	2908	Q20464_SC_7.15149.15149.2.dta	WP_013875097.1	50S ribosomal protein L6 [Frankia symbiont of Datisca glomerata]
BMG5.1 + RE Coriaria 1	F203232.dat	Q20464_SC_7_2318	18	2318	426.216	2	850.418	850.418	-0.992453	0	22.71	0.00535797	164	170	R	YQGEVVR	R	Deamidated (NQ) [2]	3031	Q20464_SC_7.16098.16098.2.dta	WP_013875097.1	50S ribosomal protein L6 [Frankia symbiont of Datisca glomerata]
BMG5.1 + RE Coriaria 1	F203232.dat	Q20464_SC_7_2319	18	2319	426.216	2	850.418	850.418	-0.992453	0	36.44	0.000226986	164	170	R	YQGEVVR	R	Deamidated (NQ) [2]	2780	Q20464_SC_7.14250.14250.2.dta	WP_013875097.1	50S ribosomal protein L6 [Frankia symbiont of Datisca glomerata]
BMG5.1 + RE Coriaria 1	F203232.dat	Q20464_SC_7_2322	18	2322	426.216	2	850.418	850.418	-0.898381	0	29.35	0.00116145	164	170	R	YQGEVVR	R	Deamidated (NQ) [2]	3245	Q20464_SC_7.17673.17673.2.dta	WP_013875097.1	50S ribosomal protein L6 [Frankia symbiont of Datisca glomerata]
BMG5.1 + RE Coriaria 1	F203232.dat	Q20464_SC_7_2324	18	2324	426.216	2	850.418	850.418	-0.898381	0	27.37	0.00183231	164	170	R	YQGEVVR	R	Deamidated (NQ) [2]	3011	Q20464_SC_7.15942.15942.2.dta	WP_013875097.1	50S ribosomal protein L6 [Frankia symbiont of Datisca glomerata]
BMG5.1 + RE Coriaria 1	F203232.dat	Q20464_SC_7_2325	18	2325	426.216	2	850.418	850.418	-0.898381	0	18.74	0.013366	164	170	R	YQGEVVR	R	Deamidated (NQ) [2]	3062	Q20464_SC_7.16328.16328.2.dta	WP_013875097.1	50S ribosomal protein L6 [Frankia symbiont of Datisca glomerata]
BMG5.1 + RE Coriaria 1	F203232.dat	Q20464_SC_7_2326	18	2326	426.216	2	850.418	850.418	-0.827828	0	25.24	0.00299226	164	170	R	YQGEVVR	R	Deamidated (NQ) [2]	2990	Q20464_SC_7.15787.15787.2.dta	WP_013875097.1	50S ribosomal protein L6 [Frankia symbiont of Datisca glomerata]
BMG5.1 + RE Coriaria 1	F203232.dat	Q20464_SC_7_2327	18	2327	426.216	2	850.418	850.418	-0.827828	0	21.33	0.00736207	164	170	R	YQGEVVR	R	Deamidated (NQ) [2]	2801	Q20464_SC_7.14396.14396.2.dta	WP_013875097.1	50S ribosomal protein L6 [Frankia symbiont of Datisca glomerata]
BMG5.1 + RE Coriaria 1	F203232.dat	Q20464_SC_7_2328	18	2328	426.216	2	850.418	850.418	-0.686721	0	14.73	0.0336512	164	170	R	YQGEVVR	R	Deamidated (NQ) [2]	3132	Q20464_SC_7.16848.16848.2.dta	WP_013875097.1	50S ribosomal protein L6 [Frankia symbiont of Datisca glomerata]
BMG5.1 + RE Coriaria 1	F203232.dat	Q20464_SC_7_2330	18	2330	426.216	2	850.418	850.418	-0.545614	0	15.29	0.0295801	164	170	R	YQGEVVR	R	Deamidated (NQ) [2]	3100	Q20464_SC_7.16618.16618.2.dta	WP_013875097.1	50S ribosomal protein L6 [Frankia symbiont of Datisca glomerata]
BMG5.1 + RE Coriaria 1	F203232.dat	Q20464_SC_7_2331	18	2331	426.216	2	850.418	850.418	-0.545614	0	25.25	0.00298538	164	170	R	YQGEVVR	R	Deamidated (NQ) [2]	3000	Q20464_SC_7.15865.15865.2.dta	WP_013875097.1	50S ribosomal protein L6 [Frankia symbiont of Datisca glomerata]
BMG5.1 + RE Coriaria 1	F203232.dat	Q20464_SC_7_2332	18	2332	426.216	2	850.418	850.418	-0.545614	0	26.22	0.00238781	164	170	R	YQGEVVR	R	Deamidated (NQ) [2]	2959	Q20464_SC_7.15537.15537.2.dta	WP_013875097.1	50S ribosomal protein L6 [Frankia symbiont of Datisca glomerata]
BMG5.1 + RE Coriaria 1	F203232.dat	Q20464_SC_7_2333	18	2333	426.216	2	850.418	850.418	-0.545614	0	21.15	0.00767361	164	170	R	YQGEVVR	R	Deamidated (NQ) [2]	3052	Q20464_SC_7.16251.16251.2.dta	WP_013875097.1	50S ribosomal protein L6 [Frankia symbiont of Datisca glomerata]
BMG5.1 + RE Coriaria 1	F203232.dat	Q20464_SC_7_2335	18	2335	426.216	2	850.418	850.418	-0.404507	0	28.03	0.00157398	164	170	R	YQGEVVR	R	Deamidated (NQ) [2]	3142	Q20464_SC_7.16922.16922.2.dta	WP_013875097.1	50S ribosomal protein L6 [Frankia symbiont of Datisca glomerata]
BMG5.1 + RE Coriaria 1	F203232.dat	Q20464_SC_7_2336	18	2336	426.216	2	850.418	850.418	-0.404507	0	28.11	0.00154525	164	170	R	YQGEVVR	R	Deamidated (NQ) [2]	3111	Q20464_SC_7.16692.16692.2.dta	WP_013875097.1	50S ribosomal protein L6 [Frankia symbiont of Datisca glomerata]
BMG5.1 + RE Coriaria 1	F203232.dat	Q20464_SC_7_2338	18	2338	426.216	2	850.418	850.418	-0.333953	0	13.56	0.0440555	164	170	R	YQGEVVR	R	Deamidated (NQ) [2]	3152	Q20464_SC_7.16994.16994.2.dta	WP_013875097.1	50S ribosomal protein L6 [Frankia symbiont of Datisca glomerata]
BMG5.1 + RE Coriaria 1	F203232.dat	Q20464_SC_7_2340	18	2340	426.216	2	850.418	850.418	-0.0517392	0	24.89	0.0032434	164	170	R	YQGEVVR	R	Deamidated (NQ) [2]	2769	Q20464_SC_7.14174.14174.2.dta	WP_013875097.1	50S ribosomal protein L6 [Frankia symbiont of Datisca glomerata]
BMG5.1 + RE Coriaria 1	F203232.dat	Q20464_SC_7_2342	18	2342	426.217	2	850.419	850.418	0.536207	0	13.23	0.0475335	164	170	R	YQGEVVR	R	Deamidated (NQ) [2]	3090	Q20464_SC_7.16541.16541.2.dta	WP_013875097.1	50S ribosomal protein L6 [Frankia symbiont of Datisca glomerata]
BMG5.1 + RE Coriaria 1	F203232.dat	Q20464_SC_7_2343	18	2343	426.217	2	850.419	850.418	0.747867	0	24.47	0.00357273	164	170	R	YQGEVVR	R	Deamidated (NQ) [2]	2759	Q20464_SC_7.14099.14099.2.dta	WP_013875097.1	50S ribosomal protein L6 [Frankia symbiont of Datisca glomerata]
BMG5.1 + RE Coriaria 1	F203232.dat	Q20464_SC_7_2344	18	2344	426.217	2	850.419	850.418	1.10063	0	38.73	0.000133968	164	170	R	YQGEVVR	R	Deamidated (NQ) [2]	2749	Q20464_SC_7.14023.14023.2.dta	WP_013875097.1	50S ribosomal protein L6 [Frankia symbiont of Datisca glomerata]
BMG5.1 + RE Coriaria 1	F203232.dat	Q20464_SC_7_2345	18	2345	426.217	2	850.42	850.418	1.38285	0	33.11	0.000488652	164	170	R	YQGEVVR	R	Deamidated (NQ) [2]	2728	Q20464_SC_7.13875.13875.2.dta	WP_013875097.1	50S ribosomal protein L6 [Frankia symbiont of Datisca glomerata]
BMG5.1 + RE Coriaria 1	F203232.dat	Q20464_SC_7_2346	18	2346	426.217	2	850.42	850.418	1.59451	0	34.37	0.000365595	164	170	R	YQGEVVR	R	Deamidated (NQ) [2]	2738	Q20464_SC_7.13949.13949.2.dta	WP_013875097.1	50S ribosomal protein L6 [Frankia symbiont of Datisca glomerata]
BMG5.1 + RE Coriaria 1	F203232.dat	Q20464_SC_7_2467	19	2467	434.784	2	867.554	867.554	-0.208633	0	39.13	0.00012218	112	119	R	LVSIALPR	I		3743	Q20464_SC_7.23097.23097.2.dta	WP_013875100.1	50S ribosomal protein L5 [Frankia symbiont of Datisca glomerata]
BMG5.1 + RE Coriaria 1	F203232.dat	Q20464_SC_7_2503	8	2503	436.744	2	871.474	871.476	-3.04082	0	29.72	0.00181321	118	125	K	GIEVAVER	V		3557	Q20464_SC_7.20780.20780.2.dta	WP_013875538.1	molecular chaperone GroEL [Frankia symbiont of Datisca glomerata]
BMG5.1 + RE Coriaria 1	F203232.dat	Q20464_SC_7_2551	11	2551	439.74	2	877.466	877.466	-0.172086	0	35.04	0.000407327	100	106	R	LDNVVYR	A		3480	Q20464_SC_7.19956.19956.2.dta	WP_013875087.1	30S ribosomal protein S4 [Frankia symbiont of Datisca glomerata]
BMG5.1 + RE Coriaria 1	F203232.dat	Q20464_SC_7_2552	11	2552	439.74	2	877.466	877.466	-0.035329	0	54.36	4.76369e-06	100	106	R	LDNVVYR	A		3406	Q20464_SC_7.19184.19184.2.dta	WP_013875087.1	30S ribosomal protein S4 [Frankia symbiont of Datisca glomerata]
BMG5.1 + RE Coriaria 1	F203232.dat	Q20464_SC_7_2553	11	2553	439.74	2	877.466	877.466	-0.035329	0	41.28	9.68152e-05	100	106	R	LDNVVYR	A		3448	Q20464_SC_7.19620.19620.2.dta	WP_013875087.1	30S ribosomal protein S4 [Frankia symbiont of Datisca glomerata]
BMG5.1 + RE Coriaria 1	F203232.dat	Q20464_SC_7_2554	11	2554	439.74	2	877.466	877.466	-0.035329	0	36.98	0.000260581	100	106	R	LDNVVYR	A		3469	Q20464_SC_7.19845.19845.2.dta	WP_013875087.1	30S ribosomal protein S4 [Frankia symbiont of Datisca glomerata]
BMG5.1 + RE Coriaria 1	F203232.dat	Q20464_SC_7_2555	11	2555	439.74	2	877.466	877.466	0.0330497	0	47.86	2.12786e-05	100	106	R	LDNVVYR	A		3437	Q20464_SC_7.19507.19507.2.dta	WP_013875087.1	30S ribosomal protein S4 [Frankia symbiont of Datisca glomerata]
BMG5.1 + RE Coriaria 1	F203232.dat	Q20464_SC_7_2556	11	2556	439.74	2	877.466	877.466	0.101428	0	54.98	4.12994e-06	100	106	R	LDNVVYR	A		3416	Q20464_SC_7.19292.19292.2.dta	WP_013875087.1	30S ribosomal protein S4 [Frankia symbiont of Datisca glomerata]
BMG5.1 + RE Coriaria 1	F203232.dat	Q20464_SC_7_2557	11	2557	439.74	2	877.466	877.466	0.101428	0	40.96	0.000104218	100	106	R	LDNVVYR	A		3459	Q20464_SC_7.19736.19736.2.dta	WP_013875087.1	30S ribosomal protein S4 [Frankia symbiont of Datisca glomerata]
BMG5.1 + RE Coriaria 1	F203232.dat	Q20464_SC_7_2558	11	2558	439.74	2	877.466	877.466	0.101428	0	53.82	5.3944e-06	100	106	R	LDNVVYR	A		3427	Q20464_SC_7.19399.19399.2.dta	WP_013875087.1	30S ribosomal protein S4 [Frankia symbiont of Datisca glomerata]
BMG5.1 + RE Coriaria 1	F203232.dat	Q20464_SC_7_2559	11	2559	439.74	2	877.466	877.466	0.73963	0	31.97	0.00082593	100	106	R	LDNVVYR	A		3396	Q20464_SC_7.19077.19077.2.dta	WP_013875087.1	30S ribosomal protein S4 [Frankia symbiont of Datisca glomerata]
BMG5.1 + RE Coriaria 1	F203232.dat	Q20464_SC_7_2618	13	2618	445.74	2	889.466	889.466	-0.0348524	0	49.48	1.1272e-05	71	78	K	LGEFAPTR	T		3652	Q20464_SC_7.21833.21833.2.dta	WP_013875108.1	MULTISPECIES: 30S ribosomal protein S19 [Frankia]
BMG5.1 + RE Coriaria 1	F203232.dat	Q20464_SC_7_2619	13	2619	445.74	2	889.466	889.466	0.324914	0	53.99	3.99025e-06	71	78	K	LGEFAPTR	T		3663	Q20464_SC_7.21968.21968.2.dta	WP_013875108.1	MULTISPECIES: 30S ribosomal protein S19 [Frankia]
BMG5.1 + RE Coriaria 1	F203232.dat	Q20464_SC_7_2670	4	2670	449.273	2	896.532	896.533	-0.941404	0	51.38	7.2778e-06	349	357	R	IPLSGVSPK	A		3644	Q20464_SC_7.21743.21743.2.dta	WP_013874430.1	MULTISPECIES: type I glutamate--ammonia ligase [Frankia]
BMG5.1 + RE Coriaria 1	F203232.dat	Q20464_SC_7_2671	4	2671	449.274	2	896.533	896.533	-0.205235	0	46.63	2.1727e-05	349	357	R	IPLSGVSPK	A		3633	Q20464_SC_7.21609.21609.2.dta	WP_013874430.1	MULTISPECIES: type I glutamate--ammonia ligase [Frankia]
BMG5.1 + RE Coriaria 1	F203232.dat	Q20464_SC_7_2697	3	2697	450.25	2	898.486	898.487	-0.94047	0	39.97	0.000100693	2	10	M	PSIEAVGAR	E		3348	Q20464_SC_7.18591.18591.2.dta	WP_013872252.1	phosphopyruvate hydratase [Frankia symbiont of Datisca glomerata]
BMG5.1 + RE Coriaria 1	F203232.dat	Q20464_SC_7_2698	3	2698	450.25	2	898.486	898.487	-0.94047	0	28.35	0.00146218	2	10	M	PSIEAVGAR	E		3358	Q20464_SC_7.18698.18698.2.dta	WP_013872252.1	phosphopyruvate hydratase [Frankia symbiont of Datisca glomerata]
BMG5.1 + RE Coriaria 1	F203232.dat	Q20464_SC_7_2699	3	2699	450.251	2	898.487	898.487	-0.205902	0	50.44	9.03649e-06	2	10	M	PSIEAVGAR	E		3323	Q20464_SC_7.18357.18357.2.dta	WP_013872252.1	phosphopyruvate hydratase [Frankia symbiont of Datisca glomerata]
BMG5.1 + RE Coriaria 1	F203232.dat	Q20464_SC_7_2700	3	2700	450.251	2	898.488	898.487	0.350589	0	53.93	4.04576e-06	2	10	M	PSIEAVGAR	E		3369	Q20464_SC_7.18812.18812.2.dta	WP_013872252.1	phosphopyruvate hydratase [Frankia symbiont of Datisca glomerata]
BMG5.1 + RE Coriaria 1	F203232.dat	Q20464_SC_7_2701	3	2701	450.251	2	898.488	898.487	0.550926	0	68.37	1.45546e-07	2	10	M	PSIEAVGAR	E		3334	Q20464_SC_7.18462.18462.2.dta	WP_013872252.1	phosphopyruvate hydratase [Frankia symbiont of Datisca glomerata]
BMG5.1 + RE Coriaria 1	F203232.dat	Q20464_SC_7_2723	7	2723	450.774	2	899.534	899.533	1.67531	0	36.82	0.00020797	95	102	R	DVLAIIEK	-		3768	Q20464_SC_7.23402.23402.2.dta	WP_043604033.1	MULTISPECIES: co-chaperone GroES [Frankia]
BMG5.1 + RE Coriaria 1	F203232.dat	Q20464_SC_7_2726	29	2726	451.258	2	900.501	900.503	-2.14991	0	25.16	0.00411466	121	128	R	GIVQVETR	G		3298	Q20464_SC_7.18121.18121.2.dta	WP_013872364.1	MULTISPECIES: MaoC family dehydratase [Frankia]
BMG5.1 + RE Coriaria 1	F203232.dat	Q20464_SC_7_2727	29	2727	451.258	2	900.502	900.503	-1.52804	0	19.1	0.0166086	121	128	R	GIVQVETR	G		3073	Q20464_SC_7.16416.16416.2.dta	WP_013872364.1	MULTISPECIES: MaoC family dehydratase [Frankia]
BMG5.1 + RE Coriaria 1	F203232.dat	Q20464_SC_7_2728	29	2728	451.258	2	900.502	900.503	-1.46141	0	21.85	0.00881726	121	128	R	GIVQVETR	G		2971	Q20464_SC_7.15636.15636.2.dta	WP_013872364.1	MULTISPECIES: MaoC family dehydratase [Frankia]
BMG5.1 + RE Coriaria 1	F203232.dat	Q20464_SC_7_2729	29	2729	451.258	2	900.502	900.503	-1.39478	0	16.69	0.028929	121	128	R	GIVQVETR	G		3334	Q20464_SC_7.18461.18461.2.dta	WP_013872364.1	MULTISPECIES: MaoC family dehydratase [Frankia]
BMG5.1 + RE Coriaria 1	F203232.dat	Q20464_SC_7_2730	29	2730	451.258	2	900.502	900.503	-1.32815	0	23.6	0.00589296	121	128	R	GIVQVETR	G		3278	Q20464_SC_7.17938.17938.2.dta	WP_013872364.1	MULTISPECIES: MaoC family dehydratase [Frankia]
BMG5.1 + RE Coriaria 1	F203232.dat	Q20464_SC_7_2731	29	2731	451.258	2	900.502	900.503	-1.26152	0	22.71	0.00723325	121	128	R	GIVQVETR	G		3268	Q20464_SC_7.17852.17852.2.dta	WP_013872364.1	MULTISPECIES: MaoC family dehydratase [Frankia]
BMG5.1 + RE Coriaria 1	F203232.dat	Q20464_SC_7_2732	29	2732	451.258	2	900.502	900.503	-1.19489	0	25.86	0.00350214	121	128	R	GIVQVETR	G		3309	Q20464_SC_7.18220.18220.2.dta	WP_013872364.1	MULTISPECIES: MaoC family dehydratase [Frankia]
BMG5.1 + RE Coriaria 1	F203232.dat	Q20464_SC_7_2733	29	2733	451.258	2	900.502	900.503	-1.12826	0	21.39	0.00980243	121	128	R	GIVQVETR	G		3124	Q20464_SC_7.16794.16794.2.dta	WP_013872364.1	MULTISPECIES: MaoC family dehydratase [Frankia]
BMG5.1 + RE Coriaria 1	F203232.dat	Q20464_SC_7_2734	29	2734	451.258	2	900.502	900.503	-1.12826	0	26.41	0.00308556	121	128	R	GIVQVETR	G		3288	Q20464_SC_7.18025.18025.2.dta	WP_013872364.1	MULTISPECIES: MaoC family dehydratase [Frankia]
BMG5.1 + RE Coriaria 1	F203232.dat	Q20464_SC_7_2735	29	2735	451.258	2	900.502	900.503	-1.12826	0	20.01	0.013469	121	128	R	GIVQVETR	G		3063	Q20464_SC_7.16337.16337.2.dta	WP_013872364.1	MULTISPECIES: MaoC family dehydratase [Frankia]
BMG5.1 + RE Coriaria 1	F203232.dat	Q20464_SC_7_2736	29	2736	451.258	2	900.502	900.503	-1.06163	0	25.68	0.00365034	121	128	R	GIVQVETR	G		3155	Q20464_SC_7.17016.17016.2.dta	WP_013872364.1	MULTISPECIES: MaoC family dehydratase [Frankia]
BMG5.1 + RE Coriaria 1	F203232.dat	Q20464_SC_7_2737	29	2737	451.258	2	900.502	900.503	-0.995	0	14.92	0.0434844	121	128	R	GIVQVETR	G		3176	Q20464_SC_7.17156.17156.2.dta	WP_013872364.1	MULTISPECIES: MaoC family dehydratase [Frankia]
BMG5.1 + RE Coriaria 1	F203232.dat	Q20464_SC_7_2738	29	2738	451.258	2	900.502	900.503	-0.995	0	14.49	0.0480102	121	128	R	GIVQVETR	G		3196	Q20464_SC_7.17299.17299.2.dta	WP_013872364.1	MULTISPECIES: MaoC family dehydratase [Frankia]
BMG5.1 + RE Coriaria 1	F203232.dat	Q20464_SC_7_2740	29	2740	451.258	2	900.502	900.503	-0.92837	0	21.64	0.00925409	121	128	R	GIVQVETR	G		3237	Q20464_SC_7.17613.17613.2.dta	WP_013872364.1	MULTISPECIES: MaoC family dehydratase [Frankia]
BMG5.1 + RE Coriaria 1	F203232.dat	Q20464_SC_7_2741	29	2741	451.258	2	900.502	900.503	-0.861741	0	22.45	0.00767951	121	128	R	GIVQVETR	G		3165	Q20464_SC_7.17085.17085.2.dta	WP_013872364.1	MULTISPECIES: MaoC family dehydratase [Frankia]
BMG5.1 + RE Coriaria 1	F203232.dat	Q20464_SC_7_2742	29	2742	451.258	2	900.502	900.503	-0.861741	0	22.88	0.00695559	121	128	R	GIVQVETR	G		3186	Q20464_SC_7.17228.17228.2.dta	WP_013872364.1	MULTISPECIES: MaoC family dehydratase [Frankia]
BMG5.1 + RE Coriaria 1	F203232.dat	Q20464_SC_7_2743	29	2743	451.258	2	900.502	900.503	-0.861741	0	20.5	0.0120319	121	128	R	GIVQVETR	G		3257	Q20464_SC_7.17770.17770.2.dta	WP_013872364.1	MULTISPECIES: MaoC family dehydratase [Frankia]
BMG5.1 + RE Coriaria 1	F203232.dat	Q20464_SC_7_2744	29	2744	451.258	2	900.502	900.503	-0.795111	0	24.24	0.0050855	121	128	R	GIVQVETR	G		3217	Q20464_SC_7.17459.17459.2.dta	WP_013872364.1	MULTISPECIES: MaoC family dehydratase [Frankia]
BMG5.1 + RE Coriaria 1	F203232.dat	Q20464_SC_7_2745	29	2745	451.258	2	900.502	900.503	-0.795111	0	25.58	0.00373537	121	128	R	GIVQVETR	G		3135	Q20464_SC_7.16868.16868.2.dta	WP_013872364.1	MULTISPECIES: MaoC family dehydratase [Frankia]
BMG5.1 + RE Coriaria 1	F203232.dat	Q20464_SC_7_2746	29	2746	451.258	2	900.502	900.503	-0.795111	0	23.48	0.00605806	121	128	R	GIVQVETR	G		3104	Q20464_SC_7.16645.16645.2.dta	WP_013872364.1	MULTISPECIES: MaoC family dehydratase [Frankia]
BMG5.1 + RE Coriaria 1	F203232.dat	Q20464_SC_7_2747	29	2747	451.258	2	900.502	900.503	-0.795111	0	19.9	0.0138145	121	128	R	GIVQVETR	G		3053	Q20464_SC_7.16260.16260.2.dta	WP_013872364.1	MULTISPECIES: MaoC family dehydratase [Frankia]
BMG5.1 + RE Coriaria 1	F203232.dat	Q20464_SC_7_2748	29	2748	451.258	2	900.502	900.503	-0.795111	0	22.48	0.00762665	121	128	R	GIVQVETR	G		2951	Q20464_SC_7.15469.15469.2.dta	WP_013872364.1	MULTISPECIES: MaoC family dehydratase [Frankia]
BMG5.1 + RE Coriaria 1	F203232.dat	Q20464_SC_7_2750	29	2750	451.258	2	900.502	900.503	-0.728482	0	24.23	0.00509722	121	128	R	GIVQVETR	G		3247	Q20464_SC_7.17692.17692.2.dta	WP_013872364.1	MULTISPECIES: MaoC family dehydratase [Frankia]
BMG5.1 + RE Coriaria 1	F203232.dat	Q20464_SC_7_2751	29	2751	451.258	2	900.502	900.503	-0.728482	0	21.9	0.00871633	121	128	R	GIVQVETR	G		3042	Q20464_SC_7.16183.16183.2.dta	WP_013872364.1	MULTISPECIES: MaoC family dehydratase [Frankia]
BMG5.1 + RE Coriaria 1	F203232.dat	Q20464_SC_7_2752	29	2752	451.258	2	900.502	900.503	-0.661852	0	21.04	0.0106251	121	128	R	GIVQVETR	G		3083	Q20464_SC_7.16492.16492.2.dta	WP_013872364.1	MULTISPECIES: MaoC family dehydratase [Frankia]
BMG5.1 + RE Coriaria 1	F203232.dat	Q20464_SC_7_2753	29	2753	451.258	2	900.502	900.503	-0.661852	0	19.72	0.014399	121	128	R	GIVQVETR	G		3012	Q20464_SC_7.15954.15954.2.dta	WP_013872364.1	MULTISPECIES: MaoC family dehydratase [Frankia]
BMG5.1 + RE Coriaria 1	F203232.dat	Q20464_SC_7_2754	29	2754	451.258	2	900.502	900.503	-0.595223	0	20.69	0.0115169	121	128	R	GIVQVETR	G		3094	Q20464_SC_7.16569.16569.2.dta	WP_013872364.1	MULTISPECIES: MaoC family dehydratase [Frankia]
BMG5.1 + RE Coriaria 1	F203232.dat	Q20464_SC_7_2755	29	2755	451.258	2	900.502	900.503	-0.595223	0	22.38	0.0078043	121	128	R	GIVQVETR	G		2910	Q20464_SC_7.15163.15163.2.dta	WP_013872364.1	MULTISPECIES: MaoC family dehydratase [Frankia]
BMG5.1 + RE Coriaria 1	F203232.dat	Q20464_SC_7_2756	29	2756	451.258	2	900.502	900.503	-0.595223	0	19.8	0.0141362	121	128	R	GIVQVETR	G		3002	Q20464_SC_7.15877.15877.2.dta	WP_013872364.1	MULTISPECIES: MaoC family dehydratase [Frankia]
BMG5.1 + RE Coriaria 1	F203232.dat	Q20464_SC_7_2757	29	2757	451.258	2	900.502	900.503	-0.595223	0	18.75	0.0180025	121	128	R	GIVQVETR	G		2900	Q20464_SC_7.15090.15090.2.dta	WP_013872364.1	MULTISPECIES: MaoC family dehydratase [Frankia]
BMG5.1 + RE Coriaria 1	F203232.dat	Q20464_SC_7_2758	29	2758	451.258	2	900.502	900.503	-0.595223	0	20.97	0.0107978	121	128	R	GIVQVETR	G		2930	Q20464_SC_7.15316.15316.2.dta	WP_013872364.1	MULTISPECIES: MaoC family dehydratase [Frankia]
BMG5.1 + RE Coriaria 1	F203232.dat	Q20464_SC_7_2760	29	2760	451.258	2	900.502	900.503	-0.528594	0	22.24	0.00805998	121	128	R	GIVQVETR	G		3022	Q20464_SC_7.16034.16034.2.dta	WP_013872364.1	MULTISPECIES: MaoC family dehydratase [Frankia]
BMG5.1 + RE Coriaria 1	F203232.dat	Q20464_SC_7_2761	29	2761	451.259	2	900.502	900.503	-0.461964	0	20.51	0.0120042	121	128	R	GIVQVETR	G		3114	Q20464_SC_7.16719.16719.2.dta	WP_013872364.1	MULTISPECIES: MaoC family dehydratase [Frankia]
BMG5.1 + RE Coriaria 1	F203232.dat	Q20464_SC_7_2762	29	2762	451.259	2	900.502	900.503	-0.461964	0	21.91	0.00869629	121	128	R	GIVQVETR	G		3032	Q20464_SC_7.16109.16109.2.dta	WP_013872364.1	MULTISPECIES: MaoC family dehydratase [Frankia]
BMG5.1 + RE Coriaria 1	F203232.dat	Q20464_SC_7_2764	29	2764	451.259	2	900.502	900.503	-0.461964	0	23.04	0.006704	121	128	R	GIVQVETR	G		3227	Q20464_SC_7.17539.17539.2.dta	WP_013872364.1	MULTISPECIES: MaoC family dehydratase [Frankia]
BMG5.1 + RE Coriaria 1	F203232.dat	Q20464_SC_7_2765	29	2765	451.259	2	900.502	900.503	-0.461964	0	21.15	0.0103594	121	128	R	GIVQVETR	G		2961	Q20464_SC_7.15551.15551.2.dta	WP_013872364.1	MULTISPECIES: MaoC family dehydratase [Frankia]
BMG5.1 + RE Coriaria 1	F203232.dat	Q20464_SC_7_2766	29	2766	451.259	2	900.502	900.503	-0.461964	0	20.21	0.0128627	121	128	R	GIVQVETR	G		2992	Q20464_SC_7.15800.15800.2.dta	WP_013872364.1	MULTISPECIES: MaoC family dehydratase [Frankia]
BMG5.1 + RE Coriaria 1	F203232.dat	Q20464_SC_7_2767	29	2767	451.259	2	900.503	900.503	-0.395335	0	21.13	0.0104072	121	128	R	GIVQVETR	G		2981	Q20464_SC_7.15719.15719.2.dta	WP_013872364.1	MULTISPECIES: MaoC family dehydratase [Frankia]
BMG5.1 + RE Coriaria 1	F203232.dat	Q20464_SC_7_2769	29	2769	451.259	2	900.503	900.503	-0.306495	0	24.6	0.00468095	121	128	R	GIVQVETR	G		2940	Q20464_SC_7.15392.15392.2.dta	WP_013872364.1	MULTISPECIES: MaoC family dehydratase [Frankia]
BMG5.1 + RE Coriaria 1	F203232.dat	Q20464_SC_7_2770	29	2770	451.259	2	900.503	900.503	-0.306495	0	17.82	0.0223015	121	128	R	GIVQVETR	G		2920	Q20464_SC_7.15239.15239.2.dta	WP_013872364.1	MULTISPECIES: MaoC family dehydratase [Frankia]
BMG5.1 + RE Coriaria 1	F203232.dat	Q20464_SC_7_2771	29	2771	451.259	2	900.503	900.503	-0.239866	0	17.49	0.0240621	121	128	R	GIVQVETR	G		2889	Q20464_SC_7.15018.15018.2.dta	WP_013872364.1	MULTISPECIES: MaoC family dehydratase [Frankia]
BMG5.1 + RE Coriaria 1	F203232.dat	Q20464_SC_7_2772	29	2772	451.259	2	900.503	900.503	-0.173237	0	23.05	0.00668858	121	128	R	GIVQVETR	G		3206	Q20464_SC_7.17376.17376.2.dta	WP_013872364.1	MULTISPECIES: MaoC family dehydratase [Frankia]
BMG5.1 + RE Coriaria 1	F203232.dat	Q20464_SC_7_282	8	282	360.177	2	718.339	718.34	-0.801849	0	18.22	0.0150661	276	282	K	APGFGDR	R		3031	Q20464_SC_7.16101.16101.2.dta	WP_013875538.1	molecular chaperone GroEL [Frankia symbiont of Datisca glomerata]
BMG5.1 + RE Coriaria 1	F203232.dat	Q20464_SC_7_283	8	283	360.177	2	718.339	718.34	-0.718323	0	20.55	0.00881049	276	282	K	APGFGDR	R		3042	Q20464_SC_7.16177.16177.2.dta	WP_013875538.1	molecular chaperone GroEL [Frankia symbiont of Datisca glomerata]
BMG5.1 + RE Coriaria 1	F203232.dat	Q20464_SC_7_284	8	284	360.177	2	718.339	718.34	-0.718323	0	17.57	0.0174985	276	282	K	APGFGDR	R		3266	Q20464_SC_7.17841.17841.2.dta	WP_013875538.1	molecular chaperone GroEL [Frankia symbiont of Datisca glomerata]
BMG5.1 + RE Coriaria 1	F203232.dat	Q20464_SC_7_288	8	288	360.177	2	718.339	718.34	-0.634797	0	16.79	0.0209411	276	282	K	APGFGDR	R		3297	Q20464_SC_7.18109.18109.2.dta	WP_013875538.1	molecular chaperone GroEL [Frankia symbiont of Datisca glomerata]
BMG5.1 + RE Coriaria 1	F203232.dat	Q20464_SC_7_289	8	289	360.177	2	718.339	718.34	-0.634797	0	14.87	0.0325837	276	282	K	APGFGDR	R		2944	Q20464_SC_7.15415.15415.2.dta	WP_013875538.1	molecular chaperone GroEL [Frankia symbiont of Datisca glomerata]
BMG5.1 + RE Coriaria 1	F203232.dat	Q20464_SC_7_290	8	290	360.177	2	718.339	718.34	-0.634797	0	14.37	0.0365595	276	282	K	APGFGDR	R		3021	Q20464_SC_7.16023.16023.2.dta	WP_013875538.1	molecular chaperone GroEL [Frankia symbiont of Datisca glomerata]
BMG5.1 + RE Coriaria 1	F203232.dat	Q20464_SC_7_295	8	295	360.177	2	718.34	718.34	-0.467745	0	17.9	0.0162181	276	282	K	APGFGDR	R		3256	Q20464_SC_7.17758.17758.2.dta	WP_013875538.1	molecular chaperone GroEL [Frankia symbiont of Datisca glomerata]
BMG5.1 + RE Coriaria 1	F203232.dat	Q20464_SC_7_296	8	296	360.177	2	718.34	718.34	-0.467745	0	16.04	0.0248886	276	282	K	APGFGDR	R		2974	Q20464_SC_7.15666.15666.2.dta	WP_013875538.1	molecular chaperone GroEL [Frankia symbiont of Datisca glomerata]
BMG5.1 + RE Coriaria 1	F203232.dat	Q20464_SC_7_297	8	297	360.177	2	718.34	718.34	-0.467745	0	14.81	0.033037	276	282	K	APGFGDR	R		3001	Q20464_SC_7.15867.15867.2.dta	WP_013875538.1	molecular chaperone GroEL [Frankia symbiont of Datisca glomerata]
BMG5.1 + RE Coriaria 1	F203232.dat	Q20464_SC_7_299	8	299	360.177	2	718.34	718.34	-0.384219	0	18.91	0.0128529	276	282	K	APGFGDR	R		3287	Q20464_SC_7.18013.18013.2.dta	WP_013875538.1	molecular chaperone GroEL [Frankia symbiont of Datisca glomerata]
BMG5.1 + RE Coriaria 1	F203232.dat	Q20464_SC_7_300	8	300	360.177	2	718.34	718.34	-0.384219	0	17.43	0.0180717	276	282	K	APGFGDR	R		2954	Q20464_SC_7.15492.15492.2.dta	WP_013875538.1	molecular chaperone GroEL [Frankia symbiont of Datisca glomerata]
BMG5.1 + RE Coriaria 1	F203232.dat	Q20464_SC_7_301	8	301	360.177	2	718.34	718.34	-0.384219	0	15.12	0.030761	276	282	K	APGFGDR	R		3011	Q20464_SC_7.15944.15944.2.dta	WP_013875538.1	molecular chaperone GroEL [Frankia symbiont of Datisca glomerata]
BMG5.1 + RE Coriaria 1	F203232.dat	Q20464_SC_7_304	8	304	360.177	2	718.34	718.34	-0.300693	0	15.25	0.0298538	276	282	K	APGFGDR	R		2987	Q20464_SC_7.15765.15765.2.dta	WP_013875538.1	molecular chaperone GroEL [Frankia symbiont of Datisca glomerata]
BMG5.1 + RE Coriaria 1	F203232.dat	Q20464_SC_7_305	8	305	360.177	2	718.34	718.34	-0.217167	0	18.2	0.0151356	276	282	K	APGFGDR	R		3339	Q20464_SC_7.18511.18511.2.dta	WP_013875538.1	molecular chaperone GroEL [Frankia symbiont of Datisca glomerata]
BMG5.1 + RE Coriaria 1	F203232.dat	Q20464_SC_7_310	8	310	360.177	2	718.34	718.34	-0.0222736	0	14.79	0.0331894	276	282	K	APGFGDR	R		3052	Q20464_SC_7.16253.16253.2.dta	WP_013875538.1	molecular chaperone GroEL [Frankia symbiont of Datisca glomerata]
BMG5.1 + RE Coriaria 1	F203232.dat	Q20464_SC_7_312	8	312	360.177	2	718.34	718.34	0.0612523	0	21.17	0.00763836	276	282	K	APGFGDR	R		3318	Q20464_SC_7.18307.18307.2.dta	WP_013875538.1	molecular chaperone GroEL [Frankia symbiont of Datisca glomerata]
BMG5.1 + RE Coriaria 1	F203232.dat	Q20464_SC_7_313	8	313	360.177	2	718.34	718.34	0.228304	0	24.35	0.00367282	276	282	K	APGFGDR	R		3277	Q20464_SC_7.17927.17927.2.dta	WP_013875538.1	molecular chaperone GroEL [Frankia symbiont of Datisca glomerata]
BMG5.1 + RE Coriaria 1	F203232.dat	Q20464_SC_7_314	8	314	360.177	2	718.34	718.34	0.228304	0	16.71	0.0213304	276	282	K	APGFGDR	R		2964	Q20464_SC_7.15578.15578.2.dta	WP_013875538.1	molecular chaperone GroEL [Frankia symbiont of Datisca glomerata]
BMG5.1 + RE Coriaria 1	F203232.dat	Q20464_SC_7_315	8	315	360.177	2	718.34	718.34	0.562408	0	17.7	0.0169824	276	282	K	APGFGDR	R		3329	Q20464_SC_7.18408.18408.2.dta	WP_013875538.1	molecular chaperone GroEL [Frankia symbiont of Datisca glomerata]
BMG5.1 + RE Coriaria 1	F203232.dat	Q20464_SC_7_3155	3	3155	459.756	2	917.497	917.497	-0.0730248	0	44.15	3.84592e-05	124	131	K	ASDLPLFR	Y		3761	Q20464_SC_7.23314.23314.2.dta	WP_013872252.1	phosphopyruvate hydratase [Frankia symbiont of Datisca glomerata]
BMG5.1 + RE Coriaria 1	F203232.dat	Q20464_SC_7_3164	17	3164	460.764	2	919.513	919.513	-0.0293634	0	46.61	2.18273e-05	487	494	R	LAIGLYDR	A		3738	Q20464_SC_7.23030.23030.2.dta	WP_013872922.1	aminopeptidase N [Frankia symbiont of Datisca glomerata]
BMG5.1 + RE Coriaria 1	F203232.dat	Q20464_SC_7_317	8	317	360.177	2	718.34	718.34	0.562408	0	13.72	0.042462	276	282	K	APGFGDR	R		2966	Q20464_SC_7.15592.15592.2.dta	WP_013875538.1	molecular chaperone GroEL [Frankia symbiont of Datisca glomerata]
BMG5.1 + RE Coriaria 1	F203232.dat	Q20464_SC_7_3421	1	3421	475.805	2	949.596	949.596	0.135847	0	34.86	0.000326588	379	387	R	GVPLLPLNK	I		3751	Q20464_SC_7.23195.23195.2.dta	WP_013874672.1	Crp/Fnr family transcriptional regulator [Frankia symbiont of Datisca glomerata]
BMG5.1 + RE Coriaria 1	F203232.dat	Q20464_SC_7_3774	7	3774	490.277	2	978.539	978.539	0.432277	0	48.58	1.38676e-05	67	75	K	VGDVVLYSK	Y		3654	Q20464_SC_7.21855.21855.2.dta	WP_043604033.1	MULTISPECIES: co-chaperone GroES [Frankia]
BMG5.1 + RE Coriaria 1	F203232.dat	Q20464_SC_7_3881	6	3881	494.296	2	986.577	986.576	0.738919	0	41.47	7.12853e-05	127	135	K	TLLAQTLAR	M	Deamidated (NQ) [5]	3740	Q20464_SC_7.23050.23050.2.dta	WP_013872945.1	ATP-dependent Clp protease ATP-binding subunit ClpX [Frankia symbiont of Datisca glomerata]
BMG5.1 + RE Coriaria 1	F203232.dat	Q20464_SC_7_411	12	411	365.217	2	728.418	728.418	0.545017	0	19.73	0.0234111	336	342	R	IVADGVR	I		3384	Q20464_SC_7.18952.18952.2.dta	WP_013874794.1	polynucleotide phosphorylase [Frankia symbiont of Datisca glomerata]
BMG5.1 + RE Coriaria 1	F203232.dat	Q20464_SC_7_4402	27	4402	513.256	2	1024.5	1024.5	-0.252807	0	30.08	0.000981748	202	210	R	GLGEFFEAR	G		3744	Q20464_SC_7.23104.23104.2.dta	WP_043607069.1	hypothetical protein [Frankia symbiont of Datisca glomerata]
BMG5.1 + RE Coriaria 1	F203232.dat	Q20464_SC_7_4418	10	4418	514.3	2	1026.58	1026.58	2.67295	0	21.2	0.00758578	274	283	R	AGDNVGLLLR	G		3711	Q20464_SC_7.22642.22642.2.dta	WP_013875114.1	MULTISPECIES: elongation factor Tu [Frankia]
BMG5.1 + RE Coriaria 1	F203232.dat	Q20464_SC_7_4571	8	4571	523.769	2	1045.52	1045.52	1.23766	0	26.51	0.00223357	18	27	R	GMNQLADAVK	V		3630	Q20464_SC_7.21574.21574.2.dta	WP_013875538.1	molecular chaperone GroEL [Frankia symbiont of Datisca glomerata]
BMG5.1 + RE Coriaria 1	F203232.dat	Q20464_SC_7_4802	10	4802	537.307	2	1072.6	1072.6	0.0419542	1	28.22	0.00150661	227	236	R	GTVVTGRVER	G		3690	Q20464_SC_7.22327.22327.2.dta	WP_013875114.1	MULTISPECIES: elongation factor Tu [Frankia]
BMG5.1 + RE Coriaria 1	F203232.dat	Q20464_SC_7_4824	32	4824	538.802	2	1075.59	1075.59	1.52661	0	21.9	0.00645654	49	58	R	ILSESGTTLR	G		3561	Q20464_SC_7.20822.20822.2.dta	WP_013873150.1	transcriptional regulator [Frankia symbiont of Datisca glomerata]
BMG5.1 + RE Coriaria 1	F203232.dat	Q20464_SC_7_4825	32	4825	538.803	2	1075.59	1075.59	2.99557	0	25.1	0.0030903	49	58	R	ILSESGTTLR	G		3547	Q20464_SC_7.20671.20671.2.dta	WP_013873150.1	transcriptional regulator [Frankia symbiont of Datisca glomerata]
BMG5.1 + RE Coriaria 1	F203232.dat	Q20464_SC_7_5475	28	5475	370.53	3	1108.57	1108.57	-1.23492	1	29.48	0.0011272	133	141	R	IAFVNKMDR	V	Oxidation (M) [7]	3701	Q20464_SC_7.22500.22500.3.dta	WP_013875115.1	elongation factor G [Frankia symbiont of Datisca glomerata]
BMG5.1 + RE Coriaria 1	F203232.dat	Q20464_SC_7_5805	3	5805	573.768	2	1145.52	1145.52	0.722816	0	14.35	0.0367282	404	413	R	IEDELDDAAR	Y		3032	Q20464_SC_7.16105.16105.2.dta	WP_013872252.1	phosphopyruvate hydratase [Frankia symbiont of Datisca glomerata]
BMG5.1 + RE Coriaria 1	F203232.dat	Q20464_SC_7_6233	2	6233	600.33	2	1198.65	1198.65	0.391275	0	44.52	3.53183e-05	286	295	R	GYVLVDHQLR	T		3706	Q20464_SC_7.22574.22574.2.dta	WP_013874419.1	dihydrolipoyl dehydrogenase [Frankia symbiont of Datisca glomerata]
BMG5.1 + RE Coriaria 1	F203232.dat	Q20464_SC_7_6235	2	6235	600.833	2	1199.65	1199.65	0.376776	0	78.76	1.33045e-08	120	131	R	LVSPTSVAVGDR	I		3629	Q20464_SC_7.21557.21557.2.dta	WP_013874419.1	dihydrolipoyl dehydrogenase [Frankia symbiont of Datisca glomerata]
BMG5.1 + RE Coriaria 1	F203232.dat	Q20464_SC_7_6236	2	6236	600.835	2	1199.66	1199.65	3.32763	0	68.84	1.30617e-07	120	131	R	LVSPTSVAVGDR	I		3617	Q20464_SC_7.21434.21434.2.dta	WP_013874419.1	dihydrolipoyl dehydrogenase [Frankia symbiont of Datisca glomerata]
BMG5.1 + RE Coriaria 1	F203232.dat	Q20464_SC_7_6289	14	6289	604.817	2	1207.62	1207.62	-0.494361	0	26.46	0.00225944	67	77	K	TVGDAVSYIQR	A		3573	Q20464_SC_7.20955.20955.2.dta	WP_013874733.1	acyl carrier protein [Frankia symbiont of Datisca glomerata]
BMG5.1 + RE Coriaria 1	F203232.dat	Q20464_SC_7_6290	14	6290	604.817	2	1207.62	1207.62	-0.279061	0	53.79	4.1783e-06	67	77	K	TVGDAVSYIQR	A		3584	Q20464_SC_7.21072.21072.2.dta	WP_013874733.1	acyl carrier protein [Frankia symbiont of Datisca glomerata]
BMG5.1 + RE Coriaria 1	F203232.dat	Q20464_SC_7_634	1	634	368.21	2	734.405	734.408	-3.4967	0	13.59	0.0437522	349	355	R	TIAAFGR	E		3701	Q20464_SC_7.22498.22498.2.dta	WP_013874672.1	Crp/Fnr family transcriptional regulator [Frankia symbiont of Datisca glomerata]
BMG5.1 + RE Coriaria 1	F203232.dat	Q20464_SC_7_6634	25	6634	620.297	2	1238.58	1238.58	1.36205	0	31.36	0.000731139	140	150	R	LTYDGSIADER	G		3370	Q20464_SC_7.18815.18815.2.dta	WP_013873557.1	MULTISPECIES: proteasome subunit alpha [Frankia]
BMG5.1 + RE Coriaria 1	F203232.dat	Q20464_SC_7_6895	1	6895	638.321	2	1274.63	1274.63	-0.477002	0	57.47	1.79061e-06	34	44	K	SVPQMQEITSR	W		3479	Q20464_SC_7.19945.19945.2.dta	WP_013874672.1	Crp/Fnr family transcriptional regulator [Frankia symbiont of Datisca glomerata]
BMG5.1 + RE Coriaria 1	F203232.dat	Q20464_SC_7_6896	1	6896	638.322	2	1274.63	1274.63	0.197705	0	68.76	1.33045e-07	34	44	K	SVPQMQEITSR	W		3458	Q20464_SC_7.19730.19730.2.dta	WP_013874672.1	Crp/Fnr family transcriptional regulator [Frankia symbiont of Datisca glomerata]
BMG5.1 + RE Coriaria 1	F203232.dat	Q20464_SC_7_6898	1	6898	638.322	2	1274.63	1274.63	0.48014	0	55.52	2.80543e-06	34	44	K	SVPQMQEITSR	W		3447	Q20464_SC_7.19610.19610.2.dta	WP_013874672.1	Crp/Fnr family transcriptional regulator [Frankia symbiont of Datisca glomerata]
BMG5.1 + RE Coriaria 1	F203232.dat	Q20464_SC_7_6899	1	6899	638.322	2	1274.63	1274.63	0.966556	0	59.8	1.04713e-06	34	44	K	SVPQMQEITSR	W		3469	Q20464_SC_7.19838.19838.2.dta	WP_013874672.1	Crp/Fnr family transcriptional regulator [Frankia symbiont of Datisca glomerata]
BMG5.1 + RE Coriaria 1	F203232.dat	Q20464_SC_7_6900	1	6900	638.323	2	1274.63	1274.63	1.43728	0	55.34	3.07036e-06	34	44	K	SVPQMQEITSR	W		3489	Q20464_SC_7.20054.20054.2.dta	WP_013874672.1	Crp/Fnr family transcriptional regulator [Frankia symbiont of Datisca glomerata]
BMG5.1 + RE Coriaria 1	F203232.dat	Q20464_SC_7_6905	1	6905	639.309	2	1276.6	1276.6	-1.10763	0	75.04	3.13329e-08	99	111	R	GFDGDALAGLADR	F		3734	Q20464_SC_7.22979.22979.2.dta	WP_013874672.1	Crp/Fnr family transcriptional regulator [Frankia symbiont of Datisca glomerata]
BMG5.1 + RE Coriaria 1	F203232.dat	Q20464_SC_7_7412	6	7412	672.363	2	1342.71	1342.71	1.32866	0	45.7	2.69153e-05	202	214	R	DVSGEGVQQALLK	I		3608	Q20464_SC_7.21336.21336.2.dta	WP_013872945.1	ATP-dependent Clp protease ATP-binding subunit ClpX [Frankia symbiont of Datisca glomerata]
BMG5.1 + RE Coriaria 1	F203232.dat	Q20464_SC_7_7413	6	7413	672.364	2	1342.71	1342.71	2.87776	0	91.85	6.53131e-10	202	214	R	DVSGEGVQQALLK	I		3618	Q20464_SC_7.21444.21444.2.dta	WP_013872945.1	ATP-dependent Clp protease ATP-binding subunit ClpX [Frankia symbiont of Datisca glomerata]
BMG5.1 + RE Coriaria 1	F203232.dat	Q20464_SC_7_7565	22	7565	687.874	2	1373.73	1373.73	2.48739	0	35.12	0.00030761	80	92	R	VGGATYQVPVEVR	A		3640	Q20464_SC_7.21696.21696.2.dta	WP_013875116.1	30S ribosomal protein S7 [Frankia symbiont of Datisca glomerata]
BMG5.1 + RE Coriaria 1	F203232.dat	Q20464_SC_7_7823	1	7823	704.378	2	1406.74	1406.74	0.472013	0	60.38	9.1622e-07	254	265	R	EYELSVAQTVLR	I		3744	Q20464_SC_7.23107.23107.2.dta	WP_013874672.1	Crp/Fnr family transcriptional regulator [Frankia symbiont of Datisca glomerata]
BMG5.1 + RE Coriaria 1	F203232.dat	Q20464_SC_7_8055	1	8055	723.4	2	1444.79	1444.78	2.0266	0	72	6.30957e-08	49	61	R	VLPWVQTAGGVYR	V		3770	Q20464_SC_7.23422.23422.2.dta	WP_013874672.1	Crp/Fnr family transcriptional regulator [Frankia symbiont of Datisca glomerata]
BMG5.1 + RE Coriaria 1	F203232.dat	Q20464_SC_7_8296	1	8296	750.443	2	1498.87	1498.87	0.267535	0	64.08	3.90841e-07	388	402	K	IPISATGTTSVIALR	T		3733	Q20464_SC_7.22965.22965.2.dta	WP_013874672.1	Crp/Fnr family transcriptional regulator [Frankia symbiont of Datisca glomerata]
BMG5.1 + RE Coriaria 1	F203232.dat	Q20464_SC_7_8334	3	8334	756.408	2	1510.8	1510.8	1.65806	0	89.92	1.01859e-09	74	87	R	IGPEIVGLEATEQR	I		3721	Q20464_SC_7.22797.22797.2.dta	WP_013872252.1	phosphopyruvate hydratase [Frankia symbiont of Datisca glomerata]
BMG5.1 + RE Coriaria 1	F203232.dat	Q20464_SC_7_841	23	841	378.707	2	755.399	755.4	-0.861795	0	34.06	0.000392645	135	141	R	GLMPNPK	T		3614	Q20464_SC_7.21397.21397.2.dta	WP_013875125.1	MULTISPECIES: 50S ribosomal protein L1 [Frankia]
BMG5.1 + RE Coriaria 1	F203232.dat	Q20464_SC_7_842	23	842	378.707	2	755.4	755.4	-0.623511	0	30.02	0.000995405	135	141	R	GLMPNPK	T		3589	Q20464_SC_7.21131.21131.2.dta	WP_013875125.1	MULTISPECIES: 50S ribosomal protein L1 [Frankia]
BMG5.1 + RE Coriaria 1	F203232.dat	Q20464_SC_7_843	23	843	378.707	2	755.4	755.4	-0.464655	0	22.8	0.00524807	135	141	R	GLMPNPK	T		3578	Q20464_SC_7.21010.21010.2.dta	WP_013875125.1	MULTISPECIES: 50S ribosomal protein L1 [Frankia]
BMG5.1 + RE Coriaria 1	F203232.dat	Q20464_SC_7_844	23	844	378.707	2	755.4	755.4	-0.385226	0	32.49	0.000563638	135	141	R	GLMPNPK	T		3624	Q20464_SC_7.21510.21510.2.dta	WP_013875125.1	MULTISPECIES: 50S ribosomal protein L1 [Frankia]
BMG5.1 + RE Coriaria 1	F203232.dat	Q20464_SC_7_845	23	845	378.707	2	755.4	755.4	-0.305798	0	27.66	0.00171396	135	141	R	GLMPNPK	T		3636	Q20464_SC_7.21644.21644.2.dta	WP_013875125.1	MULTISPECIES: 50S ribosomal protein L1 [Frankia]
BMG5.1 + RE Coriaria 1	F203232.dat	Q20464_SC_7_846	23	846	378.707	2	755.4	755.4	0.0383903	0	35.06	0.000311889	135	141	R	GLMPNPK	T		3600	Q20464_SC_7.21246.21246.2.dta	WP_013875125.1	MULTISPECIES: 50S ribosomal protein L1 [Frankia]
BMG5.1 + RE Coriaria 1	F203232.dat	Q20464_SC_7_847	23	847	378.707	2	755.4	755.4	0.594387	0	19.62	0.0109144	135	141	R	GLMPNPK	T		3567	Q20464_SC_7.20891.20891.2.dta	WP_013875125.1	MULTISPECIES: 50S ribosomal protein L1 [Frankia]
BMG5.1 + RE Coriaria 1	F203232.dat	Q20464_SC_7_8553	4	8553	791.4	2	1580.79	1580.78	1.36957	0	72.68	5.39511e-08	11	23	R	YIADQNIEFVDVR	F		3727	Q20464_SC_7.22880.22880.2.dta	WP_013874430.1	MULTISPECIES: type I glutamate--ammonia ligase [Frankia]
BMG5.1 + RE Coriaria 1	F203232.dat	Q20464_SC_7_8719	9	8719	818.924	2	1635.83	1635.84	-1.81008	0	74.62	3.45144e-08	35	49	R	VSVFVQGGSNTLWSR	Y		3750	Q20464_SC_7.23177.23177.2.dta	WP_013871882.1	hypothetical protein [Frankia symbiont of Datisca glomerata]
BMG5.1 + RE Coriaria 1	F203232.dat	Q20464_SC_7_8951	2	8951	850.911	2	1699.81	1699.81	1.6143	0	42.97	5.04661e-05	365	380	R	YGDVVTQTYDLAGNGK	A		3613	Q20464_SC_7.21383.21383.2.dta	WP_013874419.1	dihydrolipoyl dehydrogenase [Frankia symbiont of Datisca glomerata]
BMG5.1 + RE Coriaria 1	F203232.dat	Q20464_SC_7_8952	2	8952	850.912	2	1699.81	1699.81	2.68501	0	52.85	5.188e-06	365	380	R	YGDVVTQTYDLAGNGK	A		3623	Q20464_SC_7.21498.21498.2.dta	WP_013874419.1	dihydrolipoyl dehydrogenase [Frankia symbiont of Datisca glomerata]
BMG5.1 + RE Coriaria 1	F203232.dat	Q20464_SC_7_8954	2	8954	851.404	2	1700.79	1700.79	2.18487	0	23.78	0.00418794	365	380	R	YGDVVTQTYDLAGNGK	A	Deamidated (NQ) [14]	3564	Q20464_SC_7.20853.20853.2.dta	WP_013874419.1	dihydrolipoyl dehydrogenase [Frankia symbiont of Datisca glomerata]
BMG5.1 + RE Coriaria 1	F203232.dat	Q20464_SC_7_8984	10	8984	570.988	3	1709.94	1709.94	0.455571	1	19.4	0.0114815	268	283	K	LLDEGRAGDNVGLLLR	G		3721	Q20464_SC_7.22789.22789.3.dta	WP_013875114.1	MULTISPECIES: elongation factor Tu [Frankia]
BMG5.1 + RE Coriaria 1	F203232.dat	Q20464_SC_7_8985	10	8985	855.98	2	1709.94	1709.94	1.31876	1	23.24	0.00474242	268	283	K	LLDEGRAGDNVGLLLR	G		3722	Q20464_SC_7.22816.22816.2.dta	WP_013875114.1	MULTISPECIES: elongation factor Tu [Frankia]
BMG5.1 + RE Coriaria 1	F203232.dat	Q20464_SC_7_9051	5	9051	862.428	2	1722.84	1722.84	-0.179935	0	135.31	2.94442e-14	33	49	R	STTGADFDLDASAIALR	S		3756	Q20464_SC_7.23258.23258.2.dta	WP_013874969.1	chemical-damaging agent resistance protein C [Frankia symbiont of Datisca glomerata]
BMG5.1 + RE Coriaria 1	F203232.dat	Q20464_SC_7_9130	4	9130	874.473	2	1746.93	1746.93	0.811709	0	78.5	1.69505e-08	326	341	R	LVPGYEAPVNLVYSAR	N		3759	Q20464_SC_7.23294.23294.2.dta	WP_013874430.1	MULTISPECIES: type I glutamate--ammonia ligase [Frankia]
BMG5.1 + RE Coriaria 1	F203232.dat	Q20464_SC_7_9564	2	9564	924.954	2	1847.89	1847.89	1.44327	0	116.19	2.76502e-12	268	285	R	GPVSEGLGYEEVGIATDR	G		3685	Q20464_SC_7.22259.22259.2.dta	WP_013874419.1	dihydrolipoyl dehydrogenase [Frankia symbiont of Datisca glomerata]
BMG5.1 + RE Coriaria 1	F203232.dat	Q20464_SC_7_9922	1	9922	681.688	3	2042.04	2042.04	-0.899099	0	60.52	9.75872e-07	270	286	R	VADLYNEPINQLEQQLR	L		3767	Q20464_SC_7.23390.23390.3.dta	WP_013874672.1	Crp/Fnr family transcriptional regulator [Frankia symbiont of Datisca glomerata]
BMG5.1 + RE Coriaria 2	F203233.dat	Q20465_SC_8_1124	1	1124	393.247	2	784.48	784.481	-0.508617	0	48.83	2.02923e-05	327	334	K	AGNALLVK	V		3646	Q20465_SC_8.21449.21449.2.dta	WP_013872252.1	phosphopyruvate hydratase [Frankia symbiont of Datisca glomerata]
BMG5.1 + RE Coriaria 2	F203233.dat	Q20465_SC_8_1127	36	1127	393.726	2	785.438	785.44	-1.45269	0	21.3	0.0140849	48	55	R	VAGEALAR	E		3060	Q20465_SC_8.15822.15822.2.dta	WP_013871985.1	methylthioribulose-1-phosphate dehydratase [Frankia symbiont of Datisca glomerata]
BMG5.1 + RE Coriaria 2	F203233.dat	Q20465_SC_8_1128	36	1128	393.726	2	785.438	785.44	-1.45269	0	15.8	0.0499751	48	55	R	VAGEALAR	E		3040	Q20465_SC_8.15658.15658.2.dta	WP_013871985.1	methylthioribulose-1-phosphate dehydratase [Frankia symbiont of Datisca glomerata]
BMG5.1 + RE Coriaria 2	F203233.dat	Q20465_SC_8_1136	36	1136	393.727	2	785.439	785.44	-0.917957	0	17.86	0.0310995	48	55	R	VAGEALAR	E		3132	Q20465_SC_8.16357.16357.2.dta	WP_013871985.1	methylthioribulose-1-phosphate dehydratase [Frankia symbiont of Datisca glomerata]
BMG5.1 + RE Coriaria 2	F203233.dat	Q20465_SC_8_1139	36	1139	393.727	2	785.439	785.44	-0.816104	0	16.5	0.0425357	48	55	R	VAGEALAR	E		3101	Q20465_SC_8.16133.16133.2.dta	WP_013871985.1	methylthioribulose-1-phosphate dehydratase [Frankia symbiont of Datisca glomerata]
BMG5.1 + RE Coriaria 2	F203233.dat	Q20465_SC_8_1140	36	1140	393.727	2	785.439	785.44	-0.816104	0	19.56	0.0210259	48	55	R	VAGEALAR	E		3193	Q20465_SC_8.16817.16817.2.dta	WP_013871985.1	methylthioribulose-1-phosphate dehydratase [Frankia symbiont of Datisca glomerata]
BMG5.1 + RE Coriaria 2	F203233.dat	Q20465_SC_8_1142	36	1142	393.727	2	785.439	785.44	-0.739713	0	16.61	0.0414719	48	55	R	VAGEALAR	E		3091	Q20465_SC_8.16057.16057.2.dta	WP_013871985.1	methylthioribulose-1-phosphate dehydratase [Frankia symbiont of Datisca glomerata]
BMG5.1 + RE Coriaria 2	F203233.dat	Q20465_SC_8_1143	36	1143	393.727	2	785.439	785.44	-0.663323	0	22.74	0.0101101	48	55	R	VAGEALAR	E		3172	Q20465_SC_8.16653.16653.2.dta	WP_013871985.1	methylthioribulose-1-phosphate dehydratase [Frankia symbiont of Datisca glomerata]
BMG5.1 + RE Coriaria 2	F203233.dat	Q20465_SC_8_1145	36	1145	393.727	2	785.439	785.44	-0.586933	0	25.78	0.00502058	48	55	R	VAGEALAR	E		3265	Q20465_SC_8.17412.17412.2.dta	WP_013871985.1	methylthioribulose-1-phosphate dehydratase [Frankia symbiont of Datisca glomerata]
[truncated: 1,073 more rows]
